# Supplementary material for: Malaria parasites can optimize transmission investment by sensing two within-host cues
Source: PLoS Biol. 2025 Oct 9;23(10):e3003081. doi: 10.1371/journal.pbio.3003081 (PMC12551962; doi:10.1371/journal.pbio.3003081)
Supplement: S1 Data — (XLSX) [file pbio.3003081.s008.xlsx]

## Sheet: Fig2A_1
long_label	fitness	fitness_normalized
Asexual iRBC	8.49777	0.868191
Asexual iRBC log	9.49499	0.970074
Sexual iRBC	8.56929	0.875498
Sexual iRBC log	9.61881	0.982725
Total iRBC	8.85468	0.904656
Total iRBC log	9.57329	0.978074
RBC	8.24429	0.842294
RBC log	8.19014	0.836762
Gametocyte	8.58856	0.877467
Gametocyte log	9.56137	0.976856
Time	9.7879	1

## Sheet: Fig2A_2
long_label	time	transmission_investment
Asexual iRBC	0	NA
Asexual iRBC	0.001	0
Asexual iRBC	0.002	0
Asexual iRBC	0.003	0
Asexual iRBC	0.004	0
Asexual iRBC	0.005	0
Asexual iRBC	0.006	0
Asexual iRBC	0.007	0
Asexual iRBC	0.008	0
Asexual iRBC	0.009	0
Asexual iRBC	0.01	0
Asexual iRBC	0.011	0
Asexual iRBC	0.012	0
Asexual iRBC	0.013	0
Asexual iRBC	0.014	0
Asexual iRBC	0.015	0
Asexual iRBC	0.016	0
Asexual iRBC	0.017	0
Asexual iRBC	0.018	0
Asexual iRBC	0.019	0
Asexual iRBC	0.02	0
Asexual iRBC	0.021	0
Asexual iRBC	0.022	0
Asexual iRBC	0.023	0
Asexual iRBC	0.024	0
Asexual iRBC	0.025	0
Asexual iRBC	0.026	0
Asexual iRBC	0.027	0
Asexual iRBC	0.028	0
Asexual iRBC	0.029	0
Asexual iRBC	0.03	0
Asexual iRBC	0.031	0
Asexual iRBC	0.032	0
Asexual iRBC	0.033	0
Asexual iRBC	0.034	0
Asexual iRBC	0.035	0
Asexual iRBC	0.036	0
Asexual iRBC	0.037	0
Asexual iRBC	0.038	0
Asexual iRBC	0.039	0
Asexual iRBC	0.04	0
Asexual iRBC	0.041	0
Asexual iRBC	0.042	0
Asexual iRBC	0.043	0
Asexual iRBC	0.044	0
Asexual iRBC	0.045	0
Asexual iRBC	0.046	0
Asexual iRBC	0.047	0
Asexual iRBC	0.048	0
Asexual iRBC	0.049	0
Asexual iRBC	0.05	0
Asexual iRBC	0.051	0
Asexual iRBC	0.052	0
Asexual iRBC	0.053	0
Asexual iRBC	0.054	0
Asexual iRBC	0.055	0
Asexual iRBC	0.056	0
Asexual iRBC	0.057	0
Asexual iRBC	0.058	0
Asexual iRBC	0.059	0
Asexual iRBC	0.06	0
Asexual iRBC	0.061	0
Asexual iRBC	0.062	0
Asexual iRBC	0.063	0
Asexual iRBC	0.064	0
Asexual iRBC	0.065	0
Asexual iRBC	0.066	0
Asexual iRBC	0.067	0
Asexual iRBC	0.068	0
Asexual iRBC	0.069	0
Asexual iRBC	0.07	0
Asexual iRBC	0.071	0
Asexual iRBC	0.072	0
Asexual iRBC	0.073	0
Asexual iRBC	0.074	0
Asexual iRBC	0.075	0
Asexual iRBC	0.076	0
Asexual iRBC	0.077	0
Asexual iRBC	0.078	0
Asexual iRBC	0.079	0
Asexual iRBC	0.08	0
Asexual iRBC	0.081	0
Asexual iRBC	0.082	0
Asexual iRBC	0.083	0
Asexual iRBC	0.084	0
Asexual iRBC	0.085	0
Asexual iRBC	0.086	0
Asexual iRBC	0.087	0
Asexual iRBC	0.088	0
Asexual iRBC	0.089	0
Asexual iRBC	0.09	0
Asexual iRBC	0.091	0
Asexual iRBC	0.092	0
Asexual iRBC	0.093	0
Asexual iRBC	0.094	0
Asexual iRBC	0.095	0
Asexual iRBC	0.096	0
Asexual iRBC	0.097	0
Asexual iRBC	0.098	0
Asexual iRBC	0.099	0
Asexual iRBC	0.1	0
Asexual iRBC	0.101	0
Asexual iRBC	0.102	0
Asexual iRBC	0.103	0
Asexual iRBC	0.104	0
Asexual iRBC	0.105	0
Asexual iRBC	0.106	0
Asexual iRBC	0.107	0
Asexual iRBC	0.108	0
Asexual iRBC	0.109	0
Asexual iRBC	0.11	0
Asexual iRBC	0.111	0
Asexual iRBC	0.112	0
Asexual iRBC	0.113	0
Asexual iRBC	0.114	0
Asexual iRBC	0.115	0
Asexual iRBC	0.116	0
Asexual iRBC	0.117	0
Asexual iRBC	0.118	0
Asexual iRBC	0.119	0
Asexual iRBC	0.12	0
Asexual iRBC	0.121	0
Asexual iRBC	0.122	0
Asexual iRBC	0.123	0
Asexual iRBC	0.124	0
Asexual iRBC	0.125	0
Asexual iRBC	0.126	0
Asexual iRBC	0.127	0
Asexual iRBC	0.128	0
Asexual iRBC	0.129	0
Asexual iRBC	0.13	0
Asexual iRBC	0.131	0
Asexual iRBC	0.132	0
Asexual iRBC	0.133	0
Asexual iRBC	0.134	0
Asexual iRBC	0.135	0
Asexual iRBC	0.136	0
Asexual iRBC	0.137	0
Asexual iRBC	0.138	0
Asexual iRBC	0.139	0
Asexual iRBC	0.14	0
Asexual iRBC	0.141	0
Asexual iRBC	0.142	0
Asexual iRBC	0.143	0
Asexual iRBC	0.144	0
Asexual iRBC	0.145	0
Asexual iRBC	0.146	0
Asexual iRBC	0.147	0
Asexual iRBC	0.148	0
Asexual iRBC	0.149	0
Asexual iRBC	0.15	0
Asexual iRBC	0.151	0
Asexual iRBC	0.152	0
Asexual iRBC	0.153	0
Asexual iRBC	0.154	0
Asexual iRBC	0.155	0
Asexual iRBC	0.156	0
Asexual iRBC	0.157	0
Asexual iRBC	0.158	0
Asexual iRBC	0.159	0
Asexual iRBC	0.16	0
Asexual iRBC	0.161	0
Asexual iRBC	0.162	0
Asexual iRBC	0.163	0
Asexual iRBC	0.164	0
Asexual iRBC	0.165	0
Asexual iRBC	0.166	0
Asexual iRBC	0.167	0
Asexual iRBC	0.168	0
Asexual iRBC	0.169	0
Asexual iRBC	0.17	0
Asexual iRBC	0.171	0
Asexual iRBC	0.172	0
Asexual iRBC	0.173	0
Asexual iRBC	0.174	0
Asexual iRBC	0.175	0
Asexual iRBC	0.176	0
Asexual iRBC	0.177	0
Asexual iRBC	0.178	0
Asexual iRBC	0.179	0
Asexual iRBC	0.18	0
Asexual iRBC	0.181	0
Asexual iRBC	0.182	0
Asexual iRBC	0.183	0
Asexual iRBC	0.184	0
Asexual iRBC	0.185	0
Asexual iRBC	0.186	0
Asexual iRBC	0.187	0
Asexual iRBC	0.188	0
Asexual iRBC	0.189	0
Asexual iRBC	0.19	0
Asexual iRBC	0.191	0
Asexual iRBC	0.192	0
Asexual iRBC	0.193	0
Asexual iRBC	0.194	0
Asexual iRBC	0.195	0
Asexual iRBC	0.196	0
Asexual iRBC	0.197	0
Asexual iRBC	0.198	0
Asexual iRBC	0.199	0
Asexual iRBC	0.2	0
Asexual iRBC	0.201	0
Asexual iRBC	0.202	0
Asexual iRBC	0.203	0
Asexual iRBC	0.204	0
Asexual iRBC	0.205	0
Asexual iRBC	0.206	0
Asexual iRBC	0.207	0
Asexual iRBC	0.208	0
Asexual iRBC	0.209	0
Asexual iRBC	0.21	0
Asexual iRBC	0.211	0
Asexual iRBC	0.212	0
Asexual iRBC	0.213	0
Asexual iRBC	0.214	0
Asexual iRBC	0.215	0
Asexual iRBC	0.216	0
Asexual iRBC	0.217	0
Asexual iRBC	0.218	0
Asexual iRBC	0.219	0
Asexual iRBC	0.22	0
Asexual iRBC	0.221	0
Asexual iRBC	0.222	0
Asexual iRBC	0.223	0
Asexual iRBC	0.224	0
Asexual iRBC	0.225	0
Asexual iRBC	0.226	0
Asexual iRBC	0.227	0
Asexual iRBC	0.228	0
Asexual iRBC	0.229	0
Asexual iRBC	0.23	0
Asexual iRBC	0.231	0
Asexual iRBC	0.232	0
Asexual iRBC	0.233	0
Asexual iRBC	0.234	0
Asexual iRBC	0.235	0
Asexual iRBC	0.236	0
Asexual iRBC	0.237	0
Asexual iRBC	0.238	0
Asexual iRBC	0.239	0
Asexual iRBC	0.24	0
Asexual iRBC	0.241	0
Asexual iRBC	0.242	0
Asexual iRBC	0.243	0
Asexual iRBC	0.244	0
Asexual iRBC	0.245	0
Asexual iRBC	0.246	0
Asexual iRBC	0.247	0
Asexual iRBC	0.248	0
Asexual iRBC	0.249	0
Asexual iRBC	0.25	0
Asexual iRBC	0.251	0
Asexual iRBC	0.252	0
Asexual iRBC	0.253	0
Asexual iRBC	0.254	0
Asexual iRBC	0.255	0
Asexual iRBC	0.256	0
Asexual iRBC	0.257	0
Asexual iRBC	0.258	0
Asexual iRBC	0.259	0
Asexual iRBC	0.26	0
Asexual iRBC	0.261	0
Asexual iRBC	0.262	0
Asexual iRBC	0.263	0
Asexual iRBC	0.264	0
Asexual iRBC	0.265	0
Asexual iRBC	0.266	0
Asexual iRBC	0.267	0
Asexual iRBC	0.268	0
Asexual iRBC	0.269	0
Asexual iRBC	0.27	0
Asexual iRBC	0.271	0
Asexual iRBC	0.272	0
Asexual iRBC	0.273	0
Asexual iRBC	0.274	0
Asexual iRBC	0.275	0
Asexual iRBC	0.276	0
Asexual iRBC	0.277	0
Asexual iRBC	0.278	0
Asexual iRBC	0.279	0
Asexual iRBC	0.28	0
Asexual iRBC	0.281	0
Asexual iRBC	0.282	0
Asexual iRBC	0.283	0
Asexual iRBC	0.284	0
Asexual iRBC	0.285	0
Asexual iRBC	0.286	0
Asexual iRBC	0.287	0
Asexual iRBC	0.288	0
Asexual iRBC	0.289	0
Asexual iRBC	0.29	0
Asexual iRBC	0.291	0
Asexual iRBC	0.292	0
Asexual iRBC	0.293	0
Asexual iRBC	0.294	0
Asexual iRBC	0.295	0
Asexual iRBC	0.296	0
Asexual iRBC	0.297	0
Asexual iRBC	0.298	0
Asexual iRBC	0.299	0
Asexual iRBC	0.3	0
Asexual iRBC	0.301	0
Asexual iRBC	0.302	0
Asexual iRBC	0.303	0
Asexual iRBC	0.304	0
Asexual iRBC	0.305	0
Asexual iRBC	0.306	0
Asexual iRBC	0.307	0
Asexual iRBC	0.308	0
Asexual iRBC	0.309	0
Asexual iRBC	0.31	0
Asexual iRBC	0.311	0
Asexual iRBC	0.312	0
Asexual iRBC	0.313	0
Asexual iRBC	0.314	0
Asexual iRBC	0.315	0
Asexual iRBC	0.316	0
Asexual iRBC	0.317	0
Asexual iRBC	0.318	0
Asexual iRBC	0.319	0
Asexual iRBC	0.32	0
Asexual iRBC	0.321	0
Asexual iRBC	0.322	0
Asexual iRBC	0.323	0
Asexual iRBC	0.324	0
Asexual iRBC	0.325	0
Asexual iRBC	0.326	0
Asexual iRBC	0.327	0
Asexual iRBC	0.328	0
Asexual iRBC	0.329	0
Asexual iRBC	0.33	0
Asexual iRBC	0.331	0
Asexual iRBC	0.332	0
Asexual iRBC	0.333	0
Asexual iRBC	0.334	0
Asexual iRBC	0.335	0
Asexual iRBC	0.336	0
Asexual iRBC	0.337	0
Asexual iRBC	0.338	0
Asexual iRBC	0.339	0
Asexual iRBC	0.34	0
Asexual iRBC	0.341	0
Asexual iRBC	0.342	0
Asexual iRBC	0.343	0
Asexual iRBC	0.344	0
Asexual iRBC	0.345	0
Asexual iRBC	0.346	0
Asexual iRBC	0.347	0
Asexual iRBC	0.348	0
Asexual iRBC	0.349	0
Asexual iRBC	0.35	0
Asexual iRBC	0.351	0
Asexual iRBC	0.352	0
Asexual iRBC	0.353	0
Asexual iRBC	0.354	0
Asexual iRBC	0.355	0
Asexual iRBC	0.356	0
Asexual iRBC	0.357	0
Asexual iRBC	0.358	0
Asexual iRBC	0.359	0
Asexual iRBC	0.36	0
Asexual iRBC	0.361	0
Asexual iRBC	0.362	0
Asexual iRBC	0.363	0
Asexual iRBC	0.364	0
Asexual iRBC	0.365	0
Asexual iRBC	0.366	0
Asexual iRBC	0.367	0
Asexual iRBC	0.368	0
Asexual iRBC	0.369	0
Asexual iRBC	0.37	0
Asexual iRBC	0.371	0
Asexual iRBC	0.372	0
Asexual iRBC	0.373	0
Asexual iRBC	0.374	0
Asexual iRBC	0.375	0
Asexual iRBC	0.376	0
Asexual iRBC	0.377	0
Asexual iRBC	0.378	0
Asexual iRBC	0.379	0
Asexual iRBC	0.38	0
Asexual iRBC	0.381	0
Asexual iRBC	0.382	0
Asexual iRBC	0.383	0
Asexual iRBC	0.384	0
Asexual iRBC	0.385	0
Asexual iRBC	0.386	0
Asexual iRBC	0.387	0
Asexual iRBC	0.388	0
Asexual iRBC	0.389	0
Asexual iRBC	0.39	0
Asexual iRBC	0.391	0
Asexual iRBC	0.392	0
Asexual iRBC	0.393	0
Asexual iRBC	0.394	0
Asexual iRBC	0.395	0
Asexual iRBC	0.396	0
Asexual iRBC	0.397	0
Asexual iRBC	0.398	0
Asexual iRBC	0.399	0
Asexual iRBC	0.4	0
Asexual iRBC	0.401	0
Asexual iRBC	0.402	0
Asexual iRBC	0.403	0
Asexual iRBC	0.404	0
Asexual iRBC	0.405	0
Asexual iRBC	0.406	0
Asexual iRBC	0.407	0
Asexual iRBC	0.408	0
Asexual iRBC	0.409	0
Asexual iRBC	0.41	0
Asexual iRBC	0.411	0
Asexual iRBC	0.412	0
Asexual iRBC	0.413	0
Asexual iRBC	0.414	0
Asexual iRBC	0.415	0
Asexual iRBC	0.416	0
Asexual iRBC	0.417	0
Asexual iRBC	0.418	0
Asexual iRBC	0.419	0
Asexual iRBC	0.42	0
Asexual iRBC	0.421	0
Asexual iRBC	0.422	0
Asexual iRBC	0.423	0
Asexual iRBC	0.424	0
Asexual iRBC	0.425	0
Asexual iRBC	0.426	0
Asexual iRBC	0.427	0
Asexual iRBC	0.428	0
Asexual iRBC	0.429	0
Asexual iRBC	0.43	0
Asexual iRBC	0.431	0
Asexual iRBC	0.432	0
Asexual iRBC	0.433	0
Asexual iRBC	0.434	0
Asexual iRBC	0.435	0
Asexual iRBC	0.436	0
Asexual iRBC	0.437	0
Asexual iRBC	0.438	0
Asexual iRBC	0.439	0
Asexual iRBC	0.44	0
Asexual iRBC	0.441	0
Asexual iRBC	0.442	0
Asexual iRBC	0.443	0
Asexual iRBC	0.444	0
Asexual iRBC	0.445	0
Asexual iRBC	0.446	0
Asexual iRBC	0.447	0
Asexual iRBC	0.448	0
Asexual iRBC	0.449	0
Asexual iRBC	0.45	0
Asexual iRBC	0.451	0
Asexual iRBC	0.452	0
Asexual iRBC	0.453	0
Asexual iRBC	0.454	0
Asexual iRBC	0.455	0
Asexual iRBC	0.456	0
Asexual iRBC	0.457	0
Asexual iRBC	0.458	0
Asexual iRBC	0.459	0
Asexual iRBC	0.46	0
Asexual iRBC	0.461	0
Asexual iRBC	0.462	0
Asexual iRBC	0.463	0
Asexual iRBC	0.464	0
Asexual iRBC	0.465	0
Asexual iRBC	0.466	0
Asexual iRBC	0.467	0
Asexual iRBC	0.468	0
Asexual iRBC	0.469	0
Asexual iRBC	0.47	0
Asexual iRBC	0.471	0
Asexual iRBC	0.472	0
Asexual iRBC	0.473	0
Asexual iRBC	0.474	0
Asexual iRBC	0.475	0
Asexual iRBC	0.476	0
Asexual iRBC	0.477	0
Asexual iRBC	0.478	0
Asexual iRBC	0.479	0
Asexual iRBC	0.48	0
Asexual iRBC	0.481	0
Asexual iRBC	0.482	0
Asexual iRBC	0.483	0
Asexual iRBC	0.484	0
Asexual iRBC	0.485	0
Asexual iRBC	0.486	0
Asexual iRBC	0.487	0
Asexual iRBC	0.488	0
Asexual iRBC	0.489	0
Asexual iRBC	0.49	0
Asexual iRBC	0.491	0
Asexual iRBC	0.492	0
Asexual iRBC	0.493	0
Asexual iRBC	0.494	0
Asexual iRBC	0.495	0
Asexual iRBC	0.496	0
Asexual iRBC	0.497	0
Asexual iRBC	0.498	0
Asexual iRBC	0.499	0
Asexual iRBC	0.5	0
Asexual iRBC	0.501	0
Asexual iRBC	0.502	0
Asexual iRBC	0.503	0
Asexual iRBC	0.504	0
Asexual iRBC	0.505	0
Asexual iRBC	0.506	0
Asexual iRBC	0.507	0
Asexual iRBC	0.508	0
Asexual iRBC	0.509	0
Asexual iRBC	0.51	0
Asexual iRBC	0.511	0
Asexual iRBC	0.512	0
Asexual iRBC	0.513	0
Asexual iRBC	0.514	0
Asexual iRBC	0.515	0
Asexual iRBC	0.516	0
Asexual iRBC	0.517	0
Asexual iRBC	0.518	0
Asexual iRBC	0.519	0
Asexual iRBC	0.52	0
Asexual iRBC	0.521	0
Asexual iRBC	0.522	0
Asexual iRBC	0.523	0
Asexual iRBC	0.524	0
Asexual iRBC	0.525	0
Asexual iRBC	0.526	0
Asexual iRBC	0.527	0
Asexual iRBC	0.528	0
Asexual iRBC	0.529	0
Asexual iRBC	0.53	0
Asexual iRBC	0.531	0
Asexual iRBC	0.532	0
Asexual iRBC	0.533	0
Asexual iRBC	0.534	0
Asexual iRBC	0.535	0
Asexual iRBC	0.536	0
Asexual iRBC	0.537	0
Asexual iRBC	0.538	0
Asexual iRBC	0.539	0
Asexual iRBC	0.54	0
Asexual iRBC	0.541	0
Asexual iRBC	0.542	0
Asexual iRBC	0.543	0
Asexual iRBC	0.544	0
Asexual iRBC	0.545	0
Asexual iRBC	0.546	0
Asexual iRBC	0.547	0
Asexual iRBC	0.548	0
Asexual iRBC	0.549	0
Asexual iRBC	0.55	0
Asexual iRBC	0.551	0
Asexual iRBC	0.552	0
Asexual iRBC	0.553	0
Asexual iRBC	0.554	0
Asexual iRBC	0.555	0
Asexual iRBC	0.556	0
Asexual iRBC	0.557	0
Asexual iRBC	0.558	0
Asexual iRBC	0.559	0
Asexual iRBC	0.56	0
Asexual iRBC	0.561	0
Asexual iRBC	0.562	0
Asexual iRBC	0.563	0
Asexual iRBC	0.564	0
Asexual iRBC	0.565	0
Asexual iRBC	0.566	0
Asexual iRBC	0.567	0
Asexual iRBC	0.568	0
Asexual iRBC	0.569	0
Asexual iRBC	0.57	0
Asexual iRBC	0.571	0
Asexual iRBC	0.572	0
Asexual iRBC	0.573	0
Asexual iRBC	0.574	0
Asexual iRBC	0.575	0
Asexual iRBC	0.576	0
Asexual iRBC	0.577	0
Asexual iRBC	0.578	0
Asexual iRBC	0.579	0
Asexual iRBC	0.58	0
Asexual iRBC	0.581	0
Asexual iRBC	0.582	0
Asexual iRBC	0.583	0
Asexual iRBC	0.584	0
Asexual iRBC	0.585	0
Asexual iRBC	0.586	0
Asexual iRBC	0.587	0
Asexual iRBC	0.588	0
Asexual iRBC	0.589	0
Asexual iRBC	0.59	0
Asexual iRBC	0.591	0
Asexual iRBC	0.592	0
Asexual iRBC	0.593	0
Asexual iRBC	0.594	0
Asexual iRBC	0.595	0
Asexual iRBC	0.596	0
Asexual iRBC	0.597	0
Asexual iRBC	0.598	0
Asexual iRBC	0.599	0
Asexual iRBC	0.6	0
Asexual iRBC	0.601	0
Asexual iRBC	0.602	0
Asexual iRBC	0.603	0
Asexual iRBC	0.604	0
Asexual iRBC	0.605	0
Asexual iRBC	0.606	0
Asexual iRBC	0.607	0
Asexual iRBC	0.608	0
Asexual iRBC	0.609	0
Asexual iRBC	0.61	0
Asexual iRBC	0.611	0
Asexual iRBC	0.612	0
Asexual iRBC	0.613	0
Asexual iRBC	0.614	0
Asexual iRBC	0.615	0
Asexual iRBC	0.616	0
Asexual iRBC	0.617	0
Asexual iRBC	0.618	0
Asexual iRBC	0.619	0
Asexual iRBC	0.62	0
Asexual iRBC	0.621	0
Asexual iRBC	0.622	0
Asexual iRBC	0.623	0
Asexual iRBC	0.624	0
Asexual iRBC	0.625	0
Asexual iRBC	0.626	0
Asexual iRBC	0.627	0
Asexual iRBC	0.628	0
Asexual iRBC	0.629	0
Asexual iRBC	0.63	0
Asexual iRBC	0.631	0
Asexual iRBC	0.632	0
Asexual iRBC	0.633	0
Asexual iRBC	0.634	0
Asexual iRBC	0.635	0
Asexual iRBC	0.636	0
Asexual iRBC	0.637	0
Asexual iRBC	0.638	0
Asexual iRBC	0.639	0
Asexual iRBC	0.64	0
Asexual iRBC	0.641	0
Asexual iRBC	0.642	0
Asexual iRBC	0.643	0
Asexual iRBC	0.644	0
Asexual iRBC	0.645	0
Asexual iRBC	0.646	0
Asexual iRBC	0.647	0
Asexual iRBC	0.648	0
Asexual iRBC	0.649	0
Asexual iRBC	0.65	0
Asexual iRBC	0.651	0
Asexual iRBC	0.652	0
Asexual iRBC	0.653	0
Asexual iRBC	0.654	0
Asexual iRBC	0.655	0
Asexual iRBC	0.656	0
Asexual iRBC	0.657	0
Asexual iRBC	0.658	0
Asexual iRBC	0.659	0
Asexual iRBC	0.66	0
Asexual iRBC	0.661	0
Asexual iRBC	0.662	0
Asexual iRBC	0.663	0
Asexual iRBC	0.664	0
Asexual iRBC	0.665	0
Asexual iRBC	0.666	0
Asexual iRBC	0.667	0
Asexual iRBC	0.668	0
Asexual iRBC	0.669	0
Asexual iRBC	0.67	0
Asexual iRBC	0.671	0
Asexual iRBC	0.672	0
Asexual iRBC	0.673	0
Asexual iRBC	0.674	0
Asexual iRBC	0.675	0
Asexual iRBC	0.676	0
Asexual iRBC	0.677	0
Asexual iRBC	0.678	0
Asexual iRBC	0.679	0
Asexual iRBC	0.68	0
Asexual iRBC	0.681	0
Asexual iRBC	0.682	0
Asexual iRBC	0.683	0
Asexual iRBC	0.684	0
Asexual iRBC	0.685	0
Asexual iRBC	0.686	0
Asexual iRBC	0.687	0
Asexual iRBC	0.688	0
Asexual iRBC	0.689	0
Asexual iRBC	0.69	0
Asexual iRBC	0.691	0
Asexual iRBC	0.692	0
Asexual iRBC	0.693	0
Asexual iRBC	0.694	0
Asexual iRBC	0.695	0
Asexual iRBC	0.696	0
Asexual iRBC	0.697	0
Asexual iRBC	0.698	0
Asexual iRBC	0.699	0
Asexual iRBC	0.7	0
Asexual iRBC	0.701	0
Asexual iRBC	0.702	0
Asexual iRBC	0.703	0
Asexual iRBC	0.704	0
Asexual iRBC	0.705	0
Asexual iRBC	0.706	0
Asexual iRBC	0.707	0
Asexual iRBC	0.708	0
Asexual iRBC	0.709	0
Asexual iRBC	0.71	0
Asexual iRBC	0.711	0
Asexual iRBC	0.712	0
Asexual iRBC	0.713	0
Asexual iRBC	0.714	0
Asexual iRBC	0.715	0
Asexual iRBC	0.716	0
Asexual iRBC	0.717	0
Asexual iRBC	0.718	0
Asexual iRBC	0.719	0
Asexual iRBC	0.72	0
Asexual iRBC	0.721	0
Asexual iRBC	0.722	0
Asexual iRBC	0.723	0
Asexual iRBC	0.724	0
Asexual iRBC	0.725	0
Asexual iRBC	0.726	0
Asexual iRBC	0.727	0
Asexual iRBC	0.728	0
Asexual iRBC	0.729	0
Asexual iRBC	0.73	0
Asexual iRBC	0.731	0
Asexual iRBC	0.732	0
Asexual iRBC	0.733	0
Asexual iRBC	0.734	0
Asexual iRBC	0.735	0
Asexual iRBC	0.736	0
Asexual iRBC	0.737	0
Asexual iRBC	0.738	0
Asexual iRBC	0.739	0
Asexual iRBC	0.74	0
Asexual iRBC	0.741	0
Asexual iRBC	0.742	0
Asexual iRBC	0.743	0
Asexual iRBC	0.744	0
Asexual iRBC	0.745	0
Asexual iRBC	0.746	0
Asexual iRBC	0.747	0
Asexual iRBC	0.748	0
Asexual iRBC	0.749	0
Asexual iRBC	0.75	0
Asexual iRBC	0.751	0
Asexual iRBC	0.752	0
Asexual iRBC	0.753	0
Asexual iRBC	0.754	0
Asexual iRBC	0.755	0
Asexual iRBC	0.756	0
Asexual iRBC	0.757	0
Asexual iRBC	0.758	0
Asexual iRBC	0.759	0
Asexual iRBC	0.76	0
Asexual iRBC	0.761	0
Asexual iRBC	0.762	0
Asexual iRBC	0.763	0
Asexual iRBC	0.764	0
Asexual iRBC	0.765	0
Asexual iRBC	0.766	0
Asexual iRBC	0.767	0
Asexual iRBC	0.768	0
Asexual iRBC	0.769	0
Asexual iRBC	0.77	0
Asexual iRBC	0.771	0
Asexual iRBC	0.772	0
Asexual iRBC	0.773	0
Asexual iRBC	0.774	0
Asexual iRBC	0.775	0
Asexual iRBC	0.776	0
Asexual iRBC	0.777	0
Asexual iRBC	0.778	0
Asexual iRBC	0.779	0
Asexual iRBC	0.78	0
Asexual iRBC	0.781	0
Asexual iRBC	0.782	0
Asexual iRBC	0.783	0
Asexual iRBC	0.784	0
Asexual iRBC	0.785	0
Asexual iRBC	0.786	0
Asexual iRBC	0.787	0
Asexual iRBC	0.788	0
Asexual iRBC	0.789	0
Asexual iRBC	0.79	0
Asexual iRBC	0.791	0
Asexual iRBC	0.792	0
Asexual iRBC	0.793	0
Asexual iRBC	0.794	0
Asexual iRBC	0.795	0
Asexual iRBC	0.796	0
Asexual iRBC	0.797	0
Asexual iRBC	0.798	0
Asexual iRBC	0.799	0
Asexual iRBC	0.8	0
Asexual iRBC	0.801	0
Asexual iRBC	0.802	0
Asexual iRBC	0.803	0
Asexual iRBC	0.804	0
Asexual iRBC	0.805	0
Asexual iRBC	0.806	0
Asexual iRBC	0.807	0
Asexual iRBC	0.808	0
Asexual iRBC	0.809	0
Asexual iRBC	0.81	0
Asexual iRBC	0.811	0
Asexual iRBC	0.812	0
Asexual iRBC	0.813	0
Asexual iRBC	0.814	0
Asexual iRBC	0.815	0
Asexual iRBC	0.816	0
Asexual iRBC	0.817	0
Asexual iRBC	0.818	0
Asexual iRBC	0.819	0
Asexual iRBC	0.82	0
Asexual iRBC	0.821	0
Asexual iRBC	0.822	0
Asexual iRBC	0.823	0
Asexual iRBC	0.824	0
Asexual iRBC	0.825	0
Asexual iRBC	0.826	0
Asexual iRBC	0.827	0
Asexual iRBC	0.828	0
Asexual iRBC	0.829	0
Asexual iRBC	0.83	0
Asexual iRBC	0.831	0
Asexual iRBC	0.832	0
Asexual iRBC	0.833	0
Asexual iRBC	0.834	0
Asexual iRBC	0.835	0
Asexual iRBC	0.836	0
Asexual iRBC	0.837	0
Asexual iRBC	0.838	0
Asexual iRBC	0.839	0
Asexual iRBC	0.84	0
Asexual iRBC	0.841	0
Asexual iRBC	0.842	0
Asexual iRBC	0.843	0
Asexual iRBC	0.844	0
Asexual iRBC	0.845	0
Asexual iRBC	0.846	0
Asexual iRBC	0.847	0
Asexual iRBC	0.848	0
Asexual iRBC	0.849	0
Asexual iRBC	0.85	0
Asexual iRBC	0.851	0
Asexual iRBC	0.852	0
Asexual iRBC	0.853	0
Asexual iRBC	0.854	0
Asexual iRBC	0.855	0
Asexual iRBC	0.856	0
Asexual iRBC	0.857	0
Asexual iRBC	0.858	0
Asexual iRBC	0.859	0
Asexual iRBC	0.86	0
Asexual iRBC	0.861	0
Asexual iRBC	0.862	0
Asexual iRBC	0.863	0
Asexual iRBC	0.864	0
Asexual iRBC	0.865	0
Asexual iRBC	0.866	0
Asexual iRBC	0.867	0
Asexual iRBC	0.868	0
Asexual iRBC	0.869	0
Asexual iRBC	0.87	0
Asexual iRBC	0.871	0
Asexual iRBC	0.872	0
Asexual iRBC	0.873	0
Asexual iRBC	0.874	0
Asexual iRBC	0.875	0
Asexual iRBC	0.876	0
Asexual iRBC	0.877	0
Asexual iRBC	0.878	0
Asexual iRBC	0.879	0
Asexual iRBC	0.88	0
Asexual iRBC	0.881	0
Asexual iRBC	0.882	0
Asexual iRBC	0.883	0
Asexual iRBC	0.884	0
Asexual iRBC	0.885	0
Asexual iRBC	0.886	0
Asexual iRBC	0.887	0
Asexual iRBC	0.888	0
Asexual iRBC	0.889	0
Asexual iRBC	0.89	0
Asexual iRBC	0.891	0
Asexual iRBC	0.892	0
Asexual iRBC	0.893	0
Asexual iRBC	0.894	0
Asexual iRBC	0.895	0
Asexual iRBC	0.896	0
Asexual iRBC	0.897	0
Asexual iRBC	0.898	0
Asexual iRBC	0.899	0
Asexual iRBC	0.9	0
Asexual iRBC	0.901	0
Asexual iRBC	0.902	0
Asexual iRBC	0.903	0
Asexual iRBC	0.904	0
Asexual iRBC	0.905	0
Asexual iRBC	0.906	0
Asexual iRBC	0.907	0
Asexual iRBC	0.908	0
Asexual iRBC	0.909	0
Asexual iRBC	0.91	0
Asexual iRBC	0.911	0
Asexual iRBC	0.912	0
Asexual iRBC	0.913	0
Asexual iRBC	0.914	0
Asexual iRBC	0.915	0
Asexual iRBC	0.916	0
Asexual iRBC	0.917	0
Asexual iRBC	0.918	0
Asexual iRBC	0.919	0
Asexual iRBC	0.92	0
Asexual iRBC	0.921	0
Asexual iRBC	0.922	0
Asexual iRBC	0.923	0
Asexual iRBC	0.924	0
Asexual iRBC	0.925	0
Asexual iRBC	0.926	0
Asexual iRBC	0.927	0
Asexual iRBC	0.928	0
Asexual iRBC	0.929	0
Asexual iRBC	0.93	0
Asexual iRBC	0.931	0
Asexual iRBC	0.932	0
Asexual iRBC	0.933	0
Asexual iRBC	0.934	0
Asexual iRBC	0.935	0
Asexual iRBC	0.936	0
Asexual iRBC	0.937	0
Asexual iRBC	0.938	0
Asexual iRBC	0.939	0
Asexual iRBC	0.94	0
Asexual iRBC	0.941	0
Asexual iRBC	0.942	0
Asexual iRBC	0.943	0
Asexual iRBC	0.944	0
Asexual iRBC	0.945	0
Asexual iRBC	0.946	0
Asexual iRBC	0.947	0
Asexual iRBC	0.948	0
Asexual iRBC	0.949	0
Asexual iRBC	0.95	0
Asexual iRBC	0.951	0
Asexual iRBC	0.952	0
Asexual iRBC	0.953	0
Asexual iRBC	0.954	0
Asexual iRBC	0.955	0
Asexual iRBC	0.956	0
Asexual iRBC	0.957	0
Asexual iRBC	0.958	0
Asexual iRBC	0.959	0
Asexual iRBC	0.96	0
Asexual iRBC	0.961	0
Asexual iRBC	0.962	0
Asexual iRBC	0.963	0
Asexual iRBC	0.964	0
Asexual iRBC	0.965	0
Asexual iRBC	0.966	0
Asexual iRBC	0.967	0
Asexual iRBC	0.968	0
Asexual iRBC	0.969	0
Asexual iRBC	0.97	0
Asexual iRBC	0.971	0
Asexual iRBC	0.972	0
Asexual iRBC	0.973	0
Asexual iRBC	0.974	0
Asexual iRBC	0.975	0
Asexual iRBC	0.976	0
Asexual iRBC	0.977	0
Asexual iRBC	0.978	0
Asexual iRBC	0.979	0
Asexual iRBC	0.98	0
Asexual iRBC	0.981	0
Asexual iRBC	0.982	0
Asexual iRBC	0.983	0
Asexual iRBC	0.984	0
Asexual iRBC	0.985	0
Asexual iRBC	0.986	0
Asexual iRBC	0.987	0
Asexual iRBC	0.988	0
Asexual iRBC	0.989	0
Asexual iRBC	0.99	0
Asexual iRBC	0.991	0
Asexual iRBC	0.992	0
Asexual iRBC	0.993	0
Asexual iRBC	0.994	0
Asexual iRBC	0.995	0
Asexual iRBC	0.996	0
Asexual iRBC	0.997	0
Asexual iRBC	0.998	0
Asexual iRBC	0.999	0
Asexual iRBC	1	0
Asexual iRBC	1.001	0.326516
Asexual iRBC	1.002	0.326516
Asexual iRBC	1.003	0.326516
Asexual iRBC	1.004	0.326516
Asexual iRBC	1.005	0.326516
Asexual iRBC	1.006	0.326516
Asexual iRBC	1.007	0.326516
Asexual iRBC	1.008	0.326516
Asexual iRBC	1.009	0.326517
Asexual iRBC	1.01	0.326517
Asexual iRBC	1.011	0.326518
Asexual iRBC	1.012	0.326518
Asexual iRBC	1.013	0.326518
Asexual iRBC	1.014	0.326519
Asexual iRBC	1.015	0.32652
Asexual iRBC	1.016	0.32652
Asexual iRBC	1.017	0.326521
Asexual iRBC	1.018	0.326521
Asexual iRBC	1.019	0.326522
Asexual iRBC	1.02	0.326523
Asexual iRBC	1.021	0.326523
Asexual iRBC	1.022	0.326524
Asexual iRBC	1.023	0.326525
Asexual iRBC	1.024	0.326525
Asexual iRBC	1.025	0.326526
Asexual iRBC	1.026	0.326527
Asexual iRBC	1.027	0.326527
Asexual iRBC	1.028	0.326528
Asexual iRBC	1.029	0.326529
Asexual iRBC	1.03	0.326529
Asexual iRBC	1.031	0.32653
Asexual iRBC	1.032	0.326531
Asexual iRBC	1.033	0.326532
Asexual iRBC	1.034	0.326532
Asexual iRBC	1.035	0.326533
Asexual iRBC	1.036	0.326534
Asexual iRBC	1.037	0.326534
Asexual iRBC	1.038	0.326535
Asexual iRBC	1.039	0.326536
Asexual iRBC	1.04	0.326537
Asexual iRBC	1.041	0.326537
Asexual iRBC	1.042	0.326538
Asexual iRBC	1.043	0.326539
Asexual iRBC	1.044	0.32654
Asexual iRBC	1.045	0.32654
Asexual iRBC	1.046	0.326541
Asexual iRBC	1.047	0.326542
Asexual iRBC	1.048	0.326543
Asexual iRBC	1.049	0.326543
Asexual iRBC	1.05	0.326544
Asexual iRBC	1.051	0.326545
Asexual iRBC	1.052	0.326546
Asexual iRBC	1.053	0.326546
Asexual iRBC	1.054	0.326547
Asexual iRBC	1.055	0.326548
Asexual iRBC	1.056	0.326549
Asexual iRBC	1.057	0.326549
Asexual iRBC	1.058	0.32655
Asexual iRBC	1.059	0.326551
Asexual iRBC	1.06	0.326552
Asexual iRBC	1.061	0.326552
Asexual iRBC	1.062	0.326553
Asexual iRBC	1.063	0.326554
Asexual iRBC	1.064	0.326555
Asexual iRBC	1.065	0.326555
Asexual iRBC	1.066	0.326556
Asexual iRBC	1.067	0.326557
Asexual iRBC	1.068	0.326558
Asexual iRBC	1.069	0.326558
Asexual iRBC	1.07	0.326559
Asexual iRBC	1.071	0.32656
Asexual iRBC	1.072	0.32656
Asexual iRBC	1.073	0.326561
Asexual iRBC	1.074	0.326562
Asexual iRBC	1.075	0.326563
Asexual iRBC	1.076	0.326563
Asexual iRBC	1.077	0.326564
Asexual iRBC	1.078	0.326565
Asexual iRBC	1.079	0.326566
Asexual iRBC	1.08	0.326566
Asexual iRBC	1.081	0.326567
Asexual iRBC	1.082	0.326568
Asexual iRBC	1.083	0.326569
Asexual iRBC	1.084	0.326569
Asexual iRBC	1.085	0.32657
Asexual iRBC	1.086	0.326571
Asexual iRBC	1.087	0.326572
Asexual iRBC	1.088	0.326572
Asexual iRBC	1.089	0.326573
Asexual iRBC	1.09	0.326574
Asexual iRBC	1.091	0.326575
Asexual iRBC	1.092	0.326575
Asexual iRBC	1.093	0.326576
Asexual iRBC	1.094	0.326577
Asexual iRBC	1.095	0.326578
Asexual iRBC	1.096	0.326578
Asexual iRBC	1.097	0.326579
Asexual iRBC	1.098	0.32658
Asexual iRBC	1.099	0.326581
Asexual iRBC	1.1	0.326581
Asexual iRBC	1.101	0.326582
Asexual iRBC	1.102	0.326583
Asexual iRBC	1.103	0.326584
Asexual iRBC	1.104	0.326584
Asexual iRBC	1.105	0.326585
Asexual iRBC	1.106	0.326586
Asexual iRBC	1.107	0.326587
Asexual iRBC	1.108	0.326587
Asexual iRBC	1.109	0.326588
Asexual iRBC	1.11	0.326589
Asexual iRBC	1.111	0.32659
Asexual iRBC	1.112	0.32659
Asexual iRBC	1.113	0.326591
Asexual iRBC	1.114	0.326592
Asexual iRBC	1.115	0.326593
Asexual iRBC	1.116	0.326593
Asexual iRBC	1.117	0.326594
Asexual iRBC	1.118	0.326595
Asexual iRBC	1.119	0.326595
Asexual iRBC	1.12	0.326596
Asexual iRBC	1.121	0.326597
Asexual iRBC	1.122	0.326598
Asexual iRBC	1.123	0.326598
Asexual iRBC	1.124	0.326599
Asexual iRBC	1.125	0.3266
Asexual iRBC	1.126	0.326601
Asexual iRBC	1.127	0.326601
Asexual iRBC	1.128	0.326602
Asexual iRBC	1.129	0.326603
Asexual iRBC	1.13	0.326604
Asexual iRBC	1.131	0.326604
Asexual iRBC	1.132	0.326605
Asexual iRBC	1.133	0.326606
Asexual iRBC	1.134	0.326607
Asexual iRBC	1.135	0.326607
Asexual iRBC	1.136	0.326608
Asexual iRBC	1.137	0.326609
Asexual iRBC	1.138	0.32661
Asexual iRBC	1.139	0.32661
Asexual iRBC	1.14	0.326611
Asexual iRBC	1.141	0.326612
Asexual iRBC	1.142	0.326613
Asexual iRBC	1.143	0.326613
Asexual iRBC	1.144	0.326614
Asexual iRBC	1.145	0.326615
Asexual iRBC	1.146	0.326616
Asexual iRBC	1.147	0.326616
Asexual iRBC	1.148	0.326617
Asexual iRBC	1.149	0.326618
Asexual iRBC	1.15	0.326619
Asexual iRBC	1.151	0.326619
Asexual iRBC	1.152	0.32662
Asexual iRBC	1.153	0.326621
Asexual iRBC	1.154	0.326621
Asexual iRBC	1.155	0.326622
Asexual iRBC	1.156	0.326623
Asexual iRBC	1.157	0.326624
Asexual iRBC	1.158	0.326624
Asexual iRBC	1.159	0.326625
Asexual iRBC	1.16	0.326626
Asexual iRBC	1.161	0.326627
Asexual iRBC	1.162	0.326627
Asexual iRBC	1.163	0.326628
Asexual iRBC	1.164	0.326629
Asexual iRBC	1.165	0.32663
Asexual iRBC	1.166	0.32663
Asexual iRBC	1.167	0.326631
Asexual iRBC	1.168	0.326632
Asexual iRBC	1.169	0.326633
Asexual iRBC	1.17	0.326633
Asexual iRBC	1.171	0.326634
Asexual iRBC	1.172	0.326635
Asexual iRBC	1.173	0.326636
Asexual iRBC	1.174	0.326636
Asexual iRBC	1.175	0.326637
Asexual iRBC	1.176	0.326638
Asexual iRBC	1.177	0.326639
Asexual iRBC	1.178	0.326639
Asexual iRBC	1.179	0.32664
Asexual iRBC	1.18	0.326641
Asexual iRBC	1.181	0.326642
Asexual iRBC	1.182	0.326642
Asexual iRBC	1.183	0.326643
Asexual iRBC	1.184	0.326644
Asexual iRBC	1.185	0.326644
Asexual iRBC	1.186	0.326645
Asexual iRBC	1.187	0.326646
Asexual iRBC	1.188	0.326647
Asexual iRBC	1.189	0.326647
Asexual iRBC	1.19	0.326648
Asexual iRBC	1.191	0.326649
Asexual iRBC	1.192	0.32665
Asexual iRBC	1.193	0.32665
Asexual iRBC	1.194	0.326651
Asexual iRBC	1.195	0.326652
Asexual iRBC	1.196	0.326653
Asexual iRBC	1.197	0.326653
Asexual iRBC	1.198	0.326654
Asexual iRBC	1.199	0.326655
Asexual iRBC	1.2	0.326656
Asexual iRBC	1.201	0.326656
Asexual iRBC	1.202	0.326657
Asexual iRBC	1.203	0.326658
Asexual iRBC	1.204	0.326659
Asexual iRBC	1.205	0.326659
Asexual iRBC	1.206	0.32666
Asexual iRBC	1.207	0.326661
Asexual iRBC	1.208	0.326662
Asexual iRBC	1.209	0.326662
Asexual iRBC	1.21	0.326663
Asexual iRBC	1.211	0.326664
Asexual iRBC	1.212	0.326664
Asexual iRBC	1.213	0.326665
Asexual iRBC	1.214	0.326666
Asexual iRBC	1.215	0.326667
Asexual iRBC	1.216	0.326667
Asexual iRBC	1.217	0.326668
Asexual iRBC	1.218	0.326669
Asexual iRBC	1.219	0.32667
Asexual iRBC	1.22	0.32667
Asexual iRBC	1.221	0.326671
Asexual iRBC	1.222	0.326672
Asexual iRBC	1.223	0.326673
Asexual iRBC	1.224	0.326673
Asexual iRBC	1.225	0.326674
Asexual iRBC	1.226	0.326675
Asexual iRBC	1.227	0.326676
Asexual iRBC	1.228	0.326676
Asexual iRBC	1.229	0.326677
Asexual iRBC	1.23	0.326678
Asexual iRBC	1.231	0.326679
Asexual iRBC	1.232	0.326679
Asexual iRBC	1.233	0.32668
Asexual iRBC	1.234	0.326681
Asexual iRBC	1.235	0.326681
Asexual iRBC	1.236	0.326682
Asexual iRBC	1.237	0.326683
Asexual iRBC	1.238	0.326684
Asexual iRBC	1.239	0.326684
Asexual iRBC	1.24	0.326685
Asexual iRBC	1.241	0.326686
Asexual iRBC	1.242	0.326687
Asexual iRBC	1.243	0.326687
Asexual iRBC	1.244	0.326688
Asexual iRBC	1.245	0.326689
Asexual iRBC	1.246	0.32669
Asexual iRBC	1.247	0.32669
Asexual iRBC	1.248	0.326691
Asexual iRBC	1.249	0.326692
Asexual iRBC	1.25	0.326693
Asexual iRBC	1.251	0.326693
Asexual iRBC	1.252	0.326694
Asexual iRBC	1.253	0.326695
Asexual iRBC	1.254	0.326696
Asexual iRBC	1.255	0.326696
Asexual iRBC	1.256	0.326697
Asexual iRBC	1.257	0.326698
Asexual iRBC	1.258	0.326698
Asexual iRBC	1.259	0.326699
Asexual iRBC	1.26	0.3267
Asexual iRBC	1.261	0.326701
Asexual iRBC	1.262	0.326701
Asexual iRBC	1.263	0.326702
Asexual iRBC	1.264	0.326703
Asexual iRBC	1.265	0.326704
Asexual iRBC	1.266	0.326704
Asexual iRBC	1.267	0.326705
Asexual iRBC	1.268	0.326706
Asexual iRBC	1.269	0.326707
Asexual iRBC	1.27	0.326707
Asexual iRBC	1.271	0.326708
Asexual iRBC	1.272	0.326709
Asexual iRBC	1.273	0.32671
Asexual iRBC	1.274	0.32671
Asexual iRBC	1.275	0.326711
Asexual iRBC	1.276	0.326712
Asexual iRBC	1.277	0.326713
Asexual iRBC	1.278	0.326713
Asexual iRBC	1.279	0.326714
Asexual iRBC	1.28	0.326715
Asexual iRBC	1.281	0.326715
Asexual iRBC	1.282	0.326716
Asexual iRBC	1.283	0.326717
Asexual iRBC	1.284	0.326718
Asexual iRBC	1.285	0.326718
Asexual iRBC	1.286	0.326719
Asexual iRBC	1.287	0.32672
Asexual iRBC	1.288	0.326721
Asexual iRBC	1.289	0.326721
Asexual iRBC	1.29	0.326722
Asexual iRBC	1.291	0.326723
Asexual iRBC	1.292	0.326724
Asexual iRBC	1.293	0.326724
Asexual iRBC	1.294	0.326725
Asexual iRBC	1.295	0.326726
Asexual iRBC	1.296	0.326727
Asexual iRBC	1.297	0.326727
Asexual iRBC	1.298	0.326728
Asexual iRBC	1.299	0.326729
Asexual iRBC	1.3	0.326729
Asexual iRBC	1.301	0.32673
Asexual iRBC	1.302	0.326731
Asexual iRBC	1.303	0.326732
Asexual iRBC	1.304	0.326732
Asexual iRBC	1.305	0.326733
Asexual iRBC	1.306	0.326734
Asexual iRBC	1.307	0.326735
Asexual iRBC	1.308	0.326735
Asexual iRBC	1.309	0.326736
Asexual iRBC	1.31	0.326737
Asexual iRBC	1.311	0.326738
Asexual iRBC	1.312	0.326738
Asexual iRBC	1.313	0.326739
Asexual iRBC	1.314	0.32674
Asexual iRBC	1.315	0.326741
Asexual iRBC	1.316	0.326741
Asexual iRBC	1.317	0.326742
Asexual iRBC	1.318	0.326743
Asexual iRBC	1.319	0.326743
Asexual iRBC	1.32	0.326744
Asexual iRBC	1.321	0.326745
Asexual iRBC	1.322	0.326746
Asexual iRBC	1.323	0.326746
Asexual iRBC	1.324	0.326747
Asexual iRBC	1.325	0.326748
Asexual iRBC	1.326	0.326749
Asexual iRBC	1.327	0.326749
Asexual iRBC	1.328	0.32675
Asexual iRBC	1.329	0.326751
Asexual iRBC	1.33	0.326752
Asexual iRBC	1.331	0.326752
Asexual iRBC	1.332	0.326753
Asexual iRBC	1.333	0.326754
Asexual iRBC	1.334	0.326754
Asexual iRBC	1.335	0.326755
Asexual iRBC	1.336	0.326756
Asexual iRBC	1.337	0.326757
Asexual iRBC	1.338	0.326757
Asexual iRBC	1.339	0.326758
Asexual iRBC	1.34	0.326759
Asexual iRBC	1.341	0.32676
Asexual iRBC	1.342	0.32676
Asexual iRBC	1.343	0.326761
Asexual iRBC	1.344	0.326762
Asexual iRBC	1.345	0.326763
Asexual iRBC	1.346	0.326763
Asexual iRBC	1.347	0.326764
Asexual iRBC	1.348	0.326765
Asexual iRBC	1.349	0.326766
Asexual iRBC	1.35	0.326766
Asexual iRBC	1.351	0.326767
Asexual iRBC	1.352	0.326768
Asexual iRBC	1.353	0.326768
Asexual iRBC	1.354	0.326769
Asexual iRBC	1.355	0.32677
Asexual iRBC	1.356	0.326771
Asexual iRBC	1.357	0.326771
Asexual iRBC	1.358	0.326772
Asexual iRBC	1.359	0.326773
Asexual iRBC	1.36	0.326774
Asexual iRBC	1.361	0.326774
Asexual iRBC	1.362	0.326775
Asexual iRBC	1.363	0.326776
Asexual iRBC	1.364	0.326777
Asexual iRBC	1.365	0.326777
Asexual iRBC	1.366	0.326778
Asexual iRBC	1.367	0.326779
Asexual iRBC	1.368	0.326779
Asexual iRBC	1.369	0.32678
Asexual iRBC	1.37	0.326781
Asexual iRBC	1.371	0.326782
Asexual iRBC	1.372	0.326782
Asexual iRBC	1.373	0.326783
Asexual iRBC	1.374	0.326784
Asexual iRBC	1.375	0.326785
Asexual iRBC	1.376	0.326785
Asexual iRBC	1.377	0.326786
Asexual iRBC	1.378	0.326787
Asexual iRBC	1.379	0.326788
Asexual iRBC	1.38	0.326788
Asexual iRBC	1.381	0.326789
Asexual iRBC	1.382	0.32679
Asexual iRBC	1.383	0.32679
Asexual iRBC	1.384	0.326791
Asexual iRBC	1.385	0.326792
Asexual iRBC	1.386	0.326793
Asexual iRBC	1.387	0.326793
Asexual iRBC	1.388	0.326794
Asexual iRBC	1.389	0.326795
Asexual iRBC	1.39	0.326796
Asexual iRBC	1.391	0.326796
Asexual iRBC	1.392	0.326797
Asexual iRBC	1.393	0.326798
Asexual iRBC	1.394	0.326799
Asexual iRBC	1.395	0.326799
Asexual iRBC	1.396	0.3268
Asexual iRBC	1.397	0.326801
Asexual iRBC	1.398	0.326801
Asexual iRBC	1.399	0.326802
Asexual iRBC	1.4	0.326803
Asexual iRBC	1.401	0.326804
Asexual iRBC	1.402	0.326804
Asexual iRBC	1.403	0.326805
Asexual iRBC	1.404	0.326806
Asexual iRBC	1.405	0.326807
Asexual iRBC	1.406	0.326807
Asexual iRBC	1.407	0.326808
Asexual iRBC	1.408	0.326809
Asexual iRBC	1.409	0.32681
Asexual iRBC	1.41	0.32681
Asexual iRBC	1.411	0.326811
Asexual iRBC	1.412	0.326812
Asexual iRBC	1.413	0.326812
Asexual iRBC	1.414	0.326813
Asexual iRBC	1.415	0.326814
Asexual iRBC	1.416	0.326815
Asexual iRBC	1.417	0.326815
Asexual iRBC	1.418	0.326816
Asexual iRBC	1.419	0.326817
Asexual iRBC	1.42	0.326818
Asexual iRBC	1.421	0.326818
Asexual iRBC	1.422	0.326819
Asexual iRBC	1.423	0.32682
Asexual iRBC	1.424	0.326821
Asexual iRBC	1.425	0.326821
Asexual iRBC	1.426	0.326822
Asexual iRBC	1.427	0.326823
Asexual iRBC	1.428	0.326823
Asexual iRBC	1.429	0.326824
Asexual iRBC	1.43	0.326825
Asexual iRBC	1.431	0.326826
Asexual iRBC	1.432	0.326826
Asexual iRBC	1.433	0.326827
Asexual iRBC	1.434	0.326828
Asexual iRBC	1.435	0.326829
Asexual iRBC	1.436	0.326829
Asexual iRBC	1.437	0.32683
Asexual iRBC	1.438	0.326831
Asexual iRBC	1.439	0.326831
Asexual iRBC	1.44	0.326832
Asexual iRBC	1.441	0.326833
Asexual iRBC	1.442	0.326834
Asexual iRBC	1.443	0.326834
Asexual iRBC	1.444	0.326835
Asexual iRBC	1.445	0.326836
Asexual iRBC	1.446	0.326837
Asexual iRBC	1.447	0.326837
Asexual iRBC	1.448	0.326838
Asexual iRBC	1.449	0.326839
Asexual iRBC	1.45	0.32684
Asexual iRBC	1.451	0.32684
Asexual iRBC	1.452	0.326841
Asexual iRBC	1.453	0.326842
Asexual iRBC	1.454	0.326842
Asexual iRBC	1.455	0.326843
Asexual iRBC	1.456	0.326844
Asexual iRBC	1.457	0.326845
Asexual iRBC	1.458	0.326845
Asexual iRBC	1.459	0.326846
Asexual iRBC	1.46	0.326847
Asexual iRBC	1.461	0.326848
Asexual iRBC	1.462	0.326848
Asexual iRBC	1.463	0.326849
Asexual iRBC	1.464	0.32685
Asexual iRBC	1.465	0.326851
Asexual iRBC	1.466	0.326851
Asexual iRBC	1.467	0.326852
Asexual iRBC	1.468	0.326853
Asexual iRBC	1.469	0.326853
Asexual iRBC	1.47	0.326854
Asexual iRBC	1.471	0.326855
Asexual iRBC	1.472	0.326856
Asexual iRBC	1.473	0.326856
Asexual iRBC	1.474	0.326857
Asexual iRBC	1.475	0.326858
Asexual iRBC	1.476	0.326859
Asexual iRBC	1.477	0.326859
Asexual iRBC	1.478	0.32686
Asexual iRBC	1.479	0.326861
Asexual iRBC	1.48	0.326861
Asexual iRBC	1.481	0.326862
Asexual iRBC	1.482	0.326863
Asexual iRBC	1.483	0.326864
Asexual iRBC	1.484	0.326864
Asexual iRBC	1.485	0.326865
Asexual iRBC	1.486	0.326866
Asexual iRBC	1.487	0.326867
Asexual iRBC	1.488	0.326867
Asexual iRBC	1.489	0.326868
Asexual iRBC	1.49	0.326869
Asexual iRBC	1.491	0.326869
Asexual iRBC	1.492	0.32687
Asexual iRBC	1.493	0.326871
Asexual iRBC	1.494	0.326872
Asexual iRBC	1.495	0.326872
Asexual iRBC	1.496	0.326873
Asexual iRBC	1.497	0.326874
Asexual iRBC	1.498	0.326875
Asexual iRBC	1.499	0.326875
Asexual iRBC	1.5	0.326876
Asexual iRBC	1.501	0.326877
Asexual iRBC	1.502	0.326878
Asexual iRBC	1.503	0.326878
Asexual iRBC	1.504	0.326879
Asexual iRBC	1.505	0.32688
Asexual iRBC	1.506	0.32688
Asexual iRBC	1.507	0.326881
Asexual iRBC	1.508	0.326882
Asexual iRBC	1.509	0.326883
Asexual iRBC	1.51	0.326883
Asexual iRBC	1.511	0.326884
Asexual iRBC	1.512	0.326885
Asexual iRBC	1.513	0.326886
Asexual iRBC	1.514	0.326886
Asexual iRBC	1.515	0.326887
Asexual iRBC	1.516	0.326888
Asexual iRBC	1.517	0.326888
Asexual iRBC	1.518	0.326889
Asexual iRBC	1.519	0.32689
Asexual iRBC	1.52	0.326891
Asexual iRBC	1.521	0.326891
Asexual iRBC	1.522	0.326892
Asexual iRBC	1.523	0.326893
Asexual iRBC	1.524	0.326894
Asexual iRBC	1.525	0.326894
Asexual iRBC	1.526	0.326895
Asexual iRBC	1.527	0.326896
Asexual iRBC	1.528	0.326896
Asexual iRBC	1.529	0.326897
Asexual iRBC	1.53	0.326898
Asexual iRBC	1.531	0.326899
Asexual iRBC	1.532	0.326899
Asexual iRBC	1.533	0.3269
Asexual iRBC	1.534	0.326901
Asexual iRBC	1.535	0.326902
Asexual iRBC	1.536	0.326902
Asexual iRBC	1.537	0.326903
Asexual iRBC	1.538	0.326904
Asexual iRBC	1.539	0.326904
Asexual iRBC	1.54	0.326905
Asexual iRBC	1.541	0.326906
Asexual iRBC	1.542	0.326907
Asexual iRBC	1.543	0.326907
Asexual iRBC	1.544	0.326908
Asexual iRBC	1.545	0.326909
Asexual iRBC	1.546	0.32691
Asexual iRBC	1.547	0.32691
Asexual iRBC	1.548	0.326911
Asexual iRBC	1.549	0.326912
Asexual iRBC	1.55	0.326912
Asexual iRBC	1.551	0.326913
Asexual iRBC	1.552	0.326914
Asexual iRBC	1.553	0.326915
Asexual iRBC	1.554	0.326915
Asexual iRBC	1.555	0.326916
Asexual iRBC	1.556	0.326917
Asexual iRBC	1.557	0.326918
Asexual iRBC	1.558	0.326918
Asexual iRBC	1.559	0.326919
Asexual iRBC	1.56	0.32692
Asexual iRBC	1.561	0.32692
Asexual iRBC	1.562	0.326921
Asexual iRBC	1.563	0.326922
Asexual iRBC	1.564	0.326923
Asexual iRBC	1.565	0.326923
Asexual iRBC	1.566	0.326924
Asexual iRBC	1.567	0.326925
Asexual iRBC	1.568	0.326926
Asexual iRBC	1.569	0.326926
Asexual iRBC	1.57	0.326927
Asexual iRBC	1.571	0.326928
Asexual iRBC	1.572	0.326928
Asexual iRBC	1.573	0.326929
Asexual iRBC	1.574	0.32693
Asexual iRBC	1.575	0.326931
Asexual iRBC	1.576	0.326931
Asexual iRBC	1.577	0.326932
Asexual iRBC	1.578	0.326933
Asexual iRBC	1.579	0.326934
Asexual iRBC	1.58	0.326934
Asexual iRBC	1.581	0.326935
Asexual iRBC	1.582	0.326936
Asexual iRBC	1.583	0.326936
Asexual iRBC	1.584	0.326937
Asexual iRBC	1.585	0.326938
Asexual iRBC	1.586	0.326939
Asexual iRBC	1.587	0.326939
Asexual iRBC	1.588	0.32694
Asexual iRBC	1.589	0.326941
Asexual iRBC	1.59	0.326942
Asexual iRBC	1.591	0.326942
Asexual iRBC	1.592	0.326943
Asexual iRBC	1.593	0.326944
Asexual iRBC	1.594	0.326944
Asexual iRBC	1.595	0.326945
Asexual iRBC	1.596	0.326946
Asexual iRBC	1.597	0.326947
Asexual iRBC	1.598	0.326947
Asexual iRBC	1.599	0.326948
Asexual iRBC	1.6	0.326949
Asexual iRBC	1.601	0.326949
Asexual iRBC	1.602	0.32695
Asexual iRBC	1.603	0.326951
Asexual iRBC	1.604	0.326952
Asexual iRBC	1.605	0.326952
Asexual iRBC	1.606	0.326953
Asexual iRBC	1.607	0.326954
Asexual iRBC	1.608	0.326955
Asexual iRBC	1.609	0.326955
Asexual iRBC	1.61	0.326956
Asexual iRBC	1.611	0.326957
Asexual iRBC	1.612	0.326957
Asexual iRBC	1.613	0.326958
Asexual iRBC	1.614	0.326959
Asexual iRBC	1.615	0.32696
Asexual iRBC	1.616	0.32696
Asexual iRBC	1.617	0.326961
Asexual iRBC	1.618	0.326962
Asexual iRBC	1.619	0.326963
Asexual iRBC	1.62	0.326963
Asexual iRBC	1.621	0.326964
Asexual iRBC	1.622	0.326965
Asexual iRBC	1.623	0.326965
Asexual iRBC	1.624	0.326966
Asexual iRBC	1.625	0.326967
Asexual iRBC	1.626	0.326968
Asexual iRBC	1.627	0.326968
Asexual iRBC	1.628	0.326969
Asexual iRBC	1.629	0.32697
Asexual iRBC	1.63	0.326971
Asexual iRBC	1.631	0.326971
Asexual iRBC	1.632	0.326972
Asexual iRBC	1.633	0.326973
Asexual iRBC	1.634	0.326973
Asexual iRBC	1.635	0.326974
Asexual iRBC	1.636	0.326975
Asexual iRBC	1.637	0.326976
Asexual iRBC	1.638	0.326976
Asexual iRBC	1.639	0.326977
Asexual iRBC	1.64	0.326978
Asexual iRBC	1.641	0.326978
Asexual iRBC	1.642	0.326979
Asexual iRBC	1.643	0.32698
Asexual iRBC	1.644	0.326981
Asexual iRBC	1.645	0.326981
Asexual iRBC	1.646	0.326982
Asexual iRBC	1.647	0.326983
Asexual iRBC	1.648	0.326984
Asexual iRBC	1.649	0.326984
Asexual iRBC	1.65	0.326985
Asexual iRBC	1.651	0.326986
Asexual iRBC	1.652	0.326986
Asexual iRBC	1.653	0.326987
Asexual iRBC	1.654	0.326988
Asexual iRBC	1.655	0.326989
Asexual iRBC	1.656	0.326989
Asexual iRBC	1.657	0.32699
Asexual iRBC	1.658	0.326991
Asexual iRBC	1.659	0.326991
Asexual iRBC	1.66	0.326992
Asexual iRBC	1.661	0.326993
Asexual iRBC	1.662	0.326994
Asexual iRBC	1.663	0.326994
Asexual iRBC	1.664	0.326995
Asexual iRBC	1.665	0.326996
Asexual iRBC	1.666	0.326997
Asexual iRBC	1.667	0.326997
Asexual iRBC	1.668	0.326998
Asexual iRBC	1.669	0.326999
Asexual iRBC	1.67	0.326999
Asexual iRBC	1.671	0.327
Asexual iRBC	1.672	0.327001
Asexual iRBC	1.673	0.327002
Asexual iRBC	1.674	0.327002
Asexual iRBC	1.675	0.327003
Asexual iRBC	1.676	0.327004
Asexual iRBC	1.677	0.327004
Asexual iRBC	1.678	0.327005
Asexual iRBC	1.679	0.327006
Asexual iRBC	1.68	0.327007
Asexual iRBC	1.681	0.327007
Asexual iRBC	1.682	0.327008
Asexual iRBC	1.683	0.327009
Asexual iRBC	1.684	0.32701
Asexual iRBC	1.685	0.32701
Asexual iRBC	1.686	0.327011
Asexual iRBC	1.687	0.327012
Asexual iRBC	1.688	0.327012
Asexual iRBC	1.689	0.327013
Asexual iRBC	1.69	0.327014
Asexual iRBC	1.691	0.327015
Asexual iRBC	1.692	0.327015
Asexual iRBC	1.693	0.327016
Asexual iRBC	1.694	0.327017
Asexual iRBC	1.695	0.327017
Asexual iRBC	1.696	0.327018
Asexual iRBC	1.697	0.327019
Asexual iRBC	1.698	0.32702
Asexual iRBC	1.699	0.32702
Asexual iRBC	1.7	0.327021
Asexual iRBC	1.701	0.327022
Asexual iRBC	1.702	0.327023
Asexual iRBC	1.703	0.327023
Asexual iRBC	1.704	0.327024
Asexual iRBC	1.705	0.327025
Asexual iRBC	1.706	0.327025
Asexual iRBC	1.707	0.327026
Asexual iRBC	1.708	0.327027
Asexual iRBC	1.709	0.327028
Asexual iRBC	1.71	0.327028
Asexual iRBC	1.711	0.327029
Asexual iRBC	1.712	0.32703
Asexual iRBC	1.713	0.32703
Asexual iRBC	1.714	0.327031
Asexual iRBC	1.715	0.327032
Asexual iRBC	1.716	0.327033
Asexual iRBC	1.717	0.327033
Asexual iRBC	1.718	0.327034
Asexual iRBC	1.719	0.327035
Asexual iRBC	1.72	0.327036
Asexual iRBC	1.721	0.327036
Asexual iRBC	1.722	0.327037
Asexual iRBC	1.723	0.327038
Asexual iRBC	1.724	0.327038
Asexual iRBC	1.725	0.327039
Asexual iRBC	1.726	0.32704
Asexual iRBC	1.727	0.327041
Asexual iRBC	1.728	0.327041
Asexual iRBC	1.729	0.327042
Asexual iRBC	1.73	0.327043
Asexual iRBC	1.731	0.327043
Asexual iRBC	1.732	0.327044
Asexual iRBC	1.733	0.327045
Asexual iRBC	1.734	0.327046
Asexual iRBC	1.735	0.327046
Asexual iRBC	1.736	0.327047
Asexual iRBC	1.737	0.327048
Asexual iRBC	1.738	0.327048
Asexual iRBC	1.739	0.327049
Asexual iRBC	1.74	0.32705
Asexual iRBC	1.741	0.327051
Asexual iRBC	1.742	0.327051
Asexual iRBC	1.743	0.327052
Asexual iRBC	1.744	0.327053
Asexual iRBC	1.745	0.327054
Asexual iRBC	1.746	0.327054
Asexual iRBC	1.747	0.327055
Asexual iRBC	1.748	0.327056
Asexual iRBC	1.749	0.327056
Asexual iRBC	1.75	0.327057
Asexual iRBC	1.751	0.327058
Asexual iRBC	1.752	0.327059
Asexual iRBC	1.753	0.327059
Asexual iRBC	1.754	0.32706
Asexual iRBC	1.755	0.327061
Asexual iRBC	1.756	0.327061
Asexual iRBC	1.757	0.327062
Asexual iRBC	1.758	0.327063
Asexual iRBC	1.759	0.327064
Asexual iRBC	1.76	0.327064
Asexual iRBC	1.761	0.327065
Asexual iRBC	1.762	0.327066
Asexual iRBC	1.763	0.327066
Asexual iRBC	1.764	0.327067
Asexual iRBC	1.765	0.327068
Asexual iRBC	1.766	0.327069
Asexual iRBC	1.767	0.327069
Asexual iRBC	1.768	0.32707
Asexual iRBC	1.769	0.327071
Asexual iRBC	1.77	0.327072
Asexual iRBC	1.771	0.327072
Asexual iRBC	1.772	0.327073
Asexual iRBC	1.773	0.327074
Asexual iRBC	1.774	0.327074
Asexual iRBC	1.775	0.327075
Asexual iRBC	1.776	0.327076
Asexual iRBC	1.777	0.327077
Asexual iRBC	1.778	0.327077
Asexual iRBC	1.779	0.327078
Asexual iRBC	1.78	0.327079
Asexual iRBC	1.781	0.327079
Asexual iRBC	1.782	0.32708
Asexual iRBC	1.783	0.327081
Asexual iRBC	1.784	0.327082
Asexual iRBC	1.785	0.327082
Asexual iRBC	1.786	0.327083
Asexual iRBC	1.787	0.327084
Asexual iRBC	1.788	0.327084
Asexual iRBC	1.789	0.327085
Asexual iRBC	1.79	0.327086
Asexual iRBC	1.791	0.327087
Asexual iRBC	1.792	0.327087
Asexual iRBC	1.793	0.327088
Asexual iRBC	1.794	0.327089
Asexual iRBC	1.795	0.327089
Asexual iRBC	1.796	0.32709
Asexual iRBC	1.797	0.327091
Asexual iRBC	1.798	0.327092
Asexual iRBC	1.799	0.327092
Asexual iRBC	1.8	0.327093
Asexual iRBC	1.801	0.327094
Asexual iRBC	1.802	0.327094
Asexual iRBC	1.803	0.327095
Asexual iRBC	1.804	0.327096
Asexual iRBC	1.805	0.327097
Asexual iRBC	1.806	0.327097
Asexual iRBC	1.807	0.327098
Asexual iRBC	1.808	0.327099
Asexual iRBC	1.809	0.3271
Asexual iRBC	1.81	0.3271
Asexual iRBC	1.811	0.327101
Asexual iRBC	1.812	0.327102
Asexual iRBC	1.813	0.327102
Asexual iRBC	1.814	0.327103
Asexual iRBC	1.815	0.327104
Asexual iRBC	1.816	0.327105
Asexual iRBC	1.817	0.327105
Asexual iRBC	1.818	0.327106
Asexual iRBC	1.819	0.327107
Asexual iRBC	1.82	0.327107
Asexual iRBC	1.821	0.327108
Asexual iRBC	1.822	0.327109
Asexual iRBC	1.823	0.32711
Asexual iRBC	1.824	0.32711
Asexual iRBC	1.825	0.327111
Asexual iRBC	1.826	0.327112
Asexual iRBC	1.827	0.327112
Asexual iRBC	1.828	0.327113
Asexual iRBC	1.829	0.327114
Asexual iRBC	1.83	0.327115
Asexual iRBC	1.831	0.327115
Asexual iRBC	1.832	0.327116
Asexual iRBC	1.833	0.327117
Asexual iRBC	1.834	0.327117
Asexual iRBC	1.835	0.327118
Asexual iRBC	1.836	0.327119
Asexual iRBC	1.837	0.32712
Asexual iRBC	1.838	0.32712
Asexual iRBC	1.839	0.327121
Asexual iRBC	1.84	0.327122
Asexual iRBC	1.841	0.327122
Asexual iRBC	1.842	0.327123
Asexual iRBC	1.843	0.327124
Asexual iRBC	1.844	0.327125
Asexual iRBC	1.845	0.327125
Asexual iRBC	1.846	0.327126
Asexual iRBC	1.847	0.327127
Asexual iRBC	1.848	0.327127
Asexual iRBC	1.849	0.327128
Asexual iRBC	1.85	0.327129
Asexual iRBC	1.851	0.32713
Asexual iRBC	1.852	0.32713
Asexual iRBC	1.853	0.327131
Asexual iRBC	1.854	0.327132
Asexual iRBC	1.855	0.327132
Asexual iRBC	1.856	0.327133
Asexual iRBC	1.857	0.327134
Asexual iRBC	1.858	0.327135
Asexual iRBC	1.859	0.327135
Asexual iRBC	1.86	0.327136
Asexual iRBC	1.861	0.327137
Asexual iRBC	1.862	0.327137
Asexual iRBC	1.863	0.327138
Asexual iRBC	1.864	0.327139
Asexual iRBC	1.865	0.32714
Asexual iRBC	1.866	0.32714
Asexual iRBC	1.867	0.327141
Asexual iRBC	1.868	0.327142
Asexual iRBC	1.869	0.327142
Asexual iRBC	1.87	0.327143
Asexual iRBC	1.871	0.327144
Asexual iRBC	1.872	0.327145
Asexual iRBC	1.873	0.327145
Asexual iRBC	1.874	0.327146
Asexual iRBC	1.875	0.327147
Asexual iRBC	1.876	0.327147
Asexual iRBC	1.877	0.327148
Asexual iRBC	1.878	0.327149
Asexual iRBC	1.879	0.32715
Asexual iRBC	1.88	0.32715
Asexual iRBC	1.881	0.327151
Asexual iRBC	1.882	0.327152
Asexual iRBC	1.883	0.327152
Asexual iRBC	1.884	0.327153
Asexual iRBC	1.885	0.327154
Asexual iRBC	1.886	0.327155
Asexual iRBC	1.887	0.327155
Asexual iRBC	1.888	0.327156
Asexual iRBC	1.889	0.327157
Asexual iRBC	1.89	0.327157
Asexual iRBC	1.891	0.327158
Asexual iRBC	1.892	0.327159
Asexual iRBC	1.893	0.32716
Asexual iRBC	1.894	0.32716
Asexual iRBC	1.895	0.327161
Asexual iRBC	1.896	0.327162
Asexual iRBC	1.897	0.327162
Asexual iRBC	1.898	0.327163
Asexual iRBC	1.899	0.327164
Asexual iRBC	1.9	0.327165
Asexual iRBC	1.901	0.327165
Asexual iRBC	1.902	0.327166
Asexual iRBC	1.903	0.327167
Asexual iRBC	1.904	0.327167
Asexual iRBC	1.905	0.327168
Asexual iRBC	1.906	0.327169
Asexual iRBC	1.907	0.32717
Asexual iRBC	1.908	0.32717
Asexual iRBC	1.909	0.327171
Asexual iRBC	1.91	0.327172
Asexual iRBC	1.911	0.327172
Asexual iRBC	1.912	0.327173
Asexual iRBC	1.913	0.327174
Asexual iRBC	1.914	0.327175
Asexual iRBC	1.915	0.327175
Asexual iRBC	1.916	0.327176
Asexual iRBC	1.917	0.327177
Asexual iRBC	1.918	0.327177
Asexual iRBC	1.919	0.327178
Asexual iRBC	1.92	0.327179
Asexual iRBC	1.921	0.32718
Asexual iRBC	1.922	0.32718
Asexual iRBC	1.923	0.327181
Asexual iRBC	1.924	0.327182
Asexual iRBC	1.925	0.327182
Asexual iRBC	1.926	0.327183
Asexual iRBC	1.927	0.327184
Asexual iRBC	1.928	0.327185
Asexual iRBC	1.929	0.327185
Asexual iRBC	1.93	0.327186
Asexual iRBC	1.931	0.327187
Asexual iRBC	1.932	0.327187
Asexual iRBC	1.933	0.327188
Asexual iRBC	1.934	0.327189
Asexual iRBC	1.935	0.32719
Asexual iRBC	1.936	0.32719
Asexual iRBC	1.937	0.327191
Asexual iRBC	1.938	0.327192
Asexual iRBC	1.939	0.327192
Asexual iRBC	1.94	0.327193
Asexual iRBC	1.941	0.327194
Asexual iRBC	1.942	0.327195
Asexual iRBC	1.943	0.327195
Asexual iRBC	1.944	0.327196
Asexual iRBC	1.945	0.327197
Asexual iRBC	1.946	0.327197
Asexual iRBC	1.947	0.327198
Asexual iRBC	1.948	0.327199
Asexual iRBC	1.949	0.3272
Asexual iRBC	1.95	0.3272
Asexual iRBC	1.951	0.327201
Asexual iRBC	1.952	0.327202
Asexual iRBC	1.953	0.327202
Asexual iRBC	1.954	0.327203
Asexual iRBC	1.955	0.327204
Asexual iRBC	1.956	0.327205
Asexual iRBC	1.957	0.327205
Asexual iRBC	1.958	0.327206
Asexual iRBC	1.959	0.327207
Asexual iRBC	1.96	0.327207
Asexual iRBC	1.961	0.327208
Asexual iRBC	1.962	0.327209
Asexual iRBC	1.963	0.32721
Asexual iRBC	1.964	0.32721
Asexual iRBC	1.965	0.327211
Asexual iRBC	1.966	0.327212
Asexual iRBC	1.967	0.327212
Asexual iRBC	1.968	0.327213
Asexual iRBC	1.969	0.327214
Asexual iRBC	1.97	0.327215
Asexual iRBC	1.971	0.327215
Asexual iRBC	1.972	0.327216
Asexual iRBC	1.973	0.327217
Asexual iRBC	1.974	0.327217
Asexual iRBC	1.975	0.327218
Asexual iRBC	1.976	0.327219
Asexual iRBC	1.977	0.327219
Asexual iRBC	1.978	0.32722
Asexual iRBC	1.979	0.327221
Asexual iRBC	1.98	0.327222
Asexual iRBC	1.981	0.327222
Asexual iRBC	1.982	0.327223
Asexual iRBC	1.983	0.327224
Asexual iRBC	1.984	0.327224
Asexual iRBC	1.985	0.327225
Asexual iRBC	1.986	0.327226
Asexual iRBC	1.987	0.327227
Asexual iRBC	1.988	0.327227
Asexual iRBC	1.989	0.327228
Asexual iRBC	1.99	0.327229
Asexual iRBC	1.991	0.327229
Asexual iRBC	1.992	0.32723
Asexual iRBC	1.993	0.327231
Asexual iRBC	1.994	0.327232
Asexual iRBC	1.995	0.327232
Asexual iRBC	1.996	0.327233
Asexual iRBC	1.997	0.327234
Asexual iRBC	1.998	0.327234
[truncated: 218,012+ more rows]

## Sheet: Fig2B
long_label	cue_value	transmission_investment
Asexual iRBC none	0	0.326203
Asexual iRBC none	1200.24	0.334691
Asexual iRBC none	2400.48	0.34302
Asexual iRBC none	3600.72	0.351183
Asexual iRBC none	4800.96	0.359178
Asexual iRBC none	6001.2	0.366998
Asexual iRBC none	7201.44	0.374641
Asexual iRBC none	8401.68	0.382103
Asexual iRBC none	9601.92	0.389382
Asexual iRBC none	10802.2	0.396476
Asexual iRBC none	12002.4	0.403383
Asexual iRBC none	13202.6	0.410102
Asexual iRBC none	14402.9	0.416632
Asexual iRBC none	15603.1	0.422971
Asexual iRBC none	16803.4	0.429121
Asexual iRBC none	18003.6	0.43508
Asexual iRBC none	19203.8	0.44085
Asexual iRBC none	20404.1	0.44643
Asexual iRBC none	21604.3	0.451821
Asexual iRBC none	22804.6	0.457023
Asexual iRBC none	24004.8	0.462038
Asexual iRBC none	25205	0.466866
Asexual iRBC none	26405.3	0.471509
Asexual iRBC none	27605.5	0.475968
Asexual iRBC none	28805.8	0.480244
Asexual iRBC none	30006	0.484338
Asexual iRBC none	31206.2	0.488252
Asexual iRBC none	32406.5	0.491987
Asexual iRBC none	33606.7	0.495543
Asexual iRBC none	34807	0.498924
Asexual iRBC none	36007.2	0.50213
Asexual iRBC none	37207.4	0.505162
Asexual iRBC none	38407.7	0.508022
Asexual iRBC none	39607.9	0.51071
Asexual iRBC none	40808.2	0.513229
Asexual iRBC none	42008.4	0.51558
Asexual iRBC none	43208.6	0.517763
Asexual iRBC none	44408.9	0.51978
Asexual iRBC none	45609.1	0.521631
Asexual iRBC none	46809.4	0.523319
Asexual iRBC none	48009.6	0.524842
Asexual iRBC none	49209.8	0.526204
Asexual iRBC none	50410.1	0.527404
Asexual iRBC none	51610.3	0.528442
Asexual iRBC none	52810.6	0.52932
Asexual iRBC none	54010.8	0.530039
Asexual iRBC none	55211	0.530598
Asexual iRBC none	56411.3	0.530998
Asexual iRBC none	57611.5	0.531239
Asexual iRBC none	58811.8	0.531322
Asexual iRBC none	60012	0.531246
Asexual iRBC none	61212.2	0.531012
Asexual iRBC none	62412.5	0.53062
Asexual iRBC none	63612.7	0.530069
Asexual iRBC none	64813	0.52936
Asexual iRBC none	66013.2	0.528492
Asexual iRBC none	67213.4	0.527464
Asexual iRBC none	68413.7	0.526277
Asexual iRBC none	69613.9	0.52493
Asexual iRBC none	70814.2	0.523422
Asexual iRBC none	72014.4	0.521752
Asexual iRBC none	73214.6	0.519921
Asexual iRBC none	74414.9	0.517926
Asexual iRBC none	75615.1	0.515768
Asexual iRBC none	76815.4	0.513445
Asexual iRBC none	78015.6	0.510957
Asexual iRBC none	79215.8	0.508303
Asexual iRBC none	80416.1	0.50548
Asexual iRBC none	81616.3	0.50249
Asexual iRBC none	82816.6	0.499329
Asexual iRBC none	84016.8	0.495998
Asexual iRBC none	85217	0.492495
Asexual iRBC none	86417.3	0.488819
Asexual iRBC none	87617.5	0.484968
Asexual iRBC none	88817.8	0.480943
Asexual iRBC none	90018	0.476741
Asexual iRBC none	91218.2	0.472362
Asexual iRBC none	92418.5	0.467804
Asexual iRBC none	93618.7	0.463067
Asexual iRBC none	94819	0.45815
Asexual iRBC none	96019.2	0.453052
Asexual iRBC none	97219.4	0.447772
Asexual iRBC none	98419.7	0.44231
Asexual iRBC none	99619.9	0.436666
Asexual iRBC none	100820	0.430839
Asexual iRBC none	102020	0.42483
Asexual iRBC none	103221	0.418638
Asexual iRBC none	104421	0.412264
Asexual iRBC none	105621	0.405709
Asexual iRBC none	106821	0.398974
Asexual iRBC none	108022	0.392059
Asexual iRBC none	109222	0.384967
Asexual iRBC none	110422	0.3777
Asexual iRBC none	111622	0.370261
Asexual iRBC none	112823	0.362651
Asexual iRBC log	1	3.42422e-103
Asexual iRBC log	1.00313	2.44423e-103
Asexual iRBC log	1.00626	1.74609e-103
Asexual iRBC log	1.00941	1.24836e-103
Asexual iRBC log	1.01257	8.93234e-104
Asexual iRBC log	1.01573	6.39647e-104
Asexual iRBC log	1.01891	4.58425e-104
Asexual iRBC log	1.0221	3.28815e-104
Asexual iRBC log	1.02529	2.36043e-104
Asexual iRBC log	1.0285	1.69586e-104
Asexual iRBC log	1.03171	1.2194e-104
Asexual iRBC log	1.03494	8.77541e-105
Asexual iRBC log	1.03818	6.32049e-105
Asexual iRBC log	1.04142	4.55617e-105
Asexual iRBC log	1.04468	3.28712e-105
Asexual iRBC log	1.04795	2.37356e-105
Asexual iRBC log	1.05122	1.71535e-105
Asexual iRBC log	1.05451	1.24074e-105
Asexual iRBC log	1.05781	8.98215e-106
Asexual iRBC log	1.06111	6.50812e-106
Asexual iRBC log	1.06443	4.71963e-106
Asexual iRBC log	1.06776	3.42562e-106
Asexual iRBC log	1.0711	2.48857e-106
Asexual iRBC log	1.07445	1.80944e-106
Asexual iRBC log	1.07781	1.3168e-106
Asexual iRBC log	1.08118	9.59143e-107
Asexual iRBC log	1.08456	6.9925e-107
Asexual iRBC log	1.08795	5.10235e-107
Asexual iRBC log	1.09135	3.72647e-107
Asexual iRBC log	1.09477	2.72407e-107
Asexual iRBC log	1.09819	1.99311e-107
Asexual iRBC log	1.10162	1.45962e-107
Asexual iRBC log	1.10507	1.0699e-107
Asexual iRBC log	1.10852	7.84958e-108
Asexual iRBC log	1.11199	5.76433e-108
Asexual iRBC log	1.11547	4.23695e-108
Asexual iRBC log	1.11895	3.11717e-108
Asexual iRBC log	1.12245	2.29547e-108
Asexual iRBC log	1.12596	1.69196e-108
Asexual iRBC log	1.12948	1.24829e-108
Asexual iRBC log	1.13302	9.21829e-109
Asexual iRBC log	1.13656	6.8139e-109
Asexual iRBC log	1.14011	5.04143e-109
Asexual iRBC log	1.14368	3.73358e-109
Asexual iRBC log	1.14725	2.76766e-109
Asexual iRBC log	1.15084	2.05361e-109
Asexual iRBC log	1.15444	1.52525e-109
Asexual iRBC log	1.15805	1.13392e-109
Asexual iRBC log	1.16167	8.43817e-110
Asexual iRBC log	1.1653	6.28544e-110
Asexual iRBC log	1.16895	4.68649e-110
Asexual iRBC log	1.1726	3.49773e-110
Asexual iRBC log	1.17627	2.61307e-110
Asexual iRBC log	1.17995	1.9541e-110
Asexual iRBC log	1.18364	1.46275e-110
Asexual iRBC log	1.18734	1.09604e-110
Asexual iRBC log	1.19105	8.22089e-111
Asexual iRBC log	1.19478	6.17226e-111
Asexual iRBC log	1.19851	4.6388e-111
Asexual iRBC log	1.20226	3.48984e-111
Asexual iRBC log	1.20602	2.62811e-111
Asexual iRBC log	1.20979	1.98118e-111
Asexual iRBC log	1.21357	1.49501e-111
Asexual iRBC log	1.21737	1.1293e-111
Asexual iRBC log	1.22117	8.53925e-112
Asexual iRBC log	1.22499	6.46362e-112
Asexual iRBC log	1.22882	4.89756e-112
Asexual iRBC log	1.23267	3.71477e-112
Asexual iRBC log	1.23652	2.82056e-112
Asexual iRBC log	1.24039	2.14383e-112
Asexual iRBC log	1.24427	1.63117e-112
Asexual iRBC log	1.24816	1.2424e-112
Asexual iRBC log	1.25206	9.47288e-113
Asexual iRBC log	1.25597	7.23033e-113
Asexual iRBC log	1.2599	5.5245e-113
Asexual iRBC log	1.26384	4.2256e-113
Asexual iRBC log	1.26779	3.23552e-113
Asexual iRBC log	1.27176	2.48007e-113
Asexual iRBC log	1.27573	1.90303e-113
Asexual iRBC log	1.27972	1.46182e-113
Asexual iRBC log	1.28373	1.12411e-113
Asexual iRBC log	1.28774	8.65352e-114
Asexual iRBC log	1.29177	6.66875e-114
Asexual iRBC log	1.29581	5.14478e-114
Asexual iRBC log	1.29986	3.97339e-114
Asexual iRBC log	1.30392	3.07205e-114
Asexual iRBC log	1.308	2.37777e-114
Asexual iRBC log	1.31209	1.84241e-114
Asexual iRBC log	1.31619	1.42916e-114
Asexual iRBC log	1.32031	1.10982e-114
Asexual iRBC log	1.32444	8.62785e-115
Asexual iRBC log	1.32858	6.71482e-115
Asexual iRBC log	1.33273	5.23175e-115
Asexual iRBC log	1.3369	4.08078e-115
Asexual iRBC log	1.34108	3.18657e-115
Asexual iRBC log	1.34527	2.49108e-115
Asexual iRBC log	1.34948	1.94958e-115
Asexual iRBC log	1.3537	1.5275e-115
Asexual iRBC log	1.35793	1.19814e-115
Asexual iRBC log	1.36218	9.40863e-116
Asexual iRBC log	1.36644	7.39667e-116
Asexual iRBC log	1.37071	5.82154e-116
Asexual iRBC log	1.375	4.58705e-116
Asexual iRBC log	1.3793	3.61846e-116
Asexual iRBC log	1.38361	2.85765e-116
Asexual iRBC log	1.38794	2.25939e-116
Asexual iRBC log	1.39228	1.78843e-116
Asexual iRBC log	1.39663	1.41727e-116
Asexual iRBC log	1.401	1.12443e-116
Asexual iRBC log	1.40538	8.93125e-117
Asexual iRBC log	1.40977	7.10225e-117
Asexual iRBC log	1.41418	5.65435e-117
Asexual iRBC log	1.4186	4.50686e-117
Asexual iRBC log	1.42304	3.59642e-117
Asexual iRBC log	1.42749	2.87326e-117
Asexual iRBC log	1.43195	2.29819e-117
Asexual iRBC log	1.43643	1.84037e-117
Asexual iRBC log	1.44092	1.47549e-117
Asexual iRBC log	1.44543	1.18434e-117
Asexual iRBC log	1.44995	9.51761e-118
Asexual iRBC log	1.45448	7.6576e-118
Asexual iRBC log	1.45903	6.16839e-118
Asexual iRBC log	1.46359	4.97468e-118
Asexual iRBC log	1.46817	4.01675e-118
Asexual iRBC log	1.47276	3.24714e-118
Asexual iRBC log	1.47736	2.62811e-118
Asexual iRBC log	1.48198	2.12964e-118
Asexual iRBC log	1.48662	1.72778e-118
Asexual iRBC log	1.49127	1.40343e-118
Asexual iRBC log	1.49593	1.14134e-118
Asexual iRBC log	1.50061	9.29312e-119
Asexual iRBC log	1.5053	7.57585e-119
Asexual iRBC log	1.51001	6.18337e-119
Asexual iRBC log	1.51473	5.05295e-119
Asexual iRBC log	1.51947	4.13418e-119
Asexual iRBC log	1.52422	3.38659e-119
Asexual iRBC log	1.52898	2.77755e-119
Asexual iRBC log	1.53376	2.28082e-119
Asexual iRBC log	1.53856	1.87521e-119
Asexual iRBC log	1.54337	1.54361e-119
Asexual iRBC log	1.5482	1.27221e-119
Asexual iRBC log	1.55304	1.04981e-119
Asexual iRBC log	1.55789	8.67351e-120
Asexual iRBC log	1.56277	7.17487e-120
Asexual iRBC log	1.56765	5.94247e-120
Asexual iRBC log	1.57255	4.92783e-120
Asexual iRBC log	1.57747	4.09148e-120
Asexual iRBC log	1.5824	3.40128e-120
Asexual iRBC log	1.58735	2.83102e-120
Asexual iRBC log	1.59232	2.35929e-120
Asexual iRBC log	1.5973	1.9686e-120
Asexual iRBC log	1.60229	1.64466e-120
Asexual iRBC log	1.6073	1.37573e-120
Asexual iRBC log	1.61233	1.15222e-120
Asexual iRBC log	1.61737	9.66221e-121
Asexual iRBC log	1.62243	8.11263e-121
Asexual iRBC log	1.6275	6.8201e-121
Asexual iRBC log	1.63259	5.74069e-121
Asexual iRBC log	1.63769	4.83818e-121
Asexual iRBC log	1.64281	4.08269e-121
Asexual iRBC log	1.64795	3.44951e-121
Asexual iRBC log	1.6531	2.9182e-121
Asexual iRBC log	1.65827	2.47185e-121
Asexual iRBC log	1.66346	2.09641e-121
Asexual iRBC log	1.66866	1.78024e-121
Asexual iRBC log	1.67388	1.51367e-121
Asexual iRBC log	1.67911	1.28865e-121
Asexual iRBC log	1.68436	1.09848e-121
Asexual iRBC log	1.68963	9.37556e-122
Asexual iRBC log	1.69491	8.01228e-122
Asexual iRBC log	1.70021	6.85595e-122
Asexual iRBC log	1.70553	5.87399e-122
Asexual iRBC log	1.71086	5.03909e-122
Asexual iRBC log	1.71621	4.32838e-122
Asexual iRBC log	1.72158	3.72267e-122
Asexual iRBC log	1.72696	3.20582e-122
Asexual iRBC log	1.73236	2.76427e-122
Asexual iRBC log	1.73778	2.38659e-122
Asexual iRBC log	1.74321	2.06316e-122
Asexual iRBC log	1.74866	1.78586e-122
Asexual iRBC log	1.75413	1.54781e-122
Asexual iRBC log	1.75962	1.34323e-122
Asexual iRBC log	1.76512	1.16718e-122
Asexual iRBC log	1.77064	1.01552e-122
Asexual iRBC log	1.77618	8.84706e-123
Asexual iRBC log	1.78173	7.71739e-123
Asexual iRBC log	1.7873	6.74067e-123
Asexual iRBC log	1.79289	5.89518e-123
Asexual iRBC log	1.7985	5.16242e-123
Asexual iRBC log	1.80412	4.52661e-123
Asexual iRBC log	1.80976	3.97425e-123
Asexual iRBC log	1.81542	3.49382e-123
Asexual iRBC log	1.8211	3.07546e-123
Asexual iRBC log	1.82679	2.71072e-123
Asexual iRBC log	1.8325	2.39234e-123
Asexual iRBC log	1.83823	2.11411e-123
Asexual iRBC log	1.84398	1.87067e-123
Asexual iRBC log	1.84975	1.65742e-123
Asexual iRBC log	1.85553	1.4704e-123
Asexual iRBC log	1.86133	1.30618e-123
Asexual iRBC log	1.86715	1.16182e-123
Asexual iRBC log	1.87299	1.03476e-123
Asexual iRBC log	1.87885	9.22806e-124
Asexual iRBC log	1.88472	8.2404e-124
Asexual iRBC log	1.89062	7.36809e-124
Asexual iRBC log	1.89653	6.59675e-124
Asexual iRBC log	1.90246	5.91389e-124
Asexual iRBC log	1.90841	5.30868e-124
Asexual iRBC log	1.91438	4.77165e-124
Asexual iRBC log	1.92036	4.29458e-124
Asexual iRBC log	1.92637	3.87028e-124
Asexual iRBC log	1.93239	3.49249e-124
Asexual iRBC log	1.93843	3.15571e-124
Asexual iRBC log	1.9445	2.85516e-124
Asexual iRBC log	1.95058	2.58663e-124
Asexual iRBC log	1.95668	2.34644e-124
Asexual iRBC log	1.96279	2.13136e-124
Asexual iRBC log	1.96893	1.93854e-124
Asexual iRBC log	1.97509	1.76549e-124
Asexual iRBC log	1.98126	1.61e-124
Asexual iRBC log	1.98746	1.47015e-124
Asexual iRBC log	1.99367	1.34421e-124
Asexual iRBC log	1.99991	1.23068e-124
Asexual iRBC log	2.00616	1.12823e-124
Asexual iRBC log	2.01244	1.03567e-124
Asexual iRBC log	2.01873	9.51959e-125
Asexual iRBC log	2.02504	8.7617e-125
Asexual iRBC log	2.03137	8.07479e-125
Asexual iRBC log	2.03772	7.45156e-125
Asexual iRBC log	2.0441	6.88552e-125
Asexual iRBC log	2.05049	6.37089e-125
Asexual iRBC log	2.0569	5.9025e-125
Asexual iRBC log	2.06333	5.47578e-125
Asexual iRBC log	2.06978	5.08663e-125
Asexual iRBC log	2.07626	4.73137e-125
Asexual iRBC log	2.08275	4.40675e-125
Asexual iRBC log	2.08926	4.10982e-125
Asexual iRBC log	2.09579	3.83797e-125
Asexual iRBC log	2.10235	3.58884e-125
Asexual iRBC log	2.10892	3.36032e-125
Asexual iRBC log	2.11552	3.15051e-125
Asexual iRBC log	2.12213	2.95771e-125
Asexual iRBC log	2.12877	2.78038e-125
Asexual iRBC log	2.13542	2.61713e-125
Asexual iRBC log	2.1421	2.46673e-125
Asexual iRBC log	2.1488	2.32804e-125
Asexual iRBC log	2.15552	2.20006e-125
Asexual iRBC log	2.16226	2.08186e-125
Asexual iRBC log	2.16902	1.97261e-125
Asexual iRBC log	2.1758	1.87157e-125
Asexual iRBC log	2.18261	1.77805e-125
Asexual iRBC log	2.18943	1.69144e-125
Asexual iRBC log	2.19628	1.61117e-125
Asexual iRBC log	2.20314	1.53673e-125
Asexual iRBC log	2.21003	1.46767e-125
Asexual iRBC log	2.21694	1.40357e-125
Asexual iRBC log	2.22388	1.34403e-125
Asexual iRBC log	2.23083	1.28873e-125
Asexual iRBC log	2.23781	1.23732e-125
Asexual iRBC log	2.2448	1.18954e-125
Asexual iRBC log	2.25182	1.1451e-125
Asexual iRBC log	2.25886	1.10379e-125
Asexual iRBC log	2.26593	1.06536e-125
Asexual iRBC log	2.27301	1.02963e-125
Asexual iRBC log	2.28012	9.96402e-126
Asexual iRBC log	2.28725	9.6552e-126
Asexual iRBC log	2.2944	9.36826e-126
Asexual iRBC log	2.30158	9.10181e-126
Asexual iRBC log	2.30877	8.85457e-126
Asexual iRBC log	2.31599	8.62537e-126
Asexual iRBC log	2.32324	8.41314e-126
Asexual iRBC log	2.3305	8.21692e-126
Asexual iRBC log	2.33779	8.03581e-126
Asexual iRBC log	2.3451	7.869e-126
Asexual iRBC log	2.35243	7.71577e-126
Asexual iRBC log	2.35979	7.57544e-126
Asexual iRBC log	2.36717	7.44741e-126
Asexual iRBC log	2.37457	7.33114e-126
Asexual iRBC log	2.38199	7.22612e-126
Asexual iRBC log	2.38944	7.13194e-126
Asexual iRBC log	2.39691	7.04818e-126
Asexual iRBC log	2.40441	6.97451e-126
Asexual iRBC log	2.41193	6.91063e-126
Asexual iRBC log	2.41947	6.85628e-126
Asexual iRBC log	2.42703	6.81122e-126
Asexual iRBC log	2.43462	6.77528e-126
Asexual iRBC log	2.44224	6.74832e-126
Asexual iRBC log	2.44987	6.73022e-126
Asexual iRBC log	2.45753	6.7209e-126
Asexual iRBC log	2.46522	6.72032e-126
Asexual iRBC log	2.47293	6.72847e-126
Asexual iRBC log	2.48066	6.74538e-126
Asexual iRBC log	2.48842	6.77111e-126
Asexual iRBC log	2.4962	6.80576e-126
Asexual iRBC log	2.504	6.84944e-126
Asexual iRBC log	2.51183	6.90233e-126
Asexual iRBC log	2.51969	6.96463e-126
Asexual iRBC log	2.52757	7.03657e-126
Asexual iRBC log	2.53547	7.11844e-126
Asexual iRBC log	2.5434	7.21056e-126
Asexual iRBC log	2.55135	7.31329e-126
Asexual iRBC log	2.55933	7.42704e-126
Asexual iRBC log	2.56733	7.55227e-126
Asexual iRBC log	2.57536	7.68949e-126
Asexual iRBC log	2.58341	7.83927e-126
Asexual iRBC log	2.59149	8.00222e-126
Asexual iRBC log	2.5996	8.17904e-126
Asexual iRBC log	2.60772	8.37049e-126
Asexual iRBC log	2.61588	8.57738e-126
Asexual iRBC log	2.62406	8.80063e-126
Asexual iRBC log	2.63226	9.04123e-126
Asexual iRBC log	2.64049	9.30026e-126
Asexual iRBC log	2.64875	9.57892e-126
Asexual iRBC log	2.65703	9.8785e-126
Asexual iRBC log	2.66534	1.02004e-125
Asexual iRBC log	2.67368	1.05462e-125
Asexual iRBC log	2.68204	1.09176e-125
Asexual iRBC log	2.69042	1.13164e-125
Asexual iRBC log	2.69884	1.17446e-125
Asexual iRBC log	2.70728	1.22044e-125
Asexual iRBC log	2.71574	1.26983e-125
Asexual iRBC log	2.72423	1.32289e-125
Asexual iRBC log	2.73275	1.3799e-125
Asexual iRBC log	2.7413	1.44119e-125
Asexual iRBC log	2.74987	1.50709e-125
Asexual iRBC log	2.75847	1.57798e-125
Asexual iRBC log	2.76709	1.65429e-125
Asexual iRBC log	2.77575	1.73646e-125
Asexual iRBC log	2.78443	1.825e-125
Asexual iRBC log	2.79313	1.92045e-125
Asexual iRBC log	2.80187	2.02341e-125
Asexual iRBC log	2.81063	2.13456e-125
Asexual iRBC log	2.81942	2.25462e-125
Asexual iRBC log	2.82823	2.3844e-125
Asexual iRBC log	2.83708	2.52479e-125
Asexual iRBC log	2.84595	2.67675e-125
Asexual iRBC log	2.85485	2.84139e-125
Asexual iRBC log	2.86377	3.01988e-125
Asexual iRBC log	2.87273	3.21356e-125
Asexual iRBC log	2.88171	3.42388e-125
Asexual iRBC log	2.89072	3.65247e-125
Asexual iRBC log	2.89976	3.90111e-125
Asexual iRBC log	2.90883	4.1718e-125
Asexual iRBC log	2.91793	4.46676e-125
Asexual iRBC log	2.92705	4.78843e-125
Asexual iRBC log	2.9362	5.13955e-125
Asexual iRBC log	2.94538	5.52316e-125
Asexual iRBC log	2.95459	5.94265e-125
Asexual iRBC log	2.96383	6.40179e-125
Asexual iRBC log	2.9731	6.9048e-125
Asexual iRBC log	2.9824	7.45638e-125
Asexual iRBC log	2.99172	8.0618e-125
Asexual iRBC log	3.00108	8.72692e-125
Asexual iRBC log	3.01046	9.45835e-125
Asexual iRBC log	3.01988	1.02635e-124
Asexual iRBC log	3.02932	1.11505e-124
Asexual iRBC log	3.03879	1.21288e-124
Asexual iRBC log	3.04829	1.32088e-124
Asexual iRBC log	3.05783	1.44023e-124
Asexual iRBC log	3.06739	1.57223e-124
Asexual iRBC log	3.07698	1.71839e-124
Asexual iRBC log	3.0866	1.88038e-124
Asexual iRBC log	3.09625	2.06008e-124
Asexual iRBC log	3.10593	2.25965e-124
Asexual iRBC log	3.11565	2.48149e-124
Asexual iRBC log	3.12539	2.72835e-124
Asexual iRBC log	3.13516	3.00331e-124
Asexual iRBC log	3.14497	3.30988e-124
Asexual iRBC log	3.1548	3.65205e-124
Asexual iRBC log	3.16466	4.03433e-124
Asexual iRBC log	3.17456	4.46186e-124
Asexual iRBC log	3.18449	4.94049e-124
Asexual iRBC log	3.19444	5.47687e-124
Asexual iRBC log	3.20443	6.07856e-124
Asexual iRBC log	3.21445	6.75423e-124
Asexual iRBC log	3.2245	7.51374e-124
Asexual iRBC log	3.23459	8.36836e-124
Asexual iRBC log	3.2447	9.33099e-124
Asexual iRBC log	3.25485	1.04164e-123
Asexual iRBC log	3.26503	1.16415e-123
Asexual iRBC log	3.27524	1.30257e-123
Asexual iRBC log	3.28548	1.45912e-123
Asexual iRBC log	3.29575	1.63636e-123
Asexual iRBC log	3.30606	1.83724e-123
Asexual iRBC log	3.31639	2.06513e-123
Asexual iRBC log	3.32676	2.32394e-123
Asexual iRBC log	3.33717	2.61816e-123
Asexual iRBC log	3.3476	2.95298e-123
Asexual iRBC log	3.35807	3.3344e-123
Asexual iRBC log	3.36857	3.76934e-123
Asexual iRBC log	3.3791	4.26583e-123
Asexual iRBC log	3.38967	4.83315e-123
Asexual iRBC log	3.40027	5.48208e-123
Asexual iRBC log	3.4109	6.22511e-123
Asexual iRBC log	3.42157	7.07677e-123
Asexual iRBC log	3.43227	8.05392e-123
Asexual iRBC log	3.443	9.17621e-123
Asexual iRBC log	3.45377	1.04665e-122
Asexual iRBC log	3.46457	1.19515e-122
Asexual iRBC log	3.4754	1.36623e-122
Asexual iRBC log	3.48627	1.56352e-122
Asexual iRBC log	3.49717	1.79127e-122
Asexual iRBC log	3.5081	2.05446e-122
Asexual iRBC log	3.51907	2.3589e-122
Asexual iRBC log	3.53008	2.71141e-122
Asexual iRBC log	3.54112	3.12001e-122
Asexual iRBC log	3.55219	3.59409e-122
Asexual iRBC log	3.5633	4.1447e-122
Asexual iRBC log	3.57444	4.78485e-122
Asexual iRBC log	3.58562	5.52984e-122
Asexual iRBC log	3.59683	6.39772e-122
Asexual iRBC log	3.60807	7.40976e-122
Asexual iRBC log	3.61936	8.59112e-122
Asexual iRBC log	3.63067	9.97148e-122
Asexual iRBC log	3.64203	1.1586e-121
Asexual iRBC log	3.65342	1.34763e-121
Asexual iRBC log	3.66484	1.56916e-121
Asexual iRBC log	3.6763	1.82904e-121
Asexual iRBC log	3.6878	2.13422e-121
Asexual iRBC log	3.69933	2.49295e-121
Asexual iRBC log	3.71089	2.91503e-121
Asexual iRBC log	3.7225	3.41216e-121
Asexual iRBC log	3.73414	3.99824e-121
Asexual iRBC log	3.74581	4.68987e-121
Asexual iRBC log	3.75753	5.50688e-121
Asexual iRBC log	3.76928	6.47292e-121
Asexual iRBC log	3.78106	7.6163e-121
Asexual iRBC log	3.79289	8.97091e-121
Asexual iRBC log	3.80475	1.05773e-120
Asexual iRBC log	3.81664	1.24842e-120
Asexual iRBC log	3.82858	1.47499e-120
Asexual iRBC log	3.84055	1.74446e-120
Asexual iRBC log	3.85256	2.06526e-120
Asexual iRBC log	3.86461	2.44754e-120
Asexual iRBC log	3.87669	2.90352e-120
Asexual iRBC log	3.88881	3.44792e-120
Asexual iRBC log	3.90097	4.09851e-120
Asexual iRBC log	3.91317	4.87676e-120
Asexual iRBC log	3.92541	5.80859e-120
Asexual iRBC log	3.93768	6.92538e-120
Asexual iRBC log	3.95	8.26511e-120
Asexual iRBC log	3.96235	9.87379e-120
Asexual iRBC log	3.97474	1.18072e-119
Asexual iRBC log	3.98717	1.41332e-119
Asexual iRBC log	3.99963	1.69341e-119
Asexual iRBC log	4.01214	2.03098e-119
Asexual iRBC log	4.02469	2.43823e-119
Asexual iRBC log	4.03727	2.93e-119
Asexual iRBC log	4.0499	3.52437e-119
Asexual iRBC log	4.06256	4.24342e-119
Asexual iRBC log	4.07526	5.1141e-119
Asexual iRBC log	4.08801	6.16937e-119
Asexual iRBC log	4.10079	7.44952e-119
Asexual iRBC log	4.11361	9.00391e-119
Asexual iRBC log	4.12648	1.0893e-118
Asexual iRBC log	4.13938	1.3191e-118
Asexual iRBC log	4.15232	1.59888e-118
Asexual iRBC log	4.16531	1.93984e-118
Asexual iRBC log	4.17833	2.35573e-118
Asexual iRBC log	4.1914	2.86346e-118
Asexual iRBC log	4.2045	3.48388e-118
Asexual iRBC log	4.21765	4.24267e-118
Asexual iRBC log	4.23084	5.17152e-118
Asexual iRBC log	4.24407	6.30956e-118
Asexual iRBC log	4.25734	7.70515e-118
Asexual iRBC log	4.27065	9.41807e-118
Asexual iRBC log	4.28401	1.15223e-117
Asexual iRBC log	4.2974	1.41096e-117
Asexual iRBC log	4.31084	1.72936e-117
Asexual iRBC log	4.32432	2.12153e-117
Asexual iRBC log	4.33784	2.60498e-117
Asexual iRBC log	4.35141	3.20149e-117
Asexual iRBC log	4.36501	3.93812e-117
Asexual iRBC log	4.37866	4.84857e-117
Asexual iRBC log	4.39235	5.97483e-117
Asexual iRBC log	4.40609	7.36925e-117
Asexual iRBC log	4.41987	9.09713e-117
Asexual iRBC log	4.43369	1.12401e-116
Asexual iRBC log	4.44755	1.39e-116
Asexual iRBC log	4.46146	1.72044e-116
Asexual iRBC log	4.47541	2.13129e-116
Asexual iRBC log	4.4894	2.64256e-116
Asexual iRBC log	4.50344	3.2793e-116
Asexual iRBC log	4.51752	4.07299e-116
Asexual iRBC log	4.53165	5.06311e-116
Asexual iRBC log	4.54582	6.29931e-116
Asexual iRBC log	4.56003	7.84403e-116
Asexual iRBC log	4.57429	9.77583e-116
Asexual iRBC log	4.5886	1.21937e-115
Asexual iRBC log	4.60295	1.52224e-115
Asexual iRBC log	4.61734	1.90194e-115
Asexual iRBC log	4.63178	2.37833e-115
Asexual iRBC log	4.64626	2.97653e-115
Asexual iRBC log	4.66079	3.72827e-115
Asexual iRBC log	4.67536	4.67374e-115
Asexual iRBC log	4.68998	5.86379e-115
Asexual iRBC log	4.70465	7.36289e-115
Asexual iRBC log	4.71936	9.25279e-115
Asexual iRBC log	4.73412	1.16373e-114
Asexual iRBC log	4.74892	1.46481e-114
Asexual iRBC log	4.76377	1.84527e-114
Asexual iRBC log	4.77867	2.32642e-114
Asexual iRBC log	4.79361	2.93538e-114
Asexual iRBC log	4.8086	3.70669e-114
Asexual iRBC log	4.82363	4.68439e-114
Asexual iRBC log	4.83872	5.92465e-114
Asexual iRBC log	4.85385	7.49918e-114
Asexual iRBC log	4.86903	9.49961e-114
Asexual iRBC log	4.88425	1.2043e-113
Asexual iRBC log	4.89952	1.52793e-113
Asexual iRBC log	4.91484	1.94002e-113
Asexual iRBC log	4.93021	2.46516e-113
Asexual iRBC log	4.94563	3.13484e-113
Asexual iRBC log	4.96109	3.98949e-113
Asexual iRBC log	4.97661	5.08101e-113
Asexual iRBC log	4.99217	6.47606e-113
Asexual iRBC log	5.00778	8.26036e-113
Asexual iRBC log	5.02344	1.05442e-112
Asexual iRBC log	5.03915	1.34695e-112
Asexual iRBC log	5.0549	1.72191e-112
Asexual iRBC log	5.07071	2.20289e-112
Asexual iRBC log	5.08657	2.8203e-112
Asexual iRBC log	5.10247	3.61339e-112
Asexual iRBC log	5.11843	4.63288e-112
Asexual iRBC log	5.13443	5.94434e-112
Asexual iRBC log	5.15049	7.63256e-112
Asexual iRBC log	5.16659	9.80728e-112
Asexual iRBC log	5.18275	1.26107e-111
Asexual iRBC log	5.19895	1.6227e-111
Asexual iRBC log	5.21521	2.08951e-111
Asexual iRBC log	5.23152	2.69252e-111
Asexual iRBC log	5.24788	3.47198e-111
Asexual iRBC log	5.26429	4.48023e-111
Asexual iRBC log	5.28075	5.78528e-111
Asexual iRBC log	5.29726	7.47566e-111
Asexual iRBC log	5.31383	9.66661e-111
Asexual iRBC log	5.33044	1.25082e-110
Asexual iRBC log	5.34711	1.61963e-110
Asexual iRBC log	5.36383	2.09859e-110
Asexual iRBC log	5.3806	2.72103e-110
Asexual iRBC log	5.39743	3.53046e-110
Asexual iRBC log	5.4143	4.58374e-110
Asexual iRBC log	5.43123	5.95521e-110
Asexual iRBC log	5.44822	7.74215e-110
Asexual iRBC log	5.46525	1.00719e-109
Asexual iRBC log	5.48234	1.31113e-109
Asexual iRBC log	5.49949	1.70791e-109
Asexual iRBC log	5.51668	2.22619e-109
Asexual iRBC log	5.53393	2.90363e-109
Asexual iRBC log	5.55124	3.78964e-109
Asexual iRBC log	5.5686	4.94916e-109
Asexual iRBC log	5.58601	6.46757e-109
Asexual iRBC log	5.60348	8.45715e-109
Asexual iRBC log	5.621	1.10657e-108
Asexual iRBC log	5.63858	1.44879e-108
Asexual iRBC log	5.65621	1.89803e-108
Asexual iRBC log	5.67389	2.48809e-108
Asexual iRBC log	5.69164	3.26359e-108
Asexual iRBC log	5.70943	4.28343e-108
Asexual iRBC log	5.72729	5.62536e-108
Asexual iRBC log	5.7452	7.39215e-108
Asexual iRBC log	5.76316	9.71968e-108
Asexual iRBC log	5.78118	1.27877e-107
Asexual iRBC log	5.79926	1.68341e-107
Asexual iRBC log	5.81739	2.2174e-107
Asexual iRBC log	5.83558	2.92248e-107
Asexual iRBC log	5.85383	3.85401e-107
Asexual iRBC log	5.87214	5.0854e-107
Asexual iRBC log	5.8905	6.7141e-107
Asexual iRBC log	5.90892	8.86949e-107
Asexual iRBC log	5.92739	1.17235e-106
Asexual iRBC log	5.94593	1.55046e-106
Asexual iRBC log	5.96452	2.05168e-106
Asexual iRBC log	5.98317	2.71643e-106
Asexual iRBC log	6.00188	3.59858e-106
Asexual iRBC log	6.02065	4.76982e-106
Asexual iRBC log	6.03948	6.32574e-106
Asexual iRBC log	6.05836	8.39377e-106
Asexual iRBC log	6.0773	1.11439e-105
Asexual iRBC log	6.09631	1.48031e-105
Asexual iRBC log	6.11537	1.96743e-105
Asexual iRBC log	6.13449	2.61623e-105
Asexual iRBC log	6.15368	3.48083e-105
Asexual iRBC log	6.17292	4.63358e-105
Asexual iRBC log	6.19222	6.17131e-105
Asexual iRBC log	6.21158	8.22361e-105
Asexual iRBC log	6.23101	1.0964e-104
Asexual iRBC log	6.25049	1.46252e-104
Asexual iRBC log	6.27004	1.95187e-104
Asexual iRBC log	6.28964	2.60627e-104
Asexual iRBC log	6.30931	3.48182e-104
Asexual iRBC log	6.32904	4.6538e-104
Asexual iRBC log	6.34883	6.22335e-104
Asexual iRBC log	6.36868	8.32632e-104
Asexual iRBC log	6.3886	1.11453e-103
Asexual iRBC log	6.40857	1.4926e-103
Asexual iRBC log	6.42861	1.99987e-103
Asexual iRBC log	6.44871	2.68082e-103
Asexual iRBC log	6.46888	3.59533e-103
Asexual iRBC log	6.48911	4.82407e-103
Asexual iRBC log	6.5094	6.47577e-103
Asexual iRBC log	6.52975	8.697e-103
Asexual iRBC log	6.55017	1.16855e-102
Asexual iRBC log	6.57065	1.57081e-102
Asexual iRBC log	6.5912	2.11249e-102
Asexual iRBC log	6.61181	2.84225e-102
Asexual iRBC log	6.63248	3.82582e-102
Asexual iRBC log	6.65322	5.15202e-102
Asexual iRBC log	6.67403	6.94099e-102
Asexual iRBC log	6.6949	9.35523e-102
Asexual iRBC log	6.71583	1.26147e-101
Asexual iRBC log	6.73683	1.7017e-101
Asexual iRBC log	6.7579	2.29654e-101
Asexual iRBC log	6.77903	3.10063e-101
Asexual iRBC log	6.80023	4.188e-101
Asexual iRBC log	6.82149	5.65907e-101
Asexual iRBC log	6.84282	7.65e-101
Asexual iRBC log	6.86422	1.03456e-100
Asexual iRBC log	6.88568	1.39967e-100
Asexual iRBC log	6.90722	1.89439e-100
Asexual iRBC log	6.92881	2.56501e-100
Asexual iRBC log	6.95048	3.47439e-100
Asexual iRBC log	6.97221	4.70802e-100
Asexual iRBC log	6.99402	6.38214e-100
Asexual iRBC log	7.01589	8.65491e-100
Asexual iRBC log	7.03782	1.17415e-99
Asexual iRBC log	7.05983	1.59349e-99
Asexual iRBC log	7.08191	2.16341e-99
Asexual iRBC log	7.10405	2.93826e-99
Asexual iRBC log	7.12627	3.9921e-99
Asexual iRBC log	7.14855	5.42589e-99
Asexual iRBC log	7.1709	7.37731e-99
Asexual iRBC log	7.19333	1.00341e-98
Asexual iRBC log	7.21582	1.36527e-98
Asexual iRBC log	7.23838	1.85826e-98
Asexual iRBC log	7.26102	2.53016e-98
Asexual iRBC log	7.28372	3.4462e-98
Asexual iRBC log	7.3065	4.69548e-98
Asexual iRBC log	7.32934	6.39982e-98
Asexual iRBC log	7.35226	8.72571e-98
Asexual iRBC log	7.37525	1.19009e-97
Asexual iRBC log	7.39831	1.62367e-97
Asexual iRBC log	7.42145	2.21595e-97
Asexual iRBC log	7.44466	3.02526e-97
Asexual iRBC log	7.46793	4.13145e-97
Asexual iRBC log	7.49129	5.64392e-97
Asexual iRBC log	7.51471	7.71249e-97
Asexual iRBC log	7.53821	1.05425e-96
Asexual iRBC log	7.56178	1.44153e-96
Asexual iRBC log	7.58543	1.97168e-96
Asexual iRBC log	7.60915	2.69761e-96
Asexual iRBC log	7.63294	3.69191e-96
Asexual iRBC log	7.65681	5.05418e-96
Asexual iRBC log	7.68075	6.92112e-96
Asexual iRBC log	7.70477	9.48039e-96
Asexual iRBC log	7.72886	1.29897e-95
Asexual iRBC log	7.75303	1.7803e-95
Asexual iRBC log	7.77727	2.44067e-95
Asexual iRBC log	7.80159	3.34691e-95
Asexual iRBC log	7.82599	4.59088e-95
Asexual iRBC log	7.85046	6.2989e-95
Asexual iRBC log	7.87501	8.64465e-95
Asexual iRBC log	7.89963	1.18671e-94
Asexual iRBC log	7.92433	1.6295e-94
Asexual iRBC log	7.94911	2.23807e-94
Asexual iRBC log	7.97397	3.07469e-94
Asexual iRBC log	7.9989	4.22512e-94
Asexual iRBC log	8.02391	5.80741e-94
Asexual iRBC log	8.049	7.9842e-94
Asexual iRBC log	8.07417	1.09795e-93
Asexual iRBC log	8.09942	1.51022e-93
Asexual iRBC log	8.12475	2.07776e-93
Asexual iRBC log	8.15015	2.85925e-93
Asexual iRBC log	8.17564	3.93557e-93
Asexual iRBC log	8.2012	5.41826e-93
Asexual iRBC log	8.22685	7.46118e-93
Asexual iRBC log	8.25257	1.02766e-92
Asexual iRBC log	8.27838	1.41574e-92
Asexual iRBC log	8.30426	1.9508e-92
Asexual iRBC log	8.33023	2.68862e-92
Asexual iRBC log	8.35628	3.70626e-92
Asexual iRBC log	8.38241	5.1101e-92
Asexual iRBC log	8.40862	7.04709e-92
Asexual iRBC log	8.43491	9.7202e-92
Asexual iRBC log	8.46129	1.34099e-91
Asexual iRBC log	8.48775	1.85036e-91
Asexual iRBC log	8.51429	2.55369e-91
Asexual iRBC log	8.54091	3.52502e-91
Asexual iRBC log	8.56762	4.86667e-91
Asexual iRBC log	8.59441	6.72016e-91
Asexual iRBC log	8.62128	9.28119e-91
Asexual iRBC log	8.64824	1.28204e-90
Asexual iRBC log	8.67529	1.77122e-90
Asexual iRBC log	8.70241	2.44746e-90
Asexual iRBC log	8.72963	3.38244e-90
Asexual iRBC log	8.75692	4.67534e-90
Asexual iRBC log	8.7843	6.46344e-90
Asexual iRBC log	8.81177	8.93679e-90
Asexual iRBC log	8.83933	1.23585e-89
Asexual iRBC log	8.86697	1.70927e-89
Asexual iRBC log	8.89469	2.3644e-89
Asexual iRBC log	8.92251	3.27109e-89
Asexual iRBC log	8.95041	4.5261e-89
Asexual iRBC log	8.97839	6.26347e-89
Asexual iRBC log	9.00647	8.66889e-89
Asexual iRBC log	9.03463	1.19996e-88
Asexual iRBC log	9.06288	1.66122e-88
Asexual iRBC log	9.09122	2.30007e-88
Asexual iRBC log	9.11965	3.18499e-88
Asexual iRBC log	9.14817	4.41088e-88
Asexual iRBC log	9.17677	6.10932e-88
Asexual iRBC log	9.20547	8.46271e-88
Asexual iRBC log	9.23425	1.17239e-87
Asexual iRBC log	9.26313	1.62437e-87
Asexual iRBC log	9.29209	2.25081e-87
Asexual iRBC log	9.32115	3.11916e-87
Asexual iRBC log	9.3503	4.32295e-87
Asexual iRBC log	9.37954	5.99188e-87
Asexual iRBC log	9.40886	8.3059e-87
Asexual iRBC log	9.43829	1.15146e-86
Asexual iRBC log	9.4678	1.59643e-86
Asexual iRBC log	9.4974	2.21353e-86
Asexual iRBC log	9.5271	3.06942e-86
Asexual iRBC log	9.55689	4.25659e-86
Asexual iRBC log	9.58678	5.90337e-86
Asexual iRBC log	9.61675	8.18785e-86
Asexual iRBC log	9.64683	1.13572e-85
Asexual iRBC log	9.67699	1.57543e-85
Asexual iRBC log	9.70725	2.18553e-85
Asexual iRBC log	9.7376	3.03207e-85
Asexual iRBC log	9.76805	4.20677e-85
Asexual iRBC log	9.7986	5.83691e-85
Asexual iRBC log	9.82924	8.09915e-85
Asexual iRBC log	9.85997	1.12388e-84
Asexual iRBC log	9.89081	1.55962e-84
Asexual iRBC log	9.92173	2.1644e-84
Asexual iRBC log	9.95276	3.00382e-84
Asexual iRBC log	9.98388	4.16897e-84
Asexual iRBC log	10.0151	5.78628e-84
Asexual iRBC log	10.0464	8.03129e-84
Asexual iRBC log	10.0778	1.11477e-83
Asexual iRBC log	10.1093	1.54738e-83
Asexual iRBC log	10.141	2.14793e-83
Asexual iRBC log	10.1727	2.98162e-83
Asexual iRBC log	10.2045	4.139e-83
Asexual iRBC log	10.2364	5.74573e-83
Asexual iRBC log	10.2684	7.97632e-83
Asexual iRBC log	10.3005	1.1073e-82
Asexual iRBC log	10.3327	1.53721e-82
Asexual iRBC log	10.365	2.13404e-82
Asexual iRBC log	10.3974	2.96262e-82
Asexual iRBC log	10.4299	4.11291e-82
Asexual iRBC log	10.4626	5.70983e-82
Asexual iRBC log	10.4953	7.92676e-82
Asexual iRBC log	10.5281	1.10044e-81
Asexual iRBC log	10.561	1.52768e-81
Asexual iRBC log	10.594	2.12078e-81
Asexual iRBC log	10.6272	2.94409e-81
Asexual iRBC log	10.6604	4.08697e-81
Asexual iRBC log	10.6937	5.6734e-81
Asexual iRBC log	10.7272	7.87547e-81
Asexual iRBC log	10.7607	1.0932e-80
Asexual iRBC log	10.7944	1.51744e-80
Asexual iRBC log	10.8281	2.10625e-80
Asexual iRBC log	10.862	2.92346e-80
Asexual iRBC log	10.8959	4.05759e-80
Asexual iRBC log	10.93	5.63151e-80
Asexual iRBC log	10.9642	7.81564e-80
Asexual iRBC log	10.9985	1.08464e-79
Asexual iRBC log	11.0329	1.50518e-79
Asexual iRBC log	11.0674	2.08869e-79
Asexual iRBC log	11.102	2.89825e-79
Asexual iRBC log	11.1367	4.02139e-79
Asexual iRBC log	11.1715	5.57948e-79
Asexual iRBC log	11.2064	7.74083e-79
Asexual iRBC log	11.2415	1.07388e-78
Asexual iRBC log	11.2766	1.4897e-78
Asexual iRBC log	11.3119	2.0664e-78
Asexual iRBC log	11.3473	2.86616e-78
Asexual iRBC log	11.3828	3.97519e-78
Asexual iRBC log	11.4183	5.51297e-78
Asexual iRBC log	11.454	7.64507e-78
Asexual iRBC log	11.4899	1.0601e-77
Asexual iRBC log	11.5258	1.46986e-77
Asexual iRBC log	11.5618	2.03785e-77
Asexual iRBC log	11.598	2.82509e-77
Asexual iRBC log	11.6343	3.91612e-77
Asexual iRBC log	11.6706	5.42804e-77
Asexual iRBC log	11.7071	7.52301e-77
Asexual iRBC log	11.7437	1.04256e-76
Asexual iRBC log	11.7805	1.44467e-76
Asexual iRBC log	11.8173	2.00169e-76
Asexual iRBC log	11.8542	2.77319e-76
Asexual iRBC log	11.8913	3.84168e-76
Asexual iRBC log	11.9285	5.32131e-76
Asexual iRBC log	11.9658	7.37004e-76
Asexual iRBC log	12.0032	1.02065e-75
Asexual iRBC log	12.0407	1.41329e-75
Asexual iRBC log	12.0784	1.95678e-75
Asexual iRBC log	12.1162	2.70896e-75
Asexual iRBC log	12.1541	3.74983e-75
Asexual iRBC log	12.1921	5.19004e-75
Asexual iRBC log	12.2302	7.18253e-75
Asexual iRBC log	12.2684	9.93874e-75
Asexual iRBC log	12.3068	1.37509e-74
Asexual iRBC log	12.3453	1.90228e-74
Asexual iRBC log	12.3839	2.63126e-74
Asexual iRBC log	12.4226	3.63911e-74
Asexual iRBC log	12.4614	5.03234e-74
Asexual iRBC log	12.5004	6.95801e-74
Asexual iRBC log	12.5395	9.61924e-74
Asexual iRBC log	12.5787	1.32964e-73
Asexual iRBC log	12.618	1.83768e-73
Asexual iRBC log	12.6575	2.53945e-73
Asexual iRBC log	12.6971	3.50872e-73
Asexual iRBC log	12.7368	4.84721e-73
Asexual iRBC log	12.7766	6.6953e-73
Asexual iRBC log	12.8166	9.24661e-73
Asexual iRBC log	12.8566	1.27682e-72
Asexual iRBC log	12.8968	1.76281e-72
Asexual iRBC log	12.9372	2.43341e-72
Asexual iRBC log	12.9776	3.35857e-72
Asexual iRBC log	13.0182	4.63472e-72
Asexual iRBC log	13.0589	6.39471e-72
Asexual iRBC log	13.0997	8.82157e-72
Asexual iRBC log	13.1407	1.21674e-71
Asexual iRBC log	13.1818	1.67794e-71
Asexual iRBC log	13.223	2.31355e-71
Asexual iRBC log	13.2644	3.18939e-71
Asexual iRBC log	13.3058	4.39601e-71
Asexual iRBC log	13.3474	6.05804e-71
Asexual iRBC log	13.3892	8.34694e-71
Asexual iRBC log	13.4311	1.14986e-70
Asexual iRBC log	13.473	1.58373e-70
Asexual iRBC log	13.5152	2.1809e-70
Asexual iRBC log	13.5574	3.00268e-70
Asexual iRBC log	13.5998	4.13334e-70
Asexual iRBC log	13.6424	5.68865e-70
Asexual iRBC log	13.685	7.82768e-70
Asexual iRBC log	13.7278	1.07689e-69
Asexual iRBC log	13.7707	1.48124e-69
Asexual iRBC log	13.8138	2.037e-69
Asexual iRBC log	13.857	2.80073e-69
Asexual iRBC log	13.9003	3.85002e-69
Asexual iRBC log	13.9438	5.29133e-69
Asexual iRBC log	13.9874	7.27071e-69
Asexual iRBC log	14.0311	9.98847e-69
Asexual iRBC log	14.075	1.37192e-68
Asexual iRBC log	14.119	1.88394e-68
Asexual iRBC log	14.1632	2.5865e-68
Asexual iRBC log	14.2075	3.55029e-68
Asexual iRBC log	14.2519	4.87216e-68
Asexual iRBC log	14.2964	6.68472e-68
Asexual iRBC log	14.3411	9.16957e-68
Asexual iRBC log	14.386	1.25753e-67
Asexual iRBC log	14.431	1.72421e-67
Asexual iRBC log	14.4761	2.36354e-67
Asexual iRBC log	14.5214	3.23919e-67
Asexual iRBC log	14.5668	4.43823e-67
Asexual iRBC log	14.6123	6.07972e-67
Asexual iRBC log	14.658	8.32637e-67
Asexual iRBC log	14.7039	1.14005e-66
Asexual iRBC log	14.7498	1.5606e-66
Asexual iRBC log	14.796	2.13578e-66
Asexual iRBC log	14.8422	2.92224e-66
Asexual iRBC log	14.8886	3.99733e-66
Asexual iRBC log	14.9352	5.46662e-66
Asexual iRBC log	14.9819	7.47414e-66
Asexual iRBC log	15.0287	1.02164e-65
Asexual iRBC log	15.0757	1.39612e-65
Asexual iRBC log	15.1229	1.9074e-65
Asexual iRBC log	15.1702	2.60526e-65
Asexual iRBC log	15.2176	3.55754e-65
Asexual iRBC log	15.2652	4.85667e-65
Asexual iRBC log	15.3129	6.62851e-65
Asexual iRBC log	15.3608	9.04443e-65
Asexual iRBC log	15.4088	1.23377e-64
Asexual iRBC log	15.457	1.68257e-64
Asexual iRBC log	15.5053	2.29402e-64
Asexual iRBC log	15.5538	3.12685e-64
Asexual iRBC log	15.6025	4.26091e-64
Asexual iRBC log	15.6513	5.80471e-64
Asexual iRBC log	15.7002	7.90573e-64
Asexual iRBC log	15.7493	1.07643e-63
Asexual iRBC log	15.7985	1.46525e-63
Asexual iRBC log	15.8479	1.99397e-63
Asexual iRBC log	15.8975	2.71273e-63
Asexual iRBC log	15.9472	3.68956e-63
Asexual iRBC log	15.9971	5.01674e-63
Asexual iRBC log	16.0471	6.81942e-63
Asexual iRBC log	16.0973	9.26726e-63
Asexual iRBC log	16.1476	1.25902e-62
Asexual iRBC log	16.1981	1.70998e-62
Asexual iRBC log	16.2488	2.3218e-62
Asexual iRBC log	16.2996	3.15162e-62
Asexual iRBC log	16.3505	4.27679e-62
Asexual iRBC log	16.4017	5.80199e-62
Asexual iRBC log	16.4529	7.86881e-62
Asexual iRBC log	16.5044	1.06688e-61
Asexual iRBC log	16.556	1.44608e-61
Asexual iRBC log	16.6078	1.95948e-61
Asexual iRBC log	16.6597	2.65438e-61
Asexual iRBC log	16.7118	3.59463e-61
Asexual iRBC log	16.7641	4.86649e-61
Asexual iRBC log	16.8165	6.58637e-61
Asexual iRBC log	16.8691	8.91141e-61
Asexual iRBC log	16.9218	1.20535e-60
Asexual iRBC log	16.9747	1.62986e-60
Asexual iRBC log	17.0278	2.2032e-60
Asexual iRBC log	17.081	2.97731e-60
Asexual iRBC log	17.1345	4.02216e-60
Asexual iRBC log	17.188	5.43201e-60
Asexual iRBC log	17.2418	7.33376e-60
Asexual iRBC log	17.2957	9.89822e-60
Asexual iRBC log	17.3498	1.33552e-59
Asexual iRBC log	17.404	1.8014e-59
Asexual iRBC log	17.4585	2.42901e-59
Asexual iRBC log	17.513	3.27425e-59
Asexual iRBC log	17.5678	4.41221e-59
Asexual iRBC log	17.6227	5.94376e-59
Asexual iRBC log	17.6778	8.00437e-59
Asexual iRBC log	17.7331	1.07759e-58
Asexual iRBC log	17.7886	1.45023e-58
Asexual iRBC log	17.8442	1.95111e-58
Asexual iRBC log	17.9	2.62413e-58
Asexual iRBC log	17.956	3.52814e-58
Asexual iRBC log	18.0121	4.74203e-58
Asexual iRBC log	18.0684	6.37147e-58
Asexual iRBC log	18.1249	8.55798e-58
Asexual iRBC log	18.1816	1.1491e-57
Asexual iRBC log	18.2385	1.54242e-57
Asexual iRBC log	18.2955	2.06966e-57
Asexual iRBC log	18.3527	2.77621e-57
Asexual iRBC log	18.4101	3.72271e-57
Asexual iRBC log	18.4677	4.99021e-57
Asexual iRBC log	18.5254	6.687e-57
Asexual iRBC log	18.5833	8.95771e-57
Asexual iRBC log	18.6414	1.19954e-56
Asexual iRBC log	18.6997	1.60577e-56
Asexual iRBC log	18.7582	2.14884e-56
Asexual iRBC log	18.8169	2.87459e-56
Asexual iRBC log	18.8757	3.84412e-56
Asexual iRBC log	18.9347	5.13887e-56
Asexual iRBC log	18.9939	6.86733e-56
Asexual iRBC log	19.0533	9.17396e-56
Asexual iRBC log	19.1129	1.22511e-55
Asexual iRBC log	19.1727	1.63546e-55
Asexual iRBC log	19.2326	2.18249e-55
Asexual iRBC log	19.2928	2.91148e-55
Asexual iRBC log	19.3531	3.88258e-55
Asexual iRBC log	19.4136	5.17575e-55
Asexual iRBC log	19.4743	6.89719e-55
Asexual iRBC log	19.5352	9.1879e-55
Asexual iRBC log	19.5963	1.2235e-54
Asexual iRBC log	19.6576	1.62869e-54
Asexual iRBC log	19.719	2.16729e-54
Asexual iRBC log	19.7807	2.88296e-54
Asexual iRBC log	19.8426	3.83357e-54
Asexual iRBC log	19.9046	5.09579e-54
Asexual iRBC log	19.9668	6.77114e-54
Asexual iRBC log	20.0293	8.99402e-54
Asexual iRBC log	20.0919	1.19423e-53
Asexual iRBC log	20.1547	1.58513e-53
Asexual iRBC log	20.2178	2.1032e-53
Asexual iRBC log	20.281	2.78957e-53
Asexual iRBC log	20.3444	3.69857e-53
Asexual iRBC log	20.408	4.90198e-53
Asexual iRBC log	20.4718	6.49453e-53
Asexual iRBC log	20.5358	8.60128e-53
Asexual iRBC log	20.6001	1.13872e-52
Asexual iRBC log	20.6645	1.50699e-52
Asexual iRBC log	20.7291	1.99361e-52
Asexual iRBC log	20.7939	2.63638e-52
Asexual iRBC log	20.8589	3.48509e-52
Asexual iRBC log	20.9242	4.60528e-52
Asexual iRBC log	20.9896	6.08323e-52
Asexual iRBC log	21.0552	8.03247e-52
Asexual iRBC log	21.1211	1.06023e-51
Asexual iRBC log	21.1871	1.3989e-51
Asexual iRBC log	21.2534	1.84505e-51
Asexual iRBC log	21.3198	2.43256e-51
Asexual iRBC log	21.3865	3.20593e-51
Asexual iRBC log	21.4534	4.22357e-51
Asexual iRBC log	21.5204	5.5621e-51
Asexual iRBC log	21.5877	7.32202e-51
Asexual iRBC log	21.6552	9.6351e-51
Asexual iRBC log	21.723	1.2674e-50
Asexual iRBC log	21.7909	1.6665e-50
Asexual iRBC log	21.859	2.19043e-50
Asexual iRBC log	21.9274	2.87796e-50
Asexual iRBC log	21.9959	3.77982e-50
Asexual iRBC log	22.0647	4.96238e-50
Asexual iRBC log	22.1337	6.51237e-50
Asexual iRBC log	22.2029	8.54318e-50
Asexual iRBC log	22.2723	1.12029e-49
Asexual iRBC log	22.342	1.46849e-49
Asexual iRBC log	22.4119	1.92416e-49
Asexual iRBC log	22.4819	2.52024e-49
Asexual iRBC log	22.5522	3.29968e-49
Asexual iRBC log	22.6228	4.31848e-49
Asexual iRBC log	22.6935	5.64961e-49
Asexual iRBC log	22.7645	7.38813e-49
Asexual iRBC log	22.8356	9.65782e-49
Asexual iRBC log	22.907	1.26198e-48
Asexual iRBC log	22.9787	1.64836e-48
Asexual iRBC log	23.0505	2.15218e-48
Asexual iRBC log	23.1226	2.80889e-48
Asexual iRBC log	23.1949	3.66451e-48
Asexual iRBC log	23.2674	4.77886e-48
Asexual iRBC log	23.3402	6.22959e-48
Asexual iRBC log	23.4132	8.11747e-48
Asexual iRBC log	23.4864	1.05732e-47
Asexual iRBC log	23.5598	1.37664e-47
Asexual iRBC log	23.6335	1.79167e-47
Asexual iRBC log	23.7074	2.3309e-47
Asexual iRBC log	23.7815	3.03118e-47
Asexual iRBC log	23.8559	3.94026e-47
Asexual iRBC log	23.9305	5.11992e-47
Asexual iRBC log	24.0053	6.65006e-47
Asexual iRBC log	24.0804	8.63401e-47
Asexual iRBC log	24.1557	1.12053e-46
Asexual iRBC log	24.2312	1.45364e-46
Asexual iRBC log	24.307	1.88502e-46
Asexual iRBC log	24.383	2.44341e-46
Asexual iRBC log	24.4592	3.16592e-46
Asexual iRBC log	24.5357	4.10041e-46
Asexual iRBC log	24.6125	5.30856e-46
Asexual iRBC log	24.6894	6.86988e-46
Asexual iRBC log	24.7666	8.88676e-46
Asexual iRBC log	24.8441	1.14911e-45
Asexual iRBC log	24.9217	1.48525e-45
Asexual iRBC log	24.9997	1.91893e-45
Asexual iRBC log	25.0778	2.47822e-45
Asexual iRBC log	25.1563	3.19922e-45
Asexual iRBC log	25.2349	4.12827e-45
Asexual iRBC log	25.3138	5.32492e-45
Asexual iRBC log	25.393	6.86561e-45
Asexual iRBC log	25.4724	8.84842e-45
Asexual iRBC log	25.552	1.13992e-44
Asexual iRBC log	25.6319	1.46791e-44
Asexual iRBC log	25.7121	1.88951e-44
Asexual iRBC log	25.7925	2.43117e-44
Asexual iRBC log	25.8731	3.12683e-44
Asexual iRBC log	25.9541	4.01986e-44
Asexual iRBC log	26.0352	5.1658e-44
Asexual iRBC log	26.1166	6.63566e-44
Asexual iRBC log	26.1983	8.52019e-44
Asexual iRBC log	26.2802	1.09354e-43
Asexual iRBC log	26.3624	1.40293e-43
Asexual iRBC log	26.4448	1.79912e-43
Asexual iRBC log	26.5275	2.30622e-43
Asexual iRBC log	26.6105	2.95502e-43
Asexual iRBC log	26.6937	3.78476e-43
Asexual iRBC log	26.7771	4.84545e-43
Asexual iRBC log	26.8609	6.20081e-43
Asexual iRBC log	26.9449	7.93196e-43
Asexual iRBC log	27.0291	1.01422e-42
Asexual iRBC log	27.1136	1.29628e-42
Asexual iRBC log	27.1984	1.65609e-42
Asexual iRBC log	27.2835	2.11489e-42
Asexual iRBC log	27.3688	2.69966e-42
Asexual iRBC log	27.4544	3.44466e-42
Asexual iRBC log	27.5402	4.39341e-42
Asexual iRBC log	27.6263	5.60111e-42
Asexual iRBC log	27.7127	7.13778e-42
Asexual iRBC log	27.7994	9.09221e-42
Asexual iRBC log	27.8863	1.15769e-41
Asexual iRBC log	27.9735	1.47344e-41
Asexual iRBC log	28.061	1.87451e-41
Asexual iRBC log	28.1487	2.38375e-41
Asexual iRBC log	28.2367	3.03006e-41
Asexual iRBC log	28.325	3.84996e-41
Asexual iRBC log	28.4136	4.88965e-41
Asexual iRBC log	28.5025	6.20749e-41
Asexual iRBC log	28.5916	7.87718e-41
Asexual iRBC log	28.681	9.99173e-41
Asexual iRBC log	28.7707	1.26686e-40
Asexual iRBC log	28.8606	1.60557e-40
Asexual iRBC log	28.9509	2.03398e-40
Asexual iRBC log	29.0414	2.57561e-40
Asexual iRBC log	29.1322	3.26009e-40
Asexual iRBC log	29.2233	4.12472e-40
Asexual iRBC log	29.3147	5.21646e-40
Asexual iRBC log	29.4064	6.59434e-40
Asexual iRBC log	29.4983	8.33265e-40
Asexual iRBC log	29.5906	1.05247e-39
Asexual iRBC log	29.6831	1.32878e-39
Asexual iRBC log	29.7759	1.67691e-39
Asexual iRBC log	29.869	2.11535e-39
Asexual iRBC log	29.9624	2.66729e-39
Asexual iRBC log	30.0561	3.36181e-39
Asexual iRBC log	30.1501	4.23537e-39
Asexual iRBC log	30.2444	5.33365e-39
Asexual iRBC log	30.3389	6.71386e-39
Asexual iRBC log	30.4338	8.44765e-39
Asexual iRBC log	30.529	1.06246e-38
Asexual iRBC log	30.6244	1.33569e-38
Asexual iRBC log	30.7202	1.67848e-38
Asexual iRBC log	30.8162	2.10833e-38
Asexual iRBC log	30.9126	2.64713e-38
Asexual iRBC log	31.0093	3.32222e-38
Asexual iRBC log	31.1062	4.16769e-38
Asexual iRBC log	31.2035	5.2261e-38
Asexual iRBC log	31.3011	6.5505e-38
Asexual iRBC log	31.399	8.20704e-38
Asexual iRBC log	31.4971	1.02781e-37
Asexual iRBC log	31.5956	1.28663e-37
Asexual iRBC log	31.6944	1.60994e-37
Asexual iRBC log	31.7935	2.01363e-37
Asexual iRBC log	31.8929	2.51748e-37
Asexual iRBC log	31.9927	3.14605e-37
Asexual iRBC log	32.0927	3.92989e-37
Asexual iRBC log	32.1931	4.90693e-37
Asexual iRBC log	32.2937	6.12427e-37
Asexual iRBC log	32.3947	7.64035e-37
Asexual iRBC log	32.496	9.52767e-37
Asexual iRBC log	32.5976	1.18761e-36
Asexual iRBC log	32.6996	1.47972e-36
Asexual iRBC log	32.8018	1.84288e-36
Asexual iRBC log	32.9044	2.29419e-36
Asexual iRBC log	33.0073	2.85481e-36
Asexual iRBC log	33.1105	3.55091e-36
Asexual iRBC log	33.214	4.41485e-36
Asexual iRBC log	33.3179	5.48667e-36
Asexual iRBC log	33.4221	6.81578e-36
Asexual iRBC log	33.5266	8.46326e-36
Asexual iRBC log	33.6314	1.05045e-35
Asexual iRBC log	33.7366	1.30325e-35
Asexual iRBC log	33.8421	1.61619e-35
Asexual iRBC log	33.9479	2.00343e-35
Asexual iRBC log	34.054	2.4824e-35
Asexual iRBC log	34.1605	3.07457e-35
Asexual iRBC log	34.2673	3.80637e-35
Asexual iRBC log	34.3745	4.71036e-35
Asexual iRBC log	34.482	5.82655e-35
Asexual iRBC log	34.5898	7.20418e-35
Asexual iRBC log	34.698	8.90375e-35
Asexual iRBC log	34.8065	1.09996e-34
Asexual iRBC log	34.9153	1.3583e-34
Asexual iRBC log	35.0245	1.67661e-34
Asexual iRBC log	35.134	2.06862e-34
Asexual iRBC log	35.2439	2.55121e-34
Asexual iRBC log	35.3541	3.14506e-34
Asexual iRBC log	35.4646	3.87548e-34
Asexual iRBC log	35.5755	4.77352e-34
Asexual iRBC log	35.6868	5.87716e-34
Asexual iRBC log	35.7984	7.2329e-34
Asexual iRBC log	35.9103	8.89761e-34
Asexual iRBC log	36.0226	1.09408e-33
Asexual iRBC log	36.1352	1.34475e-33
Asexual iRBC log	36.2482	1.65216e-33
Asexual iRBC log	36.3616	2.02898e-33
Asexual iRBC log	36.4753	2.49069e-33
Asexual iRBC log	36.5893	3.05617e-33
Asexual iRBC log	36.7037	3.74845e-33
Asexual iRBC log	36.8185	4.59561e-33
Asexual iRBC log	36.9336	5.63185e-33
Asexual iRBC log	37.0491	6.89883e-33
Asexual iRBC log	37.165	8.44727e-33
Asexual iRBC log	37.2812	1.03389e-32
Asexual iRBC log	37.3978	1.26488e-32
Asexual iRBC log	37.5147	1.54683e-32
Asexual iRBC log	37.632	1.89083e-32
Asexual iRBC log	37.7497	2.31035e-32
Asexual iRBC log	37.8677	2.82177e-32
Asexual iRBC log	37.9861	3.44496e-32
Asexual iRBC log	38.1049	4.204e-32
Asexual iRBC log	38.2241	5.12813e-32
Asexual iRBC log	38.3436	6.25279e-32
Asexual iRBC log	38.4635	7.62089e-32
Asexual iRBC log	38.5838	9.28445e-32
Asexual iRBC log	38.7044	1.13064e-31
Asexual iRBC log	38.8254	1.37629e-31
Asexual iRBC log	38.9469	1.67462e-31
Asexual iRBC log	39.0686	2.03675e-31
Asexual iRBC log	39.1908	2.47616e-31
Asexual iRBC log	39.3134	3.00912e-31
Asexual iRBC log	39.4363	3.65526e-31
Asexual iRBC log	39.5596	4.43829e-31
Asexual iRBC log	39.6833	5.38682e-31
Asexual iRBC log	39.8074	6.53533e-31
Asexual iRBC log	39.9319	7.92542e-31
Asexual iRBC log	40.0567	9.60718e-31
Asexual iRBC log	40.182	1.1641e-30
Asexual iRBC log	40.3076	1.40995e-30
Asexual iRBC log	40.4337	1.707e-30
Asexual iRBC log	40.5601	2.06579e-30
Asexual iRBC log	40.6869	2.49896e-30
Asexual iRBC log	40.8142	3.0217e-30
Asexual iRBC log	40.9418	3.65228e-30
Asexual iRBC log	41.0698	4.41262e-30
Asexual iRBC log	41.1982	5.32904e-30
Asexual iRBC log	41.3271	6.43314e-30
Asexual iRBC log	41.4563	7.76277e-30
Asexual iRBC log	41.5859	9.36337e-30
Asexual iRBC log	41.716	1.12893e-29
Asexual iRBC log	41.8464	1.36058e-29
Asexual iRBC log	41.9773	1.63909e-29
Asexual iRBC log	42.1085	1.9738e-29
Asexual iRBC log	42.2402	2.37588e-29
Asexual iRBC log	42.3723	2.85869e-29
Asexual iRBC log	42.5048	3.43821e-29
Asexual iRBC log	42.6377	4.13351e-29
Asexual iRBC log	42.771	4.96738e-29
Asexual iRBC log	42.9047	5.96704e-29
Asexual iRBC log	43.0389	7.16493e-29
Asexual iRBC log	43.1735	8.59979e-29
Asexual iRBC log	43.3085	1.03178e-28
Asexual iRBC log	43.4439	1.23739e-28
Asexual iRBC log	43.5798	1.48338e-28
Asexual iRBC log	43.716	1.77754e-28
Asexual iRBC log	43.8527	2.12917e-28
Asexual iRBC log	43.9899	2.54933e-28
Asexual iRBC log	44.1274	3.05115e-28
Asexual iRBC log	44.2654	3.65028e-28
Asexual iRBC log	44.4038	4.36527e-28
Asexual iRBC log	44.5427	5.21821e-28
Asexual iRBC log	44.6819	6.23528e-28
Asexual iRBC log	44.8217	7.44757e-28
Asexual iRBC log	44.9618	8.89196e-28
Asexual iRBC log	45.1024	1.06122e-27
Asexual iRBC log	45.2434	1.26601e-27
Asexual iRBC log	45.3849	1.50972e-27
Asexual iRBC log	45.5268	1.79962e-27
Asexual iRBC log	45.6692	2.14432e-27
Asexual iRBC log	45.812	2.55401e-27
Asexual iRBC log	45.9553	3.04077e-27
Asexual iRBC log	46.099	3.61884e-27
Asexual iRBC log	46.2431	4.30509e-27
Asexual iRBC log	46.3877	5.11942e-27
Asexual iRBC log	46.5328	6.08536e-27
Asexual iRBC log	46.6783	7.23066e-27
Asexual iRBC log	46.8242	8.58809e-27
Asexual iRBC log	46.9706	1.01963e-26
Asexual iRBC log	47.1175	1.21008e-26
Asexual iRBC log	47.2648	1.43554e-26
Asexual iRBC log	47.4126	1.70233e-26
Asexual iRBC log	47.5609	2.0179e-26
Asexual iRBC log	47.7096	2.39102e-26
Asexual iRBC log	47.8588	2.83201e-26
Asexual iRBC log	48.0085	3.35301e-26
Asexual iRBC log	48.1586	3.9683e-26
Asexual iRBC log	48.3092	4.69463e-26
Asexual iRBC log	48.4602	5.55172e-26
Asexual iRBC log	48.6118	6.56271e-26
Asexual iRBC log	48.7638	7.75475e-26
Asexual iRBC log	48.9163	9.15971e-26
Asexual iRBC log	49.0692	1.0815e-25
Asexual iRBC log	49.2226	1.27644e-25
Asexual iRBC log	49.3766	1.50592e-25
Asexual iRBC log	49.531	1.77597e-25
Asexual iRBC log	49.6858	2.09364e-25
Asexual iRBC log	49.8412	2.46715e-25
Asexual iRBC log	49.9971	2.90618e-25
Asexual iRBC log	50.1534	3.42199e-25
Asexual iRBC log	50.3102	4.02779e-25
Asexual iRBC log	50.4675	4.739e-25
Asexual iRBC log	50.6254	5.57362e-25
Asexual iRBC log	50.7837	6.55271e-25
Asexual iRBC log	50.9425	7.7008e-25
Asexual iRBC log	51.1018	9.04655e-25
Asexual iRBC log	51.2615	1.06234e-24
Asexual iRBC log	51.4218	1.24703e-24
Asexual iRBC log	51.5826	1.46326e-24
Asexual iRBC log	51.7439	1.71632e-24
Asexual iRBC log	51.9057	2.01238e-24
Asexual iRBC log	52.068	2.35861e-24
Asexual iRBC log	52.2309	2.76334e-24
Asexual iRBC log	52.3942	3.23629e-24
Asexual iRBC log	52.558	3.78874e-24
Asexual iRBC log	52.7224	4.4338e-24
Asexual iRBC log	52.8872	5.18671e-24
Asexual iRBC log	53.0526	6.06517e-24
Asexual iRBC log	53.2185	7.08971e-24
Asexual iRBC log	53.3849	8.28417e-24
Asexual iRBC log	53.5518	9.67621e-24
Asexual iRBC log	53.7193	1.12979e-23
Asexual iRBC log	53.8873	1.31864e-23
Asexual iRBC log	54.0558	1.53847e-23
Asexual iRBC log	54.2248	1.79427e-23
Asexual iRBC log	54.3944	2.09182e-23
Asexual iRBC log	54.5644	2.4378e-23
Asexual iRBC log	54.7351	2.83994e-23
Asexual iRBC log	54.9062	3.30717e-23
Asexual iRBC log	55.0779	3.84982e-23
Asexual iRBC log	55.2501	4.47985e-23
Asexual iRBC log	55.4229	5.21103e-23
Asexual iRBC log	55.5962	6.05929e-23
Asexual iRBC log	55.7701	7.04301e-23
Asexual iRBC log	55.9444	8.18339e-23
Asexual iRBC log	56.1194	9.50489e-23
Asexual iRBC log	56.2949	1.10357e-22
Asexual iRBC log	56.4709	1.28083e-22
Asexual iRBC log	56.6475	1.48601e-22
Asexual iRBC log	56.8246	1.72343e-22
Asexual iRBC log	57.0023	1.99804e-22
Asexual iRBC log	57.1805	2.31556e-22
Asexual iRBC log	57.3593	2.68255e-22
Asexual iRBC log	57.5387	3.10656e-22
Asexual iRBC log	57.7186	3.59627e-22
Asexual iRBC log	57.8991	4.16165e-22
Asexual iRBC log	58.0802	4.81416e-22
Asexual iRBC log	58.2618	5.56694e-22
Asexual iRBC log	58.444	6.43509e-22
Asexual iRBC log	58.6267	7.43592e-22
Asexual iRBC log	58.81	8.58929e-22
Asexual iRBC log	58.9939	9.91795e-22
Asexual iRBC log	59.1784	1.1448e-21
Asexual iRBC log	59.3634	1.32093e-21
Asexual iRBC log	59.5491	1.52361e-21
Asexual iRBC log	59.7353	1.75675e-21
Asexual iRBC log	59.9221	2.02484e-21
Asexual iRBC log	60.1094	2.333e-21
Asexual iRBC log	60.2974	2.68709e-21
Asexual iRBC log	60.4859	3.09382e-21
Asexual iRBC log	60.6751	3.56084e-21
Asexual iRBC log	60.8648	4.09689e-21
Asexual iRBC log	61.0551	4.71196e-21
Asexual iRBC log	61.2461	5.41744e-21
Asexual iRBC log	61.4376	6.22632e-21
Asexual iRBC log	61.6297	7.15344e-21
Asexual iRBC log	61.8224	8.2157e-21
Asexual iRBC log	62.0157	9.43237e-21
Asexual iRBC log	62.2096	1.08254e-20
Asexual iRBC log	62.4042	1.24197e-20
Asexual iRBC log	62.5993	1.42439e-20
Asexual iRBC log	62.795	1.63302e-20
Asexual iRBC log	62.9914	1.87155e-20
Asexual iRBC log	63.1884	2.14418e-20
Asexual iRBC log	63.3859	2.45565e-20
Asexual iRBC log	63.5842	2.81139e-20
Asexual iRBC log	63.783	3.21755e-20
Asexual iRBC log	63.9824	3.68109e-20
Asexual iRBC log	64.1825	4.20995e-20
Asexual iRBC log	64.3832	4.81313e-20
Asexual iRBC log	64.5845	5.50081e-20
Asexual iRBC log	64.7865	6.28457e-20
Asexual iRBC log	64.9891	7.17752e-20
Asexual iRBC log	65.1923	8.19452e-20
Asexual iRBC log	65.3961	9.3524e-20
Asexual iRBC log	65.6006	1.06702e-19
Asexual iRBC log	65.8057	1.21696e-19
Asexual iRBC log	66.0115	1.38748e-19
Asexual iRBC log	66.2179	1.58136e-19
Asexual iRBC log	66.425	1.80172e-19
Asexual iRBC log	66.6327	2.05208e-19
Asexual iRBC log	66.8411	2.33643e-19
Asexual iRBC log	67.0501	2.65929e-19
Asexual iRBC log	67.2597	3.02573e-19
Asexual iRBC log	67.47	3.4415e-19
Asexual iRBC log	67.681	3.91308e-19
Asexual iRBC log	67.8927	4.44778e-19
Asexual iRBC log	68.105	5.05384e-19
Asexual iRBC log	68.3179	5.74055e-19
Asexual iRBC log	68.5315	6.51838e-19
Asexual iRBC log	68.7458	7.39912e-19
Asexual iRBC log	68.9608	8.39606e-19
Asexual iRBC log	69.1764	9.52414e-19
Asexual iRBC log	69.3928	1.08002e-18
Asexual iRBC log	69.6097	1.22431e-18
Asexual iRBC log	69.8274	1.38742e-18
Asexual iRBC log	70.0458	1.57175e-18
Asexual iRBC log	70.2648	1.77996e-18
Asexual iRBC log	70.4845	2.0151e-18
Asexual iRBC log	70.7049	2.28055e-18
Asexual iRBC log	70.926	2.58011e-18
Asexual iRBC log	71.1478	2.91806e-18
Asexual iRBC log	71.3703	3.2992e-18
Asexual iRBC log	71.5934	3.7289e-18
Asexual iRBC log	71.8173	4.21319e-18
Asexual iRBC log	72.0419	4.75882e-18
Asexual iRBC log	72.2671	5.37336e-18
Asexual iRBC log	72.4931	6.06529e-18
Asexual iRBC log	72.7198	6.8441e-18
Asexual iRBC log	72.9472	7.72041e-18
Asexual iRBC log	73.1753	8.7061e-18
Asexual iRBC log	73.4041	9.81448e-18
Asexual iRBC log	73.6336	1.10604e-17
Asexual iRBC log	73.8639	1.24605e-17
Asexual iRBC log	74.0949	1.40333e-17
Asexual iRBC log	74.3265	1.57995e-17
Asexual iRBC log	74.559	1.77824e-17
Asexual iRBC log	74.7921	2.00078e-17
Asexual iRBC log	75.026	2.25045e-17
Asexual iRBC log	75.2606	2.53046e-17
Asexual iRBC log	75.4959	2.84442e-17
Asexual iRBC log	75.732	3.19632e-17
Asexual iRBC log	75.9688	3.59062e-17
Asexual iRBC log	76.2064	4.03228e-17
Asexual iRBC log	76.4446	4.52685e-17
Asexual iRBC log	76.6837	5.08048e-17
Asexual iRBC log	76.9235	5.70003e-17
Asexual iRBC log	77.164	6.39312e-17
Asexual iRBC log	77.4053	7.16826e-17
Asexual iRBC log	77.6473	8.03487e-17
Asexual iRBC log	77.8901	9.00344e-17
Asexual iRBC log	78.1337	1.00856e-16
Asexual iRBC log	78.378	1.12944e-16
Asexual iRBC log	78.6231	1.26441e-16
Asexual iRBC log	78.869	1.41508e-16
Asexual iRBC log	79.1156	1.58321e-16
Asexual iRBC log	79.363	1.77077e-16
Asexual iRBC log	79.6111	1.97995e-16
Asexual iRBC log	79.8601	2.21315e-16
Asexual iRBC log	80.1098	2.47307e-16
Asexual iRBC log	80.3603	2.76266e-16
Asexual iRBC log	80.6116	3.08523e-16
Asexual iRBC log	80.8636	3.44441e-16
Asexual iRBC log	81.1165	3.84424e-16
Asexual iRBC log	81.3701	4.28919e-16
Asexual iRBC log	81.6246	4.78419e-16
Asexual iRBC log	81.8798	5.3347e-16
Asexual iRBC log	82.1359	5.94677e-16
Asexual iRBC log	82.3927	6.62708e-16
Asexual iRBC log	82.6503	7.383e-16
Asexual iRBC log	82.9088	8.22267e-16
Asexual iRBC log	83.168	9.15512e-16
Asexual iRBC log	83.4281	1.01903e-15
Asexual iRBC log	83.689	1.13391e-15
Asexual iRBC log	83.9507	1.26136e-15
Asexual iRBC log	84.2132	1.40273e-15
Asexual iRBC log	84.4765	1.55948e-15
Asexual iRBC log	84.7407	1.73324e-15
Asexual iRBC log	85.0056	1.92579e-15
Asexual iRBC log	85.2714	2.1391e-15
Asexual iRBC log	85.5381	2.37534e-15
Asexual iRBC log	85.8056	2.6369e-15
Asexual iRBC log	86.0739	2.92641e-15
Asexual iRBC log	86.343	3.24676e-15
Asexual iRBC log	86.613	3.60113e-15
Asexual iRBC log	86.8838	3.99301e-15
Asexual iRBC log	87.1555	4.42626e-15
Asexual iRBC log	87.4281	4.9051e-15
Asexual iRBC log	87.7014	5.43417e-15
Asexual iRBC log	87.9757	6.01858e-15
Asexual iRBC log	88.2508	6.66392e-15
Asexual iRBC log	88.5267	7.37635e-15
Asexual iRBC log	88.8036	8.1626e-15
Asexual iRBC log	89.0812	9.03008e-15
Asexual iRBC log	89.3598	9.98691e-15
Asexual iRBC log	89.6392	1.1042e-14
Asexual iRBC log	89.9195	1.22051e-14
Asexual iRBC log	90.2007	1.34868e-14
Asexual iRBC log	90.4827	1.4899e-14
Asexual iRBC log	90.7657	1.64544e-14
Asexual iRBC log	91.0495	1.81671e-14
Asexual iRBC log	91.3342	2.00524e-14
Asexual iRBC log	91.6198	2.21271e-14
Asexual iRBC log	91.9063	2.44098e-14
Asexual iRBC log	92.1937	2.69203e-14
Asexual iRBC log	92.482	2.96809e-14
Asexual iRBC log	92.7712	3.27154e-14
Asexual iRBC log	93.0612	3.60502e-14
Asexual iRBC log	93.3522	3.97139e-14
Asexual iRBC log	93.6442	4.37379e-14
Asexual iRBC log	93.937	4.81563e-14
Asexual iRBC log	94.2307	5.30066e-14
Asexual iRBC log	94.5254	5.83294e-14
Asexual iRBC log	94.8209	6.41692e-14
Asexual iRBC log	95.1174	7.05743e-14
Asexual iRBC log	95.4149	7.75977e-14
Asexual iRBC log	95.7132	8.52969e-14
Asexual iRBC log	96.0125	9.37345e-14
Asexual iRBC log	96.3128	1.02979e-13
Asexual iRBC log	96.6139	1.13105e-13
Asexual iRBC log	96.916	1.24192e-13
Asexual iRBC log	97.2191	1.36331e-13
Asexual iRBC log	97.5231	1.49615e-13
Asexual iRBC log	97.828	1.6415e-13
Asexual iRBC log	98.1339	1.80049e-13
Asexual iRBC log	98.4408	1.97435e-13
Asexual iRBC log	98.7486	2.16443e-13
Asexual iRBC log	99.0574	2.37218e-13
Asexual iRBC log	99.3671	2.59918e-13
Asexual iRBC log	99.6779	2.84715e-13
Asexual iRBC log	99.9895	3.11795e-13
Asexual iRBC log	100.302	3.41362e-13
Asexual iRBC log	100.616	3.73635e-13
Asexual iRBC log	100.93	4.08851e-13
Asexual iRBC log	101.246	4.47271e-13
Asexual iRBC log	101.563	4.89173e-13
Asexual iRBC log	101.88	5.34862e-13
Asexual iRBC log	102.199	5.84666e-13
Asexual iRBC log	102.518	6.38943e-13
Asexual iRBC log	102.839	6.98079e-13
Asexual iRBC log	103.161	7.62491e-13
Asexual iRBC log	103.483	8.32633e-13
Asexual iRBC log	103.807	9.08994e-13
Asexual iRBC log	104.131	9.92105e-13
Asexual iRBC log	104.457	1.08254e-12
Asexual iRBC log	104.784	1.18092e-12
Asexual iRBC log	105.111	1.28791e-12
Asexual iRBC log	105.44	1.40423e-12
Asexual iRBC log	105.77	1.53068e-12
Asexual iRBC log	106.1	1.66809e-12
Asexual iRBC log	106.432	1.81738e-12
Asexual iRBC log	106.765	1.97954e-12
Asexual iRBC log	107.099	2.15562e-12
Asexual iRBC log	107.434	2.34678e-12
Asexual iRBC log	107.77	2.55426e-12
Asexual iRBC log	108.107	2.77939e-12
Asexual iRBC log	108.445	3.02361e-12
Asexual iRBC log	108.784	3.28848e-12
Asexual iRBC log	109.124	3.57566e-12
Asexual iRBC log	109.465	3.88697e-12
Asexual iRBC log	109.807	4.22434e-12
Asexual iRBC log	110.151	4.58988e-12
Asexual iRBC log	110.495	4.98582e-12
Asexual iRBC log	110.841	5.41459e-12
Asexual iRBC log	111.187	5.87881e-12
Asexual iRBC log	111.535	6.38128e-12
Asexual iRBC log	111.884	6.92501e-12
Asexual iRBC log	112.234	7.51326e-12
Asexual iRBC log	112.585	8.14952e-12
Asexual iRBC log	112.937	8.83753e-12
Asexual iRBC log	113.29	9.58132e-12
Asexual iRBC log	113.644	1.03852e-11
Asexual iRBC log	113.999	1.12539e-11
Asexual iRBC log	114.356	1.21923e-11
Asexual iRBC log	114.713	1.32059e-11
Asexual iRBC log	115.072	1.43003e-11
Asexual iRBC log	115.432	1.54817e-11
Asexual iRBC log	115.793	1.67568e-11
Asexual iRBC log	116.155	1.81326e-11
Asexual iRBC log	116.518	1.96168e-11
Asexual iRBC log	116.883	2.12175e-11
Asexual iRBC log	117.248	2.29435e-11
Asexual iRBC log	117.615	2.48041e-11
Asexual iRBC log	117.982	2.68093e-11
Asexual iRBC log	118.351	2.89699e-11
Asexual iRBC log	118.721	3.12974e-11
Asexual iRBC log	119.093	3.38041e-11
Asexual iRBC log	119.465	3.65031e-11
Asexual iRBC log	119.839	3.94086e-11
Asexual iRBC log	120.213	4.25356e-11
Asexual iRBC log	120.589	4.59002e-11
Asexual iRBC log	120.966	4.95197e-11
Asexual iRBC log	121.345	5.34124e-11
Asexual iRBC log	121.724	5.75981e-11
Asexual iRBC log	122.105	6.20977e-11
Asexual iRBC log	122.486	6.69337e-11
Asexual iRBC log	122.87	7.21301e-11
Asexual iRBC log	123.254	7.77125e-11
Asexual iRBC log	123.639	8.37081e-11
Asexual iRBC log	124.026	9.01461e-11
Asexual iRBC log	124.414	9.70576e-11
Asexual iRBC log	124.803	1.04476e-10
Asexual iRBC log	125.193	1.12436e-10
Asexual iRBC log	125.584	1.20976e-10
Asexual iRBC log	125.977	1.30136e-10
Asexual iRBC log	126.371	1.39958e-10
Asexual iRBC log	126.766	1.50489e-10
Asexual iRBC log	127.162	1.61777e-10
Asexual iRBC log	127.56	1.73873e-10
Asexual iRBC log	127.959	1.86833e-10
Asexual iRBC log	128.359	2.00716e-10
Asexual iRBC log	128.76	2.15583e-10
Asexual iRBC log	129.163	2.31501e-10
Asexual iRBC log	129.567	2.48541e-10
Asexual iRBC log	129.972	2.66778e-10
Asexual iRBC log	130.379	2.86292e-10
Asexual iRBC log	130.786	3.07167e-10
Asexual iRBC log	131.195	3.29493e-10
Asexual iRBC log	131.605	3.53368e-10
Asexual iRBC log	132.017	3.78891e-10
Asexual iRBC log	132.43	4.06172e-10
Asexual iRBC log	132.844	4.35325e-10
Asexual iRBC log	133.259	4.66472e-10
Asexual iRBC log	133.676	4.99742e-10
Asexual iRBC log	134.094	5.35273e-10
Asexual iRBC log	134.513	5.7321e-10
Asexual iRBC log	134.934	6.13707e-10
Asexual iRBC log	135.356	6.56929e-10
Asexual iRBC log	135.779	7.03048e-10
Asexual iRBC log	136.204	7.5225e-10
Asexual iRBC log	136.63	8.04728e-10
Asexual iRBC log	137.057	8.6069e-10
Asexual iRBC log	137.485	9.20354e-10
Asexual iRBC log	137.915	9.83953e-10
Asexual iRBC log	138.347	1.05173e-09
Asexual iRBC log	138.779	1.12395e-09
Asexual iRBC log	139.213	1.20088e-09
Asexual iRBC log	139.648	1.28282e-09
Asexual iRBC log	140.085	1.37007e-09
Asexual iRBC log	140.523	1.46296e-09
Asexual iRBC log	140.963	1.56183e-09
Asexual iRBC log	141.403	1.66705e-09
Asexual iRBC log	141.846	1.779e-09
Asexual iRBC log	142.289	1.89809e-09
Asexual iRBC log	142.734	2.02474e-09
Asexual iRBC log	143.18	2.15942e-09
Asexual iRBC log	143.628	2.30261e-09
Asexual iRBC log	144.077	2.4548e-09
Asexual iRBC log	144.528	2.61653e-09
Asexual iRBC log	144.98	2.78837e-09
Asexual iRBC log	145.433	2.97091e-09
Asexual iRBC log	145.888	3.16479e-09
Asexual iRBC log	146.344	3.37065e-09
Asexual iRBC log	146.801	3.58921e-09
Asexual iRBC log	147.261	3.8212e-09
Asexual iRBC log	147.721	4.0674e-09
Asexual iRBC log	148.183	4.32862e-09
Asexual iRBC log	148.646	4.60573e-09
Asexual iRBC log	149.111	4.89964e-09
Asexual iRBC log	149.577	5.2113e-09
Asexual iRBC log	150.045	5.54173e-09
Asexual iRBC log	150.514	5.89199e-09
Asexual iRBC log	150.985	6.2632e-09
Asexual iRBC log	151.457	6.65653e-09
Asexual iRBC log	151.931	7.07323e-09
Asexual iRBC log	152.406	7.51459e-09
Asexual iRBC log	152.882	7.98199e-09
Asexual iRBC log	153.36	8.47687e-09
Asexual iRBC log	153.84	9.00075e-09
Asexual iRBC log	154.321	9.55523e-09
Asexual iRBC log	154.804	1.0142e-08
Asexual iRBC log	155.288	1.07628e-08
Asexual iRBC log	155.773	1.14194e-08
Asexual iRBC log	156.26	1.21139e-08
Asexual iRBC log	156.749	1.28483e-08
Asexual iRBC log	157.239	1.36246e-08
Asexual iRBC log	157.731	1.44453e-08
Asexual iRBC log	158.224	1.53125e-08
Asexual iRBC log	158.719	1.62289e-08
Asexual iRBC log	159.215	1.7197e-08
Asexual iRBC log	159.713	1.82196e-08
Asexual iRBC log	160.212	1.92995e-08
Asexual iRBC log	160.713	2.04397e-08
Asexual iRBC log	161.216	2.16433e-08
Asexual iRBC log	161.72	2.29138e-08
Asexual iRBC log	162.226	2.42545e-08
Asexual iRBC log	162.733	2.5669e-08
Asexual iRBC log	163.242	2.71612e-08
Asexual iRBC log	163.752	2.87351e-08
Asexual iRBC log	164.264	3.03948e-08
Asexual iRBC log	164.778	3.21447e-08
Asexual iRBC log	165.293	3.39894e-08
Asexual iRBC log	165.81	3.59336e-08
Asexual iRBC log	166.328	3.79824e-08
Asexual iRBC log	166.849	4.0141e-08
Asexual iRBC log	167.37	4.24149e-08
Asexual iRBC log	167.894	4.48099e-08
Asexual iRBC log	168.419	4.73319e-08
Asexual iRBC log	168.945	4.99872e-08
Asexual iRBC log	169.474	5.27824e-08
Asexual iRBC log	170.003	5.57244e-08
Asexual iRBC log	170.535	5.88202e-08
Asexual iRBC log	171.068	6.20775e-08
Asexual iRBC log	171.603	6.5504e-08
Asexual iRBC log	172.14	6.9108e-08
Asexual iRBC log	172.678	7.28979e-08
Asexual iRBC log	173.218	7.68826e-08
Asexual iRBC log	173.76	8.10716e-08
Asexual iRBC log	174.303	8.54744e-08
Asexual iRBC log	174.848	9.01013e-08
Asexual iRBC log	175.395	9.49628e-08
Asexual iRBC log	175.943	1.0007e-07
Asexual iRBC log	176.493	1.05434e-07
Asexual iRBC log	177.045	1.11068e-07
Asexual iRBC log	177.599	1.16983e-07
Asexual iRBC log	178.154	1.23193e-07
Asexual iRBC log	178.711	1.29711e-07
Asexual iRBC log	179.27	1.36552e-07
Asexual iRBC log	179.831	1.43731e-07
Asexual iRBC log	180.393	1.51262e-07
Asexual iRBC log	180.957	1.59161e-07
Asexual iRBC log	181.523	1.67447e-07
Asexual iRBC log	182.091	1.76135e-07
Asexual iRBC log	182.66	1.85244e-07
Asexual iRBC log	183.231	1.94793e-07
Asexual iRBC log	183.804	2.04801e-07
Asexual iRBC log	184.379	2.1529e-07
Asexual iRBC log	184.955	2.26279e-07
Asexual iRBC log	185.534	2.37792e-07
Asexual iRBC log	186.114	2.49851e-07
Asexual iRBC log	186.696	2.62481e-07
Asexual iRBC log	187.28	2.75705e-07
Asexual iRBC log	187.865	2.8955e-07
Asexual iRBC log	188.453	3.04043e-07
Asexual iRBC log	189.042	3.19211e-07
Asexual iRBC log	189.633	3.35084e-07
Asexual iRBC log	190.226	3.51692e-07
Asexual iRBC log	190.821	3.69066e-07
Asexual iRBC log	191.418	3.87239e-07
Asexual iRBC log	192.016	4.06244e-07
Asexual iRBC log	192.617	4.26116e-07
Asexual iRBC log	193.219	4.46892e-07
Asexual iRBC log	193.823	4.6861e-07
Asexual iRBC log	194.429	4.91308e-07
Asexual iRBC log	195.037	5.15028e-07
Asexual iRBC log	195.647	5.39812e-07
Asexual iRBC log	196.259	5.65702e-07
Asexual iRBC log	196.873	5.92746e-07
Asexual iRBC log	197.488	6.20989e-07
Asexual iRBC log	198.106	6.50481e-07
Asexual iRBC log	198.725	6.81273e-07
Asexual iRBC log	199.347	7.13415e-07
Asexual iRBC log	199.97	7.46964e-07
Asexual iRBC log	200.595	7.81975e-07
Asexual iRBC log	201.222	8.18506e-07
Asexual iRBC log	201.852	8.56618e-07
Asexual iRBC log	202.483	8.96374e-07
Asexual iRBC log	203.116	9.37838e-07
Asexual iRBC log	203.751	9.81077e-07
Asexual iRBC log	204.388	1.02616e-06
Asexual iRBC log	205.027	1.07316e-06
Asexual iRBC log	205.669	1.12215e-06
Asexual iRBC log	206.312	1.17321e-06
Asexual iRBC log	206.957	1.22642e-06
Asexual iRBC log	207.604	1.28185e-06
Asexual iRBC log	208.253	1.3396e-06
Asexual iRBC log	208.904	1.39975e-06
Asexual iRBC log	209.558	1.4624e-06
Asexual iRBC log	210.213	1.52763e-06
Asexual iRBC log	210.87	1.59555e-06
Asexual iRBC log	211.53	1.66626e-06
Asexual iRBC log	212.191	1.73985e-06
Asexual iRBC log	212.854	1.81644e-06
Asexual iRBC log	213.52	1.89614e-06
Asexual iRBC log	214.188	1.97906e-06
Asexual iRBC log	214.857	2.06532e-06
Asexual iRBC log	215.529	2.15505e-06
Asexual iRBC log	216.203	2.24836e-06
Asexual iRBC log	216.879	2.34539e-06
Asexual iRBC log	217.558	2.44627e-06
Asexual iRBC log	218.238	2.55114e-06
Asexual iRBC log	218.92	2.66015e-06
Asexual iRBC log	219.605	2.77344e-06
Asexual iRBC log	220.291	2.89116e-06
Asexual iRBC log	220.98	3.01347e-06
Asexual iRBC log	221.671	3.14054e-06
Asexual iRBC log	222.364	3.27252e-06
Asexual iRBC log	223.06	3.40959e-06
Asexual iRBC log	223.757	3.55193e-06
Asexual iRBC log	224.457	3.69973e-06
Asexual iRBC log	225.159	3.85316e-06
Asexual iRBC log	225.863	4.01242e-06
Asexual iRBC log	226.569	4.17772e-06
Asexual iRBC log	227.278	4.34926e-06
Asexual iRBC log	227.988	4.52724e-06
Asexual iRBC log	228.701	4.7119e-06
Asexual iRBC log	229.416	4.90344e-06
Asexual iRBC log	230.134	5.10211e-06
Asexual iRBC log	230.853	5.30815e-06
Asexual iRBC log	231.575	5.52179e-06
Asexual iRBC log	232.299	5.74329e-06
Asexual iRBC log	233.026	5.97292e-06
Asexual iRBC log	233.754	6.21093e-06
Asexual iRBC log	234.485	6.45759e-06
Asexual iRBC log	235.219	6.71321e-06
Asexual iRBC log	235.954	6.97805e-06
Asexual iRBC log	236.692	7.25243e-06
Asexual iRBC log	237.432	7.53665e-06
Asexual iRBC log	238.174	7.83102e-06
Asexual iRBC log	238.919	8.13587e-06
Asexual iRBC log	239.666	8.45154e-06
Asexual iRBC log	240.416	8.77835e-06
Asexual iRBC log	241.168	9.11668e-06
Asexual iRBC log	241.922	9.46687e-06
Asexual iRBC log	242.678	9.82931e-06
Asexual iRBC log	243.437	1.02044e-05
Asexual iRBC log	244.198	1.05924e-05
Asexual iRBC log	244.962	1.09939e-05
Asexual iRBC log	245.728	1.14092e-05
Asexual iRBC log	246.496	1.18388e-05
Asexual iRBC log	247.267	1.2283e-05
Asexual iRBC log	248.04	1.27424e-05
Asexual iRBC log	248.816	1.32173e-05
Asexual iRBC log	249.594	1.37084e-05
Asexual iRBC log	250.374	1.42159e-05
Asexual iRBC log	251.157	1.47405e-05
Asexual iRBC log	251.942	1.52826e-05
Asexual iRBC log	252.73	1.58428e-05
Asexual iRBC log	253.521	1.64216e-05
Asexual iRBC log	254.313	1.70195e-05
Asexual iRBC log	255.109	1.76372e-05
Asexual iRBC log	255.906	1.82751e-05
Asexual iRBC log	256.706	1.89338e-05
Asexual iRBC log	257.509	1.9614e-05
Asexual iRBC log	258.314	2.03163e-05
Asexual iRBC log	259.122	2.10413e-05
Asexual iRBC log	259.932	2.17897e-05
Asexual iRBC log	260.745	2.25621e-05
Asexual iRBC log	261.561	2.33591e-05
Asexual iRBC log	262.378	2.41816e-05
Asexual iRBC log	263.199	2.50302e-05
Asexual iRBC log	264.022	2.59056e-05
Asexual iRBC log	264.847	2.68086e-05
Asexual iRBC log	265.676	2.77399e-05
Asexual iRBC log	266.506	2.87004e-05
Asexual iRBC log	267.34	2.96908e-05
Asexual iRBC log	268.176	3.07119e-05
Asexual iRBC log	269.014	3.17646e-05
Asexual iRBC log	269.855	3.28497e-05
Asexual iRBC log	270.699	3.39682e-05
Asexual iRBC log	271.546	3.51208e-05
Asexual iRBC log	272.395	3.63085e-05
Asexual iRBC log	273.247	3.75323e-05
Asexual iRBC log	274.101	3.87931e-05
Asexual iRBC log	274.958	4.00918e-05
Asexual iRBC log	275.818	4.14295e-05
Asexual iRBC log	276.68	4.28072e-05
Asexual iRBC log	277.546	4.4226e-05
Asexual iRBC log	278.413	4.56868e-05
Asexual iRBC log	279.284	4.71908e-05
Asexual iRBC log	280.157	4.87391e-05
Asexual iRBC log	281.033	5.03328e-05
Asexual iRBC log	281.912	5.19731e-05
Asexual iRBC log	282.794	5.36611e-05
Asexual iRBC log	283.678	5.53981e-05
Asexual iRBC log	284.565	5.71853e-05
Asexual iRBC log	285.455	5.9024e-05
Asexual iRBC log	286.347	6.09153e-05
Asexual iRBC log	287.243	6.28607e-05
Asexual iRBC log	288.141	6.48615e-05
Asexual iRBC log	289.042	6.6919e-05
Asexual iRBC log	289.946	6.90346e-05
Asexual iRBC log	290.853	7.12098e-05
Asexual iRBC log	291.762	7.34459e-05
Asexual iRBC log	292.674	7.57444e-05
Asexual iRBC log	293.59	7.81069e-05
Asexual iRBC log	294.508	8.05349e-05
Asexual iRBC log	295.429	8.30299e-05
Asexual iRBC log	296.352	8.55935e-05
Asexual iRBC log	297.279	8.82274e-05
Asexual iRBC log	298.209	9.09331e-05
Asexual iRBC log	299.141	9.37124e-05
Asexual iRBC log	300.076	9.6567e-05
Asexual iRBC log	301.015	9.94986e-05
Asexual iRBC log	301.956	0.000102509
Asexual iRBC log	302.9	0.0001056
Asexual iRBC log	303.847	0.000108774
Asexual iRBC log	304.798	0.000112031
Asexual iRBC log	305.751	0.000115375
Asexual iRBC log	306.707	0.000118808
Asexual iRBC log	307.666	0.00012233
Asexual iRBC log	308.628	0.000125945
Asexual iRBC log	309.593	0.000129653
Asexual iRBC log	310.561	0.000133458
Asexual iRBC log	311.532	0.000137362
Asexual iRBC log	312.506	0.000141366
Asexual iRBC log	313.483	0.000145473
Asexual iRBC log	314.464	0.000149685
Asexual iRBC log	315.447	0.000154004
Asexual iRBC log	316.433	0.000158433
Asexual iRBC log	317.423	0.000162974
Asexual iRBC log	318.415	0.000167629
Asexual iRBC log	319.411	0.000172401
Asexual iRBC log	320.41	0.000177292
Asexual iRBC log	321.412	0.000182304
Asexual iRBC log	322.417	0.000187441
Asexual iRBC log	323.425	0.000192705
Asexual iRBC log	324.436	0.000198099
Asexual iRBC log	325.451	0.000203624
Asexual iRBC log	326.468	0.000209285
Asexual iRBC log	327.489	0.000215083
Asexual iRBC log	328.513	0.000221021
Asexual iRBC log	329.541	0.000227103
Asexual iRBC log	330.571	0.000233331
Asexual iRBC log	331.605	0.000239708
Asexual iRBC log	332.642	0.000246237
Asexual iRBC log	333.682	0.000252921
Asexual iRBC log	334.725	0.000259764
Asexual iRBC log	335.772	0.000266768
Asexual iRBC log	336.822	0.000273936
Asexual iRBC log	337.875	0.000281271
Asexual iRBC log	338.932	0.000288778
Asexual iRBC log	339.991	0.000296459
Asexual iRBC log	341.055	0.000304317
Asexual iRBC log	342.121	0.000312356
Asexual iRBC log	343.191	0.00032058
Asexual iRBC log	344.264	0.000328991
Asexual iRBC log	345.34	0.000337594
Asexual iRBC log	346.42	0.000346392
Asexual iRBC log	347.504	0.000355388
Asexual iRBC log	348.59	0.000364587
Asexual iRBC log	349.68	0.000373992
Asexual iRBC log	350.774	0.000383606
Asexual iRBC log	351.871	0.000393434
Asexual iRBC log	352.971	0.00040348
Asexual iRBC log	354.075	0.000413747
Asexual iRBC log	355.182	0.00042424
Asexual iRBC log	356.292	0.000434962
Asexual iRBC log	357.406	0.000445918
Asexual iRBC log	358.524	0.000457111
Asexual iRBC log	359.645	0.000468547
Asexual iRBC log	360.77	0.000480229
Asexual iRBC log	361.898	0.000492161
Asexual iRBC log	363.029	0.000504348
Asexual iRBC log	364.165	0.000516794
Asexual iRBC log	365.303	0.000529504
Asexual iRBC log	366.446	0.000542483
Asexual iRBC log	367.592	0.000555734
Asexual iRBC log	368.741	0.000569263
Asexual iRBC log	369.894	0.000583074
Asexual iRBC log	371.051	0.000597171
Asexual iRBC log	372.211	0.000611561
Asexual iRBC log	373.375	0.000626247
Asexual iRBC log	374.542	0.000641234
Asexual iRBC log	375.714	0.000656528
Asexual iRBC log	376.888	0.000672134
Asexual iRBC log	378.067	0.000688055
Asexual iRBC log	379.249	0.000704299
Asexual iRBC log	380.435	0.000720869
[truncated: 18,246 more rows]
