# Supplementary material for: Malaria parasites can optimize transmission investment by sensing two within-host cues
Source: PLoS Biol. 2025 Oct 9;23(10):e3003081. doi: 10.1371/journal.pbio.3003081 (PMC12551962; doi:10.1371/journal.pbio.3003081)
Supplement: S2 Data — (XLSX) [file pbio.3003081.s009.xlsx]

## Sheet: Fig3B
label	dual_cue_fitness_normalized	best_single_cue_fitness_normalized
G log & I log	0.978036	0.967398
G log & Total I log	0.974364	0.968603
G log & Ig log	0.977105	0.973209
G log & R log	0.975107	0.967398
Total I log & I log	0.975019	0.968603
Total I log & Ig log	0.97564	0.973209
Ig log & I log	0.975682	0.973209
R log & I log	0.999715	0.960681
R log & Total I log	0.988858	0.968603
R log & Ig log	0.976895	0.973209

## Sheet: Fig3C
label	time	transmission_investment
I log (df=9)	0	NA
I log (df=9)	0.001	0
I log (df=9)	0.002	0
I log (df=9)	0.003	0
I log (df=9)	0.004	0
I log (df=9)	0.005	0
I log (df=9)	0.006	0
I log (df=9)	0.007	0
I log (df=9)	0.008	0
I log (df=9)	0.009	0
I log (df=9)	0.01	0
I log (df=9)	0.011	0
I log (df=9)	0.012	0
I log (df=9)	0.013	0
I log (df=9)	0.014	0
I log (df=9)	0.015	0
I log (df=9)	0.016	0
I log (df=9)	0.017	0
I log (df=9)	0.018	0
I log (df=9)	0.019	0
I log (df=9)	0.02	0
I log (df=9)	0.021	0
I log (df=9)	0.022	0
I log (df=9)	0.023	0
I log (df=9)	0.024	0
I log (df=9)	0.025	0
I log (df=9)	0.026	0
I log (df=9)	0.027	0
I log (df=9)	0.028	0
I log (df=9)	0.029	0
I log (df=9)	0.03	0
I log (df=9)	0.031	0
I log (df=9)	0.032	0
I log (df=9)	0.033	0
I log (df=9)	0.034	0
I log (df=9)	0.035	0
I log (df=9)	0.036	0
I log (df=9)	0.037	0
I log (df=9)	0.038	0
I log (df=9)	0.039	0
I log (df=9)	0.04	0
I log (df=9)	0.041	0
I log (df=9)	0.042	0
I log (df=9)	0.043	0
I log (df=9)	0.044	0
I log (df=9)	0.045	0
I log (df=9)	0.046	0
I log (df=9)	0.047	0
I log (df=9)	0.048	0
I log (df=9)	0.049	0
I log (df=9)	0.05	0
I log (df=9)	0.051	0
I log (df=9)	0.052	0
I log (df=9)	0.053	0
I log (df=9)	0.054	0
I log (df=9)	0.055	0
I log (df=9)	0.056	0
I log (df=9)	0.057	0
I log (df=9)	0.058	0
I log (df=9)	0.059	0
I log (df=9)	0.06	0
I log (df=9)	0.061	0
I log (df=9)	0.062	0
I log (df=9)	0.063	0
I log (df=9)	0.064	0
I log (df=9)	0.065	0
I log (df=9)	0.066	0
I log (df=9)	0.067	0
I log (df=9)	0.068	0
I log (df=9)	0.069	0
I log (df=9)	0.07	0
I log (df=9)	0.071	0
I log (df=9)	0.072	0
I log (df=9)	0.073	0
I log (df=9)	0.074	0
I log (df=9)	0.075	0
I log (df=9)	0.076	0
I log (df=9)	0.077	0
I log (df=9)	0.078	0
I log (df=9)	0.079	0
I log (df=9)	0.08	0
I log (df=9)	0.081	0
I log (df=9)	0.082	0
I log (df=9)	0.083	0
I log (df=9)	0.084	0
I log (df=9)	0.085	0
I log (df=9)	0.086	0
I log (df=9)	0.087	0
I log (df=9)	0.088	0
I log (df=9)	0.089	0
I log (df=9)	0.09	0
I log (df=9)	0.091	0
I log (df=9)	0.092	0
I log (df=9)	0.093	0
I log (df=9)	0.094	0
I log (df=9)	0.095	0
I log (df=9)	0.096	0
I log (df=9)	0.097	0
I log (df=9)	0.098	0
I log (df=9)	0.099	0
I log (df=9)	0.1	0
I log (df=9)	0.101	0
I log (df=9)	0.102	0
I log (df=9)	0.103	0
I log (df=9)	0.104	0
I log (df=9)	0.105	0
I log (df=9)	0.106	0
I log (df=9)	0.107	0
I log (df=9)	0.108	0
I log (df=9)	0.109	0
I log (df=9)	0.11	0
I log (df=9)	0.111	0
I log (df=9)	0.112	0
I log (df=9)	0.113	0
I log (df=9)	0.114	0
I log (df=9)	0.115	0
I log (df=9)	0.116	0
I log (df=9)	0.117	0
I log (df=9)	0.118	0
I log (df=9)	0.119	0
I log (df=9)	0.12	0
I log (df=9)	0.121	0
I log (df=9)	0.122	0
I log (df=9)	0.123	0
I log (df=9)	0.124	0
I log (df=9)	0.125	0
I log (df=9)	0.126	0
I log (df=9)	0.127	0
I log (df=9)	0.128	0
I log (df=9)	0.129	0
I log (df=9)	0.13	0
I log (df=9)	0.131	0
I log (df=9)	0.132	0
I log (df=9)	0.133	0
I log (df=9)	0.134	0
I log (df=9)	0.135	0
I log (df=9)	0.136	0
I log (df=9)	0.137	0
I log (df=9)	0.138	0
I log (df=9)	0.139	0
I log (df=9)	0.14	0
I log (df=9)	0.141	0
I log (df=9)	0.142	0
I log (df=9)	0.143	0
I log (df=9)	0.144	0
I log (df=9)	0.145	0
I log (df=9)	0.146	0
I log (df=9)	0.147	0
I log (df=9)	0.148	0
I log (df=9)	0.149	0
I log (df=9)	0.15	0
I log (df=9)	0.151	0
I log (df=9)	0.152	0
I log (df=9)	0.153	0
I log (df=9)	0.154	0
I log (df=9)	0.155	0
I log (df=9)	0.156	0
I log (df=9)	0.157	0
I log (df=9)	0.158	0
I log (df=9)	0.159	0
I log (df=9)	0.16	0
I log (df=9)	0.161	0
I log (df=9)	0.162	0
I log (df=9)	0.163	0
I log (df=9)	0.164	0
I log (df=9)	0.165	0
I log (df=9)	0.166	0
I log (df=9)	0.167	0
I log (df=9)	0.168	0
I log (df=9)	0.169	0
I log (df=9)	0.17	0
I log (df=9)	0.171	0
I log (df=9)	0.172	0
I log (df=9)	0.173	0
I log (df=9)	0.174	0
I log (df=9)	0.175	0
I log (df=9)	0.176	0
I log (df=9)	0.177	0
I log (df=9)	0.178	0
I log (df=9)	0.179	0
I log (df=9)	0.18	0
I log (df=9)	0.181	0
I log (df=9)	0.182	0
I log (df=9)	0.183	0
I log (df=9)	0.184	0
I log (df=9)	0.185	0
I log (df=9)	0.186	0
I log (df=9)	0.187	0
I log (df=9)	0.188	0
I log (df=9)	0.189	0
I log (df=9)	0.19	0
I log (df=9)	0.191	0
I log (df=9)	0.192	0
I log (df=9)	0.193	0
I log (df=9)	0.194	0
I log (df=9)	0.195	0
I log (df=9)	0.196	0
I log (df=9)	0.197	0
I log (df=9)	0.198	0
I log (df=9)	0.199	0
I log (df=9)	0.2	0
I log (df=9)	0.201	0
I log (df=9)	0.202	0
I log (df=9)	0.203	0
I log (df=9)	0.204	0
I log (df=9)	0.205	0
I log (df=9)	0.206	0
I log (df=9)	0.207	0
I log (df=9)	0.208	0
I log (df=9)	0.209	0
I log (df=9)	0.21	0
I log (df=9)	0.211	0
I log (df=9)	0.212	0
I log (df=9)	0.213	0
I log (df=9)	0.214	0
I log (df=9)	0.215	0
I log (df=9)	0.216	0
I log (df=9)	0.217	0
I log (df=9)	0.218	0
I log (df=9)	0.219	0
I log (df=9)	0.22	0
I log (df=9)	0.221	0
I log (df=9)	0.222	0
I log (df=9)	0.223	0
I log (df=9)	0.224	0
I log (df=9)	0.225	0
I log (df=9)	0.226	0
I log (df=9)	0.227	0
I log (df=9)	0.228	0
I log (df=9)	0.229	0
I log (df=9)	0.23	0
I log (df=9)	0.231	0
I log (df=9)	0.232	0
I log (df=9)	0.233	0
I log (df=9)	0.234	0
I log (df=9)	0.235	0
I log (df=9)	0.236	0
I log (df=9)	0.237	0
I log (df=9)	0.238	0
I log (df=9)	0.239	0
I log (df=9)	0.24	0
I log (df=9)	0.241	0
I log (df=9)	0.242	0
I log (df=9)	0.243	0
I log (df=9)	0.244	0
I log (df=9)	0.245	0
I log (df=9)	0.246	0
I log (df=9)	0.247	0
I log (df=9)	0.248	0
I log (df=9)	0.249	0
I log (df=9)	0.25	0
I log (df=9)	0.251	0
I log (df=9)	0.252	0
I log (df=9)	0.253	0
I log (df=9)	0.254	0
I log (df=9)	0.255	0
I log (df=9)	0.256	0
I log (df=9)	0.257	0
I log (df=9)	0.258	0
I log (df=9)	0.259	0
I log (df=9)	0.26	0
I log (df=9)	0.261	0
I log (df=9)	0.262	0
I log (df=9)	0.263	0
I log (df=9)	0.264	0
I log (df=9)	0.265	0
I log (df=9)	0.266	0
I log (df=9)	0.267	0
I log (df=9)	0.268	0
I log (df=9)	0.269	0
I log (df=9)	0.27	0
I log (df=9)	0.271	0
I log (df=9)	0.272	0
I log (df=9)	0.273	0
I log (df=9)	0.274	0
I log (df=9)	0.275	0
I log (df=9)	0.276	0
I log (df=9)	0.277	0
I log (df=9)	0.278	0
I log (df=9)	0.279	0
I log (df=9)	0.28	0
I log (df=9)	0.281	0
I log (df=9)	0.282	0
I log (df=9)	0.283	0
I log (df=9)	0.284	0
I log (df=9)	0.285	0
I log (df=9)	0.286	0
I log (df=9)	0.287	0
I log (df=9)	0.288	0
I log (df=9)	0.289	0
I log (df=9)	0.29	0
I log (df=9)	0.291	0
I log (df=9)	0.292	0
I log (df=9)	0.293	0
I log (df=9)	0.294	0
I log (df=9)	0.295	0
I log (df=9)	0.296	0
I log (df=9)	0.297	0
I log (df=9)	0.298	0
I log (df=9)	0.299	0
I log (df=9)	0.3	0
I log (df=9)	0.301	0
I log (df=9)	0.302	0
I log (df=9)	0.303	0
I log (df=9)	0.304	0
I log (df=9)	0.305	0
I log (df=9)	0.306	0
I log (df=9)	0.307	0
I log (df=9)	0.308	0
I log (df=9)	0.309	0
I log (df=9)	0.31	0
I log (df=9)	0.311	0
I log (df=9)	0.312	0
I log (df=9)	0.313	0
I log (df=9)	0.314	0
I log (df=9)	0.315	0
I log (df=9)	0.316	0
I log (df=9)	0.317	0
I log (df=9)	0.318	0
I log (df=9)	0.319	0
I log (df=9)	0.32	0
I log (df=9)	0.321	0
I log (df=9)	0.322	0
I log (df=9)	0.323	0
I log (df=9)	0.324	0
I log (df=9)	0.325	0
I log (df=9)	0.326	0
I log (df=9)	0.327	0
I log (df=9)	0.328	0
I log (df=9)	0.329	0
I log (df=9)	0.33	0
I log (df=9)	0.331	0
I log (df=9)	0.332	0
I log (df=9)	0.333	0
I log (df=9)	0.334	0
I log (df=9)	0.335	0
I log (df=9)	0.336	0
I log (df=9)	0.337	0
I log (df=9)	0.338	0
I log (df=9)	0.339	0
I log (df=9)	0.34	0
I log (df=9)	0.341	0
I log (df=9)	0.342	0
I log (df=9)	0.343	0
I log (df=9)	0.344	0
I log (df=9)	0.345	0
I log (df=9)	0.346	0
I log (df=9)	0.347	0
I log (df=9)	0.348	0
I log (df=9)	0.349	0
I log (df=9)	0.35	0
I log (df=9)	0.351	0
I log (df=9)	0.352	0
I log (df=9)	0.353	0
I log (df=9)	0.354	0
I log (df=9)	0.355	0
I log (df=9)	0.356	0
I log (df=9)	0.357	0
I log (df=9)	0.358	0
I log (df=9)	0.359	0
I log (df=9)	0.36	0
I log (df=9)	0.361	0
I log (df=9)	0.362	0
I log (df=9)	0.363	0
I log (df=9)	0.364	0
I log (df=9)	0.365	0
I log (df=9)	0.366	0
I log (df=9)	0.367	0
I log (df=9)	0.368	0
I log (df=9)	0.369	0
I log (df=9)	0.37	0
I log (df=9)	0.371	0
I log (df=9)	0.372	0
I log (df=9)	0.373	0
I log (df=9)	0.374	0
I log (df=9)	0.375	0
I log (df=9)	0.376	0
I log (df=9)	0.377	0
I log (df=9)	0.378	0
I log (df=9)	0.379	0
I log (df=9)	0.38	0
I log (df=9)	0.381	0
I log (df=9)	0.382	0
I log (df=9)	0.383	0
I log (df=9)	0.384	0
I log (df=9)	0.385	0
I log (df=9)	0.386	0
I log (df=9)	0.387	0
I log (df=9)	0.388	0
I log (df=9)	0.389	0
I log (df=9)	0.39	0
I log (df=9)	0.391	0
I log (df=9)	0.392	0
I log (df=9)	0.393	0
I log (df=9)	0.394	0
I log (df=9)	0.395	0
I log (df=9)	0.396	0
I log (df=9)	0.397	0
I log (df=9)	0.398	0
I log (df=9)	0.399	0
I log (df=9)	0.4	0
I log (df=9)	0.401	0
I log (df=9)	0.402	0
I log (df=9)	0.403	0
I log (df=9)	0.404	0
I log (df=9)	0.405	0
I log (df=9)	0.406	0
I log (df=9)	0.407	0
I log (df=9)	0.408	0
I log (df=9)	0.409	0
I log (df=9)	0.41	0
I log (df=9)	0.411	0
I log (df=9)	0.412	0
I log (df=9)	0.413	0
I log (df=9)	0.414	0
I log (df=9)	0.415	0
I log (df=9)	0.416	0
I log (df=9)	0.417	0
I log (df=9)	0.418	0
I log (df=9)	0.419	0
I log (df=9)	0.42	0
I log (df=9)	0.421	0
I log (df=9)	0.422	0
I log (df=9)	0.423	0
I log (df=9)	0.424	0
I log (df=9)	0.425	0
I log (df=9)	0.426	0
I log (df=9)	0.427	0
I log (df=9)	0.428	0
I log (df=9)	0.429	0
I log (df=9)	0.43	0
I log (df=9)	0.431	0
I log (df=9)	0.432	0
I log (df=9)	0.433	0
I log (df=9)	0.434	0
I log (df=9)	0.435	0
I log (df=9)	0.436	0
I log (df=9)	0.437	0
I log (df=9)	0.438	0
I log (df=9)	0.439	0
I log (df=9)	0.44	0
I log (df=9)	0.441	0
I log (df=9)	0.442	0
I log (df=9)	0.443	0
I log (df=9)	0.444	0
I log (df=9)	0.445	0
I log (df=9)	0.446	0
I log (df=9)	0.447	0
I log (df=9)	0.448	0
I log (df=9)	0.449	0
I log (df=9)	0.45	0
I log (df=9)	0.451	0
I log (df=9)	0.452	0
I log (df=9)	0.453	0
I log (df=9)	0.454	0
I log (df=9)	0.455	0
I log (df=9)	0.456	0
I log (df=9)	0.457	0
I log (df=9)	0.458	0
I log (df=9)	0.459	0
I log (df=9)	0.46	0
I log (df=9)	0.461	0
I log (df=9)	0.462	0
I log (df=9)	0.463	0
I log (df=9)	0.464	0
I log (df=9)	0.465	0
I log (df=9)	0.466	0
I log (df=9)	0.467	0
I log (df=9)	0.468	0
I log (df=9)	0.469	0
I log (df=9)	0.47	0
I log (df=9)	0.471	0
I log (df=9)	0.472	0
I log (df=9)	0.473	0
I log (df=9)	0.474	0
I log (df=9)	0.475	0
I log (df=9)	0.476	0
I log (df=9)	0.477	0
I log (df=9)	0.478	0
I log (df=9)	0.479	0
I log (df=9)	0.48	0
I log (df=9)	0.481	0
I log (df=9)	0.482	0
I log (df=9)	0.483	0
I log (df=9)	0.484	0
I log (df=9)	0.485	0
I log (df=9)	0.486	0
I log (df=9)	0.487	0
I log (df=9)	0.488	0
I log (df=9)	0.489	0
I log (df=9)	0.49	0
I log (df=9)	0.491	0
I log (df=9)	0.492	0
I log (df=9)	0.493	0
I log (df=9)	0.494	0
I log (df=9)	0.495	0
I log (df=9)	0.496	0
I log (df=9)	0.497	0
I log (df=9)	0.498	0
I log (df=9)	0.499	0
I log (df=9)	0.5	0
I log (df=9)	0.501	0
I log (df=9)	0.502	0
I log (df=9)	0.503	0
I log (df=9)	0.504	0
I log (df=9)	0.505	0
I log (df=9)	0.506	0
I log (df=9)	0.507	0
I log (df=9)	0.508	0
I log (df=9)	0.509	0
I log (df=9)	0.51	0
I log (df=9)	0.511	0
I log (df=9)	0.512	0
I log (df=9)	0.513	0
I log (df=9)	0.514	0
I log (df=9)	0.515	0
I log (df=9)	0.516	0
I log (df=9)	0.517	0
I log (df=9)	0.518	0
I log (df=9)	0.519	0
I log (df=9)	0.52	0
I log (df=9)	0.521	0
I log (df=9)	0.522	0
I log (df=9)	0.523	0
I log (df=9)	0.524	0
I log (df=9)	0.525	0
I log (df=9)	0.526	0
I log (df=9)	0.527	0
I log (df=9)	0.528	0
I log (df=9)	0.529	0
I log (df=9)	0.53	0
I log (df=9)	0.531	0
I log (df=9)	0.532	0
I log (df=9)	0.533	0
I log (df=9)	0.534	0
I log (df=9)	0.535	0
I log (df=9)	0.536	0
I log (df=9)	0.537	0
I log (df=9)	0.538	0
I log (df=9)	0.539	0
I log (df=9)	0.54	0
I log (df=9)	0.541	0
I log (df=9)	0.542	0
I log (df=9)	0.543	0
I log (df=9)	0.544	0
I log (df=9)	0.545	0
I log (df=9)	0.546	0
I log (df=9)	0.547	0
I log (df=9)	0.548	0
I log (df=9)	0.549	0
I log (df=9)	0.55	0
I log (df=9)	0.551	0
I log (df=9)	0.552	0
I log (df=9)	0.553	0
I log (df=9)	0.554	0
I log (df=9)	0.555	0
I log (df=9)	0.556	0
I log (df=9)	0.557	0
I log (df=9)	0.558	0
I log (df=9)	0.559	0
I log (df=9)	0.56	0
I log (df=9)	0.561	0
I log (df=9)	0.562	0
I log (df=9)	0.563	0
I log (df=9)	0.564	0
I log (df=9)	0.565	0
I log (df=9)	0.566	0
I log (df=9)	0.567	0
I log (df=9)	0.568	0
I log (df=9)	0.569	0
I log (df=9)	0.57	0
I log (df=9)	0.571	0
I log (df=9)	0.572	0
I log (df=9)	0.573	0
I log (df=9)	0.574	0
I log (df=9)	0.575	0
I log (df=9)	0.576	0
I log (df=9)	0.577	0
I log (df=9)	0.578	0
I log (df=9)	0.579	0
I log (df=9)	0.58	0
I log (df=9)	0.581	0
I log (df=9)	0.582	0
I log (df=9)	0.583	0
I log (df=9)	0.584	0
I log (df=9)	0.585	0
I log (df=9)	0.586	0
I log (df=9)	0.587	0
I log (df=9)	0.588	0
I log (df=9)	0.589	0
I log (df=9)	0.59	0
I log (df=9)	0.591	0
I log (df=9)	0.592	0
I log (df=9)	0.593	0
I log (df=9)	0.594	0
I log (df=9)	0.595	0
I log (df=9)	0.596	0
I log (df=9)	0.597	0
I log (df=9)	0.598	0
I log (df=9)	0.599	0
I log (df=9)	0.6	0
I log (df=9)	0.601	0
I log (df=9)	0.602	0
I log (df=9)	0.603	0
I log (df=9)	0.604	0
I log (df=9)	0.605	0
I log (df=9)	0.606	0
I log (df=9)	0.607	0
I log (df=9)	0.608	0
I log (df=9)	0.609	0
I log (df=9)	0.61	0
I log (df=9)	0.611	0
I log (df=9)	0.612	0
I log (df=9)	0.613	0
I log (df=9)	0.614	0
I log (df=9)	0.615	0
I log (df=9)	0.616	0
I log (df=9)	0.617	0
I log (df=9)	0.618	0
I log (df=9)	0.619	0
I log (df=9)	0.62	0
I log (df=9)	0.621	0
I log (df=9)	0.622	0
I log (df=9)	0.623	0
I log (df=9)	0.624	0
I log (df=9)	0.625	0
I log (df=9)	0.626	0
I log (df=9)	0.627	0
I log (df=9)	0.628	0
I log (df=9)	0.629	0
I log (df=9)	0.63	0
I log (df=9)	0.631	0
I log (df=9)	0.632	0
I log (df=9)	0.633	0
I log (df=9)	0.634	0
I log (df=9)	0.635	0
I log (df=9)	0.636	0
I log (df=9)	0.637	0
I log (df=9)	0.638	0
I log (df=9)	0.639	0
I log (df=9)	0.64	0
I log (df=9)	0.641	0
I log (df=9)	0.642	0
I log (df=9)	0.643	0
I log (df=9)	0.644	0
I log (df=9)	0.645	0
I log (df=9)	0.646	0
I log (df=9)	0.647	0
I log (df=9)	0.648	0
I log (df=9)	0.649	0
I log (df=9)	0.65	0
I log (df=9)	0.651	0
I log (df=9)	0.652	0
I log (df=9)	0.653	0
I log (df=9)	0.654	0
I log (df=9)	0.655	0
I log (df=9)	0.656	0
I log (df=9)	0.657	0
I log (df=9)	0.658	0
I log (df=9)	0.659	0
I log (df=9)	0.66	0
I log (df=9)	0.661	0
I log (df=9)	0.662	0
I log (df=9)	0.663	0
I log (df=9)	0.664	0
I log (df=9)	0.665	0
I log (df=9)	0.666	0
I log (df=9)	0.667	0
I log (df=9)	0.668	0
I log (df=9)	0.669	0
I log (df=9)	0.67	0
I log (df=9)	0.671	0
I log (df=9)	0.672	0
I log (df=9)	0.673	0
I log (df=9)	0.674	0
I log (df=9)	0.675	0
I log (df=9)	0.676	0
I log (df=9)	0.677	0
I log (df=9)	0.678	0
I log (df=9)	0.679	0
I log (df=9)	0.68	0
I log (df=9)	0.681	0
I log (df=9)	0.682	0
I log (df=9)	0.683	0
I log (df=9)	0.684	0
I log (df=9)	0.685	0
I log (df=9)	0.686	0
I log (df=9)	0.687	0
I log (df=9)	0.688	0
I log (df=9)	0.689	0
I log (df=9)	0.69	0
I log (df=9)	0.691	0
I log (df=9)	0.692	0
I log (df=9)	0.693	0
I log (df=9)	0.694	0
I log (df=9)	0.695	0
I log (df=9)	0.696	0
I log (df=9)	0.697	0
I log (df=9)	0.698	0
I log (df=9)	0.699	0
I log (df=9)	0.7	0
I log (df=9)	0.701	0
I log (df=9)	0.702	0
I log (df=9)	0.703	0
I log (df=9)	0.704	0
I log (df=9)	0.705	0
I log (df=9)	0.706	0
I log (df=9)	0.707	0
I log (df=9)	0.708	0
I log (df=9)	0.709	0
I log (df=9)	0.71	0
I log (df=9)	0.711	0
I log (df=9)	0.712	0
I log (df=9)	0.713	0
I log (df=9)	0.714	0
I log (df=9)	0.715	0
I log (df=9)	0.716	0
I log (df=9)	0.717	0
I log (df=9)	0.718	0
I log (df=9)	0.719	0
I log (df=9)	0.72	0
I log (df=9)	0.721	0
I log (df=9)	0.722	0
I log (df=9)	0.723	0
I log (df=9)	0.724	0
I log (df=9)	0.725	0
I log (df=9)	0.726	0
I log (df=9)	0.727	0
I log (df=9)	0.728	0
I log (df=9)	0.729	0
I log (df=9)	0.73	0
I log (df=9)	0.731	0
I log (df=9)	0.732	0
I log (df=9)	0.733	0
I log (df=9)	0.734	0
I log (df=9)	0.735	0
I log (df=9)	0.736	0
I log (df=9)	0.737	0
I log (df=9)	0.738	0
I log (df=9)	0.739	0
I log (df=9)	0.74	0
I log (df=9)	0.741	0
I log (df=9)	0.742	0
I log (df=9)	0.743	0
I log (df=9)	0.744	0
I log (df=9)	0.745	0
I log (df=9)	0.746	0
I log (df=9)	0.747	0
I log (df=9)	0.748	0
I log (df=9)	0.749	0
I log (df=9)	0.75	0
I log (df=9)	0.751	0
I log (df=9)	0.752	0
I log (df=9)	0.753	0
I log (df=9)	0.754	0
I log (df=9)	0.755	0
I log (df=9)	0.756	0
I log (df=9)	0.757	0
I log (df=9)	0.758	0
I log (df=9)	0.759	0
I log (df=9)	0.76	0
I log (df=9)	0.761	0
I log (df=9)	0.762	0
I log (df=9)	0.763	0
I log (df=9)	0.764	0
I log (df=9)	0.765	0
I log (df=9)	0.766	0
I log (df=9)	0.767	0
I log (df=9)	0.768	0
I log (df=9)	0.769	0
I log (df=9)	0.77	0
I log (df=9)	0.771	0
I log (df=9)	0.772	0
I log (df=9)	0.773	0
I log (df=9)	0.774	0
I log (df=9)	0.775	0
I log (df=9)	0.776	0
I log (df=9)	0.777	0
I log (df=9)	0.778	0
I log (df=9)	0.779	0
I log (df=9)	0.78	0
I log (df=9)	0.781	0
I log (df=9)	0.782	0
I log (df=9)	0.783	0
I log (df=9)	0.784	0
I log (df=9)	0.785	0
I log (df=9)	0.786	0
I log (df=9)	0.787	0
I log (df=9)	0.788	0
I log (df=9)	0.789	0
I log (df=9)	0.79	0
I log (df=9)	0.791	0
I log (df=9)	0.792	0
I log (df=9)	0.793	0
I log (df=9)	0.794	0
I log (df=9)	0.795	0
I log (df=9)	0.796	0
I log (df=9)	0.797	0
I log (df=9)	0.798	0
I log (df=9)	0.799	0
I log (df=9)	0.8	0
I log (df=9)	0.801	0
I log (df=9)	0.802	0
I log (df=9)	0.803	0
I log (df=9)	0.804	0
I log (df=9)	0.805	0
I log (df=9)	0.806	0
I log (df=9)	0.807	0
I log (df=9)	0.808	0
I log (df=9)	0.809	0
I log (df=9)	0.81	0
I log (df=9)	0.811	0
I log (df=9)	0.812	0
I log (df=9)	0.813	0
I log (df=9)	0.814	0
I log (df=9)	0.815	0
I log (df=9)	0.816	0
I log (df=9)	0.817	0
I log (df=9)	0.818	0
I log (df=9)	0.819	0
I log (df=9)	0.82	0
I log (df=9)	0.821	0
I log (df=9)	0.822	0
I log (df=9)	0.823	0
I log (df=9)	0.824	0
I log (df=9)	0.825	0
I log (df=9)	0.826	0
I log (df=9)	0.827	0
I log (df=9)	0.828	0
I log (df=9)	0.829	0
I log (df=9)	0.83	0
I log (df=9)	0.831	0
I log (df=9)	0.832	0
I log (df=9)	0.833	0
I log (df=9)	0.834	0
I log (df=9)	0.835	0
I log (df=9)	0.836	0
I log (df=9)	0.837	0
I log (df=9)	0.838	0
I log (df=9)	0.839	0
I log (df=9)	0.84	0
I log (df=9)	0.841	0
I log (df=9)	0.842	0
I log (df=9)	0.843	0
I log (df=9)	0.844	0
I log (df=9)	0.845	0
I log (df=9)	0.846	0
I log (df=9)	0.847	0
I log (df=9)	0.848	0
I log (df=9)	0.849	0
I log (df=9)	0.85	0
I log (df=9)	0.851	0
I log (df=9)	0.852	0
I log (df=9)	0.853	0
I log (df=9)	0.854	0
I log (df=9)	0.855	0
I log (df=9)	0.856	0
I log (df=9)	0.857	0
I log (df=9)	0.858	0
I log (df=9)	0.859	0
I log (df=9)	0.86	0
I log (df=9)	0.861	0
I log (df=9)	0.862	0
I log (df=9)	0.863	0
I log (df=9)	0.864	0
I log (df=9)	0.865	0
I log (df=9)	0.866	0
I log (df=9)	0.867	0
I log (df=9)	0.868	0
I log (df=9)	0.869	0
I log (df=9)	0.87	0
I log (df=9)	0.871	0
I log (df=9)	0.872	0
I log (df=9)	0.873	0
I log (df=9)	0.874	0
I log (df=9)	0.875	0
I log (df=9)	0.876	0
I log (df=9)	0.877	0
I log (df=9)	0.878	0
I log (df=9)	0.879	0
I log (df=9)	0.88	0
I log (df=9)	0.881	0
I log (df=9)	0.882	0
I log (df=9)	0.883	0
I log (df=9)	0.884	0
I log (df=9)	0.885	0
I log (df=9)	0.886	0
I log (df=9)	0.887	0
I log (df=9)	0.888	0
I log (df=9)	0.889	0
I log (df=9)	0.89	0
I log (df=9)	0.891	0
I log (df=9)	0.892	0
I log (df=9)	0.893	0
I log (df=9)	0.894	0
I log (df=9)	0.895	0
I log (df=9)	0.896	0
I log (df=9)	0.897	0
I log (df=9)	0.898	0
I log (df=9)	0.899	0
I log (df=9)	0.9	0
I log (df=9)	0.901	0
I log (df=9)	0.902	0
I log (df=9)	0.903	0
I log (df=9)	0.904	0
I log (df=9)	0.905	0
I log (df=9)	0.906	0
I log (df=9)	0.907	0
I log (df=9)	0.908	0
I log (df=9)	0.909	0
I log (df=9)	0.91	0
I log (df=9)	0.911	0
I log (df=9)	0.912	0
I log (df=9)	0.913	0
I log (df=9)	0.914	0
I log (df=9)	0.915	0
I log (df=9)	0.916	0
I log (df=9)	0.917	0
I log (df=9)	0.918	0
I log (df=9)	0.919	0
I log (df=9)	0.92	0
I log (df=9)	0.921	0
I log (df=9)	0.922	0
I log (df=9)	0.923	0
I log (df=9)	0.924	0
I log (df=9)	0.925	0
I log (df=9)	0.926	0
I log (df=9)	0.927	0
I log (df=9)	0.928	0
I log (df=9)	0.929	0
I log (df=9)	0.93	0
I log (df=9)	0.931	0
I log (df=9)	0.932	0
I log (df=9)	0.933	0
I log (df=9)	0.934	0
I log (df=9)	0.935	0
I log (df=9)	0.936	0
I log (df=9)	0.937	0
I log (df=9)	0.938	0
I log (df=9)	0.939	0
I log (df=9)	0.94	0
I log (df=9)	0.941	0
I log (df=9)	0.942	0
I log (df=9)	0.943	0
I log (df=9)	0.944	0
I log (df=9)	0.945	0
I log (df=9)	0.946	0
I log (df=9)	0.947	0
I log (df=9)	0.948	0
I log (df=9)	0.949	0
I log (df=9)	0.95	0
I log (df=9)	0.951	0
I log (df=9)	0.952	0
I log (df=9)	0.953	0
I log (df=9)	0.954	0
I log (df=9)	0.955	0
I log (df=9)	0.956	0
I log (df=9)	0.957	0
I log (df=9)	0.958	0
I log (df=9)	0.959	0
I log (df=9)	0.96	0
I log (df=9)	0.961	0
I log (df=9)	0.962	0
I log (df=9)	0.963	0
I log (df=9)	0.964	0
I log (df=9)	0.965	0
I log (df=9)	0.966	0
I log (df=9)	0.967	0
I log (df=9)	0.968	0
I log (df=9)	0.969	0
I log (df=9)	0.97	0
I log (df=9)	0.971	0
I log (df=9)	0.972	0
I log (df=9)	0.973	0
I log (df=9)	0.974	0
I log (df=9)	0.975	0
I log (df=9)	0.976	0
I log (df=9)	0.977	0
I log (df=9)	0.978	0
I log (df=9)	0.979	0
I log (df=9)	0.98	0
I log (df=9)	0.981	0
I log (df=9)	0.982	0
I log (df=9)	0.983	0
I log (df=9)	0.984	0
I log (df=9)	0.985	0
I log (df=9)	0.986	0
I log (df=9)	0.987	0
I log (df=9)	0.988	0
I log (df=9)	0.989	0
I log (df=9)	0.99	0
I log (df=9)	0.991	0
I log (df=9)	0.992	0
I log (df=9)	0.993	0
I log (df=9)	0.994	0
I log (df=9)	0.995	0
I log (df=9)	0.996	0
I log (df=9)	0.997	0
I log (df=9)	0.998	0
I log (df=9)	0.999	0
I log (df=9)	1	0
I log (df=9)	1.001	1.27715e-21
I log (df=9)	1.002	1.26005e-21
I log (df=9)	1.003	1.25208e-21
I log (df=9)	1.004	1.25205e-21
I log (df=9)	1.005	1.25905e-21
I log (df=9)	1.006	1.27241e-21
I log (df=9)	1.007	1.2916e-21
I log (df=9)	1.008	1.31623e-21
I log (df=9)	1.009	1.34599e-21
I log (df=9)	1.01	1.38066e-21
I log (df=9)	1.011	1.4201e-21
I log (df=9)	1.012	1.46419e-21
I log (df=9)	1.013	1.51287e-21
I log (df=9)	1.014	1.56615e-21
I log (df=9)	1.015	1.62402e-21
I log (df=9)	1.016	1.68652e-21
I log (df=9)	1.017	1.75371e-21
I log (df=9)	1.018	1.8257e-21
I log (df=9)	1.019	1.90258e-21
I log (df=9)	1.02	1.98448e-21
I log (df=9)	1.021	2.07156e-21
I log (df=9)	1.022	2.16396e-21
I log (df=9)	1.023	2.26188e-21
I log (df=9)	1.024	2.3655e-21
I log (df=9)	1.025	2.47503e-21
I log (df=9)	1.026	2.59071e-21
I log (df=9)	1.027	2.71281e-21
I log (df=9)	1.028	2.84156e-21
I log (df=9)	1.029	2.9772e-21
I log (df=9)	1.03	3.12006e-21
I log (df=9)	1.031	3.27043e-21
I log (df=9)	1.032	3.42866e-21
I log (df=9)	1.033	3.59508e-21
I log (df=9)	1.034	3.77003e-21
I log (df=9)	1.035	3.9539e-21
I log (df=9)	1.036	4.14713e-21
I log (df=9)	1.037	4.35013e-21
I log (df=9)	1.038	4.56335e-21
I log (df=9)	1.039	4.78724e-21
I log (df=9)	1.04	5.02229e-21
I log (df=9)	1.041	5.26901e-21
I log (df=9)	1.042	5.52793e-21
I log (df=9)	1.043	5.79962e-21
I log (df=9)	1.044	6.08468e-21
I log (df=9)	1.045	6.38371e-21
I log (df=9)	1.046	6.69736e-21
I log (df=9)	1.047	7.02632e-21
I log (df=9)	1.048	7.37128e-21
I log (df=9)	1.049	7.73298e-21
I log (df=9)	1.05	8.11221e-21
I log (df=9)	1.051	8.50978e-21
I log (df=9)	1.052	8.92652e-21
I log (df=9)	1.053	9.36333e-21
I log (df=9)	1.054	9.82113e-21
I log (df=9)	1.055	1.03009e-20
I log (df=9)	1.056	1.08036e-20
I log (df=9)	1.057	1.13304e-20
I log (df=9)	1.058	1.18824e-20
I log (df=9)	1.059	1.24606e-20
I log (df=9)	1.06	1.30663e-20
I log (df=9)	1.061	1.37008e-20
I log (df=9)	1.062	1.43654e-20
I log (df=9)	1.063	1.50615e-20
I log (df=9)	1.064	1.57904e-20
I log (df=9)	1.065	1.65538e-20
I log (df=9)	1.066	1.73532e-20
I log (df=9)	1.067	1.81902e-20
I log (df=9)	1.068	1.90665e-20
I log (df=9)	1.069	1.99839e-20
I log (df=9)	1.07	2.09443e-20
I log (df=9)	1.071	2.19497e-20
I log (df=9)	1.072	2.3002e-20
I log (df=9)	1.073	2.41034e-20
I log (df=9)	1.074	2.52561e-20
I log (df=9)	1.075	2.64624e-20
I log (df=9)	1.076	2.77248e-20
I log (df=9)	1.077	2.90456e-20
I log (df=9)	1.078	3.04277e-20
I log (df=9)	1.079	3.18737e-20
I log (df=9)	1.08	3.33864e-20
I log (df=9)	1.081	3.49689e-20
I log (df=9)	1.082	3.66242e-20
I log (df=9)	1.083	3.83556e-20
I log (df=9)	1.084	4.01665e-20
I log (df=9)	1.085	4.20605e-20
I log (df=9)	1.086	4.40411e-20
I log (df=9)	1.087	4.61122e-20
I log (df=9)	1.088	4.82779e-20
I log (df=9)	1.089	5.05422e-20
I log (df=9)	1.09	5.29095e-20
I log (df=9)	1.091	5.53845e-20
I log (df=9)	1.092	5.79717e-20
I log (df=9)	1.093	6.06761e-20
I log (df=9)	1.094	6.35028e-20
I log (df=9)	1.095	6.64573e-20
I log (df=9)	1.096	6.95449e-20
I log (df=9)	1.097	7.27716e-20
I log (df=9)	1.098	7.61434e-20
I log (df=9)	1.099	7.96666e-20
I log (df=9)	1.1	8.33477e-20
I log (df=9)	1.101	8.71937e-20
I log (df=9)	1.102	9.12115e-20
I log (df=9)	1.103	9.54086e-20
I log (df=9)	1.104	9.97928e-20
I log (df=9)	1.105	1.04372e-19
I log (df=9)	1.106	1.09155e-19
I log (df=9)	1.107	1.1415e-19
I log (df=9)	1.108	1.19366e-19
I log (df=9)	1.109	1.24812e-19
I log (df=9)	1.11	1.305e-19
I log (df=9)	1.111	1.36438e-19
I log (df=9)	1.112	1.42637e-19
I log (df=9)	1.113	1.49109e-19
I log (df=9)	1.114	1.55866e-19
I log (df=9)	1.115	1.62918e-19
I log (df=9)	1.116	1.70278e-19
I log (df=9)	1.117	1.77961e-19
I log (df=9)	1.118	1.85978e-19
I log (df=9)	1.119	1.94345e-19
I log (df=9)	1.12	2.03075e-19
I log (df=9)	1.121	2.12185e-19
I log (df=9)	1.122	2.2169e-19
I log (df=9)	1.123	2.31606e-19
I log (df=9)	1.124	2.4195e-19
I log (df=9)	1.125	2.52741e-19
I log (df=9)	1.126	2.63997e-19
I log (df=9)	1.127	2.75737e-19
I log (df=9)	1.128	2.87981e-19
I log (df=9)	1.129	3.00751e-19
I log (df=9)	1.13	3.14067e-19
I log (df=9)	1.131	3.27953e-19
I log (df=9)	1.132	3.42431e-19
I log (df=9)	1.133	3.57526e-19
I log (df=9)	1.134	3.73263e-19
I log (df=9)	1.135	3.8967e-19
I log (df=9)	1.136	4.06772e-19
I log (df=9)	1.137	4.24598e-19
I log (df=9)	1.138	4.43178e-19
I log (df=9)	1.139	4.62543e-19
I log (df=9)	1.14	4.82724e-19
I log (df=9)	1.141	5.03754e-19
I log (df=9)	1.142	5.25668e-19
I log (df=9)	1.143	5.48505e-19
I log (df=9)	1.144	5.72296e-19
I log (df=9)	1.145	5.9708e-19
I log (df=9)	1.146	6.22899e-19
I log (df=9)	1.147	6.50037e-19
I log (df=9)	1.148	6.78143e-19
I log (df=9)	1.149	7.07362e-19
I log (df=9)	1.15	7.37656e-19
I log (df=9)	1.151	7.69151e-19
I log (df=9)	1.152	8.02033e-19
I log (df=9)	1.153	8.36316e-19
I log (df=9)	1.154	8.72359e-19
I log (df=9)	1.155	9.09679e-19
I log (df=9)	1.156	9.48464e-19
I log (df=9)	1.157	9.88816e-19
I log (df=9)	1.158	1.03081e-18
I log (df=9)	1.159	1.07453e-18
I log (df=9)	1.16	1.12002e-18
I log (df=9)	1.161	1.16737e-18
I log (df=9)	1.162	1.21665e-18
I log (df=9)	1.163	1.26793e-18
I log (df=9)	1.164	1.32129e-18
I log (df=9)	1.165	1.37681e-18
I log (df=9)	1.166	1.43458e-18
I log (df=9)	1.167	1.49468e-18
I log (df=9)	1.168	1.5572e-18
I log (df=9)	1.169	1.62224e-18
I log (df=9)	1.17	1.68989e-18
I log (df=9)	1.171	1.76025e-18
I log (df=9)	1.172	1.83343e-18
I log (df=9)	1.173	1.90954e-18
I log (df=9)	1.174	1.98869e-18
I log (df=9)	1.175	2.07099e-18
I log (df=9)	1.176	2.15656e-18
I log (df=9)	1.177	2.24554e-18
I log (df=9)	1.178	2.33804e-18
I log (df=9)	1.179	2.4342e-18
I log (df=9)	1.18	2.53417e-18
I log (df=9)	1.181	2.63808e-18
I log (df=9)	1.182	2.74609e-18
I log (df=9)	1.183	2.85834e-18
I log (df=9)	1.184	2.97501e-18
I log (df=9)	1.185	3.09625e-18
I log (df=9)	1.186	3.22223e-18
I log (df=9)	1.187	3.35314e-18
I log (df=9)	1.188	3.48916e-18
I log (df=9)	1.189	3.63048e-18
I log (df=9)	1.19	3.77729e-18
I log (df=9)	1.191	3.92981e-18
I log (df=9)	1.192	4.08823e-18
I log (df=9)	1.193	4.25279e-18
I log (df=9)	1.194	4.42371e-18
I log (df=9)	1.195	4.60122e-18
I log (df=9)	1.196	4.78556e-18
I log (df=9)	1.197	4.977e-18
I log (df=9)	1.198	5.17578e-18
I log (df=9)	1.199	5.38218e-18
I log (df=9)	1.2	5.59648e-18
I log (df=9)	1.201	5.81897e-18
I log (df=9)	1.202	6.04994e-18
I log (df=9)	1.203	6.28971e-18
I log (df=9)	1.204	6.53859e-18
I log (df=9)	1.205	6.79692e-18
I log (df=9)	1.206	7.06503e-18
I log (df=9)	1.207	7.34329e-18
I log (df=9)	1.208	7.63205e-18
I log (df=9)	1.209	7.9317e-18
I log (df=9)	1.21	8.24264e-18
I log (df=9)	1.211	8.56525e-18
I log (df=9)	1.212	8.89997e-18
I log (df=9)	1.213	9.24723e-18
I log (df=9)	1.214	9.60747e-18
I log (df=9)	1.215	9.98117e-18
I log (df=9)	1.216	1.03688e-17
I log (df=9)	1.217	1.07708e-17
I log (df=9)	1.218	1.11878e-17
I log (df=9)	1.219	1.16203e-17
I log (df=9)	1.22	1.20687e-17
I log (df=9)	1.221	1.25338e-17
I log (df=9)	1.222	1.3016e-17
I log (df=9)	1.223	1.35142e-17
I log (df=9)	1.224	1.403e-17
I log (df=9)	1.225	1.4566e-17
I log (df=9)	1.226	1.51224e-17
I log (df=9)	1.227	1.57042e-17
I log (df=9)	1.228	1.63042e-17
I log (df=9)	1.229	1.69251e-17
I log (df=9)	1.23	1.75683e-17
I log (df=9)	1.231	1.82347e-17
I log (df=9)	1.232	1.89254e-17
I log (df=9)	1.233	1.9641e-17
I log (df=9)	1.234	2.038e-17
I log (df=9)	1.235	2.11446e-17
I log (df=9)	1.236	2.19387e-17
I log (df=9)	1.237	2.27623e-17
I log (df=9)	1.238	2.36229e-17
I log (df=9)	1.239	2.451e-17
I log (df=9)	1.24	2.54274e-17
I log (df=9)	1.241	2.63771e-17
I log (df=9)	1.242	2.73606e-17
I log (df=9)	1.243	2.83791e-17
I log (df=9)	1.244	2.94338e-17
I log (df=9)	1.245	3.05223e-17
I log (df=9)	1.246	3.16479e-17
I log (df=9)	1.247	3.28156e-17
I log (df=9)	1.248	3.40267e-17
I log (df=9)	1.249	3.52814e-17
I log (df=9)	1.25	3.65805e-17
I log (df=9)	1.251	3.79328e-17
I log (df=9)	1.252	3.93257e-17
I log (df=9)	1.253	4.07664e-17
I log (df=9)	1.254	4.22576e-17
I log (df=9)	1.255	4.38011e-17
I log (df=9)	1.256	4.53936e-17
I log (df=9)	1.257	4.70435e-17
I log (df=9)	1.258	4.87527e-17
I log (df=9)	1.259	5.05223e-17
I log (df=9)	1.26	5.23636e-17
I log (df=9)	1.261	5.42594e-17
I log (df=9)	1.262	5.62192e-17
I log (df=9)	1.263	5.82467e-17
I log (df=9)	1.264	6.03443e-17
I log (df=9)	1.265	6.25075e-17
I log (df=9)	1.266	6.47474e-17
I log (df=9)	1.267	6.70668e-17
I log (df=9)	1.268	6.94669e-17
I log (df=9)	1.269	7.19629e-17
I log (df=9)	1.27	7.45315e-17
I log (df=9)	1.271	7.71856e-17
I log (df=9)	1.272	7.99301e-17
I log (df=9)	1.273	8.2768e-17
I log (df=9)	1.274	8.56934e-17
I log (df=9)	1.275	8.87211e-17
I log (df=9)	1.276	9.18546e-17
I log (df=9)	1.277	9.50954e-17
I log (df=9)	1.278	9.84639e-17
I log (df=9)	1.279	1.01929e-16
I log (df=9)	1.28	1.05508e-16
I log (df=9)	1.281	1.09206e-16
I log (df=9)	1.282	1.13029e-16
I log (df=9)	1.283	1.16968e-16
I log (df=9)	1.284	1.21043e-16
I log (df=9)	1.285	1.25258e-16
I log (df=9)	1.286	1.29615e-16
I log (df=9)	1.287	1.34149e-16
I log (df=9)	1.288	1.38812e-16
I log (df=9)	1.289	1.43622e-16
I log (df=9)	1.29	1.48588e-16
I log (df=9)	1.291	1.53717e-16
I log (df=9)	1.292	1.59014e-16
I log (df=9)	1.293	1.64485e-16
I log (df=9)	1.294	1.70118e-16
I log (df=9)	1.295	1.75928e-16
I log (df=9)	1.296	1.8194e-16
I log (df=9)	1.297	1.88156e-16
I log (df=9)	1.298	1.94624e-16
I log (df=9)	1.299	2.01272e-16
I log (df=9)	1.3	2.08126e-16
I log (df=9)	1.301	2.15199e-16
I log (df=9)	1.302	2.225e-16
I log (df=9)	1.303	2.30036e-16
I log (df=9)	1.304	2.37815e-16
I log (df=9)	1.305	2.4582e-16
I log (df=9)	1.306	2.54071e-16
I log (df=9)	1.307	2.62603e-16
I log (df=9)	1.308	2.71422e-16
I log (df=9)	1.309	2.80529e-16
I log (df=9)	1.31	2.89928e-16
I log (df=9)	1.311	2.99675e-16
I log (df=9)	1.312	3.09688e-16
I log (df=9)	1.313	3.20011e-16
I log (df=9)	1.314	3.30662e-16
I log (df=9)	1.315	3.41653e-16
I log (df=9)	1.316	3.52959e-16
I log (df=9)	1.317	3.64634e-16
I log (df=9)	1.318	3.7669e-16
I log (df=9)	1.319	3.89132e-16
I log (df=9)	1.32	4.02031e-16
I log (df=9)	1.321	4.15275e-16
I log (df=9)	1.322	4.28925e-16
I log (df=9)	1.323	4.43001e-16
I log (df=9)	1.324	4.57519e-16
I log (df=9)	1.325	4.72449e-16
I log (df=9)	1.326	4.87858e-16
I log (df=9)	1.327	5.03763e-16
I log (df=9)	1.328	5.20169e-16
I log (df=9)	1.329	5.37169e-16
I log (df=9)	1.33	5.54618e-16
I log (df=9)	1.331	5.72592e-16
I log (df=9)	1.332	5.91122e-16
I log (df=9)	1.333	6.10223e-16
I log (df=9)	1.334	6.29858e-16
I log (df=9)	1.335	6.50115e-16
I log (df=9)	1.336	6.71014e-16
I log (df=9)	1.337	6.92562e-16
I log (df=9)	1.338	7.14879e-16
I log (df=9)	1.339	7.37776e-16
I log (df=9)	1.34	7.61353e-16
I log (df=9)	1.341	7.85647e-16
I log (df=9)	1.342	8.1068e-16
I log (df=9)	1.343	8.36403e-16
I log (df=9)	1.344	8.62928e-16
I log (df=9)	1.345	8.90282e-16
I log (df=9)	1.346	9.18473e-16
I log (df=9)	1.347	9.47704e-16
I log (df=9)	1.348	9.77685e-16
I log (df=9)	1.349	1.00852e-15
I log (df=9)	1.35	1.04027e-15
I log (df=9)	1.351	1.07296e-15
I log (df=9)	1.352	1.10662e-15
I log (df=9)	1.353	1.14128e-15
I log (df=9)	1.354	1.17687e-15
I log (df=9)	1.355	1.21348e-15
I log (df=9)	1.356	1.25124e-15
I log (df=9)	1.357	1.29016e-15
I log (df=9)	1.358	1.33052e-15
I log (df=9)	1.359	1.37189e-15
I log (df=9)	1.36	1.41443e-15
I log (df=9)	1.361	1.4582e-15
I log (df=9)	1.362	1.50324e-15
I log (df=9)	1.363	1.54961e-15
I log (df=9)	1.364	1.59732e-15
I log (df=9)	1.365	1.6463e-15
I log (df=9)	1.366	1.69664e-15
I log (df=9)	1.367	1.74854e-15
I log (df=9)	1.368	1.80201e-15
I log (df=9)	1.369	1.85708e-15
I log (df=9)	1.37	1.91374e-15
I log (df=9)	1.371	1.97231e-15
I log (df=9)	1.372	2.03233e-15
I log (df=9)	1.373	2.09403e-15
I log (df=9)	1.374	2.15752e-15
I log (df=9)	1.375	2.22283e-15
I log (df=9)	1.376	2.28985e-15
I log (df=9)	1.377	2.35885e-15
I log (df=9)	1.378	2.4299e-15
I log (df=9)	1.379	2.50301e-15
I log (df=9)	1.38	2.57856e-15
I log (df=9)	1.381	2.65594e-15
I log (df=9)	1.382	2.73547e-15
I log (df=9)	1.383	2.81725e-15
I log (df=9)	1.384	2.90137e-15
I log (df=9)	1.385	2.98764e-15
I log (df=9)	1.386	3.07644e-15
I log (df=9)	1.387	3.16782e-15
I log (df=9)	1.388	3.26182e-15
I log (df=9)	1.389	3.35891e-15
I log (df=9)	1.39	3.45832e-15
I log (df=9)	1.391	3.56045e-15
I log (df=9)	1.392	3.66545e-15
I log (df=9)	1.393	3.77338e-15
I log (df=9)	1.394	3.88405e-15
I log (df=9)	1.395	3.9979e-15
I log (df=9)	1.396	4.11503e-15
I log (df=9)	1.397	4.23547e-15
I log (df=9)	1.398	4.3598e-15
I log (df=9)	1.399	4.48707e-15
I log (df=9)	1.4	4.61776e-15
I log (df=9)	1.401	4.75207e-15
I log (df=9)	1.402	4.89008e-15
I log (df=9)	1.403	5.03155e-15
I log (df=9)	1.404	5.17702e-15
I log (df=9)	1.405	5.32663e-15
I log (df=9)	1.406	5.48038e-15
I log (df=9)	1.407	5.6393e-15
I log (df=9)	1.408	5.80191e-15
I log (df=9)	1.409	5.96873e-15
I log (df=9)	1.41	6.14002e-15
I log (df=9)	1.411	6.31593e-15
I log (df=9)	1.412	6.49659e-15
I log (df=9)	1.413	6.68214e-15
I log (df=9)	1.414	6.8722e-15
I log (df=9)	1.415	7.06717e-15
I log (df=9)	1.416	7.26777e-15
I log (df=9)	1.417	7.47394e-15
I log (df=9)	1.418	7.68701e-15
I log (df=9)	1.419	7.90497e-15
I log (df=9)	1.42	8.12848e-15
I log (df=9)	1.421	8.35788e-15
I log (df=9)	1.422	8.59336e-15
I log (df=9)	1.423	8.83509e-15
I log (df=9)	1.424	9.08324e-15
I log (df=9)	1.425	9.33732e-15
I log (df=9)	1.426	9.59787e-15
I log (df=9)	1.427	9.86571e-15
I log (df=9)	1.428	1.0141e-14
I log (df=9)	1.429	1.04237e-14
I log (df=9)	1.43	1.07138e-14
I log (df=9)	1.431	1.10128e-14
I log (df=9)	1.432	1.13186e-14
I log (df=9)	1.433	1.16321e-14
I log (df=9)	1.434	1.19539e-14
I log (df=9)	1.435	1.22841e-14
I log (df=9)	1.436	1.26221e-14
I log (df=9)	1.437	1.29692e-14
I log (df=9)	1.438	1.33257e-14
I log (df=9)	1.439	1.36916e-14
I log (df=9)	1.44	1.40686e-14
I log (df=9)	1.441	1.44538e-14
I log (df=9)	1.442	1.48488e-14
I log (df=9)	1.443	1.52541e-14
I log (df=9)	1.444	1.56697e-14
I log (df=9)	1.445	1.60951e-14
I log (df=9)	1.446	1.65318e-14
I log (df=9)	1.447	1.69801e-14
I log (df=9)	1.448	1.744e-14
I log (df=9)	1.449	1.79137e-14
I log (df=9)	1.45	1.83977e-14
I log (df=9)	1.451	1.88938e-14
I log (df=9)	1.452	1.94024e-14
I log (df=9)	1.453	1.99241e-14
I log (df=9)	1.454	2.04577e-14
I log (df=9)	1.455	2.10053e-14
I log (df=9)	1.456	2.15673e-14
I log (df=9)	1.457	2.21437e-14
I log (df=9)	1.458	2.2737e-14
I log (df=9)	1.459	2.33431e-14
I log (df=9)	1.46	2.39641e-14
I log (df=9)	1.461	2.46006e-14
I log (df=9)	1.462	2.52531e-14
I log (df=9)	1.463	2.59205e-14
I log (df=9)	1.464	2.66051e-14
I log (df=9)	1.465	2.73074e-14
I log (df=9)	1.466	2.80274e-14
I log (df=9)	1.467	2.87694e-14
I log (df=9)	1.468	2.95271e-14
I log (df=9)	1.469	3.03026e-14
I log (df=9)	1.47	3.1097e-14
I log (df=9)	1.471	3.1911e-14
I log (df=9)	1.472	3.2745e-14
I log (df=9)	1.473	3.35994e-14
I log (df=9)	1.474	3.44728e-14
I log (df=9)	1.475	3.53668e-14
I log (df=9)	1.476	3.62842e-14
I log (df=9)	1.477	3.72248e-14
I log (df=9)	1.478	3.81941e-14
I log (df=9)	1.479	3.91837e-14
I log (df=9)	1.48	4.01962e-14
I log (df=9)	1.481	4.12329e-14
I log (df=9)	1.482	4.22947e-14
I log (df=9)	1.483	4.33821e-14
I log (df=9)	1.484	4.44959e-14
I log (df=9)	1.485	4.56338e-14
I log (df=9)	1.486	4.67982e-14
I log (df=9)	1.487	4.79922e-14
I log (df=9)	1.488	4.92164e-14
I log (df=9)	1.489	5.04707e-14
I log (df=9)	1.49	5.17551e-14
I log (df=9)	1.491	5.30753e-14
I log (df=9)	1.492	5.44224e-14
I log (df=9)	1.493	5.58009e-14
I log (df=9)	1.494	5.72124e-14
I log (df=9)	1.495	5.86575e-14
I log (df=9)	1.496	6.01339e-14
I log (df=9)	1.497	6.16464e-14
I log (df=9)	1.498	6.31961e-14
I log (df=9)	1.499	6.4783e-14
I log (df=9)	1.5	6.64137e-14
I log (df=9)	1.501	6.80773e-14
I log (df=9)	1.502	6.9779e-14
I log (df=9)	1.503	7.15208e-14
I log (df=9)	1.504	7.33036e-14
I log (df=9)	1.505	7.51244e-14
I log (df=9)	1.506	7.69893e-14
I log (df=9)	1.507	7.88993e-14
I log (df=9)	1.508	8.08545e-14
I log (df=9)	1.509	8.28631e-14
I log (df=9)	1.51	8.49114e-14
I log (df=9)	1.511	8.70062e-14
I log (df=9)	1.512	8.91496e-14
I log (df=9)	1.513	9.13428e-14
I log (df=9)	1.514	9.35821e-14
I log (df=9)	1.515	9.58748e-14
I log (df=9)	1.516	9.82223e-14
I log (df=9)	1.517	1.00625e-13
I log (df=9)	1.518	1.03092e-13
I log (df=9)	1.519	1.05607e-13
I log (df=9)	1.52	1.08178e-13
I log (df=9)	1.521	1.10808e-13
I log (df=9)	1.522	1.13499e-13
I log (df=9)	1.523	1.16245e-13
I log (df=9)	1.524	1.19056e-13
I log (df=9)	1.525	1.21933e-13
I log (df=9)	1.526	1.24877e-13
I log (df=9)	1.527	1.27902e-13
I log (df=9)	1.528	1.30986e-13
I log (df=9)	1.529	1.34136e-13
I log (df=9)	1.53	1.37356e-13
I log (df=9)	1.531	1.40648e-13
I log (df=9)	1.532	1.44014e-13
I log (df=9)	1.533	1.47456e-13
I log (df=9)	1.534	1.50967e-13
I log (df=9)	1.535	1.54554e-13
I log (df=9)	1.536	1.58226e-13
I log (df=9)	1.537	1.61983e-13
I log (df=9)	1.538	1.65845e-13
I log (df=9)	1.539	1.6978e-13
I log (df=9)	1.54	1.73799e-13
I log (df=9)	1.541	1.77905e-13
I log (df=9)	1.542	1.82102e-13
I log (df=9)	1.543	1.86392e-13
I log (df=9)	1.544	1.90776e-13
I log (df=9)	1.545	1.95247e-13
I log (df=9)	1.546	1.99813e-13
I log (df=9)	1.547	2.04485e-13
I log (df=9)	1.548	2.09265e-13
I log (df=9)	1.549	2.14152e-13
I log (df=9)	1.55	2.19147e-13
I log (df=9)	1.551	2.24268e-13
I log (df=9)	1.552	2.29485e-13
I log (df=9)	1.553	2.34813e-13
I log (df=9)	1.554	2.40257e-13
I log (df=9)	1.555	2.45819e-13
I log (df=9)	1.556	2.51492e-13
I log (df=9)	1.557	2.57291e-13
I log (df=9)	1.558	2.6322e-13
I log (df=9)	1.559	2.6928e-13
I log (df=9)	1.56	2.75492e-13
I log (df=9)	1.561	2.81818e-13
I log (df=9)	1.562	2.88277e-13
I log (df=9)	1.563	2.94875e-13
I log (df=9)	1.564	3.01615e-13
I log (df=9)	1.565	3.08487e-13
I log (df=9)	1.566	3.1551e-13
I log (df=9)	1.567	3.22688e-13
I log (df=9)	1.568	3.30022e-13
I log (df=9)	1.569	3.37538e-13
I log (df=9)	1.57	3.45191e-13
I log (df=9)	1.571	3.53001e-13
I log (df=9)	1.572	3.60978e-13
I log (df=9)	1.573	3.69124e-13
I log (df=9)	1.574	3.77427e-13
I log (df=9)	1.575	3.8591e-13
I log (df=9)	1.576	3.94579e-13
I log (df=9)	1.577	4.03432e-13
I log (df=9)	1.578	4.12504e-13
I log (df=9)	1.579	4.21737e-13
I log (df=9)	1.58	4.31159e-13
I log (df=9)	1.581	4.40779e-13
I log (df=9)	1.582	4.506e-13
I log (df=9)	1.583	4.60607e-13
I log (df=9)	1.584	4.70829e-13
I log (df=9)	1.585	4.81272e-13
I log (df=9)	1.586	4.91934e-13
I log (df=9)	1.587	5.02868e-13
I log (df=9)	1.588	5.13995e-13
I log (df=9)	1.589	5.25341e-13
I log (df=9)	1.59	5.36916e-13
I log (df=9)	1.591	5.48729e-13
I log (df=9)	1.592	5.60785e-13
I log (df=9)	1.593	5.73088e-13
I log (df=9)	1.594	5.85618e-13
I log (df=9)	1.595	5.98394e-13
I log (df=9)	1.596	6.11451e-13
I log (df=9)	1.597	6.24783e-13
I log (df=9)	1.598	6.38455e-13
I log (df=9)	1.599	6.52364e-13
I log (df=9)	1.6	6.66543e-13
I log (df=9)	1.601	6.81005e-13
I log (df=9)	1.602	6.95759e-13
I log (df=9)	1.603	7.10811e-13
I log (df=9)	1.604	7.26167e-13
I log (df=9)	1.605	7.41802e-13
I log (df=9)	1.606	7.57739e-13
I log (df=9)	1.607	7.74016e-13
I log (df=9)	1.608	7.90637e-13
I log (df=9)	1.609	8.07599e-13
I log (df=9)	1.61	8.24902e-13
I log (df=9)	1.611	8.42607e-13
I log (df=9)	1.612	8.60615e-13
I log (df=9)	1.613	8.78972e-13
I log (df=9)	1.614	8.97696e-13
I log (df=9)	1.615	9.16793e-13
I log (df=9)	1.616	9.36236e-13
I log (df=9)	1.617	9.56077e-13
I log (df=9)	1.618	9.76326e-13
I log (df=9)	1.619	9.96981e-13
I log (df=9)	1.62	1.01811e-12
I log (df=9)	1.621	1.0396e-12
I log (df=9)	1.622	1.0615e-12
I log (df=9)	1.623	1.08383e-12
I log (df=9)	1.624	1.10661e-12
I log (df=9)	1.625	1.12978e-12
I log (df=9)	1.626	1.15343e-12
I log (df=9)	1.627	1.17755e-12
I log (df=9)	1.628	1.20216e-12
I log (df=9)	1.629	1.22733e-12
I log (df=9)	1.63	1.25291e-12
I log (df=9)	1.631	1.27898e-12
I log (df=9)	1.632	1.30555e-12
I log (df=9)	1.633	1.33264e-12
I log (df=9)	1.634	1.36021e-12
I log (df=9)	1.635	1.38833e-12
I log (df=9)	1.636	1.41701e-12
I log (df=9)	1.637	1.44625e-12
I log (df=9)	1.638	1.47615e-12
I log (df=9)	1.639	1.50654e-12
I log (df=9)	1.64	1.5375e-12
I log (df=9)	1.641	1.56906e-12
I log (df=9)	1.642	1.60121e-12
I log (df=9)	1.643	1.63393e-12
I log (df=9)	1.644	1.66729e-12
I log (df=9)	1.645	1.70132e-12
I log (df=9)	1.646	1.736e-12
I log (df=9)	1.647	1.77148e-12
I log (df=9)	1.648	1.80754e-12
I log (df=9)	1.649	1.84425e-12
I log (df=9)	1.65	1.88165e-12
I log (df=9)	1.651	1.91975e-12
I log (df=9)	1.652	1.95856e-12
I log (df=9)	1.653	1.9981e-12
I log (df=9)	1.654	2.03832e-12
I log (df=9)	1.655	2.07925e-12
I log (df=9)	1.656	2.12102e-12
I log (df=9)	1.657	2.16358e-12
I log (df=9)	1.658	2.20715e-12
I log (df=9)	1.659	2.25141e-12
I log (df=9)	1.66	2.29645e-12
I log (df=9)	1.661	2.34232e-12
I log (df=9)	1.662	2.38904e-12
I log (df=9)	1.663	2.43663e-12
I log (df=9)	1.664	2.48509e-12
I log (df=9)	1.665	2.53437e-12
I log (df=9)	1.666	2.58451e-12
I log (df=9)	1.667	2.63564e-12
I log (df=9)	1.668	2.68776e-12
I log (df=9)	1.669	2.74086e-12
I log (df=9)	1.67	2.79494e-12
I log (df=9)	1.671	2.85018e-12
I log (df=9)	1.672	2.90628e-12
I log (df=9)	1.673	2.96338e-12
I log (df=9)	1.674	3.02152e-12
I log (df=9)	1.675	3.08073e-12
I log (df=9)	1.676	3.14092e-12
I log (df=9)	1.677	3.20225e-12
I log (df=9)	1.678	3.26473e-12
I log (df=9)	1.679	3.32836e-12
I log (df=9)	1.68	3.39334e-12
I log (df=9)	1.681	3.45933e-12
I log (df=9)	1.682	3.52647e-12
I log (df=9)	1.683	3.59483e-12
I log (df=9)	1.684	3.66443e-12
I log (df=9)	1.685	3.73517e-12
I log (df=9)	1.686	3.80722e-12
I log (df=9)	1.687	3.88061e-12
I log (df=9)	1.688	3.95533e-12
I log (df=9)	1.689	4.03163e-12
I log (df=9)	1.69	4.10908e-12
I log (df=9)	1.691	4.18788e-12
I log (df=9)	1.692	4.26809e-12
I log (df=9)	1.693	4.34973e-12
I log (df=9)	1.694	4.43269e-12
I log (df=9)	1.695	4.51717e-12
I log (df=9)	1.696	4.60321e-12
I log (df=9)	1.697	4.69079e-12
I log (df=9)	1.698	4.78019e-12
I log (df=9)	1.699	4.87092e-12
I log (df=9)	1.7	4.96322e-12
I log (df=9)	1.701	5.05714e-12
I log (df=9)	1.702	5.15272e-12
I log (df=9)	1.703	5.24983e-12
I log (df=9)	1.704	5.34869e-12
I log (df=9)	1.705	5.44935e-12
I log (df=9)	1.706	5.55179e-12
I log (df=9)	1.707	5.65643e-12
I log (df=9)	1.708	5.76263e-12
I log (df=9)	1.709	5.87058e-12
I log (df=9)	1.71	5.98038e-12
I log (df=9)	1.711	6.09208e-12
I log (df=9)	1.712	6.2057e-12
I log (df=9)	1.713	6.32129e-12
I log (df=9)	1.714	6.43868e-12
I log (df=9)	1.715	6.55801e-12
I log (df=9)	1.716	6.67955e-12
I log (df=9)	1.717	6.80326e-12
I log (df=9)	1.718	6.92962e-12
I log (df=9)	1.719	7.05783e-12
I log (df=9)	1.72	7.18813e-12
I log (df=9)	1.721	7.32063e-12
I log (df=9)	1.722	7.45539e-12
I log (df=9)	1.723	7.59243e-12
I log (df=9)	1.724	7.73182e-12
I log (df=9)	1.725	7.87333e-12
I log (df=9)	1.726	8.01716e-12
I log (df=9)	1.727	8.16358e-12
I log (df=9)	1.728	8.31261e-12
I log (df=9)	1.729	8.46421e-12
I log (df=9)	1.73	8.61838e-12
I log (df=9)	1.731	8.77559e-12
I log (df=9)	1.732	8.93506e-12
I log (df=9)	1.733	9.09714e-12
I log (df=9)	1.734	9.26195e-12
I log (df=9)	1.735	9.42954e-12
I log (df=9)	1.736	9.59969e-12
I log (df=9)	1.737	9.77278e-12
I log (df=9)	1.738	9.94887e-12
I log (df=9)	1.739	1.01279e-11
I log (df=9)	1.74	1.03105e-11
I log (df=9)	1.741	1.04957e-11
I log (df=9)	1.742	1.06839e-11
I log (df=9)	1.743	1.08751e-11
I log (df=9)	1.744	1.10696e-11
I log (df=9)	1.745	1.1267e-11
I log (df=9)	1.746	1.14678e-11
I log (df=9)	1.747	1.1672e-11
I log (df=9)	1.748	1.18797e-11
I log (df=9)	1.749	1.20913e-11
I log (df=9)	1.75	1.2306e-11
I log (df=9)	1.751	1.2524e-11
I log (df=9)	1.752	1.27456e-11
I log (df=9)	1.753	1.29709e-11
I log (df=9)	1.754	1.31996e-11
I log (df=9)	1.755	1.3432e-11
I log (df=9)	1.756	1.36685e-11
I log (df=9)	1.757	1.39088e-11
I log (df=9)	1.758	1.41537e-11
I log (df=9)	1.759	1.4402e-11
I log (df=9)	1.76	1.46543e-11
I log (df=9)	1.761	1.49106e-11
I log (df=9)	1.762	1.51711e-11
I log (df=9)	1.763	1.54354e-11
I log (df=9)	1.764	1.57041e-11
I log (df=9)	1.765	1.59774e-11
I log (df=9)	1.766	1.6255e-11
I log (df=9)	1.767	1.65382e-11
I log (df=9)	1.768	1.68253e-11
I log (df=9)	1.769	1.71167e-11
I log (df=9)	1.77	1.74127e-11
I log (df=9)	1.771	1.77134e-11
I log (df=9)	1.772	1.80189e-11
I log (df=9)	1.773	1.83293e-11
I log (df=9)	1.774	1.86441e-11
I log (df=9)	1.775	1.89637e-11
I log (df=9)	1.776	1.92888e-11
I log (df=9)	1.777	1.96192e-11
I log (df=9)	1.778	1.99561e-11
I log (df=9)	1.779	2.02976e-11
I log (df=9)	1.78	2.06443e-11
I log (df=9)	1.781	2.09963e-11
I log (df=9)	1.782	2.13538e-11
I log (df=9)	1.783	2.17169e-11
I log (df=9)	1.784	2.20858e-11
I log (df=9)	1.785	2.24598e-11
I log (df=9)	1.786	2.28395e-11
I log (df=9)	1.787	2.32255e-11
I log (df=9)	1.788	2.36178e-11
I log (df=9)	1.789	2.40164e-11
I log (df=9)	1.79	2.44212e-11
I log (df=9)	1.791	2.48333e-11
I log (df=9)	1.792	2.52509e-11
I log (df=9)	1.793	2.56748e-11
I log (df=9)	1.794	2.61053e-11
I log (df=9)	1.795	2.65425e-11
I log (df=9)	1.796	2.69858e-11
I log (df=9)	1.797	2.74363e-11
I log (df=9)	1.798	2.78939e-11
I log (df=9)	1.799	2.83586e-11
I log (df=9)	1.8	2.88318e-11
I log (df=9)	1.801	2.93111e-11
I log (df=9)	1.802	2.97976e-11
I log (df=9)	1.803	3.02916e-11
I log (df=9)	1.804	3.07931e-11
I log (df=9)	1.805	3.13016e-11
I log (df=9)	1.806	3.18182e-11
I log (df=9)	1.807	3.23428e-11
I log (df=9)	1.808	3.28756e-11
I log (df=9)	1.809	3.34179e-11
I log (df=9)	1.81	3.39672e-11
I log (df=9)	1.811	3.45246e-11
I log (df=9)	1.812	3.50905e-11
I log (df=9)	1.813	3.56649e-11
I log (df=9)	1.814	3.62472e-11
I log (df=9)	1.815	3.68386e-11
I log (df=9)	1.816	3.74393e-11
I log (df=9)	1.817	3.80491e-11
I log (df=9)	1.818	3.86696e-11
I log (df=9)	1.819	3.92981e-11
I log (df=9)	1.82	3.99357e-11
I log (df=9)	1.821	4.05828e-11
I log (df=9)	1.822	4.12397e-11
I log (df=9)	1.823	4.19055e-11
I log (df=9)	1.824	4.25816e-11
I log (df=9)	1.825	4.3268e-11
I log (df=9)	1.826	4.39649e-11
I log (df=9)	1.827	4.46744e-11
I log (df=9)	1.828	4.53929e-11
I log (df=9)	1.829	4.61215e-11
I log (df=9)	1.83	4.68607e-11
I log (df=9)	1.831	4.76107e-11
I log (df=9)	1.832	4.83718e-11
I log (df=9)	1.833	4.91441e-11
I log (df=9)	1.834	4.99266e-11
I log (df=9)	1.835	5.07201e-11
I log (df=9)	1.836	5.15261e-11
I log (df=9)	1.837	5.23443e-11
I log (df=9)	1.838	5.31775e-11
I log (df=9)	1.839	5.40211e-11
I log (df=9)	1.84	5.48764e-11
I log (df=9)	1.841	5.57439e-11
I log (df=9)	1.842	5.6624e-11
I log (df=9)	1.843	5.75169e-11
I log (df=9)	1.844	5.84227e-11
I log (df=9)	1.845	5.93403e-11
I log (df=9)	1.846	6.02707e-11
I log (df=9)	1.847	6.12153e-11
I log (df=9)	1.848	6.21743e-11
I log (df=9)	1.849	6.31474e-11
I log (df=9)	1.85	6.41346e-11
I log (df=9)	1.851	6.51383e-11
I log (df=9)	1.852	6.61542e-11
I log (df=9)	1.853	6.71844e-11
I log (df=9)	1.854	6.82294e-11
I log (df=9)	1.855	6.92894e-11
I log (df=9)	1.856	7.03631e-11
I log (df=9)	1.857	7.14527e-11
I log (df=9)	1.858	7.25584e-11
I log (df=9)	1.859	7.36801e-11
I log (df=9)	1.86	7.48204e-11
I log (df=9)	1.861	7.59745e-11
I log (df=9)	1.862	7.71446e-11
I log (df=9)	1.863	7.83312e-11
I log (df=9)	1.864	7.95347e-11
I log (df=9)	1.865	8.07537e-11
I log (df=9)	1.866	8.19905e-11
I log (df=9)	1.867	8.32452e-11
I log (df=9)	1.868	8.4518e-11
I log (df=9)	1.869	8.58117e-11
I log (df=9)	1.87	8.71208e-11
I log (df=9)	1.871	8.84478e-11
I log (df=9)	1.872	8.97934e-11
I log (df=9)	1.873	9.11579e-11
I log (df=9)	1.874	9.25397e-11
I log (df=9)	1.875	9.39414e-11
I log (df=9)	1.876	9.53634e-11
I log (df=9)	1.877	9.68054e-11
I log (df=9)	1.878	9.82709e-11
I log (df=9)	1.879	9.97537e-11
I log (df=9)	1.88	1.01257e-10
I log (df=9)	1.881	1.0278e-10
I log (df=9)	1.882	1.04325e-10
I log (df=9)	1.883	1.05889e-10
I log (df=9)	1.884	1.07476e-10
I log (df=9)	1.885	1.09085e-10
I log (df=9)	1.886	1.10716e-10
I log (df=9)	1.887	1.12375e-10
I log (df=9)	1.888	1.14054e-10
I log (df=9)	1.889	1.15754e-10
I log (df=9)	1.89	1.17477e-10
I log (df=9)	1.891	1.19224e-10
I log (df=9)	1.892	1.20994e-10
I log (df=9)	1.893	1.22789e-10
I log (df=9)	1.894	1.24605e-10
I log (df=9)	1.895	1.26445e-10
I log (df=9)	1.896	1.28312e-10
I log (df=9)	1.897	1.30205e-10
I log (df=9)	1.898	1.3213e-10
I log (df=9)	1.899	1.34078e-10
I log (df=9)	1.9	1.3605e-10
I log (df=9)	1.901	1.38048e-10
I log (df=9)	1.902	1.40074e-10
I log (df=9)	1.903	1.42126e-10
I log (df=9)	1.904	1.44206e-10
I log (df=9)	1.905	1.46311e-10
I log (df=9)	1.906	1.48444e-10
I log (df=9)	1.907	1.50606e-10
I log (df=9)	1.908	1.52799e-10
I log (df=9)	1.909	1.55022e-10
I log (df=9)	1.91	1.57274e-10
I log (df=9)	1.911	1.59562e-10
I log (df=9)	1.912	1.61875e-10
I log (df=9)	1.913	1.64219e-10
I log (df=9)	1.914	1.66593e-10
I log (df=9)	1.915	1.68999e-10
I log (df=9)	1.916	1.71434e-10
I log (df=9)	1.917	1.73903e-10
I log (df=9)	1.918	1.76405e-10
I log (df=9)	1.919	1.7894e-10
I log (df=9)	1.92	1.81515e-10
I log (df=9)	1.921	1.84118e-10
I log (df=9)	1.922	1.86755e-10
I log (df=9)	1.923	1.89427e-10
I log (df=9)	1.924	1.92133e-10
I log (df=9)	1.925	1.94872e-10
I log (df=9)	1.926	1.97648e-10
I log (df=9)	1.927	2.00461e-10
I log (df=9)	1.928	2.03312e-10
I log (df=9)	1.929	2.06206e-10
I log (df=9)	1.93	2.09132e-10
I log (df=9)	1.931	2.12095e-10
I log (df=9)	1.932	2.15097e-10
I log (df=9)	1.933	2.18137e-10
I log (df=9)	1.934	2.21214e-10
I log (df=9)	1.935	2.24331e-10
I log (df=9)	1.936	2.2749e-10
I log (df=9)	1.937	2.30691e-10
I log (df=9)	1.938	2.3394e-10
I log (df=9)	1.939	2.37224e-10
I log (df=9)	1.94	2.4055e-10
I log (df=9)	1.941	2.43918e-10
I log (df=9)	1.942	2.47329e-10
I log (df=9)	1.943	2.5078e-10
I log (df=9)	1.944	2.54277e-10
I log (df=9)	1.945	2.5782e-10
I log (df=9)	1.946	2.61409e-10
I log (df=9)	1.947	2.65054e-10
I log (df=9)	1.948	2.68738e-10
I log (df=9)	1.949	2.72467e-10
I log (df=9)	1.95	2.76243e-10
I log (df=9)	1.951	2.80066e-10
I log (df=9)	1.952	2.83937e-10
I log (df=9)	1.953	2.87857e-10
I log (df=9)	1.954	2.91822e-10
I log (df=9)	1.955	2.95834e-10
I log (df=9)	1.956	2.99901e-10
I log (df=9)	1.957	3.0402e-10
I log (df=9)	1.958	3.08205e-10
I log (df=9)	1.959	3.12434e-10
I log (df=9)	1.96	3.16713e-10
I log (df=9)	1.961	3.21045e-10
I log (df=9)	1.962	3.25431e-10
I log (df=9)	1.963	3.29872e-10
I log (df=9)	1.964	3.34368e-10
I log (df=9)	1.965	3.38914e-10
I log (df=9)	1.966	3.43515e-10
I log (df=9)	1.967	3.48176e-10
I log (df=9)	1.968	3.52898e-10
I log (df=9)	1.969	3.57679e-10
I log (df=9)	1.97	3.6252e-10
I log (df=9)	1.971	3.67431e-10
I log (df=9)	1.972	3.72393e-10
I log (df=9)	1.973	3.77415e-10
I log (df=9)	1.974	3.82499e-10
I log (df=9)	1.975	3.87646e-10
I log (df=9)	1.976	3.9285e-10
I log (df=9)	1.977	3.9812e-10
I log (df=9)	1.978	4.03457e-10
I log (df=9)	1.979	4.0886e-10
I log (df=9)	1.98	4.14341e-10
I log (df=9)	1.981	4.19878e-10
I log (df=9)	1.982	4.25482e-10
I log (df=9)	1.983	4.31153e-10
I log (df=9)	1.984	4.36894e-10
I log (df=9)	1.985	4.42698e-10
I log (df=9)	1.986	4.48576e-10
I log (df=9)	1.987	4.54526e-10
I log (df=9)	1.988	4.60551e-10
I log (df=9)	1.989	4.6666e-10
I log (df=9)	1.99	4.72832e-10
I log (df=9)	1.991	4.79077e-10
I log (df=9)	1.992	4.85397e-10
I log (df=9)	1.993	4.91793e-10
I log (df=9)	1.994	4.98259e-10
I log (df=9)	1.995	5.04805e-10
I log (df=9)	1.996	5.11433e-10
I log (df=9)	1.997	5.18141e-10
I log (df=9)	1.998	5.24944e-10
[truncated: 78,005 more rows]

## Sheet: Fig3D
asexual_iRBC_log	RBC_log	transmssion_investment
0	6	7.41324e-08
0	6.002	1.14894e-08
0	6.00401	1.44093e-09
0	6.00601	1.4276e-10
0	6.00802	1.08787e-11
0	6.01002	6.18909e-13
0	6.01202	2.54307e-14
0	6.01403	7.27362e-16
0	6.01603	1.38984e-17
0	6.01804	1.69493e-19
0	6.02004	1.25374e-21
0	6.02204	5.31535e-24
0	6.02405	1.21269e-26
0	6.02605	1.38798e-29
0	6.02806	7.37082e-33
0	6.03006	1.66496e-36
0	6.03206	1.45223e-40
0	6.03407	4.39197e-45
0	6.03607	4.08559e-50
0	6.03808	1.02312e-55
0	6.04008	5.94644e-62
0	6.04208	6.80089e-69
0	6.04409	1.27379e-76
0	6.04609	3.18504e-85
0	6.0481	8.47014e-95
0	6.0501	1.86033e-105
0	6.0521	2.54694e-117
0	6.05411	1.58946e-130
0	6.05611	3.19209e-145
0	6.05812	1.40055e-161
0	6.06012	8.72653e-180
0	6.06212	4.78215e-200
0	6.06413	1.35276e-222
0	6.06613	1.09208e-247
0	6.06814	1.30169e-275
0	6.07014	1.10074e-306
0	6.07214	0
0	6.07415	0
0	6.07615	0
0	6.07816	0
0	6.08016	0
0	6.08216	0
0	6.08417	0
0	6.08617	0
0	6.08818	0
0	6.09018	0
0	6.09218	0
0	6.09419	0
0	6.09619	0
0	6.0982	0
0	6.1002	0
0	6.1022	0
0	6.10421	0
0	6.10621	0
0	6.10822	0
0	6.11022	0
0	6.11222	0
0	6.11423	0
0	6.11623	0
0	6.11824	0
0	6.12024	0
0	6.12224	0
0	6.12425	0
0	6.12625	0
0	6.12826	0
0	6.13026	0
0	6.13226	0
0	6.13427	0
0	6.13627	0
0	6.13828	0
0	6.14028	0
0	6.14228	0
0	6.14429	0
0	6.14629	0
0	6.1483	0
0	6.1503	0
0	6.1523	0
0	6.15431	0
0	6.15631	0
0	6.15832	0
0	6.16032	0
0	6.16232	0
0	6.16433	0
0	6.16633	0
0	6.16834	0
0	6.17034	0
0	6.17234	0
0	6.17435	0
0	6.17635	0
0	6.17836	0
0	6.18036	0
0	6.18236	0
0	6.18437	0
0	6.18637	0
0	6.18838	0
0	6.19038	0
0	6.19238	0
0	6.19439	0
0	6.19639	0
0	6.1984	0
0	6.2004	0
0	6.2024	0
0	6.20441	0
0	6.20641	0
0	6.20842	0
0	6.21042	0
0	6.21242	0
0	6.21443	0
0	6.21643	0
0	6.21844	0
0	6.22044	0
0	6.22244	0
0	6.22445	0
0	6.22645	0
0	6.22846	0
0	6.23046	0
0	6.23246	0
0	6.23447	0
0	6.23647	0
0	6.23848	0
0	6.24048	0
0	6.24248	0
0	6.24449	0
0	6.24649	0
0	6.2485	0
0	6.2505	0
0	6.25251	0
0	6.25451	0
0	6.25651	0
0	6.25852	0
0	6.26052	0
0	6.26253	0
0	6.26453	0
0	6.26653	0
0	6.26854	0
0	6.27054	0
0	6.27255	0
0	6.27455	0
0	6.27655	0
0	6.27856	0
0	6.28056	0
0	6.28257	0
0	6.28457	0
0	6.28657	0
0	6.28858	0
0	6.29058	0
0	6.29259	0
0	6.29459	0
0	6.29659	0
0	6.2986	0
0	6.3006	0
0	6.30261	0
0	6.30461	0
0	6.30661	0
0	6.30862	0
0	6.31062	0
0	6.31263	0
0	6.31463	0
0	6.31663	0
0	6.31864	0
0	6.32064	0
0	6.32265	0
0	6.32465	0
0	6.32665	0
0	6.32866	0
0	6.33066	0
0	6.33267	0
0	6.33467	0
0	6.33667	0
0	6.33868	0
0	6.34068	0
0	6.34269	0
0	6.34469	0
0	6.34669	0
0	6.3487	0
0	6.3507	0
0	6.35271	0
0	6.35471	0
0	6.35671	0
0	6.35872	0
0	6.36072	0
0	6.36273	0
0	6.36473	0
0	6.36673	0
0	6.36874	0
0	6.37074	0
0	6.37275	0
0	6.37475	0
0	6.37675	0
0	6.37876	0
0	6.38076	0
0	6.38277	0
0	6.38477	0
0	6.38677	0
0	6.38878	0
0	6.39078	0
0	6.39279	0
0	6.39479	0
0	6.39679	0
0	6.3988	0
0	6.4008	0
0	6.40281	0
0	6.40481	0
0	6.40681	0
0	6.40882	0
0	6.41082	0
0	6.41283	0
0	6.41483	0
0	6.41683	0
0	6.41884	0
0	6.42084	0
0	6.42285	0
0	6.42485	0
0	6.42685	0
0	6.42886	0
0	6.43086	0
0	6.43287	0
0	6.43487	0
0	6.43687	0
0	6.43888	0
0	6.44088	0
0	6.44289	0
0	6.44489	0
0	6.44689	0
0	6.4489	0
0	6.4509	0
0	6.45291	0
0	6.45491	0
0	6.45691	0
0	6.45892	0
0	6.46092	0
0	6.46293	0
0	6.46493	0
0	6.46693	0
0	6.46894	0
0	6.47094	0
0	6.47295	0
0	6.47495	0
0	6.47695	0
0	6.47896	0
0	6.48096	0
0	6.48297	0
0	6.48497	0
0	6.48697	0
0	6.48898	0
0	6.49098	0
0	6.49299	0
0	6.49499	0
0	6.49699	0
0	6.499	0
0	6.501	0
0	6.50301	0
0	6.50501	0
0	6.50701	0
0	6.50902	0
0	6.51102	0
0	6.51303	0
0	6.51503	0
0	6.51703	0
0	6.51904	0
0	6.52104	0
0	6.52305	0
0	6.52505	0
0	6.52705	0
0	6.52906	0
0	6.53106	0
0	6.53307	0
0	6.53507	0
0	6.53707	0
0	6.53908	0
0	6.54108	0
0	6.54309	0
0	6.54509	0
0	6.54709	0
0	6.5491	0
0	6.5511	0
0	6.55311	0
0	6.55511	0
0	6.55711	0
0	6.55912	0
0	6.56112	0
0	6.56313	0
0	6.56513	0
0	6.56713	0
0	6.56914	0
0	6.57114	0
0	6.57315	0
0	6.57515	0
0	6.57715	0
0	6.57916	0
0	6.58116	0
0	6.58317	0
0	6.58517	0
0	6.58717	0
0	6.58918	0
0	6.59118	0
0	6.59319	0
0	6.59519	0
0	6.59719	0
0	6.5992	0
0	6.6012	0
0	6.60321	0
0	6.60521	0
0	6.60721	0
0	6.60922	0
0	6.61122	0
0	6.61323	0
0	6.61523	0
0	6.61723	0
0	6.61924	0
0	6.62124	0
0	6.62325	0
0	6.62525	0
0	6.62725	0
0	6.62926	0
0	6.63126	0
0	6.63327	0
0	6.63527	0
0	6.63727	0
0	6.63928	0
0	6.64128	0
0	6.64329	0
0	6.64529	0
0	6.64729	0
0	6.6493	0
0	6.6513	0
0	6.65331	0
0	6.65531	0
0	6.65731	0
0	6.65932	0
0	6.66132	0
0	6.66333	0
0	6.66533	0
0	6.66733	0
0	6.66934	0
0	6.67134	0
0	6.67335	0
0	6.67535	0
0	6.67735	0
0	6.67936	0
0	6.68136	0
0	6.68337	0
0	6.68537	0
0	6.68737	0
0	6.68938	0
0	6.69138	0
0	6.69339	0
0	6.69539	0
0	6.69739	0
0	6.6994	0
0	6.7014	0
0	6.70341	0
0	6.70541	0
0	6.70741	0
0	6.70942	0
0	6.71142	0
0	6.71343	0
0	6.71543	0
0	6.71743	0
0	6.71944	0
0	6.72144	0
0	6.72345	0
0	6.72545	0
0	6.72745	0
0	6.72946	0
0	6.73146	0
0	6.73347	0
0	6.73547	0
0	6.73747	0
0	6.73948	0
0	6.74148	0
0	6.74349	0
0	6.74549	0
0	6.74749	0
0	6.7495	0
0	6.7515	0
0	6.75351	0
0	6.75551	0
0	6.75752	0
0	6.75952	0
0	6.76152	0
0	6.76353	0
0	6.76553	0
0	6.76754	0
0	6.76954	0
0	6.77154	0
0	6.77355	0
0	6.77555	0
0	6.77756	0
0	6.77956	0
0	6.78156	0
0	6.78357	0
0	6.78557	0
0	6.78758	0
0	6.78958	0
0	6.79158	0
0	6.79359	0
0	6.79559	0
0	6.7976	0
0	6.7996	0
0	6.8016	0
0	6.80361	0
0	6.80561	0
0	6.80762	0
0	6.80962	0
0	6.81162	0
0	6.81363	0
0	6.81563	0
0	6.81764	0
0	6.81964	0
0	6.82164	0
0	6.82365	0
0	6.82565	0
0	6.82766	0
0	6.82966	0
0	6.83166	0
0	6.83367	0
0	6.83567	0
0	6.83768	0
0	6.83968	0
0	6.84168	0
0	6.84369	0
0	6.84569	0
0	6.8477	0
0	6.8497	0
0	6.8517	0
0	6.85371	0
0	6.85571	0
0	6.85772	0
0	6.85972	0
0	6.86172	0
0	6.86373	0
0	6.86573	0
0	6.86774	0
0	6.86974	0
0	6.87174	0
0	6.87375	0
0	6.87575	0
0	6.87776	0
0	6.87976	0
0	6.88176	0
0	6.88377	0
0	6.88577	0
0	6.88778	0
0	6.88978	0
0	6.89178	0
0	6.89379	0
0	6.89579	0
0	6.8978	0
0	6.8998	0
0	6.9018	0
0	6.90381	0
0	6.90581	0
0	6.90782	0
0	6.90982	0
0	6.91182	0
0	6.91383	0
0	6.91583	0
0	6.91784	0
0	6.91984	0
0	6.92184	0
0	6.92385	0
0	6.92585	0
0	6.92786	0
0	6.92986	0
0	6.93186	0
0	6.93387	0
0	6.93587	0
0	6.93788	0
0	6.93988	0
0	6.94188	0
0	6.94389	0
0	6.94589	0
0	6.9479	0
0	6.9499	0
0	6.9519	0
0	6.95391	0
0	6.95591	0
0	6.95792	0
0	6.95992	0
0	6.96192	0
0	6.96393	0
0	6.96593	0
0	6.96794	0
0	6.96994	0
0	6.97194	0
0	6.97395	0
0	6.97595	0
0	6.97796	0
0	6.97996	0
0	6.98196	0
0	6.98397	0
0	6.98597	0
0	6.98798	0
0	6.98998	0
0	6.99198	0
0	6.99399	0
0	6.99599	0
0	6.998	0
0	7	0
0.0135835	6	2.18445e-08
0.0135835	6.002	2.9979e-09
0.0135835	6.00401	3.28993e-10
0.0135835	6.00601	2.81532e-11
0.0135835	6.00802	1.8268e-12
0.0135835	6.01002	8.71283e-14
0.0135835	6.01202	2.95056e-15
0.0135835	6.01403	6.82661e-17
0.0135835	6.01603	1.03388e-18
0.0135835	6.01804	9.77277e-21
0.0135835	6.02004	5.46828e-23
0.0135835	6.02204	1.70762e-25
0.0135835	6.02405	2.78738e-28
0.0135835	6.02605	2.21124e-31
0.0135835	6.02806	7.86207e-35
0.0135835	6.03006	1.14496e-38
0.0135835	6.03206	6.17882e-43
0.0135835	6.03407	1.10543e-47
0.0135835	6.03607	5.79295e-53
0.0135835	6.03808	7.74891e-59
0.0135835	6.04008	2.27037e-65
0.0135835	6.04208	1.2291e-72
0.0135835	6.04409	1.01761e-80
0.0135835	6.04609	1.04417e-89
0.0135835	6.0481	1.05116e-99
0.0135835	6.0501	8.00678e-111
0.0135835	6.0521	3.45732e-123
0.0135835	6.05411	6.13964e-137
0.0135835	6.05611	3.1388e-152
0.0135835	6.05812	3.10776e-169
0.0135835	6.06012	3.83597e-188
0.0135835	6.06212	3.61773e-209
0.0135835	6.06413	1.51313e-232
0.0135835	6.06613	1.53346e-258
0.0135835	6.06814	1.92369e-287
0.0135835	6.07014	1.4163379869331e-319
0.0135835	6.07214	0
0.0135835	6.07415	0
0.0135835	6.07615	0
0.0135835	6.07816	0
0.0135835	6.08016	0
0.0135835	6.08216	0
0.0135835	6.08417	0
0.0135835	6.08617	0
0.0135835	6.08818	0
0.0135835	6.09018	0
0.0135835	6.09218	0
0.0135835	6.09419	0
0.0135835	6.09619	0
0.0135835	6.0982	0
0.0135835	6.1002	0
0.0135835	6.1022	0
0.0135835	6.10421	0
0.0135835	6.10621	0
0.0135835	6.10822	0
0.0135835	6.11022	0
0.0135835	6.11222	0
0.0135835	6.11423	0
0.0135835	6.11623	0
0.0135835	6.11824	0
0.0135835	6.12024	0
0.0135835	6.12224	0
0.0135835	6.12425	0
0.0135835	6.12625	0
0.0135835	6.12826	0
0.0135835	6.13026	0
0.0135835	6.13226	0
0.0135835	6.13427	0
0.0135835	6.13627	0
0.0135835	6.13828	0
0.0135835	6.14028	0
0.0135835	6.14228	0
0.0135835	6.14429	0
0.0135835	6.14629	0
0.0135835	6.1483	0
0.0135835	6.1503	0
0.0135835	6.1523	0
0.0135835	6.15431	0
0.0135835	6.15631	0
0.0135835	6.15832	0
0.0135835	6.16032	0
0.0135835	6.16232	0
0.0135835	6.16433	0
0.0135835	6.16633	0
0.0135835	6.16834	0
0.0135835	6.17034	0
0.0135835	6.17234	0
0.0135835	6.17435	0
0.0135835	6.17635	0
0.0135835	6.17836	0
0.0135835	6.18036	0
0.0135835	6.18236	0
0.0135835	6.18437	0
0.0135835	6.18637	0
0.0135835	6.18838	0
0.0135835	6.19038	0
0.0135835	6.19238	0
0.0135835	6.19439	0
0.0135835	6.19639	0
0.0135835	6.1984	0
0.0135835	6.2004	0
0.0135835	6.2024	0
0.0135835	6.20441	0
0.0135835	6.20641	0
0.0135835	6.20842	0
0.0135835	6.21042	0
0.0135835	6.21242	0
0.0135835	6.21443	0
0.0135835	6.21643	0
0.0135835	6.21844	0
0.0135835	6.22044	0
0.0135835	6.22244	0
0.0135835	6.22445	0
0.0135835	6.22645	0
0.0135835	6.22846	0
0.0135835	6.23046	0
0.0135835	6.23246	0
0.0135835	6.23447	0
0.0135835	6.23647	0
0.0135835	6.23848	0
0.0135835	6.24048	0
0.0135835	6.24248	0
0.0135835	6.24449	0
0.0135835	6.24649	0
0.0135835	6.2485	0
0.0135835	6.2505	0
0.0135835	6.25251	0
0.0135835	6.25451	0
0.0135835	6.25651	0
0.0135835	6.25852	0
0.0135835	6.26052	0
0.0135835	6.26253	0
0.0135835	6.26453	0
0.0135835	6.26653	0
0.0135835	6.26854	0
0.0135835	6.27054	0
0.0135835	6.27255	0
0.0135835	6.27455	0
0.0135835	6.27655	0
0.0135835	6.27856	0
0.0135835	6.28056	0
0.0135835	6.28257	0
0.0135835	6.28457	0
0.0135835	6.28657	0
0.0135835	6.28858	0
0.0135835	6.29058	0
0.0135835	6.29259	0
0.0135835	6.29459	0
0.0135835	6.29659	0
0.0135835	6.2986	0
0.0135835	6.3006	0
0.0135835	6.30261	0
0.0135835	6.30461	0
0.0135835	6.30661	0
0.0135835	6.30862	0
0.0135835	6.31062	0
0.0135835	6.31263	0
0.0135835	6.31463	0
0.0135835	6.31663	0
0.0135835	6.31864	0
0.0135835	6.32064	0
0.0135835	6.32265	0
0.0135835	6.32465	0
0.0135835	6.32665	0
0.0135835	6.32866	0
0.0135835	6.33066	0
0.0135835	6.33267	0
0.0135835	6.33467	0
0.0135835	6.33667	0
0.0135835	6.33868	0
0.0135835	6.34068	0
0.0135835	6.34269	0
0.0135835	6.34469	0
0.0135835	6.34669	0
0.0135835	6.3487	0
0.0135835	6.3507	0
0.0135835	6.35271	0
0.0135835	6.35471	0
0.0135835	6.35671	0
0.0135835	6.35872	0
0.0135835	6.36072	0
0.0135835	6.36273	0
0.0135835	6.36473	0
0.0135835	6.36673	0
0.0135835	6.36874	0
0.0135835	6.37074	0
0.0135835	6.37275	0
0.0135835	6.37475	0
0.0135835	6.37675	0
0.0135835	6.37876	0
0.0135835	6.38076	0
0.0135835	6.38277	0
0.0135835	6.38477	0
0.0135835	6.38677	0
0.0135835	6.38878	0
0.0135835	6.39078	0
0.0135835	6.39279	0
0.0135835	6.39479	0
0.0135835	6.39679	0
0.0135835	6.3988	0
0.0135835	6.4008	0
0.0135835	6.40281	0
0.0135835	6.40481	0
0.0135835	6.40681	0
0.0135835	6.40882	0
0.0135835	6.41082	0
0.0135835	6.41283	0
0.0135835	6.41483	0
0.0135835	6.41683	0
0.0135835	6.41884	0
0.0135835	6.42084	0
0.0135835	6.42285	0
0.0135835	6.42485	0
0.0135835	6.42685	0
0.0135835	6.42886	0
0.0135835	6.43086	0
0.0135835	6.43287	0
0.0135835	6.43487	0
0.0135835	6.43687	0
0.0135835	6.43888	0
0.0135835	6.44088	0
0.0135835	6.44289	0
0.0135835	6.44489	0
0.0135835	6.44689	0
0.0135835	6.4489	0
0.0135835	6.4509	0
0.0135835	6.45291	0
0.0135835	6.45491	0
0.0135835	6.45691	0
0.0135835	6.45892	0
0.0135835	6.46092	0
0.0135835	6.46293	0
0.0135835	6.46493	0
0.0135835	6.46693	0
0.0135835	6.46894	0
0.0135835	6.47094	0
0.0135835	6.47295	0
0.0135835	6.47495	0
0.0135835	6.47695	0
0.0135835	6.47896	0
0.0135835	6.48096	0
0.0135835	6.48297	0
0.0135835	6.48497	0
0.0135835	6.48697	0
0.0135835	6.48898	0
0.0135835	6.49098	0
0.0135835	6.49299	0
0.0135835	6.49499	0
0.0135835	6.49699	0
0.0135835	6.499	0
0.0135835	6.501	0
0.0135835	6.50301	0
0.0135835	6.50501	0
0.0135835	6.50701	0
0.0135835	6.50902	0
0.0135835	6.51102	0
0.0135835	6.51303	0
0.0135835	6.51503	0
0.0135835	6.51703	0
0.0135835	6.51904	0
0.0135835	6.52104	0
0.0135835	6.52305	0
0.0135835	6.52505	0
0.0135835	6.52705	0
0.0135835	6.52906	0
0.0135835	6.53106	0
0.0135835	6.53307	0
0.0135835	6.53507	0
0.0135835	6.53707	0
0.0135835	6.53908	0
0.0135835	6.54108	0
0.0135835	6.54309	0
0.0135835	6.54509	0
0.0135835	6.54709	0
0.0135835	6.5491	0
0.0135835	6.5511	0
0.0135835	6.55311	0
0.0135835	6.55511	0
0.0135835	6.55711	0
0.0135835	6.55912	0
0.0135835	6.56112	0
0.0135835	6.56313	0
0.0135835	6.56513	0
0.0135835	6.56713	0
0.0135835	6.56914	0
0.0135835	6.57114	0
0.0135835	6.57315	0
0.0135835	6.57515	0
0.0135835	6.57715	0
0.0135835	6.57916	0
0.0135835	6.58116	0
0.0135835	6.58317	0
0.0135835	6.58517	0
0.0135835	6.58717	0
0.0135835	6.58918	0
0.0135835	6.59118	0
0.0135835	6.59319	0
0.0135835	6.59519	0
0.0135835	6.59719	0
0.0135835	6.5992	0
0.0135835	6.6012	0
0.0135835	6.60321	0
0.0135835	6.60521	0
0.0135835	6.60721	0
0.0135835	6.60922	0
0.0135835	6.61122	0
0.0135835	6.61323	0
0.0135835	6.61523	0
0.0135835	6.61723	0
0.0135835	6.61924	0
0.0135835	6.62124	0
0.0135835	6.62325	0
0.0135835	6.62525	0
0.0135835	6.62725	0
0.0135835	6.62926	0
0.0135835	6.63126	0
0.0135835	6.63327	0
0.0135835	6.63527	0
0.0135835	6.63727	0
0.0135835	6.63928	0
0.0135835	6.64128	0
0.0135835	6.64329	0
0.0135835	6.64529	0
0.0135835	6.64729	0
0.0135835	6.6493	0
0.0135835	6.6513	0
0.0135835	6.65331	0
0.0135835	6.65531	0
0.0135835	6.65731	0
0.0135835	6.65932	0
0.0135835	6.66132	0
0.0135835	6.66333	0
0.0135835	6.66533	0
0.0135835	6.66733	0
0.0135835	6.66934	0
0.0135835	6.67134	0
0.0135835	6.67335	0
0.0135835	6.67535	0
0.0135835	6.67735	0
0.0135835	6.67936	0
0.0135835	6.68136	0
0.0135835	6.68337	0
0.0135835	6.68537	0
0.0135835	6.68737	0
0.0135835	6.68938	0
0.0135835	6.69138	0
0.0135835	6.69339	0
0.0135835	6.69539	0
0.0135835	6.69739	0
0.0135835	6.6994	0
0.0135835	6.7014	0
0.0135835	6.70341	0
0.0135835	6.70541	0
0.0135835	6.70741	0
0.0135835	6.70942	0
0.0135835	6.71142	0
0.0135835	6.71343	0
0.0135835	6.71543	0
0.0135835	6.71743	0
0.0135835	6.71944	0
0.0135835	6.72144	0
0.0135835	6.72345	0
0.0135835	6.72545	0
0.0135835	6.72745	0
0.0135835	6.72946	0
0.0135835	6.73146	0
0.0135835	6.73347	0
0.0135835	6.73547	0
0.0135835	6.73747	0
0.0135835	6.73948	0
0.0135835	6.74148	0
0.0135835	6.74349	0
0.0135835	6.74549	0
0.0135835	6.74749	0
0.0135835	6.7495	0
0.0135835	6.7515	0
0.0135835	6.75351	0
0.0135835	6.75551	0
0.0135835	6.75752	0
0.0135835	6.75952	0
0.0135835	6.76152	0
0.0135835	6.76353	0
0.0135835	6.76553	0
0.0135835	6.76754	0
0.0135835	6.76954	0
0.0135835	6.77154	0
0.0135835	6.77355	0
0.0135835	6.77555	0
0.0135835	6.77756	0
0.0135835	6.77956	0
0.0135835	6.78156	0
0.0135835	6.78357	0
0.0135835	6.78557	0
0.0135835	6.78758	0
0.0135835	6.78958	0
0.0135835	6.79158	0
0.0135835	6.79359	0
0.0135835	6.79559	0
0.0135835	6.7976	0
0.0135835	6.7996	0
0.0135835	6.8016	0
0.0135835	6.80361	0
0.0135835	6.80561	0
0.0135835	6.80762	0
0.0135835	6.80962	0
0.0135835	6.81162	0
0.0135835	6.81363	0
0.0135835	6.81563	0
0.0135835	6.81764	0
0.0135835	6.81964	0
0.0135835	6.82164	0
0.0135835	6.82365	0
0.0135835	6.82565	0
0.0135835	6.82766	0
0.0135835	6.82966	0
0.0135835	6.83166	0
0.0135835	6.83367	0
0.0135835	6.83567	0
0.0135835	6.83768	0
0.0135835	6.83968	0
0.0135835	6.84168	0
0.0135835	6.84369	0
0.0135835	6.84569	0
0.0135835	6.8477	0
0.0135835	6.8497	0
0.0135835	6.8517	0
0.0135835	6.85371	0
0.0135835	6.85571	0
0.0135835	6.85772	0
0.0135835	6.85972	0
0.0135835	6.86172	0
0.0135835	6.86373	0
0.0135835	6.86573	0
0.0135835	6.86774	0
0.0135835	6.86974	0
0.0135835	6.87174	0
0.0135835	6.87375	0
0.0135835	6.87575	0
0.0135835	6.87776	0
0.0135835	6.87976	0
0.0135835	6.88176	0
0.0135835	6.88377	0
0.0135835	6.88577	0
0.0135835	6.88778	0
0.0135835	6.88978	0
0.0135835	6.89178	0
0.0135835	6.89379	0
0.0135835	6.89579	0
0.0135835	6.8978	0
0.0135835	6.8998	0
0.0135835	6.9018	0
0.0135835	6.90381	0
0.0135835	6.90581	0
0.0135835	6.90782	0
0.0135835	6.90982	0
0.0135835	6.91182	0
0.0135835	6.91383	0
0.0135835	6.91583	0
0.0135835	6.91784	0
0.0135835	6.91984	0
0.0135835	6.92184	0
0.0135835	6.92385	0
0.0135835	6.92585	0
0.0135835	6.92786	0
0.0135835	6.92986	0
0.0135835	6.93186	0
0.0135835	6.93387	0
0.0135835	6.93587	0
0.0135835	6.93788	0
0.0135835	6.93988	0
0.0135835	6.94188	0
0.0135835	6.94389	0
0.0135835	6.94589	0
0.0135835	6.9479	0
0.0135835	6.9499	0
0.0135835	6.9519	0
0.0135835	6.95391	0
0.0135835	6.95591	0
0.0135835	6.95792	0
0.0135835	6.95992	0
0.0135835	6.96192	0
0.0135835	6.96393	0
0.0135835	6.96593	0
0.0135835	6.96794	0
0.0135835	6.96994	0
0.0135835	6.97194	0
0.0135835	6.97395	0
0.0135835	6.97595	0
0.0135835	6.97796	0
0.0135835	6.97996	0
0.0135835	6.98196	0
0.0135835	6.98397	0
0.0135835	6.98597	0
0.0135835	6.98798	0
0.0135835	6.98998	0
0.0135835	6.99198	0
0.0135835	6.99399	0
0.0135835	6.99599	0
0.0135835	6.998	0
0.0135835	7	0
0.0271669	6	5.87755e-09
0.0271669	6.002	7.0872e-10
0.0271669	6.00401	6.7486e-11
0.0271669	6.00601	4.94285e-12
0.0271669	6.00802	2.70433e-13
0.0271669	6.01002	1.06988e-14
0.0271669	6.01202	2.95197e-16
0.0271669	6.01403	5.45693e-18
0.0271669	6.01603	6.46346e-20
0.0271669	6.01804	4.66796e-22
0.0271669	6.02004	1.94538e-24
0.0271669	6.02204	4.40059e-27
0.0271669	6.02405	5.04781e-30
0.0271669	6.02605	2.72243e-33
0.0271669	6.02806	6.34756e-37
0.0271669	6.03006	5.82822e-41
0.0271669	6.03206	1.89991e-45
0.0271669	6.03407	1.95973e-50
0.0271669	6.03607	5.62831e-56
0.0271669	6.03808	3.90455e-62
0.0271669	6.04008	5.5877e-69
0.0271669	6.04208	1.3843e-76
0.0271669	6.04409	4.8865e-85
0.0271669	6.04609	1.97976e-94
0.0271669	6.0481	7.24035e-105
0.0271669	6.0501	1.83057e-116
0.0271669	6.0521	2.37922e-129
0.0271669	6.05411	1.14401e-143
0.0271669	6.05611	1.41226e-159
0.0271669	6.05812	2.98342e-177
0.0271669	6.06012	6.87409e-197
0.0271669	6.06212	1.04767e-218
0.0271669	6.06413	6.06183e-243
0.0271669	6.06613	7.18844e-270
0.0271669	6.06814	8.81282e-300
0.0271669	6.07014	0
0.0271669	6.07214	0
0.0271669	6.07415	0
0.0271669	6.07615	0
0.0271669	6.07816	0
0.0271669	6.08016	0
0.0271669	6.08216	0
0.0271669	6.08417	0
0.0271669	6.08617	0
0.0271669	6.08818	0
0.0271669	6.09018	0
0.0271669	6.09218	0
0.0271669	6.09419	0
0.0271669	6.09619	0
0.0271669	6.0982	0
0.0271669	6.1002	0
0.0271669	6.1022	0
0.0271669	6.10421	0
0.0271669	6.10621	0
0.0271669	6.10822	0
0.0271669	6.11022	0
0.0271669	6.11222	0
0.0271669	6.11423	0
0.0271669	6.11623	0
0.0271669	6.11824	0
0.0271669	6.12024	0
0.0271669	6.12224	0
0.0271669	6.12425	0
0.0271669	6.12625	0
0.0271669	6.12826	0
0.0271669	6.13026	0
0.0271669	6.13226	0
0.0271669	6.13427	0
0.0271669	6.13627	0
0.0271669	6.13828	0
0.0271669	6.14028	0
0.0271669	6.14228	0
0.0271669	6.14429	0
0.0271669	6.14629	0
0.0271669	6.1483	0
0.0271669	6.1503	0
0.0271669	6.1523	0
0.0271669	6.15431	0
0.0271669	6.15631	0
0.0271669	6.15832	0
0.0271669	6.16032	0
0.0271669	6.16232	0
0.0271669	6.16433	0
0.0271669	6.16633	0
0.0271669	6.16834	0
0.0271669	6.17034	0
0.0271669	6.17234	0
0.0271669	6.17435	0
0.0271669	6.17635	0
0.0271669	6.17836	0
0.0271669	6.18036	0
0.0271669	6.18236	0
0.0271669	6.18437	0
0.0271669	6.18637	0
0.0271669	6.18838	0
0.0271669	6.19038	0
0.0271669	6.19238	0
0.0271669	6.19439	0
0.0271669	6.19639	0
0.0271669	6.1984	0
0.0271669	6.2004	0
0.0271669	6.2024	0
0.0271669	6.20441	0
0.0271669	6.20641	0
0.0271669	6.20842	0
0.0271669	6.21042	0
0.0271669	6.21242	0
0.0271669	6.21443	0
0.0271669	6.21643	0
0.0271669	6.21844	0
0.0271669	6.22044	0
0.0271669	6.22244	0
0.0271669	6.22445	0
0.0271669	6.22645	0
0.0271669	6.22846	0
0.0271669	6.23046	0
0.0271669	6.23246	0
0.0271669	6.23447	0
0.0271669	6.23647	0
0.0271669	6.23848	0
0.0271669	6.24048	0
0.0271669	6.24248	0
0.0271669	6.24449	0
0.0271669	6.24649	0
0.0271669	6.2485	0
0.0271669	6.2505	0
0.0271669	6.25251	0
0.0271669	6.25451	0
0.0271669	6.25651	0
0.0271669	6.25852	0
0.0271669	6.26052	0
0.0271669	6.26253	0
0.0271669	6.26453	0
0.0271669	6.26653	0
0.0271669	6.26854	0
0.0271669	6.27054	0
0.0271669	6.27255	0
0.0271669	6.27455	0
0.0271669	6.27655	0
0.0271669	6.27856	0
0.0271669	6.28056	0
0.0271669	6.28257	0
0.0271669	6.28457	0
0.0271669	6.28657	0
0.0271669	6.28858	0
0.0271669	6.29058	0
0.0271669	6.29259	0
0.0271669	6.29459	0
0.0271669	6.29659	0
0.0271669	6.2986	0
0.0271669	6.3006	0
0.0271669	6.30261	0
0.0271669	6.30461	0
0.0271669	6.30661	0
0.0271669	6.30862	0
0.0271669	6.31062	0
0.0271669	6.31263	0
0.0271669	6.31463	0
0.0271669	6.31663	0
0.0271669	6.31864	0
0.0271669	6.32064	0
0.0271669	6.32265	0
0.0271669	6.32465	0
0.0271669	6.32665	0
0.0271669	6.32866	0
0.0271669	6.33066	0
0.0271669	6.33267	0
0.0271669	6.33467	0
0.0271669	6.33667	0
0.0271669	6.33868	0
0.0271669	6.34068	0
0.0271669	6.34269	0
0.0271669	6.34469	0
0.0271669	6.34669	0
0.0271669	6.3487	0
0.0271669	6.3507	0
0.0271669	6.35271	0
0.0271669	6.35471	0
0.0271669	6.35671	0
0.0271669	6.35872	0
0.0271669	6.36072	0
0.0271669	6.36273	0
0.0271669	6.36473	0
0.0271669	6.36673	0
0.0271669	6.36874	0
0.0271669	6.37074	0
0.0271669	6.37275	0
0.0271669	6.37475	0
0.0271669	6.37675	0
0.0271669	6.37876	0
0.0271669	6.38076	0
0.0271669	6.38277	0
0.0271669	6.38477	0
0.0271669	6.38677	0
0.0271669	6.38878	0
0.0271669	6.39078	0
0.0271669	6.39279	0
0.0271669	6.39479	0
0.0271669	6.39679	0
0.0271669	6.3988	0
0.0271669	6.4008	0
0.0271669	6.40281	0
0.0271669	6.40481	0
0.0271669	6.40681	0
0.0271669	6.40882	0
0.0271669	6.41082	0
0.0271669	6.41283	0
0.0271669	6.41483	0
0.0271669	6.41683	0
0.0271669	6.41884	0
0.0271669	6.42084	0
0.0271669	6.42285	0
0.0271669	6.42485	0
0.0271669	6.42685	0
0.0271669	6.42886	0
0.0271669	6.43086	0
0.0271669	6.43287	0
0.0271669	6.43487	0
0.0271669	6.43687	0
0.0271669	6.43888	0
0.0271669	6.44088	0
0.0271669	6.44289	0
0.0271669	6.44489	0
0.0271669	6.44689	0
0.0271669	6.4489	0
0.0271669	6.4509	0
0.0271669	6.45291	0
0.0271669	6.45491	0
0.0271669	6.45691	0
0.0271669	6.45892	0
0.0271669	6.46092	0
0.0271669	6.46293	0
0.0271669	6.46493	0
0.0271669	6.46693	0
0.0271669	6.46894	0
0.0271669	6.47094	0
0.0271669	6.47295	0
0.0271669	6.47495	0
0.0271669	6.47695	0
0.0271669	6.47896	0
0.0271669	6.48096	0
0.0271669	6.48297	0
0.0271669	6.48497	0
0.0271669	6.48697	0
0.0271669	6.48898	0
0.0271669	6.49098	0
0.0271669	6.49299	0
0.0271669	6.49499	0
0.0271669	6.49699	0
0.0271669	6.499	0
0.0271669	6.501	0
0.0271669	6.50301	0
0.0271669	6.50501	0
0.0271669	6.50701	0
0.0271669	6.50902	0
0.0271669	6.51102	0
0.0271669	6.51303	0
0.0271669	6.51503	0
0.0271669	6.51703	0
0.0271669	6.51904	0
0.0271669	6.52104	0
0.0271669	6.52305	0
0.0271669	6.52505	0
0.0271669	6.52705	0
0.0271669	6.52906	0
0.0271669	6.53106	0
0.0271669	6.53307	0
0.0271669	6.53507	0
0.0271669	6.53707	0
0.0271669	6.53908	0
0.0271669	6.54108	0
0.0271669	6.54309	0
0.0271669	6.54509	0
0.0271669	6.54709	0
0.0271669	6.5491	0
0.0271669	6.5511	0
0.0271669	6.55311	0
0.0271669	6.55511	0
0.0271669	6.55711	0
0.0271669	6.55912	0
0.0271669	6.56112	0
0.0271669	6.56313	0
0.0271669	6.56513	0
0.0271669	6.56713	0
0.0271669	6.56914	0
0.0271669	6.57114	0
0.0271669	6.57315	0
0.0271669	6.57515	0
0.0271669	6.57715	0
0.0271669	6.57916	0
0.0271669	6.58116	0
0.0271669	6.58317	0
0.0271669	6.58517	0
0.0271669	6.58717	0
0.0271669	6.58918	0
0.0271669	6.59118	0
0.0271669	6.59319	0
0.0271669	6.59519	0
0.0271669	6.59719	0
0.0271669	6.5992	0
0.0271669	6.6012	0
0.0271669	6.60321	0
0.0271669	6.60521	0
0.0271669	6.60721	0
0.0271669	6.60922	0
0.0271669	6.61122	0
0.0271669	6.61323	0
0.0271669	6.61523	0
0.0271669	6.61723	0
0.0271669	6.61924	0
0.0271669	6.62124	0
0.0271669	6.62325	0
0.0271669	6.62525	0
0.0271669	6.62725	0
0.0271669	6.62926	0
0.0271669	6.63126	0
0.0271669	6.63327	0
0.0271669	6.63527	0
0.0271669	6.63727	0
0.0271669	6.63928	0
0.0271669	6.64128	0
0.0271669	6.64329	0
0.0271669	6.64529	0
0.0271669	6.64729	0
0.0271669	6.6493	0
0.0271669	6.6513	0
0.0271669	6.65331	0
0.0271669	6.65531	0
0.0271669	6.65731	0
0.0271669	6.65932	0
0.0271669	6.66132	0
0.0271669	6.66333	0
0.0271669	6.66533	0
0.0271669	6.66733	0
0.0271669	6.66934	0
0.0271669	6.67134	0
0.0271669	6.67335	0
0.0271669	6.67535	0
0.0271669	6.67735	0
0.0271669	6.67936	0
0.0271669	6.68136	0
0.0271669	6.68337	0
0.0271669	6.68537	0
0.0271669	6.68737	0
0.0271669	6.68938	0
0.0271669	6.69138	0
0.0271669	6.69339	0
0.0271669	6.69539	0
0.0271669	6.69739	0
0.0271669	6.6994	0
0.0271669	6.7014	0
0.0271669	6.70341	0
0.0271669	6.70541	0
0.0271669	6.70741	0
0.0271669	6.70942	0
0.0271669	6.71142	0
0.0271669	6.71343	0
0.0271669	6.71543	0
0.0271669	6.71743	0
0.0271669	6.71944	0
0.0271669	6.72144	0
0.0271669	6.72345	0
0.0271669	6.72545	0
0.0271669	6.72745	0
0.0271669	6.72946	0
0.0271669	6.73146	0
0.0271669	6.73347	0
0.0271669	6.73547	0
0.0271669	6.73747	0
0.0271669	6.73948	0
0.0271669	6.74148	0
0.0271669	6.74349	0
0.0271669	6.74549	0
0.0271669	6.74749	0
0.0271669	6.7495	0
0.0271669	6.7515	0
0.0271669	6.75351	0
0.0271669	6.75551	0
0.0271669	6.75752	0
0.0271669	6.75952	0
0.0271669	6.76152	0
0.0271669	6.76353	0
0.0271669	6.76553	0
0.0271669	6.76754	0
0.0271669	6.76954	0
0.0271669	6.77154	0
0.0271669	6.77355	0
0.0271669	6.77555	0
0.0271669	6.77756	0
0.0271669	6.77956	0
0.0271669	6.78156	0
0.0271669	6.78357	0
0.0271669	6.78557	0
0.0271669	6.78758	0
0.0271669	6.78958	0
0.0271669	6.79158	0
0.0271669	6.79359	0
0.0271669	6.79559	0
0.0271669	6.7976	0
0.0271669	6.7996	0
0.0271669	6.8016	0
0.0271669	6.80361	0
0.0271669	6.80561	0
0.0271669	6.80762	0
0.0271669	6.80962	0
0.0271669	6.81162	0
0.0271669	6.81363	0
0.0271669	6.81563	0
0.0271669	6.81764	0
0.0271669	6.81964	0
0.0271669	6.82164	0
0.0271669	6.82365	0
0.0271669	6.82565	0
0.0271669	6.82766	0
0.0271669	6.82966	0
0.0271669	6.83166	0
0.0271669	6.83367	0
0.0271669	6.83567	0
0.0271669	6.83768	0
0.0271669	6.83968	0
0.0271669	6.84168	0
0.0271669	6.84369	0
0.0271669	6.84569	0
0.0271669	6.8477	0
0.0271669	6.8497	0
0.0271669	6.8517	0
0.0271669	6.85371	0
0.0271669	6.85571	0
0.0271669	6.85772	0
0.0271669	6.85972	0
0.0271669	6.86172	0
0.0271669	6.86373	0
0.0271669	6.86573	0
0.0271669	6.86774	0
0.0271669	6.86974	0
0.0271669	6.87174	0
0.0271669	6.87375	0
0.0271669	6.87575	0
0.0271669	6.87776	0
0.0271669	6.87976	0
0.0271669	6.88176	0
0.0271669	6.88377	0
0.0271669	6.88577	0
0.0271669	6.88778	0
0.0271669	6.88978	0
0.0271669	6.89178	0
0.0271669	6.89379	0
0.0271669	6.89579	0
0.0271669	6.8978	0
0.0271669	6.8998	0
0.0271669	6.9018	0
0.0271669	6.90381	0
0.0271669	6.90581	0
0.0271669	6.90782	0
0.0271669	6.90982	0
0.0271669	6.91182	0
0.0271669	6.91383	0
0.0271669	6.91583	0
0.0271669	6.91784	0
0.0271669	6.91984	0
0.0271669	6.92184	0
0.0271669	6.92385	0
0.0271669	6.92585	0
0.0271669	6.92786	0
0.0271669	6.92986	0
0.0271669	6.93186	0
0.0271669	6.93387	0
0.0271669	6.93587	0
0.0271669	6.93788	0
0.0271669	6.93988	0
0.0271669	6.94188	0
0.0271669	6.94389	0
0.0271669	6.94589	0
0.0271669	6.9479	0
0.0271669	6.9499	0
0.0271669	6.9519	0
0.0271669	6.95391	0
0.0271669	6.95591	0
0.0271669	6.95792	0
0.0271669	6.95992	0
0.0271669	6.96192	0
0.0271669	6.96393	0
0.0271669	6.96593	0
0.0271669	6.96794	0
0.0271669	6.96994	0
0.0271669	6.97194	0
0.0271669	6.97395	0
0.0271669	6.97595	0
0.0271669	6.97796	0
0.0271669	6.97996	0
0.0271669	6.98196	0
0.0271669	6.98397	0
0.0271669	6.98597	0
0.0271669	6.98798	0
0.0271669	6.98998	0
0.0271669	6.99198	0
0.0271669	6.99399	0
0.0271669	6.99599	0
0.0271669	6.998	0
0.0271669	7	0
0.0407504	6	1.43435e-09
0.0407504	6.002	1.50711e-10
0.0407504	6.00401	1.23417e-11
0.0407504	6.00601	7.6625e-13
0.0407504	6.00802	3.49822e-14
0.0407504	6.01002	1.13514e-15
0.0407504	6.01202	2.52111e-17
0.0407504	6.01403	3.67527e-19
0.0407504	6.01603	3.35693e-21
0.0407504	6.01804	1.82445e-23
0.0407504	6.02004	5.57143e-26
0.0407504	6.02204	8.97041e-29
0.0407504	6.02405	7.09564e-32
0.0407504	6.02605	2.54947e-35
0.0407504	6.02806	3.81404e-39
0.0407504	6.03006	2.15693e-43
0.0407504	6.03206	4.14215e-48
0.0407504	6.03407	2.39803e-53
0.0407504	6.03607	3.66728e-59
0.0407504	6.03808	1.2794e-65
0.0407504	6.04008	8.65295e-73
0.0407504	6.04208	9.47056e-81
0.0407504	6.04409	1.37275e-89
0.0407504	6.04609	2.10965e-99
0.0407504	6.0481	2.6856e-110
0.0407504	6.0501	2.15347e-122
0.0407504	6.0521	8.02641e-136
0.0407504	6.05411	9.9256e-151
0.0407504	6.05611	2.80141e-167
0.0407504	6.05812	1.19161e-185
0.0407504	6.06012	4.82018e-206
0.0407504	6.06212	1.11259e-228
0.0407504	6.06413	8.31519e-254
0.0407504	6.06613	1.0733e-281
0.0407504	6.06814	1.19158941121971e-312
0.0407504	6.07014	0
0.0407504	6.07214	0
0.0407504	6.07415	0
0.0407504	6.07615	0
0.0407504	6.07816	0
0.0407504	6.08016	0
0.0407504	6.08216	0
0.0407504	6.08417	0
0.0407504	6.08617	0
0.0407504	6.08818	0
0.0407504	6.09018	0
0.0407504	6.09218	0
0.0407504	6.09419	0
0.0407504	6.09619	0
0.0407504	6.0982	0
0.0407504	6.1002	0
0.0407504	6.1022	0
0.0407504	6.10421	0
0.0407504	6.10621	0
0.0407504	6.10822	0
0.0407504	6.11022	0
0.0407504	6.11222	0
0.0407504	6.11423	0
0.0407504	6.11623	0
0.0407504	6.11824	0
0.0407504	6.12024	0
0.0407504	6.12224	0
0.0407504	6.12425	0
0.0407504	6.12625	0
0.0407504	6.12826	0
0.0407504	6.13026	0
0.0407504	6.13226	0
0.0407504	6.13427	0
0.0407504	6.13627	0
0.0407504	6.13828	0
0.0407504	6.14028	0
0.0407504	6.14228	0
0.0407504	6.14429	0
0.0407504	6.14629	0
0.0407504	6.1483	0
0.0407504	6.1503	0
0.0407504	6.1523	0
0.0407504	6.15431	0
0.0407504	6.15631	0
0.0407504	6.15832	0
0.0407504	6.16032	0
0.0407504	6.16232	0
0.0407504	6.16433	0
0.0407504	6.16633	0
0.0407504	6.16834	0
0.0407504	6.17034	0
0.0407504	6.17234	0
0.0407504	6.17435	0
0.0407504	6.17635	0
0.0407504	6.17836	0
0.0407504	6.18036	0
0.0407504	6.18236	0
0.0407504	6.18437	0
0.0407504	6.18637	0
0.0407504	6.18838	0
0.0407504	6.19038	0
0.0407504	6.19238	0
0.0407504	6.19439	0
0.0407504	6.19639	0
0.0407504	6.1984	0
0.0407504	6.2004	0
0.0407504	6.2024	0
0.0407504	6.20441	0
0.0407504	6.20641	0
0.0407504	6.20842	0
0.0407504	6.21042	0
0.0407504	6.21242	0
0.0407504	6.21443	0
0.0407504	6.21643	0
0.0407504	6.21844	0
0.0407504	6.22044	0
0.0407504	6.22244	0
0.0407504	6.22445	0
0.0407504	6.22645	0
0.0407504	6.22846	0
0.0407504	6.23046	0
0.0407504	6.23246	0
0.0407504	6.23447	0
0.0407504	6.23647	0
0.0407504	6.23848	0
0.0407504	6.24048	0
0.0407504	6.24248	0
0.0407504	6.24449	0
0.0407504	6.24649	0
0.0407504	6.2485	0
0.0407504	6.2505	0
0.0407504	6.25251	0
0.0407504	6.25451	0
0.0407504	6.25651	0
0.0407504	6.25852	0
0.0407504	6.26052	0
0.0407504	6.26253	0
0.0407504	6.26453	0
0.0407504	6.26653	0
0.0407504	6.26854	0
0.0407504	6.27054	0
0.0407504	6.27255	0
0.0407504	6.27455	0
0.0407504	6.27655	0
0.0407504	6.27856	0
0.0407504	6.28056	0
0.0407504	6.28257	0
0.0407504	6.28457	0
0.0407504	6.28657	0
0.0407504	6.28858	0
0.0407504	6.29058	0
0.0407504	6.29259	0
0.0407504	6.29459	0
0.0407504	6.29659	0
0.0407504	6.2986	0
0.0407504	6.3006	0
0.0407504	6.30261	0
0.0407504	6.30461	0
0.0407504	6.30661	0
0.0407504	6.30862	0
0.0407504	6.31062	0
0.0407504	6.31263	0
0.0407504	6.31463	0
0.0407504	6.31663	0
0.0407504	6.31864	0
0.0407504	6.32064	0
0.0407504	6.32265	0
0.0407504	6.32465	0
0.0407504	6.32665	0
0.0407504	6.32866	0
0.0407504	6.33066	0
0.0407504	6.33267	0
0.0407504	6.33467	0
0.0407504	6.33667	0
0.0407504	6.33868	0
0.0407504	6.34068	0
0.0407504	6.34269	0
0.0407504	6.34469	0
0.0407504	6.34669	0
0.0407504	6.3487	0
0.0407504	6.3507	0
0.0407504	6.35271	0
0.0407504	6.35471	0
0.0407504	6.35671	0
0.0407504	6.35872	0
0.0407504	6.36072	0
0.0407504	6.36273	0
0.0407504	6.36473	0
0.0407504	6.36673	0
0.0407504	6.36874	0
0.0407504	6.37074	0
0.0407504	6.37275	0
0.0407504	6.37475	0
0.0407504	6.37675	0
0.0407504	6.37876	0
0.0407504	6.38076	0
0.0407504	6.38277	0
0.0407504	6.38477	0
0.0407504	6.38677	0
0.0407504	6.38878	0
0.0407504	6.39078	0
0.0407504	6.39279	0
0.0407504	6.39479	0
0.0407504	6.39679	0
0.0407504	6.3988	0
0.0407504	6.4008	0
0.0407504	6.40281	0
0.0407504	6.40481	0
0.0407504	6.40681	0
0.0407504	6.40882	0
0.0407504	6.41082	0
0.0407504	6.41283	0
0.0407504	6.41483	0
0.0407504	6.41683	0
0.0407504	6.41884	0
0.0407504	6.42084	0
0.0407504	6.42285	0
0.0407504	6.42485	0
0.0407504	6.42685	0
0.0407504	6.42886	0
0.0407504	6.43086	0
0.0407504	6.43287	0
0.0407504	6.43487	0
0.0407504	6.43687	0
0.0407504	6.43888	0
0.0407504	6.44088	0
0.0407504	6.44289	0
0.0407504	6.44489	0
0.0407504	6.44689	0
0.0407504	6.4489	0
0.0407504	6.4509	0
0.0407504	6.45291	0
0.0407504	6.45491	0
0.0407504	6.45691	0
0.0407504	6.45892	0
0.0407504	6.46092	0
0.0407504	6.46293	0
0.0407504	6.46493	0
0.0407504	6.46693	0
0.0407504	6.46894	0
0.0407504	6.47094	0
0.0407504	6.47295	0
0.0407504	6.47495	0
0.0407504	6.47695	0
0.0407504	6.47896	0
0.0407504	6.48096	0
0.0407504	6.48297	0
0.0407504	6.48497	0
0.0407504	6.48697	0
0.0407504	6.48898	0
0.0407504	6.49098	0
0.0407504	6.49299	0
0.0407504	6.49499	0
0.0407504	6.49699	0
0.0407504	6.499	0
0.0407504	6.501	0
0.0407504	6.50301	0
0.0407504	6.50501	0
0.0407504	6.50701	0
0.0407504	6.50902	0
0.0407504	6.51102	0
0.0407504	6.51303	0
0.0407504	6.51503	0
0.0407504	6.51703	0
0.0407504	6.51904	0
0.0407504	6.52104	0
0.0407504	6.52305	0
0.0407504	6.52505	0
0.0407504	6.52705	0
0.0407504	6.52906	0
0.0407504	6.53106	0
0.0407504	6.53307	0
0.0407504	6.53507	0
0.0407504	6.53707	0
0.0407504	6.53908	0
0.0407504	6.54108	0
0.0407504	6.54309	0
0.0407504	6.54509	0
0.0407504	6.54709	0
0.0407504	6.5491	0
0.0407504	6.5511	0
0.0407504	6.55311	0
0.0407504	6.55511	0
0.0407504	6.55711	0
0.0407504	6.55912	0
0.0407504	6.56112	0
0.0407504	6.56313	0
0.0407504	6.56513	0
0.0407504	6.56713	0
0.0407504	6.56914	0
0.0407504	6.57114	0
0.0407504	6.57315	0
0.0407504	6.57515	0
0.0407504	6.57715	0
0.0407504	6.57916	0
0.0407504	6.58116	0
0.0407504	6.58317	0
0.0407504	6.58517	0
0.0407504	6.58717	0
0.0407504	6.58918	0
0.0407504	6.59118	0
0.0407504	6.59319	0
0.0407504	6.59519	0
0.0407504	6.59719	0
0.0407504	6.5992	0
0.0407504	6.6012	0
0.0407504	6.60321	0
0.0407504	6.60521	0
0.0407504	6.60721	0
0.0407504	6.60922	0
0.0407504	6.61122	0
0.0407504	6.61323	0
0.0407504	6.61523	0
0.0407504	6.61723	0
0.0407504	6.61924	0
0.0407504	6.62124	0
0.0407504	6.62325	0
0.0407504	6.62525	0
0.0407504	6.62725	0
0.0407504	6.62926	0
0.0407504	6.63126	0
0.0407504	6.63327	0
0.0407504	6.63527	0
0.0407504	6.63727	0
0.0407504	6.63928	0
0.0407504	6.64128	0
0.0407504	6.64329	0
0.0407504	6.64529	0
0.0407504	6.64729	0
0.0407504	6.6493	0
0.0407504	6.6513	0
0.0407504	6.65331	0
0.0407504	6.65531	0
0.0407504	6.65731	0
0.0407504	6.65932	0
0.0407504	6.66132	0
0.0407504	6.66333	0
0.0407504	6.66533	0
0.0407504	6.66733	0
0.0407504	6.66934	0
0.0407504	6.67134	0
0.0407504	6.67335	0
0.0407504	6.67535	0
0.0407504	6.67735	0
0.0407504	6.67936	0
0.0407504	6.68136	0
0.0407504	6.68337	0
0.0407504	6.68537	0
0.0407504	6.68737	0
0.0407504	6.68938	0
0.0407504	6.69138	0
0.0407504	6.69339	0
0.0407504	6.69539	0
0.0407504	6.69739	0
0.0407504	6.6994	0
0.0407504	6.7014	0
0.0407504	6.70341	0
0.0407504	6.70541	0
0.0407504	6.70741	0
0.0407504	6.70942	0
0.0407504	6.71142	0
0.0407504	6.71343	0
0.0407504	6.71543	0
0.0407504	6.71743	0
0.0407504	6.71944	0
0.0407504	6.72144	0
0.0407504	6.72345	0
0.0407504	6.72545	0
0.0407504	6.72745	0
0.0407504	6.72946	0
0.0407504	6.73146	0
0.0407504	6.73347	0
0.0407504	6.73547	0
0.0407504	6.73747	0
0.0407504	6.73948	0
0.0407504	6.74148	0
0.0407504	6.74349	0
0.0407504	6.74549	0
0.0407504	6.74749	0
0.0407504	6.7495	0
0.0407504	6.7515	0
0.0407504	6.75351	0
0.0407504	6.75551	0
0.0407504	6.75752	0
0.0407504	6.75952	0
0.0407504	6.76152	0
0.0407504	6.76353	0
0.0407504	6.76553	0
0.0407504	6.76754	0
0.0407504	6.76954	0
0.0407504	6.77154	0
0.0407504	6.77355	0
0.0407504	6.77555	0
0.0407504	6.77756	0
0.0407504	6.77956	0
0.0407504	6.78156	0
0.0407504	6.78357	0
0.0407504	6.78557	0
0.0407504	6.78758	0
0.0407504	6.78958	0
0.0407504	6.79158	0
0.0407504	6.79359	0
0.0407504	6.79559	0
0.0407504	6.7976	0
0.0407504	6.7996	0
0.0407504	6.8016	0
0.0407504	6.80361	0
0.0407504	6.80561	0
0.0407504	6.80762	0
0.0407504	6.80962	0
0.0407504	6.81162	0
0.0407504	6.81363	0
0.0407504	6.81563	0
0.0407504	6.81764	0
0.0407504	6.81964	0
0.0407504	6.82164	0
0.0407504	6.82365	0
0.0407504	6.82565	0
0.0407504	6.82766	0
0.0407504	6.82966	0
0.0407504	6.83166	0
0.0407504	6.83367	0
0.0407504	6.83567	0
0.0407504	6.83768	0
0.0407504	6.83968	0
0.0407504	6.84168	0
0.0407504	6.84369	0
0.0407504	6.84569	0
0.0407504	6.8477	0
0.0407504	6.8497	0
0.0407504	6.8517	0
0.0407504	6.85371	0
0.0407504	6.85571	0
0.0407504	6.85772	0
0.0407504	6.85972	0
0.0407504	6.86172	0
0.0407504	6.86373	0
0.0407504	6.86573	0
0.0407504	6.86774	0
0.0407504	6.86974	0
0.0407504	6.87174	0
0.0407504	6.87375	0
0.0407504	6.87575	0
0.0407504	6.87776	0
0.0407504	6.87976	0
0.0407504	6.88176	0
0.0407504	6.88377	0
0.0407504	6.88577	0
0.0407504	6.88778	0
0.0407504	6.88978	0
0.0407504	6.89178	0
0.0407504	6.89379	0
0.0407504	6.89579	0
0.0407504	6.8978	0
0.0407504	6.8998	0
0.0407504	6.9018	0
0.0407504	6.90381	0
0.0407504	6.90581	0
0.0407504	6.90782	0
0.0407504	6.90982	0
0.0407504	6.91182	0
0.0407504	6.91383	0
0.0407504	6.91583	0
0.0407504	6.91784	0
0.0407504	6.91984	0
0.0407504	6.92184	0
0.0407504	6.92385	0
0.0407504	6.92585	0
0.0407504	6.92786	0
0.0407504	6.92986	0
0.0407504	6.93186	0
0.0407504	6.93387	0
0.0407504	6.93587	0
0.0407504	6.93788	0
0.0407504	6.93988	0
0.0407504	6.94188	0
0.0407504	6.94389	0
0.0407504	6.94589	0
0.0407504	6.9479	0
0.0407504	6.9499	0
0.0407504	6.9519	0
0.0407504	6.95391	0
0.0407504	6.95591	0
0.0407504	6.95792	0
0.0407504	6.95992	0
0.0407504	6.96192	0
0.0407504	6.96393	0
0.0407504	6.96593	0
0.0407504	6.96794	0
0.0407504	6.96994	0
0.0407504	6.97194	0
0.0407504	6.97395	0
0.0407504	6.97595	0
0.0407504	6.97796	0
0.0407504	6.97996	0
0.0407504	6.98196	0
0.0407504	6.98397	0
0.0407504	6.98597	0
0.0407504	6.98798	0
0.0407504	6.98998	0
0.0407504	6.99198	0
0.0407504	6.99399	0
0.0407504	6.99599	0
0.0407504	6.998	0
[truncated: 248,001+ more rows]
