# Supplementary material for: Malaria parasites can optimize transmission investment by sensing two within-host cues
Source: PLoS Biol. 2025 Oct 9;23(10):e3003081. doi: 10.1371/journal.pbio.3003081 (PMC12551962; doi:10.1371/journal.pbio.3003081)
Supplement: S3 Data — (XLSX) [file pbio.3003081.s010.xlsx]

## Sheet: Fig4_experimental
Study	Strain	Dose	Mouse	Gametocyte	iRBC	RBC
emph2018	As6p	1000000	1	12.5129	12353.9	9734000
emph2018	As6p	1000000	1	22.5065	91041.5	9034000
emph2018	As6p	1000000	1	32.9437	317875	8945000
emph2018	As6p	1000000	1	813.675	704276	8655000
emph2018	As6p	1000000	1	947.811	1.01627e+06	4739000
emph2018	As6p	1000000	1	2011.96	356794	3190400
emph2018	As6p	1000000	1	573.145	42433.4	4127000
emph2018	As6p	1000000	1	181.65	2168.71	5027000
emph2018	As6p	1000000	1	322.215	1375.21	5496000
emph2018	As6p	1000000	1	500.564	58.2459	5880000
emph2018	As6p	1000000	1	109.285	82.2833	5870000
emph2018	As6p	1000000	1	13.2895	159.07	6863000
emph2018	As6p	1000000	1	4.69411	136.12	7633000
emph2018	As6p	1000000	1	3.29387	88.4259	7422000
emph2018	As6p	1000000	1	2.20896	316.411	8139000
emph2018	As6p	1000000	1	0	324.667	8260000
emph2018	As6p	1000000	1	0	0	8038000
emph2018	As6p	1000000	1	0	184.676	7669000
emph2018	As6p	1000000	1	0	48.6415	8578000
emph2018	As6p	1000000	2	17.0155	8404.33	9241000
emph2018	As6p	1000000	2	48.8336	55478.9	9418000
emph2018	As6p	1000000	2	279.268	225937	7992000
emph2018	As6p	1000000	2	984.045	358512	8024000
emph2018	As6p	1000000	2	531.752	671960	6063000
emph2018	As6p	1000000	2	1297.48	192241	4338000
emph2018	As6p	1000000	2	498.085	17590.3	3901000
emph2018	As6p	1000000	2	79.8382	9994.61	4663000
emph2018	As6p	1000000	2	297.146	1763.38	5401000
emph2018	As6p	1000000	2	924.572	104.045	6108000
emph2018	As6p	1000000	2	351.8	828.851	5838000
emph2018	As6p	1000000	2	88.664	219.657	6839000
emph2018	As6p	1000000	2	18.4161	59.739	6302000
emph2018	As6p	1000000	2	0	0	7382000
emph2018	As6p	1000000	2	0	15.4282	7264000
emph2018	As6p	1000000	2	0	0	7068000
emph2018	As6p	1000000	2	0	363.16	7927000
emph2018	As6p	1000000	2	0	0	6621000
emph2018	As6p	1000000	2	0	0	6959000
emph2018	As6p	1000000	3	5.04866	1175.13	10030000
emph2018	As6p	1000000	3	13.9723	7835.01	9274000
emph2018	As6p	1000000	3	12.0064	60287.8	8350000
emph2018	As6p	1000000	3	359.058	266035	9552000
emph2018	As6p	1000000	3	1265.2	579265	6743000
emph2018	As6p	1000000	3	777.56	765986	5043000
emph2018	As6p	1000000	3	661.607	148947	3980000
emph2018	As6p	1000000	3	307.084	76132.7	3881000
emph2018	As6p	1000000	3	179.868	3090.81	4158000
emph2018	As6p	1000000	3	94.2848	244.378	6385000
emph2018	As6p	1000000	3	131.161	22.0912	6974000
emph2018	As6p	1000000	3	66.0841	39.0341	7610000
emph2018	As6p	1000000	3	40.8288	148.426	7562000
emph2018	As6p	1000000	3	17.3881	376.412	8250000
emph2018	As6p	1000000	3	5.92511	396.625	8664000
emph2018	As6p	1000000	3	3.9638	561.521	8688000
emph2018	As6p	1000000	3	3.27883	36.1229	8274000
emph2018	As6p	1000000	3	0	223.885	8060000
emph2018	As6p	1000000	3	8.13641	113.319	7729000
emph2018	As6p	1000000	4	66.7253	28276.5	8608000
emph2018	As6p	1000000	4	107.327	197554	8634000
emph2018	As6p	1000000	4	819.229	778744	8554000
emph2018	As6p	1000000	4	2716.74	4.0486e+06	6320000
emph2018	As6p	1000000	4	165.867	1.47648e+06	3432000
emph2018	As6p	1000000	4	1992.07	849628	2500000
emph2018	As6p	1000000	4	811.229	107885	2187000
emph2018	As6p	1000000	4	142.966	76903.3	2633000
emph2018	As6p	1000000	4	212.847	45183.5	3942000
emph2018	As6p	1000000	4	2904.9	25597.4	5037000
emph2018	As6p	1000000	4	5161.22	39952.1	4190000
emph2018	As6p	1000000	4	3740.36	32061.3	5460000
emph2018	As6p	1000000	4	1051.76	13977.6	5161000
emph2018	As6p	1000000	4	328.36	2789.52	5902000
emph2018	As6p	1000000	4	69.6989	603.944	6142000
emph2018	As6p	1000000	4	3.45115	224.873	6047000
emph2018	As6p	1000000	4	5.72086	227.156	7265000
emph2018	As6p	1000000	4	0	27.4541	6517000
emph2018	As6p	1000000	4	0	0	6921000
emph2018	As6p	1000000	5	0	7027.93	9671000
emph2018	As6p	1000000	5	107.654	49982.8	9914000
emph2018	As6p	1000000	5	349.352	186836	9541000
emph2018	As6p	1000000	5	1403.16	393633	8755000
emph2018	As6p	1000000	5	132.57	624722	6341000
emph2018	As6p	1000000	5	376.389	238716	3397600
emph2018	As6p	1000000	5	213.636	13205.6	3556000
emph2018	As6p	1000000	5	44.3286	6826.73	3695000
emph2018	As6p	1000000	5	15.3066	307.571	6154000
emph2018	As6p	1000000	5	63.2917	98.1488	6751000
emph2018	As6p	1000000	5	105.899	1.12819	6613000
emph2018	As6p	1000000	5	27.138	331.821	6621000
emph2018	As6p	1000000	5	22.2472	514.766	7827000
emph2018	As6p	1000000	5	6.26484	569.886	8400000
emph2018	As6p	1000000	5	18.5287	919.653	8190000
emph2018	As6p	1000000	5	10.4841	469.167	7355000
emph2018	As6p	1000000	5	4.25463	16.6987	7540000
emph2018	As6p	1000000	5	0	31.2387	7946000
emph2018	As6p	1000000	5	3.08871	0	7744000
emph2018	As6p	100000	1	0	811.981	9486000
emph2018	As6p	100000	1	3.27921	5453.1	9207000
emph2018	As6p	100000	1	12.6723	22131.8	9298000
emph2018	As6p	100000	1	90.7881	52488.5	8594000
emph2018	As6p	100000	1	196.077	263546	8274000
emph2018	As6p	100000	1	1013.18	646886	6695000
emph2018	As6p	100000	1	979.581	170508	4978000
emph2018	As6p	100000	1	384.755	63204.7	4398000
emph2018	As6p	100000	1	116.591	9595.72	5201000
emph2018	As6p	100000	1	174.257	1873.44	4458000
emph2018	As6p	100000	1	372.69	299.485	6901000
emph2018	As6p	100000	1	161.754	1007.55	6932000
emph2018	As6p	100000	1	54.5022	482.511	7358000
emph2018	As6p	100000	1	9.86677	116.989	7711000
emph2018	As6p	100000	1	5.85274	2.27853	7890000
emph2018	As6p	100000	1	0	19.3128	9494000
emph2018	As6p	100000	1	0	0	7437000
emph2018	As6p	100000	1	0	0	8421000
emph2018	As6p	100000	1	0	0	8077000
emph2018	As6p	100000	2	0	3336.25	9682000
emph2018	As6p	100000	2	63.3404	18410.1	8221000
emph2018	As6p	100000	2	217.754	101135	9082000
emph2018	As6p	100000	2	1162.05	453956	7932000
emph2018	As6p	100000	2	1748.38	1.25204e+06	6778000
emph2018	As6p	100000	2	7852.58	1.74456e+06	4347000
emph2018	As6p	100000	2	2208.11	387089	2459000
emph2018	As6p	100000	2	990.131	85458.7	2510000
emph2018	As6p	100000	2	216.196	16051.3	4342000
emph2018	As6p	100000	2	596.788	5081.34	4883000
emph2018	As6p	100000	2	723.944	2719.76	5204000
emph2018	As6p	100000	2	491.689	311.366	4850000
emph2018	As6p	100000	2	176.407	0	6209000
emph2018	As6p	100000	2	25.6325	96.2046	6494000
emph2018	As6p	100000	2	7.27718	36.4429	6621000
emph2018	As6p	100000	2	0	57.8275	7262000
emph2018	As6p	100000	2	0	27.2643	7462000
emph2018	As6p	100000	2	0	5.78566	8053000
emph2018	As6p	100000	2	0	12.992	7934000
emph2018	As6p	100000	3	0	2613.88	9952000
emph2018	As6p	100000	3	11.4947	9938.34	9913000
emph2018	As6p	100000	3	58.5	31049	8748000
emph2018	As6p	100000	3	63.6504	74751.1	8399000
emph2018	As6p	100000	3	327.735	171337	7903000
emph2018	As6p	100000	3	705.982	349134	7624000
emph2018	As6p	100000	3	339.419	122159	5991000
emph2018	As6p	100000	3	135.179	97938.6	4785000
emph2018	As6p	100000	3	264.841	14896.5	4820000
emph2018	As6p	100000	3	1227.49	7748.12	7668000
emph2018	As6p	100000	3	1307.15	863.617	6942000
emph2018	As6p	100000	3	497.039	0	7422000
emph2018	As6p	100000	3	154.791	47.1058	6449000
emph2018	As6p	100000	3	85.5494	167.614	7141000
emph2018	As6p	100000	3	20.4966	0.452329	6743000
emph2018	As6p	100000	3	0	31.5582	7282000
emph2018	As6p	100000	3	0	0	7086000
emph2018	As6p	100000	3	0	0	7800000
emph2018	As6p	100000	3	0	0	7226000
emph2018	As6p	100000	4	0	862.116	9930000
emph2018	As6p	100000	4	0	3908.68	9814000
emph2018	As6p	100000	4	13.413	14894.1	9714000
emph2018	As6p	100000	4	68.9385	36040.3	8824000
emph2018	As6p	100000	4	101.681	204617	7886000
emph2018	As6p	100000	4	1185.21	323968	7391000
emph2018	As6p	100000	4	192.025	159465	5524000
emph2018	As6p	100000	4	124.219	43013.5	4553000
emph2018	As6p	100000	4	73.8686	14397.8	5271000
emph2018	As6p	100000	4	450.799	6278.49	6198000
emph2018	As6p	100000	4	1031.77	1155.02	6651000
emph2018	As6p	100000	4	677.14	481.173	7163000
emph2018	As6p	100000	4	237.173	0	6826000
emph2018	As6p	100000	4	53.7188	182.885	7123000
emph2018	As6p	100000	4	12.5366	15.8481	7010000
emph2018	As6p	100000	4	0	13.5247	9455000
emph2018	As6p	100000	4	0	0	7212000
emph2018	As6p	100000	4	0	0	7343000
emph2018	As6p	100000	4	0	0	8077000
emph2018	As6p	100000	5	2.94861	1159.26	9493000
emph2018	As6p	100000	5	25.7361	5201.1	9460000
emph2018	As6p	100000	5	29.6047	34350.3	8126000
emph2018	As6p	100000	5	85.4531	120274	8257000
emph2018	As6p	100000	5	728.177	389737	7363000
emph2018	As6p	100000	5	1033.65	664961	5324000
emph2018	As6p	100000	5	773.479	219302	4586000
emph2018	As6p	100000	5	717.318	58233.3	3998000
emph2018	As6p	100000	5	469.689	19005.8	4987000
emph2018	As6p	100000	5	1425.34	2158	6079000
emph2018	As6p	100000	5	1086.02	0	6849000
emph2018	As6p	100000	5	556.661	0	7224000
emph2018	As6p	100000	5	90.3274	519.746	6547000
emph2018	As6p	100000	5	28.042	134.834	6859000
emph2018	As6p	100000	5	2.32397	35.0771	8082000
emph2018	As6p	100000	5	0	46.7196	7529000
emph2018	As6p	100000	5	0	12.3649	7130000
emph2018	As6p	100000	5	0	11.9962	7213000
emph2018	As6p	100000	5	0	0	7434000
emph2018	As6p	1000	1	0	0	8117000
emph2018	As6p	1000	1	0	0	9264000
emph2018	As6p	1000	1	0	6.38745	9223000
emph2018	As6p	1000	1	0	118.991	9158000
emph2018	As6p	1000	1	0	370.327	8426000
emph2018	As6p	1000	1	0	2455.03	9121000
emph2018	As6p	1000	1	32.5661	181980	8865000
emph2018	As6p	1000	1	140.635	42017.9	9005000
emph2018	As6p	1000	1	791.497	111835	8626000
emph2018	As6p	1000	1	1209.47	594532	7377000
emph2018	As6p	1000	1	478.732	701412	5536000
emph2018	As6p	1000	1	165.311	237942	4081000
emph2018	As6p	1000	1	178.156	667.221	2630000
emph2018	As6p	1000	1	90.5227	7355.95	3343000
emph2018	As6p	1000	1	17.1076	892.958	4659000
emph2018	As6p	1000	1	55.6144	181.049	6211000
emph2018	As6p	1000	1	70.0636	214.565	6686000
emph2018	As6p	1000	1	29.5774	125.973	7329000
emph2018	As6p	1000	1	39.913	1221.63	8038000
emph2018	As6p	1000	2	0	13.5396	8639000
emph2018	As6p	1000	2	0	108.029	8638000
emph2018	As6p	1000	2	0	533.755	9744000
emph2018	As6p	1000	2	0	2366.48	9610000
emph2018	As6p	1000	2	10.8845	12371.2	7931000
emph2018	As6p	1000	2	189.971	69076.6	9440000
emph2018	As6p	1000	2	483.935	209342	9018000
emph2018	As6p	1000	2	496.03	177699	6371000
emph2018	As6p	1000	2	471.423	174118	5296000
emph2018	As6p	1000	2	452.423	73753.6	4589000
emph2018	As6p	1000	2	1284.91	16156.2	4660000
emph2018	As6p	1000	2	1125.21	3496.8	5463000
emph2018	As6p	1000	2	919.346	0	6655000
emph2018	As6p	1000	2	696.493	213.047	6798000
emph2018	As6p	1000	2	260.374	0	7027000
emph2018	As6p	1000	2	101.718	0	6705000
emph2018	As6p	1000	2	7.22565	24.4905	7042000
emph2018	As6p	1000	2	2.31877	0	7389000
emph2018	As6p	1000	2	0	0	8243000
emph2018	As6p	1000	3	0	13.2251	9365000
emph2018	As6p	1000	3	0	42.9731	9573000
emph2018	As6p	1000	3	0	350.693	9066000
emph2018	As6p	1000	3	0	1537.8	8878000
emph2018	As6p	1000	3	0	10289.5	8980000
emph2018	As6p	1000	3	164.909	55755.6	9018000
emph2018	As6p	1000	3	588.139	178345	9587000
emph2018	As6p	1000	3	969.212	238779	7428000
emph2018	As6p	1000	3	490.68	274304	5250000
emph2018	As6p	1000	3	64.5569	195379	4355000
emph2018	As6p	1000	3	986.001	52450.3	3459000
emph2018	As6p	1000	3	665.977	3112.74	5644000
emph2018	As6p	1000	3	268.712	2201.77	6992000
emph2018	As6p	1000	3	181.497	0	7392000
emph2018	As6p	1000	3	96.0195	0	6596000
emph2018	As6p	1000	3	21.4074	0	8797000
emph2018	As6p	1000	3	5.64501	0	8539000
emph2018	As6p	1000	3	0	0	7389000
emph2018	As6p	1000	3	0	0	7493000
emph2018	As6p	1000	4	0	44.3267	9855000
emph2018	As6p	1000	4	0	241.698	9796000
emph2018	As6p	1000	4	0	1299.34	9168000
emph2018	As6p	1000	4	12.9153	10797.3	7618000
emph2018	As6p	1000	4	10.8724	35669.7	9289000
emph2018	As6p	1000	4	406.14	125503	8923000
emph2018	As6p	1000	4	751.937	360162	7600000
emph2018	As6p	1000	4	674.659	210066	5785000
emph2018	As6p	1000	4	642.696	18700.9	5094000
emph2018	As6p	1000	4	387.695	14526.7	4831000
emph2018	As6p	1000	4	293.199	5992.88	5627000
emph2018	As6p	1000	4	283.162	1453.85	7338000
emph2018	As6p	1000	4	335.493	78362.6	7510000
emph2018	As6p	1000	4	274.154	136.158	7323000
emph2018	As6p	1000	4	81.5866	448.259	7985000
emph2018	As6p	1000	4	35.8893	0	7783000
emph2018	As6p	1000	4	11.2182	14.322	7931000
emph2018	As6p	1000	4	5.78079	9.61051	8185000
emph2018	As6p	1000	4	0	10.6694	8040000
emph2018	As6p	1000	5	0	5.31532	8995000
emph2018	As6p	1000	5	0	42.9975	9677000
emph2018	As6p	1000	5	0	212.461	8743000
emph2018	As6p	1000	5	0	1428.16	9211000
emph2018	As6p	1000	5	0	5309.19	7411000
emph2018	As6p	1000	5	6.37834	19957.6	9239000
emph2018	As6p	1000	5	129.733	92281.8	7641000
emph2018	As6p	1000	5	151.087	120063	7800000
emph2018	As6p	1000	5	944.155	12217.2	5574000
emph2018	As6p	1000	5	517.881	117773	5401000
emph2018	As6p	1000	5	304.287	48248.2	5366000
emph2018	As6p	1000	5	519.051	4771.39	5000000
emph2018	As6p	1000	5	244.839	0	6610000
emph2018	As6p	1000	5	149.811	83.3498	6864000
emph2018	As6p	1000	5	48.9813	7.02031	7753000
emph2018	As6p	1000	5	16.0131	3.53938	7657000
emph2018	As6p	1000	5	0	0	7657000
emph2018	As6p	1000	5	0	0	7867000
emph2018	As6p	1000	5	0	0	8425000
emph2018	As6p	10	1	0	0	10120000
emph2018	As6p	10	1	0	0	8941000
emph2018	As6p	10	1	0	18.0356	8167000
emph2018	As6p	10	1	0	76.8555	8210000
emph2018	As6p	10	1	0	520.747	8034000
emph2018	As6p	10	1	0	3426.63	7519000
emph2018	As6p	10	1	43.6475	11783.6	7408000
emph2018	As6p	10	1	229.475	44045.6	7954000
emph2018	As6p	10	1	959.355	164769	7718000
emph2018	As6p	10	1	2737.52	617608	6568000
emph2018	As6p	10	1	1844.58	1.03443e+06	4722000
emph2018	As6p	10	1	2248.75	242775	3626000
emph2018	As6p	10	1	1279.29	28122	2986000
emph2018	As6p	10	1	705.442	6848.77	4188000
emph2018	As6p	10	1	238.299	1596.46	5811000
emph2018	As6p	10	1	247.564	617.781	5959000
emph2018	As6p	10	1	238.734	237.134	6317000
emph2018	As6p	10	1	124.576	453.79	7653000
emph2018	As6p	10	1	67.6131	632.073	7758000
emph2018	As6p	10	2	0	0	9583000
emph2018	As6p	10	2	0	5.12831	9331000
emph2018	As6p	10	2	0	2.17242	8833000
emph2018	As6p	10	2	0	20.5486	9352000
emph2018	As6p	10	2	0	130.027	9273000
emph2018	As6p	10	2	2.56098	810.351	9194000
emph2018	As6p	10	2	0	13603.2	9154000
emph2018	As6p	10	2	25.8656	19150	8343000
emph2018	As6p	10	2	117.363	50503.4	9096000
emph2018	As6p	10	2	866.227	225291	8168000
emph2018	As6p	10	2	1264.12	558102	6649000
emph2018	As6p	10	2	933.902	612063	5298000
emph2018	As6p	10	2	1500.64	277151	3924000
emph2018	As6p	10	2	1066.45	91691.4	3108000
emph2018	As6p	10	2	220.318	18719.4	5633000
emph2018	As6p	10	2	380.396	7588.59	5913000
emph2018	As6p	10	2	1036.01	1154.94	4777000
emph2018	As6p	10	2	578.686	731.53	6513000
emph2018	As6p	10	2	174.648	119.236	7464000
emph2018	As6p	10	3	0	0	9727000
emph2018	As6p	10	3	0	0	9434000
emph2018	As6p	10	3	0	0	9150000
emph2018	As6p	10	3	0	27.9173	9204000
emph2018	As6p	10	3	0	131.233	8036000
emph2018	As6p	10	3	0	849.111	8803000
emph2018	As6p	10	3	0	4644.04	9080000
emph2018	As6p	10	3	30.8381	19793.3	8444000
emph2018	As6p	10	3	99.6916	105501	8779000
emph2018	As6p	10	3	457.953	243345	8110000
emph2018	As6p	10	3	677.542	550887	6593000
emph2018	As6p	10	3	436.349	294667	5933000
emph2018	As6p	10	3	397.915	71787.9	4313000
emph2018	As6p	10	3	226.742	16490	4905000
emph2018	As6p	10	3	70.3758	6236.49	5809000
emph2018	As6p	10	3	187.258	1388.26	7221000
emph2018	As6p	10	3	363.143	21.765	7259000
emph2018	As6p	10	3	209.213	219.583	7079000
emph2018	As6p	10	3	92.4319	104.846	7241000
emph2018	As6p	10	4	0	0	9354000
emph2018	As6p	10	4	0	0	9612000
emph2018	As6p	10	4	0	37.6739	9478000
emph2018	As6p	10	4	0	77.8522	8261000
emph2018	As6p	10	4	0	428.748	9171000
emph2018	As6p	10	4	0	3857.96	7142000
emph2018	As6p	10	4	43.9446	10303.1	8917000
emph2018	As6p	10	4	208.157	56708.4	7376000
emph2018	As6p	10	4	335.066	257325	8788000
emph2018	As6p	10	4	1499.46	554044	7262000
emph2018	As6p	10	4	3303.75	707654	5837000
emph2018	As6p	10	4	3041.43	192454	4483000
emph2018	As6p	10	4	1893.28	15942.4	4588000
emph2018	As6p	10	4	710.892	4128.68	5253000
emph2018	As6p	10	4	243.44	981.64	6494000
emph2018	As6p	10	4	94.1567	349.245	5185000
emph2018	As6p	10	4	93.0781	125.317	4999000
emph2018	As6p	10	4	17.7686	247.941	7470000
emph2018	As6p	10	4	7.82425	160.437	8055000
emph2018	As6p	10	5	0	0	9495000
emph2018	As6p	10	5	0	0	9192000
emph2018	As6p	10	5	0	25.772	9206000
emph2018	As6p	10	5	0	83.0231	8187000
emph2018	As6p	10	5	2.27784	413.021	8222000
emph2018	As6p	10	5	0	3800.41	6587000
emph2018	As6p	10	5	26.3976	8374.5	8601000
emph2018	As6p	10	5	147.036	59063.4	7268000
emph2018	As6p	10	5	512.025	290817	7270000
emph2018	As6p	10	5	903.542	327333	6093000
emph2018	As6p	10	5	1074.16	255685	4904000
emph2018	As6p	10	5	350.509	62570.3	4031000
emph2018	As6p	10	5	227.407	5318.13	3458000
emph2018	As6p	10	5	84.7234	799.944	5010000
emph2018	As6p	10	5	18.7878	175.983	6968000
emph2018	As6p	10	5	24.4629	0	7972000
emph2018	As6p	10	5	22.9827	0	5085000
emph2018	As6p	10	5	6.43263	1.45488	8247000
emph2018	As6p	10	5	0	7.48884	8474000
emph2018	As6p	10	1	0	0	9628000
emph2018	As6p	10	1	0	5.00223	9458000
emph2018	As6p	10	1	0	0	8464000
emph2018	As6p	10	1	0	4.85915	8768000
emph2018	As6p	10	1	0	68.3424	7996000
emph2018	As6p	10	1	0	206.137	7980000
emph2018	As6p	10	1	0	871.382	8945000
emph2018	As6p	10	1	19.8818	2761.24	9359000
emph2018	As6p	10	1	76.655	24063.9	9168000
emph2018	As6p	10	1	411.186	209784	8790000
emph2018	As6p	10	1	1422.79	396111	7870000
emph2018	As6p	10	1	498.184	316407	5045000
emph2018	As6p	10	1	962.309	116346	5011000
emph2018	As6p	10	1	995.539	47176	4825000
emph2018	As6p	10	1	266.077	6018.06	5670000
emph2018	As6p	10	1	106.845	1494.18	7092000
emph2018	As6p	10	1	94.2737	377.143	7288000
emph2018	As6p	10	1	113.236	154.204	7166000
emph2018	As6p	10	1	42.0119	76.0806	8600000
emph2018	As6p	10	2	0	0	8242000
emph2018	As6p	10	2	0	0	9470000
emph2018	As6p	10	2	0	0	8830000
emph2018	As6p	10	2	0	0	7873000
emph2018	As6p	10	2	0	6.68125	7066000
emph2018	As6p	10	2	0	18.7871	8531000
emph2018	As6p	10	2	0	119.148	7304000
emph2018	As6p	10	2	0	407.609	7486000
emph2018	As6p	10	2	11.7753	2727.32	7349000
emph2018	As6p	10	2	40.2075	40426.2	8382000
emph2018	As6p	10	2	276.093	128472	7714000
emph2018	As6p	10	2	1009.24	347301	7006000
emph2018	As6p	10	2	1088.12	532945	5396000
emph2018	As6p	10	2	1377.83	437992	3804000
emph2018	As6p	10	2	1629.86	223950	3336000
emph2018	As6p	10	2	1617.44	32923.8	3914000
emph2018	As6p	10	2	215.49	2125.95	4783000
emph2018	As6p	10	2	344.528	0	6380000
emph2018	As6p	10	2	169.311	0	5332000
emph2018	As6p	10	3	0	0	9137000
emph2018	As6p	10	3	0	6.07498	8762000
emph2018	As6p	10	3	0	5.34218	8873000
emph2018	As6p	10	3	0	39.1959	7976000
emph2018	As6p	10	3	0	352.874	8587000
emph2018	As6p	10	3	0	1532.26	8453000
emph2018	As6p	10	3	14.6294	5837.46	9085000
emph2018	As6p	10	3	40.3034	10878.8	8582000
emph2018	As6p	10	3	378.143	52801.3	7956000
emph2018	As6p	10	3	1387.32	423620	8681000
emph2018	As6p	10	3	670.475	612532	5541000
emph2018	As6p	10	3	1043.7	248483	5005000
emph2018	As6p	10	3	845.808	93497.7	4041000
emph2018	As6p	10	3	577.329	36463.6	4734000
emph2018	As6p	10	3	394.71	3979.43	5222000
emph2018	As6p	10	3	449.175	1681.44	6706000
emph2018	As6p	10	3	307.361	168.8	6314000
emph2018	As6p	10	3	161.681	45.6864	6836000
emph2018	As6p	10	3	16.4202	92.8338	7571000
emph2018	As6p	10	4	0	0	9574000
emph2018	As6p	10	4	0	3.93904	10140000
emph2018	As6p	10	4	0	0	9041000
emph2018	As6p	10	4	0	20.2595	9199000
emph2018	As6p	10	4	0	82.9259	8931000
emph2018	As6p	10	4	2.56274	354.165	9248000
emph2018	As6p	10	4	0	1575.98	8515000
emph2018	As6p	10	4	8.06823	4660.27	8295000
emph2018	As6p	10	4	114.679	51375.5	8422000
emph2018	As6p	10	4	250.601	182664	8925000
emph2018	As6p	10	4	806.423	351872	7598000
emph2018	As6p	10	4	346.392	358242	5486000
emph2018	As6p	10	4	636.239	112202	4744000
emph2018	As6p	10	4	352.153	20304.6	3691000
emph2018	As6p	10	4	243.546	1554.62	4080000
emph2018	As6p	10	4	166.671	58.2895	5182000
emph2018	As6p	10	4	12.9858	3.1777	6716000
emph2018	As6p	10	4	11.0096	4.96018	7498000
emph2018	As6p	10	4	8.78656	0	7693000
emph2018	As6p	10	5	0	0	8272000
emph2018	As6p	10	5	0	0	9025000
emph2018	As6p	10	5	0	0	7803000
emph2018	As6p	10	5	0	40.0052	7850000
emph2018	As6p	10	5	0	380.965	8338000
emph2018	As6p	10	5	0	13845.1	9248000
emph2018	As6p	10	5	17.6111	9012.24	7983000
emph2018	As6p	10	5	43.5915	30335.2	8831000
emph2018	As6p	10	5	609.486	91925.6	8901000
emph2018	As6p	10	5	2417.24	1.15369e+06	7651000
emph2018	As6p	10	5	3038.65	958925	4674000
emph2018	As6p	10	5	1566.8	203993	3081000
emph2018	As6p	10	5	1704.95	53579.8	3332000
emph2018	As6p	10	5	626.019	20244.6	3377000
emph2018	As6p	10	5	203.99	7554.02	6010000
emph2018	As6p	10	5	323.699	4153.48	5356000
emph2018	As6p	10	5	416.985	3727.21	6600000
emph2018	As6p	10	5	430.876	2210.76	7444000
emph2018	As6p	10	5	90.1923	1596.57	7506000
eseb2011	As8p	1000000	1	2.03822	20523.2	8938000
eseb2011	As8p	1000000	1	170.862	102492	9954000
eseb2011	As8p	1000000	1	258.872	378375	8331000
eseb2011	As8p	1000000	1	2153.23	1.13111e+06	5720000
eseb2011	As8p	1000000	1	1183.17	1.05976e+06	4201000
eseb2011	As8p	1000000	1	359.825	621945	3959000
eseb2011	As8p	1000000	1	92.7816	89089.1	3331000
eseb2011	As8p	1000000	1	87.0208	11005.3	4831000
eseb2011	As8p	1000000	1	68.6037	1424.56	8406000
eseb2011	As8p	1000000	1	146.274	411.114	6338000
eseb2011	As8p	1000000	1	108.839	202.342	6691000
eseb2011	As8p	1000000	1	39.4117	316.827	7214000
eseb2011	As8p	1000000	1	12.5123	83.796	7182000
eseb2011	As8p	1000000	1	4.55612	163.291	8194000
eseb2011	As8p	1000000	1	4.54572	230.059	9312000
eseb2011	As8p	1000000	2	2.56651	22555.2	8790000
eseb2011	As8p	1000000	2	40.108	129706	9634000
eseb2011	As8p	1000000	2	512.883	381560	8275000
eseb2011	As8p	1000000	2	2915.43	670143	6887000
eseb2011	As8p	1000000	2	1997.99	605037	5674000
eseb2011	As8p	1000000	2	537.496	215153	4705000
eseb2011	As8p	1000000	2	267.24	31355.4	4299000
eseb2011	As8p	1000000	2	157.08	6391.03	5741000
eseb2011	As8p	1000000	2	333.409	1444.59	6998000
eseb2011	As8p	1000000	2	167.804	622.287	5610000
eseb2011	As8p	1000000	2	371.221	494.995	7383000
eseb2011	As8p	1000000	2	122.299	496.481	7906000
eseb2011	As8p	1000000	2	16.1448	212.856	8078000
eseb2011	As8p	1000000	2	2.49364	157.961	8337000
eseb2011	As8p	1000000	2	2.27044	103.066	8829000
eseb2011	As8p	1000000	3	2.08299	12489	8958000
eseb2011	As8p	1000000	3	64.1091	92439.2	10310000
eseb2011	As8p	1000000	3	455.463	313955	9630000
eseb2011	As8p	1000000	3	2643.73	951640	8210000
eseb2011	As8p	1000000	3	2414.26	706053	5621000
eseb2011	As8p	1000000	3	1107.99	333694	3747000
eseb2011	As8p	1000000	3	290.617	112907	3567000
eseb2011	As8p	1000000	3	102.311	17372.6	5322000
eseb2011	As8p	1000000	3	110.501	2541.66	6760000
eseb2011	As8p	1000000	3	318.581	418.719	6961000
eseb2011	As8p	1000000	3	432.45	230.593	6741000
eseb2011	As8p	1000000	3	38.8281	259.926	6850000
eseb2011	As8p	1000000	3	3.88446	60.3421	5981000
eseb2011	As8p	1000000	3	0	57.6156	6912000
eseb2011	As8p	1000000	3	1.4462	147.93	7234000
eseb2011	As8p	1000000	4	10.278	36551.5	9465000
eseb2011	As8p	1000000	4	124.465	204614	8107000
eseb2011	As8p	1000000	4	493.75	365273	5129000
eseb2011	As8p	1000000	4	3824.04	1.5126e+06	4550000
eseb2011	As8p	1000000	4	3041.33	1.03064e+06	2821000
eseb2011	As8p	1000000	4	1681.04	423668	2880000
eseb2011	As8p	1000000	4	1069.01	85087	3122000
eseb2011	As8p	1000000	4	710.779	8716.49	4612000
eseb2011	As8p	1000000	4	366.856	4173.56	5994000
eseb2011	As8p	1000000	4	203.413	1349.63	4902000
eseb2011	As8p	1000000	4	308.233	895.853	5950000
eseb2011	As8p	1000000	4	130.413	1356.23	6299000
eseb2011	As8p	1000000	4	47.2094	388.611	7266000
eseb2011	As8p	1000000	4	19.2919	714.315	6689000
eseb2011	As8p	1000000	4	4.47355	388.639	8029000
eseb2011	As8p	1000000	5	0	6515.45	9437000
eseb2011	As8p	1000000	5	27.4348	38585.8	9460000
eseb2011	As8p	1000000	5	54.8695	196483	9590000
eseb2011	As8p	1000000	5	1180.84	503101	8620000
eseb2011	As8p	1000000	5	2334.19	765945	6414000
eseb2011	As8p	1000000	5	700.068	604415	4630000
eseb2011	As8p	1000000	5	519.108	97591.9	4578000
eseb2011	As8p	1000000	5	219.491	25369.1	5860000
eseb2011	As8p	1000000	5	139.671	2874.28	6467000
eseb2011	As8p	1000000	5	260.524	2085.83	6857000
eseb2011	As8p	1000000	5	569.223	1050.6	6038000
eseb2011	As8p	1000000	5	102.802	1087.22	6502000
eseb2011	As8p	1000000	5	18.034	1061.01	8043000
eseb2011	As8p	1000000	5	23.7506	1256.53	8612000
eseb2011	As8p	1000000	5	9.0772	623.349	7694000
evol2011	As12	1000000	1	0.465	154.222	9165000
evol2011	As12	1000000	1	3.39	231.674	9475000
evol2011	As12	1000000	1	39.5	28977.8	9018000
evol2011	As12	1000000	1	174.1	41910.6	9190000
evol2011	As12	1000000	1	63.2	115603	8871000
evol2011	As12	1000000	1	317.4	128013	5800000
evol2011	As12	1000000	1	33.1	113945	6102000
evol2011	As12	1000000	1	72	1374.16	5850000
evol2011	As12	1000000	1	22.9	1211.52	6182000
evol2011	As12	1000000	1	40.2	982.484	6779000
evol2011	As12	1000000	1	87.2	987.319	7519000
evol2011	As12	1000000	1	25	917.73	7929000
evol2011	As12	1000000	1	118.7	1114.16	7600000
evol2011	As12	1000000	1	0.205	437.422	6523000
evol2011	As12	1000000	1	12	157.575	7315000
evol2011	As12	1000000	1	0	37.3062	8350000
evol2011	As12	1000000	1	0	17.5864	7830000
evol2011	As12	1000000	1	0	3.53416	7847000
evol2011	As12	1000000	1	0	0	7818000
evol2011	As12	1000000	2	5.2	414.394	9866000
evol2011	As12	1000000	2	11.7	871.489	8740000
evol2011	As12	1000000	2	35.4	53974	8906000
evol2011	As12	1000000	2	142.25	154361	8215000
evol2011	As12	1000000	2	249.1	150033	7257000
evol2011	As12	1000000	2	286.5	215849	6016000
evol2011	As12	1000000	2	314.1	74079.3	5159000
evol2011	As12	1000000	2	104.9	40311.5	5507000
evol2011	As12	1000000	2	75.7	21831.9	6199000
evol2011	As12	1000000	2	130.8	3268.05	7078000
evol2011	As12	1000000	2	433.4	1122.49	6994000
evol2011	As12	1000000	2	4.15	2758.56	6586000
evol2011	As12	1000000	2	2.66	571.212	8300000
evol2011	As12	1000000	2	0.716	19.8591	6528000
evol2011	As12	1000000	2	2.56	3.45465	7003000
evol2011	As12	1000000	2	0	38.1142	8048000
evol2011	As12	1000000	2	0.0753	13.109	7523000
evol2011	As12	1000000	2	0	21.1002	7591000
evol2011	As12	1000000	2	0	12.4945	7349000
evol2011	As12	1000000	3	3.18	328.327	9337000
evol2011	As12	1000000	3	4.69	835.741	9811000
evol2011	As12	1000000	3	71.5	98709.3	9061000
evol2011	As12	1000000	3	106.2	358713	8089000
evol2011	As12	1000000	3	318.1	138988	7346000
evol2011	As12	1000000	3	297.1	98483.7	5368000
evol2011	As12	1000000	3	86.1	52836.9	5452000
evol2011	As12	1000000	3	47.9	7017.43	6255000
evol2011	As12	1000000	3	6.54	1214.65	6468000
evol2011	As12	1000000	3	58.9	227.107	5883000
evol2011	As12	1000000	3	40.4	39.967	6292000
evol2011	As12	1000000	3	1.83	167.7	7131000
evol2011	As12	1000000	3	4.05	26.4589	7997000
evol2011	As12	1000000	3	0.405	46.9979	8226000
evol2011	As12	1000000	3	0.176	43.0123	6424000
evol2011	As12	1000000	3	0.505	28.6691	7199000
evol2011	As12	1000000	3	0	26.2563	7253000
evol2011	As12	1000000	3	0	13.8124	7512000
evol2011	As12	1000000	3	0	20.386	7503000
evol2011	As12	1000000	4	23.1	0	6910000
evol2011	As12	1000000	4	37.8	703.669	7878000
evol2011	As12	1000000	4	199.9	42625.2	8141000
evol2011	As12	1000000	4	1338.7	252790	7629000
evol2011	As12	1000000	4	5975.3	729393	4324000
evol2011	As12	1000000	4	1126.6	578894	2324000
evol2011	As12	1000000	4	433.8	237653	1803000
evol2011	As12	1000000	4	281.7	10883.1	2102000
evol2011	As12	1000000	4	312.8	12133.5	3484000
evol2011	As12	1000000	4	14.5	5991.25	4791000
evol2011	As12	1000000	4	141.6	2909.65	5918000
evol2011	As12	1000000	4	60.6	6097.94	6580000
evol2011	As12	1000000	4	75.9	6603.48	5946000
evol2011	As12	1000000	4	112.1	5458.95	5285000
evol2011	As12	1000000	4	6.73	451.868	6024000
evol2011	As12	1000000	4	36.3	1348.7	6655000
evol2011	As12	1000000	4	31.8	296.846	6955000
evol2011	As12	1000000	4	1.35	118.515	6875000
evol2011	As12	1000000	4	0	22.056	7123000
evol2011	As12	1000000	5	0	0	9514000
evol2011	As12	1000000	5	8.92	5305.58	9367000
evol2011	As12	1000000	5	237.4	42382.7	9573000
evol2011	As12	1000000	5	1128.8	52055.8	9208000
evol2011	As12	1000000	5	213.4	207479	7701000
evol2011	As12	1000000	5	76.2	115590	6406000
evol2011	As12	1000000	5	66.3	37175.7	5823000
evol2011	As12	1000000	5	6.57	13378.9	4904000
evol2011	As12	1000000	5	24.7	3447.87	5798000
evol2011	As12	1000000	5	25.7	866.242	6853000
evol2011	As12	1000000	5	181.7	835.117	7756000
evol2011	As12	1000000	5	92.1	599.413	7299000
evol2011	As12	1000000	5	42.9	237.273	7371000
evol2011	As12	1000000	5	0	547.879	7332000
evol2011	As12	1000000	5	0.549	66.7612	7558000
evol2011	As12	1000000	5	0.955	73.8094	7846000
evol2011	As12	1000000	5	0	32.3486	7827000
evol2011	As12	1000000	5	0	4.93904	7707000
evol2011	As12	1000000	5	0	10.746	8215000
evol2011	As12	1000000	6	0.648	0	9471000
evol2011	As12	1000000	6	12.3	394.552	8891000
evol2011	As12	1000000	6	27.5	19733.5	9827000
evol2011	As12	1000000	6	76.8	47593.4	9275000
evol2011	As12	1000000	6	47	144325	7641000
evol2011	As12	1000000	6	147.4	77440.5	6926000
evol2011	As12	1000000	6	96	114726	5200000
evol2011	As12	1000000	6	53.2	58697.4	6020000
evol2011	As12	1000000	6	22.9	2656.27	6065000
evol2011	As12	1000000	6	2.85	581.829	6791000
evol2011	As12	1000000	6	110.5	75.1335	8264000
evol2011	As12	1000000	6	29.2	93.7153	8043000
evol2011	As12	1000000	6	2.41	17.8367	7943000
evol2011	As12	1000000	6	0.734	8.624	6263000
evol2011	As12	1000000	6	0	0	7227000
evol2011	As12	1000000	6	0	0	8190000
evol2011	As12	1000000	6	0	2.14278	8124000
evol2011	As12	1000000	6	0	0	8302000
evol2011	As12	1000000	6	0	3.33744	8082000
evol2011	AJ51	1000000	1	41.8	1882.03	10140000
evol2011	AJ51	1000000	1	125.9	1999.26	9488000
evol2011	AJ51	1000000	1	903.3	99724.6	9136000
evol2011	AJ51	1000000	1	426.7	140728	7097000
evol2011	AJ51	1000000	1	281.5	209042	3288000
evol2011	AJ51	1000000	1	253.7	240818	2738000
evol2011	AJ51	1000000	1	84.8	103997	1877000
evol2011	AJ51	1000000	1	186.5	57284.2	1989000
evol2011	AJ51	1000000	1	34.6	186.03	3814000
evol2011	AJ51	1000000	1	387.7	8897.55	5737000
evol2011	AJ51	1000000	1	1148.2	241.1	6451000
evol2011	AJ51	1000000	1	645.9	9396.11	6197000
evol2011	AJ51	1000000	1	131.6	1391.91	5909000
evol2011	AJ51	1000000	1	8.41	0	5004000
evol2011	AJ51	1000000	1	4.76	0	6899000
evol2011	AJ51	1000000	1	0	0	6439000
evol2011	AJ51	1000000	1	0	7.84	6422000
evol2011	AJ51	1000000	1	0	21.46	4876000
evol2011	AJ51	1000000	1	9.2	19.24	4706000
evol2011	AJ51	1000000	4	21.9	3162.42	8770000
evol2011	AJ51	1000000	4	154.8	803.33	9379000
evol2011	AJ51	1000000	4	961.8	54031.9	8686000
evol2011	AJ51	1000000	4	2152.3	324266	6568000
evol2011	AJ51	1000000	4	665.6	213255	3090000
evol2011	AJ51	1000000	4	617.6	186590	2437000
evol2011	AJ51	1000000	4	23.1	100386	1641000
evol2011	AJ51	1000000	4	89	13520.5	2135000
evol2011	AJ51	1000000	4	12.8	42.48	3748000
evol2011	AJ51	1000000	4	85.5	3742.15	5572000
evol2011	AJ51	1000000	4	177.8	195.21	5901000
evol2011	AJ51	1000000	4	107.9	318.2	6217000
evol2011	AJ51	1000000	4	0.455	190.795	7098000
evol2011	AJ51	1000000	4	13.4	20.43	5344000
evol2011	AJ51	1000000	4	0	0	6056000
evol2011	AJ51	1000000	4	0.106	0	7423000
evol2011	AJ51	1000000	4	0	5.98	7750000
evol2011	AJ51	1000000	4	0	0	7944000
evol2011	AJ51	1000000	4	0	39.27	8235000
evol2011	AJ51	1000000	5	4.5	111.58	9007000
evol2011	AJ51	1000000	5	42.4	2035.58	9023000
evol2011	AJ51	1000000	5	1513.75	77730.7	8202000
evol2011	AJ51	1000000	5	2985.1	112546	6172000
evol2011	AJ51	1000000	5	623.9	210214	2790000
evol2011	AJ51	1000000	5	131.5	178197	2639000
evol2011	AJ51	1000000	5	22.7	92448.9	2107000
evol2011	AJ51	1000000	5	131	6483.27	3372000
evol2011	AJ51	1000000	5	15.1	957.67	5317000
evol2011	AJ51	1000000	5	2096	3766.31	6628000
evol2011	AJ51	1000000	5	1739	2350.43	6144000
evol2011	AJ51	1000000	5	499.4	2032.9	6078000
evol2011	AJ51	1000000	5	28	2768.66	5984000
evol2011	AJ51	1000000	5	9.36	0	5685000
evol2011	AJ51	1000000	5	3.17	0	6115000
evol2011	AJ51	1000000	5	0.262	0	6682000
evol2011	AJ51	1000000	5	0	13.37	7730000
evol2011	AJ51	1000000	5	0	20.32	8231000
evol2011	AJ51	1000000	5	0	0	8039000
amna_2011	AJ	1000000	1	102.8	300463	8890000
amna_2011	AJ	1000000	2	35.9	115259	10900000
amna_2011	AJ	1000000	3	152.1	183494	9580000
amna_2011	AJ	1000000	4	43.7	122253	12820000
amna_2011	AJ	1000000	5	167.8	186880	9500000
amna_2011	AS	1000000	6	1199.4	340592	8050000
amna_2011	AS	1000000	7	550.9	607662	9860000
amna_2011	AS	1000000	8	502.9	729428	11040000
amna_2011	AS	1000000	9	452.3	555989	10620000
amna_2011	AS	1000000	10	465.6	882432	11120000
amna_2011	ER	1000000	11	95.9	166615	10110000
amna_2011	ER	1000000	12	178.2	195839	11020000
amna_2011	ER	1000000	13	505.3	277648	9340000
amna_2011	ER	1000000	14	130.4	549240	10140000
amna_2011	ER	1000000	15	279.1	669603	11420000
amna_2011	CR	1000000	16	6.42	80808	10110000
amna_2011	CR	1000000	19	10.3	187189	9340000
amna_2011	CR	1000000	20	35.7	160336	9910000
amna_2011	CW	1000000	21	28.4	92568.9	9160000
amna_2011	CW	1000000	22	54	248344	10140000
amna_2011	CW	1000000	23	16.7	61478.6	11100000
amna_2011	CW	1000000	24	1	3444.8	9430000
amna_2011	CW	1000000	25	77.5	371330	9400000
amna_2011	DK	1000000	26	18	65675.9	9680000
amna_2011	DK	1000000	27	14.3	100745	10610000
amna_2011	DK	1000000	28	20.7	117575	10430000
amna_2011	DK	1000000	29	9.81	55267.9	9710000
amna_2011	DK	1000000	30	17.5	114670	8990000
amna_2011	AJ	1000000	1	410.7	1.32645e+06	6210000
amna_2011	AJ	1000000	2	427.7	830925	9780000
amna_2011	AJ	1000000	3	1268.3	1.33711e+06	7320000
amna_2011	AJ	1000000	4	0	469333	9820000
amna_2011	AJ	1000000	5	1420.4	817056	9070000
amna_2011	AS	1000000	6	9185.3	1.18329e+06	6500000
amna_2011	AS	1000000	7	3346.4	1.27532e+06	7960000
amna_2011	AS	1000000	8	2937.1	1.24549e+06	9380000
amna_2011	AS	1000000	9	2702.3	615575	9290000
amna_2011	AS	1000000	10	5216.1	1.75505e+06	9830000
amna_2011	ER	1000000	11	721.2	762769	9310000
amna_2011	ER	1000000	12	1746.4	1.28349e+06	8860000
amna_2011	ER	1000000	13	1905.8	1.54904e+06	9240000
amna_2011	ER	1000000	14	1016.1	746305	9900000
amna_2011	ER	1000000	15	2072.4	1.45999e+06	10610000
amna_2011	CR	1000000	16	127.9	480616	8090000
amna_2011	CR	1000000	19	132.9	636461	9080000
amna_2011	CR	1000000	20	138.2	538788	9540000
amna_2011	CW	1000000	21	361.9	744875	8980000
amna_2011	CW	1000000	22	616.1	1.16759e+06	8930000
amna_2011	CW	1000000	23	56.7	251642	8220000
amna_2011	CW	1000000	24	1	10852.4	9200000
amna_2011	CW	1000000	25	614.5	1.50791e+06	8290000
amna_2011	DK	1000000	26	10.7	104798	9170000
amna_2011	DK	1000000	27	32.3	348875	10060000
amna_2011	DK	1000000	28	45.4	391984	9380000
amna_2011	DK	1000000	29	22.3	222359	9520000
amna_2011	DK	1000000	30	19.7	257930	8970000
amna_2011	AJ	1000000	1	71.7	1.28221e+06	4860000
amna_2011	AJ	1000000	2	513.7	1.8968e+06	8690000
amna_2011	AJ	1000000	3	1273.3	2.57035e+06	6090000
amna_2011	AJ	1000000	4	206	868744	8120000
amna_2011	AJ	1000000	5	1260.6	1.35625e+06	6260000
amna_2011	AS	1000000	6	17093.6	1.02173e+06	4850000
amna_2011	AS	1000000	7	4115.1	1.39359e+06	6290000
amna_2011	AS	1000000	8	3900.3	1.53005e+06	7140000
amna_2011	AS	1000000	9	2183.8	513816	7150000
amna_2011	AS	1000000	10	2858.8	2.21273e+06	6140000
amna_2011	ER	1000000	11	687.1	361029	7820000
amna_2011	ER	1000000	12	914.7	1.14147e+06	6310000
amna_2011	ER	1000000	13	2968.9	1.6729e+06	6500000
amna_2011	ER	1000000	14	1065.8	1.23975e+06	8130000
amna_2011	ER	1000000	15	669	1.06943e+06	6440000
amna_2011	CR	1000000	16	1026.2	794861	9580000
amna_2011	CR	1000000	19	5681.8	364937	7310000
amna_2011	CR	1000000	20	1835.2	1.53102e+06	9120000
amna_2011	CW	1000000	21	3259.6	1.86002e+06	7900000
amna_2011	CW	1000000	22	3458.8	1.74783e+06	6070000
amna_2011	CW	1000000	23	3905.4	1.00961e+06	6510000
amna_2011	CW	1000000	24	115.7	37030.9	7190000
amna_2011	CW	1000000	25	654.1	2.86254e+06	4920000
amna_2011	DK	1000000	26	180.6	217776	8630000
amna_2011	DK	1000000	27	190.1	828538	7960000
amna_2011	DK	1000000	28	460.6	527982	7270000
amna_2011	DK	1000000	29	169.4	344902	6280000
amna_2011	DK	1000000	30	212.1	668523	6260000
amna_2011	AJ	1000000	1	41.4	1.1116e+06	3160000
amna_2011	AJ	1000000	2	30.8	2.45772e+06	5980000
amna_2011	AJ	1000000	3	20.6	2371165	3920000
amna_2011	AJ	1000000	4	22.8	1.60425e+06	5260000
amna_2011	AJ	1000000	5	18.3	2.5277e+06	4610000
amna_2011	AS	1000000	6	22.5	3.14957e+06	3720000
amna_2011	AS	1000000	7	31.1	2.63565e+06	4000000
amna_2011	AS	1000000	8	57.6	5.35275e+06	4920000
amna_2011	AS	1000000	9	51.6	2871579	4600000
amna_2011	AS	1000000	10	36.3	3.9019e+06	3350000
amna_2011	ER	1000000	11	15.9	2.17589e+06	5100000
amna_2011	ER	1000000	12	35.8	1937234	4310000
amna_2011	ER	1000000	13	41.9	1.91037e+06	3790000
amna_2011	ER	1000000	14	85.4	3186999	6400000
amna_2011	ER	1000000	15	13.2	2.56699e+06	4060000
amna_2011	CR	1000000	16	183.8	3.26319e+06	9660000
amna_2011	CR	1000000	19	529.7	4.60656e+06	5250000
amna_2011	CR	1000000	20	874.6	4.4915e+06	8190000
amna_2011	CW	1000000	21	115.1	2.53487e+06	5750000
amna_2011	CW	1000000	22	34.3	2.27258e+06	4540000
amna_2011	CW	1000000	23	1281.8	3374421	5340000
amna_2011	CW	1000000	24	199.3	162129	7200000
amna_2011	CW	1000000	25	91.8	2.64363e+06	3750000
amna_2011	DK	1000000	26	15.5	868069	7600000
amna_2011	DK	1000000	27	52.9	1.45962e+06	6570000
amna_2011	DK	1000000	28	25.3	1471955	5730000
amna_2011	DK	1000000	29	85.1	902601	6820000
amna_2011	DK	1000000	30	29.1	1.20508e+06	5860000
amna_2011	AJ	1000000	1	1.4	2.08293e+06	2830000
amna_2011	AJ	1000000	2	7.69	881173	3710000
amna_2011	AJ	1000000	3	18.3	2.99207e+06	2090000
amna_2011	AJ	1000000	4	7.63	460429	2870000
amna_2011	AJ	1000000	5	7.71	2.2844e+06	3050000
amna_2011	AS	1000000	6	8.97	2.5289e+06	2670000
amna_2011	AS	1000000	7	1.9	1.50949e+06	2940000
amna_2011	AS	1000000	8	57.6	2934663	2790000
amna_2011	AS	1000000	9	32.1	2.12897e+06	3030000
amna_2011	AS	1000000	10	11.6	3.2992e+06	2260000
amna_2011	ER	1000000	11	14.1	1.61051e+06	2970000
amna_2011	ER	1000000	12	2.79	1.36788e+06	2890000
amna_2011	ER	1000000	13	36	2.04175e+06	2450000
amna_2011	ER	1000000	14	4.35	2.85046e+06	3480000
amna_2011	ER	1000000	15	5.14	2.00623e+06	2350000
amna_2011	CR	1000000	16	149.8	1.78652e+06	4380000
amna_2011	CR	1000000	19	21.6	1.96837e+06	2390000
amna_2011	CR	1000000	20	35.6	3.98301e+06	3730000
amna_2011	CW	1000000	21	30.2	1.80168e+06	3310000
amna_2011	CW	1000000	22	12.2	1.24073e+06	2700000
amna_2011	CW	1000000	23	146.1	2.26599e+06	4200000
amna_2011	CW	1000000	24	264.4	765286	7060000
amna_2011	CW	1000000	25	9.22	1.36944e+06	2410000
amna_2011	DK	1000000	26	79.9	566238	6120000
amna_2011	DK	1000000	27	166.6	742988	3930000
amna_2011	DK	1000000	28	118.9	791985	5020000
amna_2011	DK	1000000	29	157.3	821964	5870000
amna_2011	DK	1000000	30	115	743923	3580000
amna_2011	AJ	1000000	1	298.3	863871	3610000
amna_2011	AJ	1000000	2	149.3	563300	3120000
amna_2011	AJ	1000000	3	475.6	657939	1610000
amna_2011	AJ	1000000	4	393	801685	3290000
amna_2011	AJ	1000000	5	385.5	1.69191e+06	2500000
amna_2011	AS	1000000	6	6170.6	1.34569e+06	2110000
amna_2011	AS	1000000	7	904.5	502958	4200000
amna_2011	AS	1000000	8	4941	815931	2980000
amna_2011	AS	1000000	9	6674.7	613581	4230000
amna_2011	AS	1000000	10	2960	810186	2290000
amna_2011	ER	1000000	11	463.1	441237	3010000
amna_2011	ER	1000000	12	552	530730	3610000
amna_2011	ER	1000000	13	242.9	1.53042e+06	3030000
amna_2011	ER	1000000	14	219.4	857127	3120000
amna_2011	ER	1000000	15	363.5	1.17884e+06	2920000
amna_2011	CR	1000000	16	279.2	507002	2400000
amna_2011	CR	1000000	19	455.8	1.57599e+06	1720000
amna_2011	CR	1000000	20	1165.2	2.4745e+06	3240000
amna_2011	CW	1000000	21	340.5	579351	2780000
amna_2011	CW	1000000	22	816.3	1.15358e+06	2540000
amna_2011	CW	1000000	23	4745.2	2.56259e+06	2790000
amna_2011	CW	1000000	24	5763	2.42212e+06	6100000
amna_2011	CW	1000000	25	3524.4	906987	3050000
amna_2011	DK	1000000	26	93.7	380008	4660000
amna_2011	DK	1000000	27	160.1	543437	3590000
amna_2011	DK	1000000	28	154.6	491132	4200000
amna_2011	DK	1000000	29	293	383852	4380000
amna_2011	DK	1000000	30	155.4	618365	3330000
amna_2011	AJ	1000000	1	686.7	190263	4140000
amna_2011	AJ	1000000	2	406.5	56767.5	3360000
amna_2011	AJ	1000000	3	986.2	311132	2590000
amna_2011	AJ	1000000	4	3899.3	126491	4840000
amna_2011	AJ	1000000	5	1044	1.13122e+06	2900000
amna_2011	AS	1000000	6	8174.3	1.77744e+06	3390000
amna_2011	AS	1000000	7	3754.3	128911	5410000
amna_2011	AS	1000000	8	46353.6	752034	4270000
amna_2011	AS	1000000	9	27301.9	207573	4240000
amna_2011	AS	1000000	10	17480.2	814186	2820000
amna_2011	ER	1000000	11	3687.8	232967	4770000
amna_2011	ER	1000000	12	14440.2	216740	4570000
amna_2011	ER	1000000	13	14281.1	669345	3280000
amna_2011	ER	1000000	14	3391.3	388820	3480000
amna_2011	ER	1000000	15	9682	441754	3680000
amna_2011	CR	1000000	16	223.4	646966	2810000
amna_2011	CR	1000000	19	2515.1	672431	2840000
amna_2011	CR	1000000	20	4697.4	1.53691e+06	3720000
amna_2011	CW	1000000	21	442.5	558003	2880000
amna_2011	CW	1000000	22	4089.8	806709	3240000
amna_2011	CW	1000000	23	3478.2	1.30671e+06	2730000
amna_2011	CW	1000000	24	58148.5	2381412	4540000
amna_2011	CW	1000000	25	49590.1	979401	3730000
amna_2011	DK	1000000	26	487.3	276623	4430000
amna_2011	DK	1000000	27	3224.4	406683	5100000
amna_2011	DK	1000000	28	443.3	256796	4020000
amna_2011	DK	1000000	29	1106.7	318902	4020000
amna_2011	DK	1000000	30	2610.7	455654	3780000
amna_2011	AJ	1000000	1	3208.3	166712	5400000
amna_2011	AJ	1000000	2	277.9	15434.6	3730000
amna_2011	AJ	1000000	3	958.7	98889.6	3360000
amna_2011	AJ	1000000	4	1901.2	16904.1	6160000
amna_2011	AJ	1000000	5	1446.8	343955	3440000
amna_2011	AS	1000000	6	39342.2	554279	3860000
amna_2011	AS	1000000	7	2385.4	34543	4580000
amna_2011	AS	1000000	8	39204.2	377126	4710000
amna_2011	AS	1000000	9	7659.3	50264.6	5040000
amna_2011	AS	1000000	10	10388.4	482718	4740000
amna_2011	ER	1000000	11	14769.6	67364.9	5620000
amna_2011	ER	1000000	12	20199.7	88501.7	4570000
amna_2011	ER	1000000	13	32055.7	902549	4510000
amna_2011	ER	1000000	14	2920.8	113061	5700000
amna_2011	ER	1000000	15	10647.5	77496.8	4760000
amna_2011	CR	1000000	16	983.3	274716	3800000
amna_2011	CR	1000000	19	11969.2	498138	4020000
amna_2011	CR	1000000	20	6181.7	302547	5000000
amna_2011	CW	1000000	21	2279.6	198299	4000000
amna_2011	CW	1000000	22	19470.3	401521	4100000
amna_2011	CW	1000000	23	23020.3	730312	3570000
amna_2011	CW	1000000	24	17375.2	2.37826e+06	3600000
amna_2011	CW	1000000	25	49518.8	433306	4220000
amna_2011	DK	1000000	26	467.6	93415.2	4540000
amna_2011	DK	1000000	27	2486	122711	5010000
amna_2011	DK	1000000	28	863.6	48947.1	4210000
amna_2011	DK	1000000	29	1219.8	74057.8	4540000
amna_2011	DK	1000000	30	1295.8	88104.5	4440000
amna_2011	AJ	1000000	1	660	20034.3	6270000
amna_2011	AJ	1000000	2	23.4	477.6	3440000
amna_2011	AJ	1000000	3	574.9	47483.8	4100000
amna_2011	AJ	1000000	4	91.7	201.4	6630000
amna_2011	AJ	1000000	5	103.9	129150	3960000
amna_2011	AS	1000000	6	2441.5	67046.5	4240000
amna_2011	AS	1000000	7	291.3	1597.4	5280000
amna_2011	AS	1000000	8	5773.9	48598.4	5650000
amna_2011	AS	1000000	9	626.5	1357.4	6470000
amna_2011	AS	1000000	10	2316	180464	5460000
amna_2011	ER	1000000	11	2718.5	10533.7	5980000
amna_2011	ER	1000000	12	1634.3	10165.2	6090000
amna_2011	ER	1000000	13	11979	389906	4690000
amna_2011	ER	1000000	14	2175.8	16798.6	5890000
amna_2011	ER	1000000	15	915	14339.8	6030000
amna_2011	CR	1000000	16	2052.9	105877	5110000
amna_2011	CR	1000000	19	14677.3	675368	4420000
amna_2011	CR	1000000	20	2891.5	106310	5560000
amna_2011	CW	1000000	21	3144.3	40878.1	5520000
amna_2011	CW	1000000	22	12899.7	186066	4850000
amna_2011	CW	1000000	23	11417.8	262490	3930000
amna_2011	CW	1000000	24	17304.2	1.78176e+06	3070000
amna_2011	CW	1000000	25	11999.6	477957	3900000
amna_2011	DK	1000000	26	1357.6	120675	4460000
amna_2011	DK	1000000	27	2910.8	80704.5	5590000
amna_2011	DK	1000000	28	1095.1	28261	4970000
amna_2011	DK	1000000	29	1775.6	75435.8	5100000
amna_2011	DK	1000000	30	2217.8	71033.7	4230000
amna_2011	AJ	1000000	1	3.42	9167.98	6180000
amna_2011	AJ	1000000	2	0.628	0	5100000
amna_2011	AJ	1000000	3	316.9	38157.2	4920000
amna_2011	AJ	1000000	4	3.49	0	5750000
amna_2011	AJ	1000000	5	188.3	21858.5	5150000
amna_2011	AS	1000000	6	831.4	37747.4	5280000
amna_2011	AS	1000000	7	108.8	899.2	6350000
amna_2011	AS	1000000	8	107.5	208.7	6470000
amna_2011	AS	1000000	9	1864.9	10345.8	5300000
amna_2011	AS	1000000	10	1570.3	96653.6	4520000
amna_2011	ER	1000000	11	664.6	3006.4	5740000
amna_2011	ER	1000000	12	751.4	2421.8	5700000
amna_2011	ER	1000000	13	8080	170293	5510000
amna_2011	ER	1000000	14	805.6	1609	4410000
amna_2011	ER	1000000	15	538.7	4258.9	3970000
amna_2011	CR	1000000	16	4899.4	68816.5	5670000
amna_2011	CR	1000000	19	22784.8	579666	3950000
amna_2011	CR	1000000	20	3785.4	39380.4	5050000
amna_2011	CW	1000000	21	3589.3	34674.2	5760000
amna_2011	CW	1000000	22	9897.8	179688	5350000
amna_2011	CW	1000000	23	2965.5	71797.3	4510000
amna_2011	CW	1000000	24	37888.5	682252	2970000
amna_2011	CW	1000000	25	17162.7	169617	3750000
amna_2011	DK	1000000	26	2347.8	63773	4660000
amna_2011	DK	1000000	27	10949.3	71039.3	6010000
amna_2011	DK	1000000	28	2762.8	47455.7	5080000
amna_2011	DK	1000000	29	1166.5	10942.5	5270000
amna_2011	DK	1000000	30	699.6	22694.7	4740000
amna_2011	AJ	1000000	1	74	6507.9	5710000
amna_2011	AJ	1000000	2	0	0	3980000
amna_2011	AJ	1000000	3	296.3	25170.4	4610000
amna_2011	AJ	1000000	4	0	0	4920000
amna_2011	AJ	1000000	5	197.6	10838.7	5040000
amna_2011	AS	1000000	6	1198.9	16358.2	5880000
amna_2011	AS	1000000	7	43.6	1003.9	4910000
amna_2011	AS	1000000	8	524.3	2584.6	5420000
amna_2011	AS	1000000	9	47.8	49.8	5340000
amna_2011	AS	1000000	10	1354.5	37715.8	5460000
amna_2011	ER	1000000	11	444.4	11947.3	5590000
amna_2011	ER	1000000	12	317.3	2308.8	5790000
amna_2011	ER	1000000	13	10616.8	35516.8	4360000
amna_2011	ER	1000000	14	215.6	88.7	5370000
amna_2011	ER	1000000	15	386.9	1357.1	5580000
amna_2011	CR	1000000	16	5170.4	104585	4930000
amna_2011	CR	1000000	19	34459.7	166528	4320000
amna_2011	CR	1000000	20	1541.3	3591.2	5920000
amna_2011	CW	1000000	21	1757.9	31456.9	5370000
amna_2011	CW	1000000	22	3301.1	128910	5610000
amna_2011	CW	1000000	23	1128.6	11848.3	4570000
amna_2011	CW	1000000	24	18414.5	328308	3850000
amna_2011	CW	1000000	25	6604.6	49312	3860000
amna_2011	DK	1000000	26	0.874	13894.5	5390000
amna_2011	DK	1000000	27	425.5	18670	5590000
amna_2011	DK	1000000	28	115.6	1240.6	4920000
amna_2011	DK	1000000	29	361.3	16036.2	4750000
amna_2011	DK	1000000	30	43.8	5128.1	4250000
amna_2011	AJ	1000000	1	0	4019.2	6840000
amna_2011	AJ	1000000	2	0	0	5150000
amna_2011	AJ	1000000	3	280.6	21670.8	4220000
amna_2011	AJ	1000000	4	0	0	3840000
amna_2011	AJ	1000000	5	9.55	7242.95	4440000
amna_2011	AS	1000000	6	17.2	7801.4	5210000
amna_2011	AS	1000000	7	0	1152.5	6980000
amna_2011	AS	1000000	8	120.5	297.8	6360000
amna_2011	AS	1000000	9	0	90.7	6350000
amna_2011	AS	1000000	10	250.9	15834.8	5020000
amna_2011	ER	1000000	11	149.6	2490.5	6370000
amna_2011	ER	1000000	12	65.5	2190.4	5690000
amna_2011	ER	1000000	13	1729.2	10487.9	5820000
amna_2011	ER	1000000	14	3.04	204.76	5690000
amna_2011	ER	1000000	15	31.7	497.8	6020000
amna_2011	CR	1000000	16	3198.7	138200	5000000
amna_2011	CR	1000000	19	7480.3	140751	4340000
amna_2011	CR	1000000	20	263.7	980.5	5530000
amna_2011	CW	1000000	21	996.5	13187.5	5630000
amna_2011	CW	1000000	22	3024.2	70494.9	6640000
amna_2011	CW	1000000	23	470	7114.9	5040000
amna_2011	CW	1000000	24	6140.9	106788	4410000
amna_2011	CW	1000000	25	2899.5	16727.5	5260000
amna_2011	DK	1000000	26	455.3	21643.6	4900000
amna_2011	DK	1000000	27	350.5	11314.9	6540000
amna_2011	DK	1000000	28	105.1	182.9	4840000
amna_2011	DK	1000000	29	427.3	10044.8	5460000
amna_2011	DK	1000000	30	100.6	4234	4540000

## Sheet: Fig4_simulation
cue_1	cue_2	time	variable	density
G log	I log	0	R	8890000
G log	I log	0.01	R	8.89e+06
G log	I log	0.02	R	8.89e+06
G log	I log	0.03	R	8.89e+06
G log	I log	0.04	R	8.88999e+06
G log	I log	0.05	R	8.88999e+06
G log	I log	0.06	R	8.88999e+06
G log	I log	0.07	R	8.88999e+06
G log	I log	0.08	R	8.88998e+06
G log	I log	0.09	R	8.88998e+06
G log	I log	0.1	R	8.88998e+06
G log	I log	0.11	R	8.88998e+06
G log	I log	0.12	R	8.88997e+06
G log	I log	0.13	R	8.88997e+06
G log	I log	0.14	R	8.88997e+06
G log	I log	0.15	R	8.88997e+06
G log	I log	0.16	R	8.88996e+06
G log	I log	0.17	R	8.88996e+06
G log	I log	0.18	R	8.88996e+06
G log	I log	0.19	R	8.88995e+06
G log	I log	0.2	R	8.88995e+06
G log	I log	0.21	R	8.88995e+06
G log	I log	0.22	R	8.88995e+06
G log	I log	0.23	R	8.88994e+06
G log	I log	0.24	R	8.88994e+06
G log	I log	0.25	R	8.88994e+06
G log	I log	0.26	R	8.88994e+06
G log	I log	0.27	R	8.88993e+06
G log	I log	0.28	R	8.88993e+06
G log	I log	0.29	R	8.88993e+06
G log	I log	0.3	R	8.88992e+06
G log	I log	0.31	R	8.88992e+06
G log	I log	0.32	R	8.88992e+06
G log	I log	0.33	R	8.88991e+06
G log	I log	0.34	R	8.88991e+06
G log	I log	0.35	R	8.88991e+06
G log	I log	0.36	R	8.88991e+06
G log	I log	0.37	R	8.8899e+06
G log	I log	0.38	R	8.8899e+06
G log	I log	0.39	R	8.8899e+06
G log	I log	0.4	R	8.88989e+06
G log	I log	0.41	R	8.88989e+06
G log	I log	0.42	R	8.88989e+06
G log	I log	0.43	R	8.88988e+06
G log	I log	0.44	R	8.88988e+06
G log	I log	0.45	R	8.88988e+06
G log	I log	0.46	R	8.88987e+06
G log	I log	0.47	R	8.88987e+06
G log	I log	0.48	R	8.88987e+06
G log	I log	0.49	R	8.88986e+06
G log	I log	0.5	R	8.88986e+06
G log	I log	0.51	R	8.88986e+06
G log	I log	0.52	R	8.88985e+06
G log	I log	0.53	R	8.88985e+06
G log	I log	0.54	R	8.88985e+06
G log	I log	0.55	R	8.88984e+06
G log	I log	0.56	R	8.88984e+06
G log	I log	0.57	R	8.88984e+06
G log	I log	0.58	R	8.88983e+06
G log	I log	0.59	R	8.88983e+06
G log	I log	0.6	R	8.88983e+06
G log	I log	0.61	R	8.88982e+06
G log	I log	0.62	R	8.88982e+06
G log	I log	0.63	R	8.88982e+06
G log	I log	0.64	R	8.88981e+06
G log	I log	0.65	R	8.88981e+06
G log	I log	0.66	R	8.88981e+06
G log	I log	0.67	R	8.8898e+06
G log	I log	0.68	R	8.8898e+06
G log	I log	0.69	R	8.8898e+06
G log	I log	0.7	R	8.88979e+06
G log	I log	0.71	R	8.88979e+06
G log	I log	0.72	R	8.88979e+06
G log	I log	0.73	R	8.88978e+06
G log	I log	0.74	R	8.88978e+06
G log	I log	0.75	R	8.88978e+06
G log	I log	0.76	R	8.88977e+06
G log	I log	0.77	R	8.88977e+06
G log	I log	0.78	R	8.88976e+06
G log	I log	0.79	R	8.88976e+06
G log	I log	0.8	R	8.88976e+06
G log	I log	0.81	R	8.88975e+06
G log	I log	0.82	R	8.88975e+06
G log	I log	0.83	R	8.88975e+06
G log	I log	0.84	R	8.88974e+06
G log	I log	0.85	R	8.88974e+06
G log	I log	0.86	R	8.88973e+06
G log	I log	0.87	R	8.88973e+06
G log	I log	0.88	R	8.88973e+06
G log	I log	0.89	R	8.88972e+06
G log	I log	0.9	R	8.88972e+06
G log	I log	0.91	R	8.88972e+06
G log	I log	0.92	R	8.88971e+06
G log	I log	0.93	R	8.88971e+06
G log	I log	0.94	R	8.8897e+06
G log	I log	0.95	R	8.8897e+06
G log	I log	0.96	R	8.8897e+06
G log	I log	0.97	R	8.88969e+06
G log	I log	0.98	R	8.88969e+06
G log	I log	0.99	R	8.88969e+06
G log	I log	1	R	8.88968e+06
G log	I log	1.01	R	8.88968e+06
G log	I log	1.02	R	8.88967e+06
G log	I log	1.03	R	8.88967e+06
G log	I log	1.04	R	8.88966e+06
G log	I log	1.05	R	8.88965e+06
G log	I log	1.06	R	8.88964e+06
G log	I log	1.07	R	8.88964e+06
G log	I log	1.08	R	8.88963e+06
G log	I log	1.09	R	8.88962e+06
G log	I log	1.1	R	8.88961e+06
G log	I log	1.11	R	8.8896e+06
G log	I log	1.12	R	8.8896e+06
G log	I log	1.13	R	8.88959e+06
G log	I log	1.14	R	8.88958e+06
G log	I log	1.15	R	8.88957e+06
G log	I log	1.16	R	8.88957e+06
G log	I log	1.17	R	8.88956e+06
G log	I log	1.18	R	8.88955e+06
G log	I log	1.19	R	8.88954e+06
G log	I log	1.2	R	8.88953e+06
G log	I log	1.21	R	8.88952e+06
G log	I log	1.22	R	8.88952e+06
G log	I log	1.23	R	8.88951e+06
G log	I log	1.24	R	8.8895e+06
G log	I log	1.25	R	8.88949e+06
G log	I log	1.26	R	8.88948e+06
G log	I log	1.27	R	8.88947e+06
G log	I log	1.28	R	8.88946e+06
G log	I log	1.29	R	8.88945e+06
G log	I log	1.3	R	8.88945e+06
G log	I log	1.31	R	8.88944e+06
G log	I log	1.32	R	8.88943e+06
G log	I log	1.33	R	8.88942e+06
G log	I log	1.34	R	8.88941e+06
G log	I log	1.35	R	8.8894e+06
G log	I log	1.36	R	8.88939e+06
G log	I log	1.37	R	8.88938e+06
G log	I log	1.38	R	8.88937e+06
G log	I log	1.39	R	8.88936e+06
G log	I log	1.4	R	8.88935e+06
G log	I log	1.41	R	8.88934e+06
G log	I log	1.42	R	8.88934e+06
G log	I log	1.43	R	8.88933e+06
G log	I log	1.44	R	8.88932e+06
G log	I log	1.45	R	8.88931e+06
G log	I log	1.46	R	8.8893e+06
G log	I log	1.47	R	8.88929e+06
G log	I log	1.48	R	8.88928e+06
G log	I log	1.49	R	8.88927e+06
G log	I log	1.5	R	8.88926e+06
G log	I log	1.51	R	8.88925e+06
G log	I log	1.52	R	8.88924e+06
G log	I log	1.53	R	8.88923e+06
G log	I log	1.54	R	8.88922e+06
G log	I log	1.55	R	8.88921e+06
G log	I log	1.56	R	8.8892e+06
G log	I log	1.57	R	8.88919e+06
G log	I log	1.58	R	8.88918e+06
G log	I log	1.59	R	8.88917e+06
G log	I log	1.6	R	8.88915e+06
G log	I log	1.61	R	8.88914e+06
G log	I log	1.62	R	8.88913e+06
G log	I log	1.63	R	8.88912e+06
G log	I log	1.64	R	8.88911e+06
G log	I log	1.65	R	8.8891e+06
G log	I log	1.66	R	8.88909e+06
G log	I log	1.67	R	8.88908e+06
G log	I log	1.68	R	8.88907e+06
G log	I log	1.69	R	8.88906e+06
G log	I log	1.7	R	8.88905e+06
G log	I log	1.71	R	8.88904e+06
G log	I log	1.72	R	8.88903e+06
G log	I log	1.73	R	8.88901e+06
G log	I log	1.74	R	8.889e+06
G log	I log	1.75	R	8.88899e+06
G log	I log	1.76	R	8.88898e+06
G log	I log	1.77	R	8.88897e+06
G log	I log	1.78	R	8.88896e+06
G log	I log	1.79	R	8.88895e+06
G log	I log	1.8	R	8.88894e+06
G log	I log	1.81	R	8.88892e+06
G log	I log	1.82	R	8.88891e+06
G log	I log	1.83	R	8.8889e+06
G log	I log	1.84	R	8.88889e+06
G log	I log	1.85	R	8.88888e+06
G log	I log	1.86	R	8.88887e+06
G log	I log	1.87	R	8.88885e+06
G log	I log	1.88	R	8.88884e+06
G log	I log	1.89	R	8.88883e+06
G log	I log	1.9	R	8.88882e+06
G log	I log	1.91	R	8.88881e+06
G log	I log	1.92	R	8.88879e+06
G log	I log	1.93	R	8.88878e+06
G log	I log	1.94	R	8.88877e+06
G log	I log	1.95	R	8.88876e+06
G log	I log	1.96	R	8.88875e+06
G log	I log	1.97	R	8.88873e+06
G log	I log	1.98	R	8.88872e+06
G log	I log	1.99	R	8.88871e+06
G log	I log	2	R	8.8887e+06
G log	I log	2.01	R	8.88869e+06
G log	I log	2.02	R	8.88867e+06
G log	I log	2.03	R	8.88865e+06
G log	I log	2.04	R	8.88863e+06
G log	I log	2.05	R	8.88861e+06
G log	I log	2.06	R	8.88859e+06
G log	I log	2.07	R	8.88856e+06
G log	I log	2.08	R	8.88854e+06
G log	I log	2.09	R	8.88852e+06
G log	I log	2.1	R	8.88849e+06
G log	I log	2.11	R	8.88847e+06
G log	I log	2.12	R	8.88844e+06
G log	I log	2.13	R	8.88842e+06
G log	I log	2.14	R	8.88839e+06
G log	I log	2.15	R	8.88837e+06
G log	I log	2.16	R	8.88834e+06
G log	I log	2.17	R	8.88832e+06
G log	I log	2.18	R	8.88829e+06
G log	I log	2.19	R	8.88827e+06
G log	I log	2.2	R	8.88824e+06
G log	I log	2.21	R	8.88821e+06
G log	I log	2.22	R	8.88819e+06
G log	I log	2.23	R	8.88816e+06
G log	I log	2.24	R	8.88813e+06
G log	I log	2.25	R	8.88811e+06
G log	I log	2.26	R	8.88808e+06
G log	I log	2.27	R	8.88805e+06
G log	I log	2.28	R	8.88802e+06
G log	I log	2.29	R	8.888e+06
G log	I log	2.3	R	8.88797e+06
G log	I log	2.31	R	8.88794e+06
G log	I log	2.32	R	8.88791e+06
G log	I log	2.33	R	8.88788e+06
G log	I log	2.34	R	8.88785e+06
G log	I log	2.35	R	8.88782e+06
G log	I log	2.36	R	8.8878e+06
G log	I log	2.37	R	8.88777e+06
G log	I log	2.38	R	8.88774e+06
G log	I log	2.39	R	8.88771e+06
G log	I log	2.4	R	8.88768e+06
G log	I log	2.41	R	8.88765e+06
G log	I log	2.42	R	8.88762e+06
G log	I log	2.43	R	8.88759e+06
G log	I log	2.44	R	8.88756e+06
G log	I log	2.45	R	8.88752e+06
G log	I log	2.46	R	8.88749e+06
G log	I log	2.47	R	8.88746e+06
G log	I log	2.48	R	8.88743e+06
G log	I log	2.49	R	8.8874e+06
G log	I log	2.5	R	8.88737e+06
G log	I log	2.51	R	8.88734e+06
G log	I log	2.52	R	8.8873e+06
G log	I log	2.53	R	8.88727e+06
G log	I log	2.54	R	8.88724e+06
G log	I log	2.55	R	8.88721e+06
G log	I log	2.56	R	8.88717e+06
G log	I log	2.57	R	8.88714e+06
G log	I log	2.58	R	8.88711e+06
G log	I log	2.59	R	8.88707e+06
G log	I log	2.6	R	8.88704e+06
G log	I log	2.61	R	8.88701e+06
G log	I log	2.62	R	8.88697e+06
G log	I log	2.63	R	8.88694e+06
G log	I log	2.64	R	8.8869e+06
G log	I log	2.65	R	8.88687e+06
G log	I log	2.66	R	8.88684e+06
G log	I log	2.67	R	8.8868e+06
G log	I log	2.68	R	8.88677e+06
G log	I log	2.69	R	8.88673e+06
G log	I log	2.7	R	8.8867e+06
G log	I log	2.71	R	8.88666e+06
G log	I log	2.72	R	8.88663e+06
G log	I log	2.73	R	8.88659e+06
G log	I log	2.74	R	8.88655e+06
G log	I log	2.75	R	8.88652e+06
G log	I log	2.76	R	8.88648e+06
G log	I log	2.77	R	8.88645e+06
G log	I log	2.78	R	8.88641e+06
G log	I log	2.79	R	8.88637e+06
G log	I log	2.8	R	8.88634e+06
G log	I log	2.81	R	8.8863e+06
G log	I log	2.82	R	8.88626e+06
G log	I log	2.83	R	8.88622e+06
G log	I log	2.84	R	8.88619e+06
G log	I log	2.85	R	8.88615e+06
G log	I log	2.86	R	8.88611e+06
G log	I log	2.87	R	8.88607e+06
G log	I log	2.88	R	8.88604e+06
G log	I log	2.89	R	8.886e+06
G log	I log	2.9	R	8.88596e+06
G log	I log	2.91	R	8.88592e+06
G log	I log	2.92	R	8.88588e+06
G log	I log	2.93	R	8.88584e+06
G log	I log	2.94	R	8.88581e+06
G log	I log	2.95	R	8.88577e+06
G log	I log	2.96	R	8.88573e+06
G log	I log	2.97	R	8.88569e+06
G log	I log	2.98	R	8.88565e+06
G log	I log	2.99	R	8.88561e+06
G log	I log	3	R	8.88557e+06
G log	I log	3.01	R	8.88553e+06
G log	I log	3.02	R	8.88549e+06
G log	I log	3.03	R	8.88544e+06
G log	I log	3.04	R	8.88538e+06
G log	I log	3.05	R	8.88531e+06
G log	I log	3.06	R	8.88524e+06
G log	I log	3.07	R	8.88517e+06
G log	I log	3.08	R	8.88509e+06
G log	I log	3.09	R	8.88501e+06
G log	I log	3.1	R	8.88493e+06
G log	I log	3.11	R	8.88486e+06
G log	I log	3.12	R	8.88478e+06
G log	I log	3.13	R	8.88469e+06
G log	I log	3.14	R	8.88461e+06
G log	I log	3.15	R	8.88453e+06
G log	I log	3.16	R	8.88445e+06
G log	I log	3.17	R	8.88437e+06
G log	I log	3.18	R	8.88428e+06
G log	I log	3.19	R	8.8842e+06
G log	I log	3.2	R	8.88411e+06
G log	I log	3.21	R	8.88403e+06
G log	I log	3.22	R	8.88394e+06
G log	I log	3.23	R	8.88386e+06
G log	I log	3.24	R	8.88377e+06
G log	I log	3.25	R	8.88368e+06
G log	I log	3.26	R	8.88359e+06
G log	I log	3.27	R	8.8835e+06
G log	I log	3.28	R	8.88341e+06
G log	I log	3.29	R	8.88332e+06
G log	I log	3.3	R	8.88323e+06
G log	I log	3.31	R	8.88314e+06
G log	I log	3.32	R	8.88304e+06
G log	I log	3.33	R	8.88295e+06
G log	I log	3.34	R	8.88286e+06
G log	I log	3.35	R	8.88276e+06
G log	I log	3.36	R	8.88267e+06
G log	I log	3.37	R	8.88257e+06
G log	I log	3.38	R	8.88248e+06
G log	I log	3.39	R	8.88238e+06
G log	I log	3.4	R	8.88228e+06
G log	I log	3.41	R	8.88218e+06
G log	I log	3.42	R	8.88208e+06
G log	I log	3.43	R	8.88198e+06
G log	I log	3.44	R	8.88188e+06
G log	I log	3.45	R	8.88178e+06
G log	I log	3.46	R	8.88168e+06
G log	I log	3.47	R	8.88158e+06
G log	I log	3.48	R	8.88148e+06
G log	I log	3.49	R	8.88138e+06
G log	I log	3.5	R	8.88127e+06
G log	I log	3.51	R	8.88117e+06
G log	I log	3.52	R	8.88106e+06
G log	I log	3.53	R	8.88096e+06
G log	I log	3.54	R	8.88085e+06
G log	I log	3.55	R	8.88075e+06
G log	I log	3.56	R	8.88064e+06
G log	I log	3.57	R	8.88053e+06
G log	I log	3.58	R	8.88042e+06
G log	I log	3.59	R	8.88031e+06
G log	I log	3.6	R	8.88021e+06
G log	I log	3.61	R	8.8801e+06
G log	I log	3.62	R	8.87999e+06
G log	I log	3.63	R	8.87987e+06
G log	I log	3.64	R	8.87976e+06
G log	I log	3.65	R	8.87965e+06
G log	I log	3.66	R	8.87954e+06
G log	I log	3.67	R	8.87943e+06
G log	I log	3.68	R	8.87931e+06
G log	I log	3.69	R	8.8792e+06
G log	I log	3.7	R	8.87908e+06
G log	I log	3.71	R	8.87897e+06
G log	I log	3.72	R	8.87885e+06
G log	I log	3.73	R	8.87874e+06
G log	I log	3.74	R	8.87862e+06
G log	I log	3.75	R	8.8785e+06
G log	I log	3.76	R	8.87838e+06
G log	I log	3.77	R	8.87827e+06
G log	I log	3.78	R	8.87815e+06
G log	I log	3.79	R	8.87803e+06
G log	I log	3.8	R	8.87791e+06
G log	I log	3.81	R	8.87779e+06
G log	I log	3.82	R	8.87767e+06
G log	I log	3.83	R	8.87754e+06
G log	I log	3.84	R	8.87742e+06
G log	I log	3.85	R	8.8773e+06
G log	I log	3.86	R	8.87718e+06
G log	I log	3.87	R	8.87705e+06
G log	I log	3.88	R	8.87693e+06
G log	I log	3.89	R	8.87681e+06
G log	I log	3.9	R	8.87668e+06
G log	I log	3.91	R	8.87656e+06
G log	I log	3.92	R	8.87643e+06
G log	I log	3.93	R	8.8763e+06
G log	I log	3.94	R	8.87618e+06
G log	I log	3.95	R	8.87605e+06
G log	I log	3.96	R	8.87592e+06
G log	I log	3.97	R	8.87579e+06
G log	I log	3.98	R	8.87566e+06
G log	I log	3.99	R	8.87553e+06
G log	I log	4	R	8.8754e+06
G log	I log	4.01	R	8.87527e+06
G log	I log	4.02	R	8.87514e+06
G log	I log	4.03	R	8.875e+06
G log	I log	4.04	R	8.87483e+06
G log	I log	4.05	R	8.87463e+06
G log	I log	4.06	R	8.87441e+06
G log	I log	4.07	R	8.87418e+06
G log	I log	4.08	R	8.87393e+06
G log	I log	4.09	R	8.87368e+06
G log	I log	4.1	R	8.87343e+06
G log	I log	4.11	R	8.87317e+06
G log	I log	4.12	R	8.87291e+06
G log	I log	4.13	R	8.87265e+06
G log	I log	4.14	R	8.87238e+06
G log	I log	4.15	R	8.87212e+06
G log	I log	4.16	R	8.87185e+06
G log	I log	4.17	R	8.87158e+06
G log	I log	4.18	R	8.87131e+06
G log	I log	4.19	R	8.87103e+06
G log	I log	4.2	R	8.87075e+06
G log	I log	4.21	R	8.87047e+06
G log	I log	4.22	R	8.87019e+06
G log	I log	4.23	R	8.86991e+06
G log	I log	4.24	R	8.86962e+06
G log	I log	4.25	R	8.86934e+06
G log	I log	4.26	R	8.86905e+06
G log	I log	4.27	R	8.86876e+06
G log	I log	4.28	R	8.86846e+06
G log	I log	4.29	R	8.86817e+06
G log	I log	4.3	R	8.86787e+06
G log	I log	4.31	R	8.86757e+06
G log	I log	4.32	R	8.86727e+06
G log	I log	4.33	R	8.86696e+06
G log	I log	4.34	R	8.86666e+06
G log	I log	4.35	R	8.86635e+06
G log	I log	4.36	R	8.86604e+06
G log	I log	4.37	R	8.86573e+06
G log	I log	4.38	R	8.86541e+06
G log	I log	4.39	R	8.8651e+06
G log	I log	4.4	R	8.86478e+06
G log	I log	4.41	R	8.86446e+06
G log	I log	4.42	R	8.86414e+06
G log	I log	4.43	R	8.86382e+06
G log	I log	4.44	R	8.86349e+06
G log	I log	4.45	R	8.86316e+06
G log	I log	4.46	R	8.86283e+06
G log	I log	4.47	R	8.8625e+06
G log	I log	4.48	R	8.86217e+06
G log	I log	4.49	R	8.86184e+06
G log	I log	4.5	R	8.8615e+06
G log	I log	4.51	R	8.86116e+06
G log	I log	4.52	R	8.86082e+06
G log	I log	4.53	R	8.86048e+06
G log	I log	4.54	R	8.86014e+06
G log	I log	4.55	R	8.85979e+06
G log	I log	4.56	R	8.85944e+06
G log	I log	4.57	R	8.85909e+06
G log	I log	4.58	R	8.85874e+06
G log	I log	4.59	R	8.85839e+06
G log	I log	4.6	R	8.85804e+06
G log	I log	4.61	R	8.85768e+06
G log	I log	4.62	R	8.85732e+06
G log	I log	4.63	R	8.85696e+06
G log	I log	4.64	R	8.8566e+06
G log	I log	4.65	R	8.85624e+06
G log	I log	4.66	R	8.85588e+06
G log	I log	4.67	R	8.85551e+06
G log	I log	4.68	R	8.85514e+06
G log	I log	4.69	R	8.85477e+06
G log	I log	4.7	R	8.8544e+06
G log	I log	4.71	R	8.85403e+06
G log	I log	4.72	R	8.85365e+06
G log	I log	4.73	R	8.85328e+06
G log	I log	4.74	R	8.8529e+06
G log	I log	4.75	R	8.85252e+06
G log	I log	4.76	R	8.85214e+06
G log	I log	4.77	R	8.85176e+06
G log	I log	4.78	R	8.85137e+06
G log	I log	4.79	R	8.85099e+06
G log	I log	4.8	R	8.8506e+06
G log	I log	4.81	R	8.85021e+06
G log	I log	4.82	R	8.84982e+06
G log	I log	4.83	R	8.84943e+06
G log	I log	4.84	R	8.84904e+06
G log	I log	4.85	R	8.84864e+06
G log	I log	4.86	R	8.84825e+06
G log	I log	4.87	R	8.84785e+06
G log	I log	4.88	R	8.84745e+06
G log	I log	4.89	R	8.84705e+06
G log	I log	4.9	R	8.84665e+06
G log	I log	4.91	R	8.84624e+06
G log	I log	4.92	R	8.84584e+06
G log	I log	4.93	R	8.84543e+06
G log	I log	4.94	R	8.84502e+06
G log	I log	4.95	R	8.84461e+06
G log	I log	4.96	R	8.8442e+06
G log	I log	4.97	R	8.84379e+06
G log	I log	4.98	R	8.84338e+06
G log	I log	4.99	R	8.84296e+06
G log	I log	5	R	8.84254e+06
G log	I log	5.01	R	8.84213e+06
G log	I log	5.02	R	8.84171e+06
G log	I log	5.03	R	8.84127e+06
G log	I log	5.04	R	8.84078e+06
G log	I log	5.05	R	8.84022e+06
G log	I log	5.06	R	8.83958e+06
G log	I log	5.07	R	8.83887e+06
G log	I log	5.08	R	8.83812e+06
G log	I log	5.09	R	8.83735e+06
G log	I log	5.1	R	8.83658e+06
G log	I log	5.11	R	8.83581e+06
G log	I log	5.12	R	8.83504e+06
G log	I log	5.13	R	8.8343e+06
G log	I log	5.14	R	8.83356e+06
G log	I log	5.15	R	8.83283e+06
G log	I log	5.16	R	8.83211e+06
G log	I log	5.17	R	8.8314e+06
G log	I log	5.18	R	8.83069e+06
G log	I log	5.19	R	8.82999e+06
G log	I log	5.2	R	8.82929e+06
G log	I log	5.21	R	8.8286e+06
G log	I log	5.22	R	8.82791e+06
G log	I log	5.23	R	8.82722e+06
G log	I log	5.24	R	8.82653e+06
G log	I log	5.25	R	8.82585e+06
G log	I log	5.26	R	8.82516e+06
G log	I log	5.27	R	8.82447e+06
G log	I log	5.28	R	8.82378e+06
G log	I log	5.29	R	8.8231e+06
G log	I log	5.3	R	8.82241e+06
G log	I log	5.31	R	8.82171e+06
G log	I log	5.32	R	8.82102e+06
G log	I log	5.33	R	8.82033e+06
G log	I log	5.34	R	8.81963e+06
G log	I log	5.35	R	8.81893e+06
G log	I log	5.36	R	8.81823e+06
G log	I log	5.37	R	8.81753e+06
G log	I log	5.38	R	8.81682e+06
G log	I log	5.39	R	8.81612e+06
G log	I log	5.4	R	8.81541e+06
G log	I log	5.41	R	8.81469e+06
G log	I log	5.42	R	8.81398e+06
G log	I log	5.43	R	8.81326e+06
G log	I log	5.44	R	8.81253e+06
G log	I log	5.45	R	8.81181e+06
G log	I log	5.46	R	8.81108e+06
G log	I log	5.47	R	8.81034e+06
G log	I log	5.48	R	8.80961e+06
G log	I log	5.49	R	8.80887e+06
G log	I log	5.5	R	8.80813e+06
G log	I log	5.51	R	8.80738e+06
G log	I log	5.52	R	8.80663e+06
G log	I log	5.53	R	8.80588e+06
G log	I log	5.54	R	8.80512e+06
G log	I log	5.55	R	8.80436e+06
G log	I log	5.56	R	8.8036e+06
G log	I log	5.57	R	8.80283e+06
G log	I log	5.58	R	8.80206e+06
G log	I log	5.59	R	8.80129e+06
G log	I log	5.6	R	8.80051e+06
G log	I log	5.61	R	8.79973e+06
G log	I log	5.62	R	8.79894e+06
G log	I log	5.63	R	8.79815e+06
G log	I log	5.64	R	8.79736e+06
G log	I log	5.65	R	8.79656e+06
G log	I log	5.66	R	8.79576e+06
G log	I log	5.67	R	8.79496e+06
G log	I log	5.68	R	8.79415e+06
G log	I log	5.69	R	8.79334e+06
G log	I log	5.7	R	8.79253e+06
G log	I log	5.71	R	8.79171e+06
G log	I log	5.72	R	8.79089e+06
G log	I log	5.73	R	8.79006e+06
G log	I log	5.74	R	8.78923e+06
G log	I log	5.75	R	8.7884e+06
G log	I log	5.76	R	8.78756e+06
G log	I log	5.77	R	8.78672e+06
G log	I log	5.78	R	8.78588e+06
G log	I log	5.79	R	8.78503e+06
G log	I log	5.8	R	8.78418e+06
G log	I log	5.81	R	8.78333e+06
G log	I log	5.82	R	8.78247e+06
G log	I log	5.83	R	8.78161e+06
G log	I log	5.84	R	8.78075e+06
G log	I log	5.85	R	8.77988e+06
G log	I log	5.86	R	8.77901e+06
G log	I log	5.87	R	8.77814e+06
G log	I log	5.88	R	8.77726e+06
G log	I log	5.89	R	8.77638e+06
G log	I log	5.9	R	8.7755e+06
G log	I log	5.91	R	8.77461e+06
G log	I log	5.92	R	8.77372e+06
G log	I log	5.93	R	8.77283e+06
G log	I log	5.94	R	8.77193e+06
G log	I log	5.95	R	8.77103e+06
G log	I log	5.96	R	8.77013e+06
G log	I log	5.97	R	8.76923e+06
G log	I log	5.98	R	8.76832e+06
G log	I log	5.99	R	8.76741e+06
G log	I log	6	R	8.76649e+06
G log	I log	6.01	R	8.76557e+06
G log	I log	6.02	R	8.76465e+06
G log	I log	6.03	R	8.76372e+06
G log	I log	6.04	R	8.76274e+06
G log	I log	6.05	R	8.76164e+06
G log	I log	6.06	R	8.76041e+06
G log	I log	6.07	R	8.75906e+06
G log	I log	6.08	R	8.75761e+06
G log	I log	6.09	R	8.7561e+06
G log	I log	6.1	R	8.75458e+06
G log	I log	6.11	R	8.75307e+06
G log	I log	6.12	R	8.75159e+06
G log	I log	6.13	R	8.75014e+06
G log	I log	6.14	R	8.74872e+06
G log	I log	6.15	R	8.74733e+06
G log	I log	6.16	R	8.74596e+06
G log	I log	6.17	R	8.74463e+06
G log	I log	6.18	R	8.74331e+06
G log	I log	6.19	R	8.74201e+06
G log	I log	6.2	R	8.74073e+06
G log	I log	6.21	R	8.73946e+06
G log	I log	6.22	R	8.7382e+06
G log	I log	6.23	R	8.73695e+06
G log	I log	6.24	R	8.73571e+06
G log	I log	6.25	R	8.73447e+06
G log	I log	6.26	R	8.73325e+06
G log	I log	6.27	R	8.73202e+06
G log	I log	6.28	R	8.73081e+06
G log	I log	6.29	R	8.72959e+06
G log	I log	6.3	R	8.72838e+06
G log	I log	6.31	R	8.72718e+06
G log	I log	6.32	R	8.72597e+06
G log	I log	6.33	R	8.72477e+06
G log	I log	6.34	R	8.72357e+06
G log	I log	6.35	R	8.72237e+06
G log	I log	6.36	R	8.72117e+06
G log	I log	6.37	R	8.71997e+06
G log	I log	6.38	R	8.71877e+06
G log	I log	6.39	R	8.71757e+06
G log	I log	6.4	R	8.71637e+06
G log	I log	6.41	R	8.71517e+06
G log	I log	6.42	R	8.71398e+06
G log	I log	6.43	R	8.71278e+06
G log	I log	6.44	R	8.71157e+06
G log	I log	6.45	R	8.71037e+06
G log	I log	6.46	R	8.70917e+06
G log	I log	6.47	R	8.70797e+06
G log	I log	6.48	R	8.70676e+06
G log	I log	6.49	R	8.70556e+06
G log	I log	6.5	R	8.70435e+06
G log	I log	6.51	R	8.70314e+06
G log	I log	6.52	R	8.70193e+06
G log	I log	6.53	R	8.70072e+06
G log	I log	6.54	R	8.69951e+06
G log	I log	6.55	R	8.69829e+06
G log	I log	6.56	R	8.69707e+06
G log	I log	6.57	R	8.69586e+06
G log	I log	6.58	R	8.69464e+06
G log	I log	6.59	R	8.69342e+06
G log	I log	6.6	R	8.69219e+06
G log	I log	6.61	R	8.69097e+06
G log	I log	6.62	R	8.68974e+06
G log	I log	6.63	R	8.68852e+06
G log	I log	6.64	R	8.68729e+06
G log	I log	6.65	R	8.68606e+06
G log	I log	6.66	R	8.68482e+06
G log	I log	6.67	R	8.68359e+06
G log	I log	6.68	R	8.68235e+06
G log	I log	6.69	R	8.68111e+06
G log	I log	6.7	R	8.67988e+06
G log	I log	6.71	R	8.67864e+06
G log	I log	6.72	R	8.67739e+06
G log	I log	6.73	R	8.67615e+06
G log	I log	6.74	R	8.67491e+06
G log	I log	6.75	R	8.67366e+06
G log	I log	6.76	R	8.67241e+06
G log	I log	6.77	R	8.67116e+06
G log	I log	6.78	R	8.66991e+06
G log	I log	6.79	R	8.66866e+06
G log	I log	6.8	R	8.66741e+06
G log	I log	6.81	R	8.66615e+06
G log	I log	6.82	R	8.6649e+06
G log	I log	6.83	R	8.66364e+06
G log	I log	6.84	R	8.66238e+06
G log	I log	6.85	R	8.66113e+06
G log	I log	6.86	R	8.65987e+06
G log	I log	6.87	R	8.65861e+06
G log	I log	6.88	R	8.65734e+06
G log	I log	6.89	R	8.65608e+06
G log	I log	6.9	R	8.65482e+06
G log	I log	6.91	R	8.65355e+06
G log	I log	6.92	R	8.65229e+06
G log	I log	6.93	R	8.65102e+06
G log	I log	6.94	R	8.64976e+06
G log	I log	6.95	R	8.64849e+06
G log	I log	6.96	R	8.64723e+06
G log	I log	6.97	R	8.64596e+06
G log	I log	6.98	R	8.64469e+06
G log	I log	6.99	R	8.64342e+06
G log	I log	7	R	8.64215e+06
G log	I log	7.01	R	8.64088e+06
G log	I log	7.02	R	8.63962e+06
G log	I log	7.03	R	8.63834e+06
G log	I log	7.04	R	8.63704e+06
G log	I log	7.05	R	8.63566e+06
G log	I log	7.06	R	8.63416e+06
G log	I log	7.07	R	8.63252e+06
G log	I log	7.08	R	8.63076e+06
G log	I log	7.09	R	8.62892e+06
G log	I log	7.1	R	8.62704e+06
G log	I log	7.11	R	8.62517e+06
G log	I log	7.12	R	8.62332e+06
G log	I log	7.13	R	8.62152e+06
G log	I log	7.14	R	8.61977e+06
G log	I log	7.15	R	8.61806e+06
G log	I log	7.16	R	8.6164e+06
G log	I log	7.17	R	8.61478e+06
G log	I log	7.18	R	8.6132e+06
G log	I log	7.19	R	8.61164e+06
G log	I log	7.2	R	8.61011e+06
G log	I log	7.21	R	8.60861e+06
G log	I log	7.22	R	8.60713e+06
G log	I log	7.23	R	8.60567e+06
G log	I log	7.24	R	8.60422e+06
G log	I log	7.25	R	8.60279e+06
G log	I log	7.26	R	8.60137e+06
G log	I log	7.27	R	8.59996e+06
G log	I log	7.28	R	8.59857e+06
G log	I log	7.29	R	8.59718e+06
G log	I log	7.3	R	8.59581e+06
G log	I log	7.31	R	8.59444e+06
G log	I log	7.32	R	8.59308e+06
G log	I log	7.33	R	8.59173e+06
G log	I log	7.34	R	8.59038e+06
G log	I log	7.35	R	8.58904e+06
G log	I log	7.36	R	8.5877e+06
G log	I log	7.37	R	8.58637e+06
G log	I log	7.38	R	8.58505e+06
G log	I log	7.39	R	8.58373e+06
G log	I log	7.4	R	8.58241e+06
G log	I log	7.41	R	8.5811e+06
G log	I log	7.42	R	8.57979e+06
G log	I log	7.43	R	8.57848e+06
G log	I log	7.44	R	8.57718e+06
G log	I log	7.45	R	8.57588e+06
G log	I log	7.46	R	8.57458e+06
G log	I log	7.47	R	8.57329e+06
G log	I log	7.48	R	8.572e+06
G log	I log	7.49	R	8.57071e+06
G log	I log	7.5	R	8.56942e+06
G log	I log	7.51	R	8.56814e+06
G log	I log	7.52	R	8.56686e+06
G log	I log	7.53	R	8.56558e+06
G log	I log	7.54	R	8.5643e+06
G log	I log	7.55	R	8.56303e+06
G log	I log	7.56	R	8.56176e+06
G log	I log	7.57	R	8.56048e+06
G log	I log	7.58	R	8.55922e+06
G log	I log	7.59	R	8.55795e+06
G log	I log	7.6	R	8.55668e+06
G log	I log	7.61	R	8.55542e+06
G log	I log	7.62	R	8.55416e+06
G log	I log	7.63	R	8.5529e+06
G log	I log	7.64	R	8.55164e+06
G log	I log	7.65	R	8.55038e+06
G log	I log	7.66	R	8.54913e+06
G log	I log	7.67	R	8.54788e+06
G log	I log	7.68	R	8.54662e+06
G log	I log	7.69	R	8.54538e+06
G log	I log	7.7	R	8.54413e+06
G log	I log	7.71	R	8.54288e+06
G log	I log	7.72	R	8.54164e+06
G log	I log	7.73	R	8.5404e+06
G log	I log	7.74	R	8.53916e+06
G log	I log	7.75	R	8.53792e+06
G log	I log	7.76	R	8.53668e+06
G log	I log	7.77	R	8.53545e+06
G log	I log	7.78	R	8.53421e+06
G log	I log	7.79	R	8.53298e+06
G log	I log	7.8	R	8.53175e+06
G log	I log	7.81	R	8.53053e+06
G log	I log	7.82	R	8.5293e+06
G log	I log	7.83	R	8.52808e+06
G log	I log	7.84	R	8.52686e+06
G log	I log	7.85	R	8.52564e+06
G log	I log	7.86	R	8.52442e+06
G log	I log	7.87	R	8.52321e+06
G log	I log	7.88	R	8.522e+06
G log	I log	7.89	R	8.52079e+06
G log	I log	7.9	R	8.51958e+06
G log	I log	7.91	R	8.51838e+06
G log	I log	7.92	R	8.51717e+06
G log	I log	7.93	R	8.51597e+06
G log	I log	7.94	R	8.51477e+06
G log	I log	7.95	R	8.51358e+06
G log	I log	7.96	R	8.51239e+06
G log	I log	7.97	R	8.5112e+06
G log	I log	7.98	R	8.51001e+06
G log	I log	7.99	R	8.50882e+06
G log	I log	8	R	8.50764e+06
G log	I log	8.01	R	8.50646e+06
G log	I log	8.02	R	8.50528e+06
G log	I log	8.03	R	8.50411e+06
G log	I log	8.04	R	8.50293e+06
G log	I log	8.05	R	8.5017e+06
G log	I log	8.06	R	8.5004e+06
G log	I log	8.07	R	8.49897e+06
G log	I log	8.08	R	8.49743e+06
G log	I log	8.09	R	8.49578e+06
G log	I log	8.1	R	8.49406e+06
G log	I log	8.11	R	8.49231e+06
G log	I log	8.12	R	8.49057e+06
G log	I log	8.13	R	8.48885e+06
G log	I log	8.14	R	8.48718e+06
G log	I log	8.15	R	8.48555e+06
G log	I log	8.16	R	8.48396e+06
G log	I log	8.17	R	8.48242e+06
G log	I log	8.18	R	8.48092e+06
G log	I log	8.19	R	8.47945e+06
G log	I log	8.2	R	8.47802e+06
G log	I log	8.21	R	8.47661e+06
G log	I log	8.22	R	8.47523e+06
G log	I log	8.23	R	8.47388e+06
G log	I log	8.24	R	8.47254e+06
G log	I log	8.25	R	8.47123e+06
G log	I log	8.26	R	8.46992e+06
G log	I log	8.27	R	8.46864e+06
G log	I log	8.28	R	8.46737e+06
G log	I log	8.29	R	8.46611e+06
G log	I log	8.3	R	8.46486e+06
G log	I log	8.31	R	8.46363e+06
G log	I log	8.32	R	8.4624e+06
G log	I log	8.33	R	8.46118e+06
G log	I log	8.34	R	8.45998e+06
G log	I log	8.35	R	8.45878e+06
G log	I log	8.36	R	8.45758e+06
G log	I log	8.37	R	8.4564e+06
G log	I log	8.38	R	8.45522e+06
G log	I log	8.39	R	8.45404e+06
G log	I log	8.4	R	8.45288e+06
G log	I log	8.41	R	8.45171e+06
G log	I log	8.42	R	8.45056e+06
G log	I log	8.43	R	8.4494e+06
G log	I log	8.44	R	8.44826e+06
G log	I log	8.45	R	8.44711e+06
G log	I log	8.46	R	8.44598e+06
G log	I log	8.47	R	8.44484e+06
G log	I log	8.48	R	8.44371e+06
G log	I log	8.49	R	8.44258e+06
G log	I log	8.5	R	8.44146e+06
G log	I log	8.51	R	8.44034e+06
G log	I log	8.52	R	8.43922e+06
G log	I log	8.53	R	8.43811e+06
G log	I log	8.54	R	8.437e+06
G log	I log	8.55	R	8.4359e+06
G log	I log	8.56	R	8.43479e+06
G log	I log	8.57	R	8.43369e+06
G log	I log	8.58	R	8.4326e+06
G log	I log	8.59	R	8.4315e+06
G log	I log	8.6	R	8.43041e+06
G log	I log	8.61	R	8.42932e+06
G log	I log	8.62	R	8.42824e+06
G log	I log	8.63	R	8.42715e+06
G log	I log	8.64	R	8.42607e+06
G log	I log	8.65	R	8.425e+06
G log	I log	8.66	R	8.42392e+06
G log	I log	8.67	R	8.42285e+06
G log	I log	8.68	R	8.42178e+06
G log	I log	8.69	R	8.42072e+06
G log	I log	8.7	R	8.41965e+06
G log	I log	8.71	R	8.41859e+06
G log	I log	8.72	R	8.41753e+06
G log	I log	8.73	R	8.41648e+06
G log	I log	8.74	R	8.41543e+06
G log	I log	8.75	R	8.41438e+06
G log	I log	8.76	R	8.41333e+06
G log	I log	8.77	R	8.41229e+06
G log	I log	8.78	R	8.41125e+06
G log	I log	8.79	R	8.41021e+06
G log	I log	8.8	R	8.40917e+06
G log	I log	8.81	R	8.40814e+06
G log	I log	8.82	R	8.40711e+06
G log	I log	8.83	R	8.40608e+06
G log	I log	8.84	R	8.40506e+06
G log	I log	8.85	R	8.40404e+06
G log	I log	8.86	R	8.40302e+06
G log	I log	8.87	R	8.402e+06
G log	I log	8.88	R	8.40099e+06
G log	I log	8.89	R	8.39998e+06
G log	I log	8.9	R	8.39898e+06
G log	I log	8.91	R	8.39797e+06
G log	I log	8.92	R	8.39697e+06
G log	I log	8.93	R	8.39598e+06
G log	I log	8.94	R	8.39498e+06
G log	I log	8.95	R	8.39399e+06
G log	I log	8.96	R	8.393e+06
G log	I log	8.97	R	8.39202e+06
G log	I log	8.98	R	8.39104e+06
G log	I log	8.99	R	8.39006e+06
G log	I log	9	R	8.38908e+06
G log	I log	9.01	R	8.38811e+06
G log	I log	9.02	R	8.38714e+06
G log	I log	9.03	R	8.38618e+06
G log	I log	9.04	R	8.38521e+06
G log	I log	9.05	R	8.38423e+06
G log	I log	9.06	R	8.38318e+06
G log	I log	9.07	R	8.38203e+06
G log	I log	9.08	R	8.38074e+06
G log	I log	9.09	R	8.37932e+06
G log	I log	9.1	R	8.37778e+06
G log	I log	9.11	R	8.37617e+06
G log	I log	9.12	R	8.37451e+06
G log	I log	9.13	R	8.37286e+06
G log	I log	9.14	R	8.37123e+06
G log	I log	9.15	R	8.36965e+06
G log	I log	9.16	R	8.3681e+06
G log	I log	9.17	R	8.3666e+06
G log	I log	9.18	R	8.36515e+06
G log	I log	9.19	R	8.36374e+06
G log	I log	9.2	R	8.36237e+06
G log	I log	9.21	R	8.36103e+06
G log	I log	9.22	R	8.35973e+06
G log	I log	9.23	R	8.35845e+06
G log	I log	9.24	R	8.35719e+06
G log	I log	9.25	R	8.35595e+06
G log	I log	9.26	R	8.35473e+06
G log	I log	9.27	R	8.35353e+06
G log	I log	9.28	R	8.35234e+06
G log	I log	9.29	R	8.35117e+06
G log	I log	9.3	R	8.35e+06
G log	I log	9.31	R	8.34885e+06
G log	I log	9.32	R	8.3477e+06
G log	I log	9.33	R	8.34657e+06
G log	I log	9.34	R	8.34544e+06
G log	I log	9.35	R	8.34432e+06
G log	I log	9.36	R	8.3432e+06
G log	I log	9.37	R	8.34209e+06
G log	I log	9.38	R	8.34098e+06
G log	I log	9.39	R	8.33988e+06
G log	I log	9.4	R	8.33878e+06
G log	I log	9.41	R	8.33769e+06
G log	I log	9.42	R	8.33659e+06
G log	I log	9.43	R	8.3355e+06
G log	I log	9.44	R	8.33441e+06
G log	I log	9.45	R	8.33333e+06
G log	I log	9.46	R	8.33224e+06
G log	I log	9.47	R	8.33116e+06
G log	I log	9.48	R	8.33008e+06
G log	I log	9.49	R	8.329e+06
G log	I log	9.5	R	8.32792e+06
G log	I log	9.51	R	8.32684e+06
G log	I log	9.52	R	8.32576e+06
G log	I log	9.53	R	8.32468e+06
G log	I log	9.54	R	8.3236e+06
G log	I log	9.55	R	8.32253e+06
G log	I log	9.56	R	8.32145e+06
G log	I log	9.57	R	8.32037e+06
G log	I log	9.58	R	8.31929e+06
G log	I log	9.59	R	8.31822e+06
G log	I log	9.6	R	8.31714e+06
G log	I log	9.61	R	8.31606e+06
G log	I log	9.62	R	8.31498e+06
G log	I log	9.63	R	8.31391e+06
G log	I log	9.64	R	8.31283e+06
G log	I log	9.65	R	8.31175e+06
G log	I log	9.66	R	8.31067e+06
G log	I log	9.67	R	8.3096e+06
G log	I log	9.68	R	8.30852e+06
G log	I log	9.69	R	8.30744e+06
G log	I log	9.7	R	8.30636e+06
G log	I log	9.71	R	8.30528e+06
G log	I log	9.72	R	8.3042e+06
G log	I log	9.73	R	8.30312e+06
G log	I log	9.74	R	8.30204e+06
G log	I log	9.75	R	8.30096e+06
G log	I log	9.76	R	8.29988e+06
G log	I log	9.77	R	8.29881e+06
G log	I log	9.78	R	8.29773e+06
G log	I log	9.79	R	8.29665e+06
G log	I log	9.8	R	8.29557e+06
G log	I log	9.81	R	8.29449e+06
G log	I log	9.82	R	8.29341e+06
G log	I log	9.83	R	8.29233e+06
G log	I log	9.84	R	8.29126e+06
G log	I log	9.85	R	8.29018e+06
G log	I log	9.86	R	8.2891e+06
G log	I log	9.87	R	8.28803e+06
G log	I log	9.88	R	8.28695e+06
G log	I log	9.89	R	8.28588e+06
G log	I log	9.9	R	8.2848e+06
G log	I log	9.91	R	8.28373e+06
G log	I log	9.92	R	8.28266e+06
G log	I log	9.93	R	8.28158e+06
G log	I log	9.94	R	8.28051e+06
G log	I log	9.95	R	8.27944e+06
G log	I log	9.96	R	8.27837e+06
G log	I log	9.97	R	8.27731e+06
G log	I log	9.98	R	8.27624e+06
G log	I log	9.99	R	8.27517e+06
G log	I log	10	R	8.27411e+06
G log	I log	10.01	R	8.27305e+06
G log	I log	10.02	R	8.27198e+06
G log	I log	10.03	R	8.27092e+06
G log	I log	10.04	R	8.26986e+06
G log	I log	10.05	R	8.26879e+06
G log	I log	10.06	R	8.26768e+06
G log	I log	10.07	R	8.26647e+06
G log	I log	10.08	R	8.26512e+06
G log	I log	10.09	R	8.26359e+06
G log	I log	10.1	R	8.2619e+06
G log	I log	10.11	R	8.26006e+06
G log	I log	10.12	R	8.25813e+06
G log	I log	10.13	R	8.25616e+06
G log	I log	10.14	R	8.25417e+06
G log	I log	10.15	R	8.25221e+06
G log	I log	10.16	R	8.2503e+06
G log	I log	10.17	R	8.24843e+06
G log	I log	10.18	R	8.24662e+06
G log	I log	10.19	R	8.24487e+06
G log	I log	10.2	R	8.24316e+06
G log	I log	10.21	R	8.2415e+06
G log	I log	10.22	R	8.23988e+06
G log	I log	10.23	R	8.2383e+06
G log	I log	10.24	R	8.23675e+06
G log	I log	10.25	R	8.23523e+06
G log	I log	10.26	R	8.23373e+06
G log	I log	10.27	R	8.23226e+06
G log	I log	10.28	R	8.2308e+06
G log	I log	10.29	R	8.22936e+06
G log	I log	10.3	R	8.22794e+06
G log	I log	10.31	R	8.22653e+06
G log	I log	10.32	R	8.22513e+06
G log	I log	10.33	R	8.22374e+06
G log	I log	10.34	R	8.22236e+06
G log	I log	10.35	R	8.22099e+06
G log	I log	10.36	R	8.21962e+06
G log	I log	10.37	R	8.21827e+06
G log	I log	10.38	R	8.21691e+06
G log	I log	10.39	R	8.21557e+06
G log	I log	10.4	R	8.21422e+06
G log	I log	10.41	R	8.21289e+06
G log	I log	10.42	R	8.21155e+06
G log	I log	10.43	R	8.21022e+06
G log	I log	10.44	R	8.20889e+06
G log	I log	10.45	R	8.20756e+06
G log	I log	10.46	R	8.20623e+06
G log	I log	10.47	R	8.2049e+06
G log	I log	10.48	R	8.20358e+06
G log	I log	10.49	R	8.20225e+06
G log	I log	10.5	R	8.20093e+06
G log	I log	10.51	R	8.19961e+06
G log	I log	10.52	R	8.19828e+06
G log	I log	10.53	R	8.19696e+06
G log	I log	10.54	R	8.19564e+06
G log	I log	10.55	R	8.19431e+06
G log	I log	10.56	R	8.19299e+06
G log	I log	10.57	R	8.19167e+06
G log	I log	10.58	R	8.19034e+06
G log	I log	10.59	R	8.18901e+06
G log	I log	10.6	R	8.18769e+06
G log	I log	10.61	R	8.18636e+06
G log	I log	10.62	R	8.18503e+06
G log	I log	10.63	R	8.1837e+06
G log	I log	10.64	R	8.18237e+06
G log	I log	10.65	R	8.18104e+06
G log	I log	10.66	R	8.17971e+06
G log	I log	10.67	R	8.17838e+06
G log	I log	10.68	R	8.17704e+06
G log	I log	10.69	R	8.17571e+06
G log	I log	10.7	R	8.17437e+06
G log	I log	10.71	R	8.17304e+06
G log	I log	10.72	R	8.1717e+06
G log	I log	10.73	R	8.17036e+06
G log	I log	10.74	R	8.16902e+06
G log	I log	10.75	R	8.16768e+06
G log	I log	10.76	R	8.16634e+06
G log	I log	10.77	R	8.165e+06
G log	I log	10.78	R	8.16366e+06
G log	I log	10.79	R	8.16232e+06
G log	I log	10.8	R	8.16098e+06
G log	I log	10.81	R	8.15963e+06
G log	I log	10.82	R	8.15829e+06
G log	I log	10.83	R	8.15695e+06
G log	I log	10.84	R	8.1556e+06
G log	I log	10.85	R	8.15426e+06
G log	I log	10.86	R	8.15291e+06
G log	I log	10.87	R	8.15157e+06
G log	I log	10.88	R	8.15023e+06
G log	I log	10.89	R	8.14888e+06
G log	I log	10.9	R	8.14754e+06
G log	I log	10.91	R	8.14619e+06
G log	I log	10.92	R	8.14485e+06
G log	I log	10.93	R	8.14351e+06
G log	I log	10.94	R	8.14217e+06
G log	I log	10.95	R	8.14082e+06
G log	I log	10.96	R	8.13948e+06
G log	I log	10.97	R	8.13814e+06
G log	I log	10.98	R	8.1368e+06
G log	I log	10.99	R	8.13546e+06
G log	I log	11	R	8.13413e+06
G log	I log	11.01	R	8.13279e+06
G log	I log	11.02	R	8.13145e+06
G log	I log	11.03	R	8.13012e+06
G log	I log	11.04	R	8.12878e+06
G log	I log	11.05	R	8.12744e+06
G log	I log	11.06	R	8.12608e+06
G log	I log	11.07	R	8.12464e+06
G log	I log	11.08	R	8.12307e+06
G log	I log	11.09	R	8.12131e+06
G log	I log	11.1	R	8.11934e+06
G log	I log	11.11	R	8.11718e+06
G log	I log	11.12	R	8.11485e+06
G log	I log	11.13	R	8.11242e+06
G log	I log	11.14	R	8.10994e+06
G log	I log	11.15	R	8.10745e+06
G log	I log	11.16	R	8.10501e+06
G log	I log	11.17	R	8.10261e+06
G log	I log	11.18	R	8.10029e+06
G log	I log	11.19	R	8.09803e+06
G log	I log	11.2	R	8.09584e+06
G log	I log	11.21	R	8.09371e+06
G log	I log	11.22	R	8.09164e+06
G log	I log	11.23	R	8.08962e+06
G log	I log	11.24	R	8.08765e+06
G log	I log	11.25	R	8.08572e+06
G log	I log	11.26	R	8.08382e+06
G log	I log	11.27	R	8.08195e+06
G log	I log	11.28	R	8.0801e+06
G log	I log	11.29	R	8.07828e+06
G log	I log	11.3	R	8.07649e+06
G log	I log	11.31	R	8.0747e+06
G log	I log	11.32	R	8.07294e+06
G log	I log	11.33	R	8.07119e+06
G log	I log	11.34	R	8.06945e+06
G log	I log	11.35	R	8.06772e+06
G log	I log	11.36	R	8.066e+06
G log	I log	11.37	R	8.06429e+06
G log	I log	11.38	R	8.06258e+06
G log	I log	11.39	R	8.06088e+06
G log	I log	11.4	R	8.05918e+06
G log	I log	11.41	R	8.05749e+06
G log	I log	11.42	R	8.0558e+06
G log	I log	11.43	R	8.05412e+06
G log	I log	11.44	R	8.05243e+06
G log	I log	11.45	R	8.05075e+06
G log	I log	11.46	R	8.04907e+06
G log	I log	11.47	R	8.04739e+06
G log	I log	11.48	R	8.04571e+06
G log	I log	11.49	R	8.04403e+06
G log	I log	11.5	R	8.04235e+06
G log	I log	11.51	R	8.04066e+06
G log	I log	11.52	R	8.03898e+06
G log	I log	11.53	R	8.0373e+06
G log	I log	11.54	R	8.03561e+06
G log	I log	11.55	R	8.03392e+06
G log	I log	11.56	R	8.03223e+06
G log	I log	11.57	R	8.03054e+06
G log	I log	11.58	R	8.02885e+06
G log	I log	11.59	R	8.02715e+06
G log	I log	11.6	R	8.02546e+06
G log	I log	11.61	R	8.02376e+06
G log	I log	11.62	R	8.02205e+06
G log	I log	11.63	R	8.02035e+06
G log	I log	11.64	R	8.01864e+06
G log	I log	11.65	R	8.01693e+06
G log	I log	11.66	R	8.01522e+06
G log	I log	11.67	R	8.01351e+06
G log	I log	11.68	R	8.01179e+06
G log	I log	11.69	R	8.01007e+06
G log	I log	11.7	R	8.00835e+06
G log	I log	11.71	R	8.00663e+06
G log	I log	11.72	R	8.00491e+06
G log	I log	11.73	R	8.00318e+06
G log	I log	11.74	R	8.00145e+06
G log	I log	11.75	R	7.99972e+06
G log	I log	11.76	R	7.99799e+06
G log	I log	11.77	R	7.99625e+06
G log	I log	11.78	R	7.99452e+06
G log	I log	11.79	R	7.99278e+06
G log	I log	11.8	R	7.99104e+06
G log	I log	11.81	R	7.9893e+06
G log	I log	11.82	R	7.98756e+06
G log	I log	11.83	R	7.98582e+06
G log	I log	11.84	R	7.98407e+06
G log	I log	11.85	R	7.98233e+06
G log	I log	11.86	R	7.98058e+06
G log	I log	11.87	R	7.97884e+06
G log	I log	11.88	R	7.97709e+06
G log	I log	11.89	R	7.97535e+06
G log	I log	11.9	R	7.9736e+06
G log	I log	11.91	R	7.97185e+06
G log	I log	11.92	R	7.9701e+06
G log	I log	11.93	R	7.96836e+06
G log	I log	11.94	R	7.96661e+06
G log	I log	11.95	R	7.96486e+06
G log	I log	11.96	R	7.96312e+06
G log	I log	11.97	R	7.96137e+06
G log	I log	11.98	R	7.95962e+06
G log	I log	11.99	R	7.95788e+06
G log	I log	12	R	7.95614e+06
G log	I log	12.01	R	7.95439e+06
G log	I log	12.02	R	7.95265e+06
G log	I log	12.03	R	7.95091e+06
G log	I log	12.04	R	7.94917e+06
G log	I log	12.05	R	7.94743e+06
G log	I log	12.06	R	7.94567e+06
G log	I log	12.07	R	7.94386e+06
G log	I log	12.08	R	7.94194e+06
G log	I log	12.09	R	7.93984e+06
G log	I log	12.1	R	7.93749e+06
G log	I log	12.11	R	7.9349e+06
G log	I log	12.12	R	7.93208e+06
G log	I log	12.13	R	7.92908e+06
G log	I log	12.14	R	7.92597e+06
G log	I log	12.15	R	7.92283e+06
G log	I log	12.16	R	7.9197e+06
G log	I log	12.17	R	7.91662e+06
G log	I log	12.18	R	7.91363e+06
G log	I log	12.19	R	7.91073e+06
G log	I log	12.2	R	7.90792e+06
G log	I log	12.21	R	7.9052e+06
G log	I log	12.22	R	7.90257e+06
G log	I log	12.23	R	7.90001e+06
G log	I log	12.24	R	7.89752e+06
G log	I log	12.25	R	7.89508e+06
G log	I log	12.26	R	7.8927e+06
G log	I log	12.27	R	7.89036e+06
G log	I log	12.28	R	7.88807e+06
G log	I log	12.29	R	7.8858e+06
G log	I log	12.3	R	7.88357e+06
G log	I log	12.31	R	7.88136e+06
G log	I log	12.32	R	7.87917e+06
G log	I log	12.33	R	7.877e+06
G log	I log	12.34	R	7.87485e+06
G log	I log	12.35	R	7.87271e+06
G log	I log	12.36	R	7.87059e+06
G log	I log	12.37	R	7.86847e+06
G log	I log	12.38	R	7.86636e+06
G log	I log	12.39	R	7.86426e+06
G log	I log	12.4	R	7.86217e+06
G log	I log	12.41	R	7.86008e+06
G log	I log	12.42	R	7.858e+06
G log	I log	12.43	R	7.85591e+06
G log	I log	12.44	R	7.85383e+06
G log	I log	12.45	R	7.85175e+06
G log	I log	12.46	R	7.84967e+06
G log	I log	12.47	R	7.84759e+06
G log	I log	12.48	R	7.84551e+06
G log	I log	12.49	R	7.84343e+06
G log	I log	12.5	R	7.84134e+06
G log	I log	12.51	R	7.83925e+06
G log	I log	12.52	R	7.83716e+06
G log	I log	12.53	R	7.83507e+06
G log	I log	12.54	R	7.83297e+06
G log	I log	12.55	R	7.83087e+06
G log	I log	12.56	R	7.82877e+06
G log	I log	12.57	R	7.82666e+06
G log	I log	12.58	R	7.82455e+06
G log	I log	12.59	R	7.82243e+06
G log	I log	12.6	R	7.82031e+06
G log	I log	12.61	R	7.81818e+06
G log	I log	12.62	R	7.81605e+06
G log	I log	12.63	R	7.81392e+06
G log	I log	12.64	R	7.81178e+06
G log	I log	12.65	R	7.80964e+06
G log	I log	12.66	R	7.80749e+06
G log	I log	12.67	R	7.80533e+06
G log	I log	12.68	R	7.80318e+06
G log	I log	12.69	R	7.80101e+06
G log	I log	12.7	R	7.79885e+06
G log	I log	12.71	R	7.79668e+06
G log	I log	12.72	R	7.7945e+06
G log	I log	12.73	R	7.79232e+06
G log	I log	12.74	R	7.79014e+06
G log	I log	12.75	R	7.78795e+06
G log	I log	12.76	R	7.78576e+06
G log	I log	12.77	R	7.78357e+06
G log	I log	12.78	R	7.78137e+06
G log	I log	12.79	R	7.77917e+06
G log	I log	12.8	R	7.77696e+06
G log	I log	12.81	R	7.77475e+06
G log	I log	12.82	R	7.77254e+06
G log	I log	12.83	R	7.77033e+06
G log	I log	12.84	R	7.76811e+06
G log	I log	12.85	R	7.76589e+06
G log	I log	12.86	R	7.76367e+06
G log	I log	12.87	R	7.76145e+06
G log	I log	12.88	R	7.75922e+06
G log	I log	12.89	R	7.757e+06
G log	I log	12.9	R	7.75477e+06
G log	I log	12.91	R	7.75254e+06
G log	I log	12.92	R	7.7503e+06
G log	I log	12.93	R	7.74807e+06
G log	I log	12.94	R	7.74584e+06
G log	I log	12.95	R	7.7436e+06
G log	I log	12.96	R	7.74137e+06
G log	I log	12.97	R	7.73913e+06
G log	I log	12.98	R	7.7369e+06
G log	I log	12.99	R	7.73466e+06
G log	I log	13	R	7.73242e+06
G log	I log	13.01	R	7.73019e+06
G log	I log	13.02	R	7.72795e+06
G log	I log	13.03	R	7.72572e+06
G log	I log	13.04	R	7.72348e+06
G log	I log	13.05	R	7.72125e+06
G log	I log	13.06	R	7.719e+06
G log	I log	13.07	R	7.71673e+06
G log	I log	13.08	R	7.71436e+06
G log	I log	13.09	R	7.71183e+06
G log	I log	13.1	R	7.70906e+06
G log	I log	13.11	R	7.706e+06
G log	I log	13.12	R	7.70265e+06
G log	I log	13.13	R	7.69906e+06
G log	I log	13.14	R	7.6953e+06
G log	I log	13.15	R	7.69145e+06
G log	I log	13.16	R	7.68759e+06
G log	I log	13.17	R	7.68379e+06
G log	I log	13.18	R	7.68009e+06
G log	I log	13.19	R	7.67651e+06
G log	I log	13.2	R	7.67305e+06
G log	I log	13.21	R	7.66973e+06
G log	I log	13.22	R	7.66653e+06
G log	I log	13.23	R	7.66345e+06
G log	I log	13.24	R	7.66046e+06
G log	I log	13.25	R	7.65756e+06
G log	I log	13.26	R	7.65474e+06
G log	I log	13.27	R	7.65198e+06
G log	I log	13.28	R	7.64928e+06
G log	I log	13.29	R	7.64663e+06
G log	I log	13.3	R	7.64403e+06
G log	I log	13.31	R	7.64146e+06
G log	I log	13.32	R	7.63892e+06
G log	I log	13.33	R	7.63642e+06
G log	I log	13.34	R	7.63393e+06
G log	I log	13.35	R	7.63147e+06
G log	I log	13.36	R	7.62902e+06
G log	I log	13.37	R	7.62659e+06
G log	I log	13.38	R	7.62417e+06
G log	I log	13.39	R	7.62176e+06
G log	I log	13.4	R	7.61935e+06
G log	I log	13.41	R	7.61696e+06
G log	I log	13.42	R	7.61457e+06
G log	I log	13.43	R	7.61218e+06
G log	I log	13.44	R	7.60979e+06
G log	I log	13.45	R	7.60741e+06
G log	I log	13.46	R	7.60502e+06
G log	I log	13.47	R	7.60264e+06
G log	I log	13.48	R	7.60025e+06
G log	I log	13.49	R	7.59786e+06
G log	I log	13.5	R	7.59547e+06
G log	I log	13.51	R	7.59308e+06
G log	I log	13.52	R	7.59068e+06
G log	I log	13.53	R	7.58827e+06
G log	I log	13.54	R	7.58586e+06
G log	I log	13.55	R	7.58345e+06
G log	I log	13.56	R	7.58103e+06
G log	I log	13.57	R	7.57861e+06
G log	I log	13.58	R	7.57618e+06
G log	I log	13.59	R	7.57374e+06
G log	I log	13.6	R	7.5713e+06
G log	I log	13.61	R	7.56885e+06
G log	I log	13.62	R	7.5664e+06
G log	I log	13.63	R	7.56394e+06
G log	I log	13.64	R	7.56147e+06
G log	I log	13.65	R	7.559e+06
G log	I log	13.66	R	7.55652e+06
G log	I log	13.67	R	7.55404e+06
G log	I log	13.68	R	7.55155e+06
G log	I log	13.69	R	7.54905e+06
G log	I log	13.7	R	7.54655e+06
G log	I log	13.71	R	7.54404e+06
G log	I log	13.72	R	7.54153e+06
G log	I log	13.73	R	7.53901e+06
G log	I log	13.74	R	7.53649e+06
G log	I log	13.75	R	7.53396e+06
G log	I log	13.76	R	7.53143e+06
G log	I log	13.77	R	7.52889e+06
G log	I log	13.78	R	7.52635e+06
G log	I log	13.79	R	7.5238e+06
G log	I log	13.8	R	7.52125e+06
G log	I log	13.81	R	7.5187e+06
G log	I log	13.82	R	7.51614e+06
G log	I log	13.83	R	7.51358e+06
G log	I log	13.84	R	7.51102e+06
G log	I log	13.85	R	7.50845e+06
G log	I log	13.86	R	7.50588e+06
G log	I log	13.87	R	7.50331e+06
G log	I log	13.88	R	7.50074e+06
G log	I log	13.89	R	7.49816e+06
G log	I log	13.9	R	7.49558e+06
G log	I log	13.91	R	7.49301e+06
G log	I log	13.92	R	7.49042e+06
G log	I log	13.93	R	7.48784e+06
G log	I log	13.94	R	7.48526e+06
G log	I log	13.95	R	7.48268e+06
G log	I log	13.96	R	7.48009e+06
G log	I log	13.97	R	7.47751e+06
G log	I log	13.98	R	7.47492e+06
G log	I log	13.99	R	7.47234e+06
G log	I log	14	R	7.46975e+06
G log	I log	14.01	R	7.46717e+06
G log	I log	14.02	R	7.46459e+06
G log	I log	14.03	R	7.462e+06
G log	I log	14.04	R	7.45942e+06
G log	I log	14.05	R	7.45684e+06
G log	I log	14.06	R	7.45425e+06
G log	I log	14.07	R	7.45165e+06
G log	I log	14.08	R	7.44899e+06
G log	I log	14.09	R	7.44621e+06
G log	I log	14.1	R	7.44322e+06
G log	I log	14.11	R	7.43997e+06
G log	I log	14.12	R	7.43642e+06
G log	I log	14.13	R	7.4326e+06
G log	I log	14.14	R	7.42858e+06
G log	I log	14.15	R	7.42445e+06
G log	I log	14.16	R	7.4203e+06
G log	I log	14.17	R	7.41622e+06
G log	I log	14.18	R	7.41226e+06
G log	I log	14.19	R	7.40846e+06
G log	I log	14.2	R	7.40484e+06
G log	I log	14.21	R	7.4014e+06
G log	I log	14.22	R	7.39813e+06
G log	I log	14.23	R	7.39501e+06
G log	I log	14.24	R	7.39203e+06
G log	I log	14.25	R	7.38917e+06
G log	I log	14.26	R	7.38643e+06
G log	I log	14.27	R	7.38377e+06
G log	I log	14.28	R	7.38119e+06
G log	I log	14.29	R	7.37869e+06
G log	I log	14.3	R	7.37624e+06
G log	I log	14.31	R	7.37384e+06
G log	I log	14.32	R	7.37149e+06
G log	I log	14.33	R	7.36918e+06
G log	I log	14.34	R	7.36689e+06
G log	I log	14.35	R	7.36464e+06
G log	I log	14.36	R	7.36241e+06
G log	I log	14.37	R	7.36019e+06
G log	I log	14.38	R	7.358e+06
G log	I log	14.39	R	7.35582e+06
G log	I log	14.4	R	7.35365e+06
G log	I log	14.41	R	7.35148e+06
G log	I log	14.42	R	7.34933e+06
G log	I log	14.43	R	7.34718e+06
G log	I log	14.44	R	7.34503e+06
G log	I log	14.45	R	7.34288e+06
G log	I log	14.46	R	7.34074e+06
G log	I log	14.47	R	7.33859e+06
G log	I log	14.48	R	7.33644e+06
G log	I log	14.49	R	7.33429e+06
G log	I log	14.5	R	7.33214e+06
G log	I log	14.51	R	7.32998e+06
G log	I log	14.52	R	7.32782e+06
G log	I log	14.53	R	7.32565e+06
G log	I log	14.54	R	7.32347e+06
G log	I log	14.55	R	7.32129e+06
G log	I log	14.56	R	7.3191e+06
G log	I log	14.57	R	7.3169e+06
G log	I log	14.58	R	7.3147e+06
G log	I log	14.59	R	7.31249e+06
G log	I log	14.6	R	7.31027e+06
G log	I log	14.61	R	7.30804e+06
G log	I log	14.62	R	7.3058e+06
G log	I log	14.63	R	7.30356e+06
G log	I log	14.64	R	7.3013e+06
G log	I log	14.65	R	7.29904e+06
G log	I log	14.66	R	7.29677e+06
G log	I log	14.67	R	7.29449e+06
G log	I log	14.68	R	7.2922e+06
G log	I log	14.69	R	7.28991e+06
G log	I log	14.7	R	7.28761e+06
G log	I log	14.71	R	7.28529e+06
G log	I log	14.72	R	7.28297e+06
G log	I log	14.73	R	7.28065e+06
G log	I log	14.74	R	7.27831e+06
G log	I log	14.75	R	7.27597e+06
G log	I log	14.76	R	7.27362e+06
G log	I log	14.77	R	7.27127e+06
G log	I log	14.78	R	7.26891e+06
G log	I log	14.79	R	7.26654e+06
G log	I log	14.8	R	7.26416e+06
G log	I log	14.81	R	7.26178e+06
G log	I log	14.82	R	7.2594e+06
G log	I log	14.83	R	7.257e+06
G log	I log	14.84	R	7.25461e+06
G log	I log	14.85	R	7.25221e+06
G log	I log	14.86	R	7.2498e+06
G log	I log	14.87	R	7.24739e+06
G log	I log	14.88	R	7.24497e+06
G log	I log	14.89	R	7.24255e+06
G log	I log	14.9	R	7.24013e+06
G log	I log	14.91	R	7.2377e+06
G log	I log	14.92	R	7.23527e+06
G log	I log	14.93	R	7.23284e+06
G log	I log	14.94	R	7.2304e+06
G log	I log	14.95	R	7.22796e+06
G log	I log	14.96	R	7.22552e+06
G log	I log	14.97	R	7.22308e+06
G log	I log	14.98	R	7.22063e+06
G log	I log	14.99	R	7.21818e+06
G log	I log	15	R	7.21573e+06
G log	I log	15.01	R	7.21328e+06
G log	I log	15.02	R	7.21082e+06
G log	I log	15.03	R	7.20836e+06
G log	I log	15.04	R	7.20591e+06
G log	I log	15.05	R	7.20345e+06
G log	I log	15.06	R	7.20098e+06
G log	I log	15.07	R	7.19851e+06
G log	I log	15.08	R	7.19601e+06
G log	I log	15.09	R	7.19343e+06
G log	I log	15.1	R	7.19071e+06
G log	I log	15.11	R	7.18777e+06
G log	I log	15.12	R	7.18459e+06
G log	I log	15.13	R	7.18116e+06
G log	I log	15.14	R	7.17753e+06
G log	I log	15.15	R	7.1738e+06
G log	I log	15.16	R	7.17007e+06
G log	I log	15.17	R	7.16641e+06
G log	I log	15.18	R	7.16291e+06
G log	I log	15.19	R	7.15961e+06
G log	I log	15.2	R	7.15652e+06
G log	I log	15.21	R	7.15366e+06
G log	I log	15.22	R	7.151e+06
G log	I log	15.23	R	7.14854e+06
G log	I log	15.24	R	7.14626e+06
G log	I log	15.25	R	7.14413e+06
G log	I log	15.26	R	7.14213e+06
G log	I log	15.27	R	7.14024e+06
G log	I log	15.28	R	7.13845e+06
G log	I log	15.29	R	7.13675e+06
G log	I log	15.3	R	7.13512e+06
G log	I log	15.31	R	7.13355e+06
G log	I log	15.32	R	7.13203e+06
G log	I log	15.33	R	7.13056e+06
G log	I log	15.34	R	7.12912e+06
G log	I log	15.35	R	7.12772e+06
G log	I log	15.36	R	7.12634e+06
G log	I log	15.37	R	7.12499e+06
G log	I log	15.38	R	7.12366e+06
G log	I log	15.39	R	7.12234e+06
G log	I log	15.4	R	7.12104e+06
G log	I log	15.41	R	7.11975e+06
G log	I log	15.42	R	7.11846e+06
G log	I log	15.43	R	7.11718e+06
G log	I log	15.44	R	7.11591e+06
G log	I log	15.45	R	7.11464e+06
G log	I log	15.46	R	7.11337e+06
G log	I log	15.47	R	7.11209e+06
G log	I log	15.48	R	7.11082e+06
G log	I log	15.49	R	7.10954e+06
G log	I log	15.5	R	7.10826e+06
G log	I log	15.51	R	7.10697e+06
G log	I log	15.52	R	7.10568e+06
G log	I log	15.53	R	7.10438e+06
G log	I log	15.54	R	7.10307e+06
G log	I log	15.55	R	7.10176e+06
G log	I log	15.56	R	7.10043e+06
G log	I log	15.57	R	7.0991e+06
G log	I log	15.58	R	7.09776e+06
G log	I log	15.59	R	7.09641e+06
G log	I log	15.6	R	7.09504e+06
G log	I log	15.61	R	7.09367e+06
G log	I log	15.62	R	7.09229e+06
G log	I log	15.63	R	7.0909e+06
G log	I log	15.64	R	7.08949e+06
G log	I log	15.65	R	7.08808e+06
G log	I log	15.66	R	7.08665e+06
G log	I log	15.67	R	7.08522e+06
G log	I log	15.68	R	7.08377e+06
G log	I log	15.69	R	7.08231e+06
G log	I log	15.7	R	7.08085e+06
G log	I log	15.71	R	7.07937e+06
G log	I log	15.72	R	7.07788e+06
G log	I log	15.73	R	7.07638e+06
G log	I log	15.74	R	7.07487e+06
G log	I log	15.75	R	7.07335e+06
G log	I log	15.76	R	7.07182e+06
G log	I log	15.77	R	7.07028e+06
G log	I log	15.78	R	7.06873e+06
G log	I log	15.79	R	7.06718e+06
G log	I log	15.8	R	7.06561e+06
G log	I log	15.81	R	7.06403e+06
G log	I log	15.82	R	7.06245e+06
G log	I log	15.83	R	7.06086e+06
G log	I log	15.84	R	7.05925e+06
G log	I log	15.85	R	7.05764e+06
G log	I log	15.86	R	7.05602e+06
G log	I log	15.87	R	7.0544e+06
G log	I log	15.88	R	7.05276e+06
G log	I log	15.89	R	7.05112e+06
G log	I log	15.9	R	7.04947e+06
G log	I log	15.91	R	7.04781e+06
G log	I log	15.92	R	7.04615e+06
G log	I log	15.93	R	7.04448e+06
G log	I log	15.94	R	7.0428e+06
G log	I log	15.95	R	7.04111e+06
G log	I log	15.96	R	7.03942e+06
G log	I log	15.97	R	7.03772e+06
G log	I log	15.98	R	7.03601e+06
G log	I log	15.99	R	7.0343e+06
G log	I log	16	R	7.03257e+06
G log	I log	16.01	R	7.03085e+06
G log	I log	16.02	R	7.02911e+06
G log	I log	16.03	R	7.02737e+06
G log	I log	16.04	R	7.02562e+06
G log	I log	16.05	R	7.02386e+06
G log	I log	16.06	R	7.0221e+06
G log	I log	16.07	R	7.02033e+06
G log	I log	16.08	R	7.01854e+06
G log	I log	16.09	R	7.0167e+06
G log	I log	16.1	R	7.01478e+06
G log	I log	16.11	R	7.01271e+06
G log	I log	16.12	R	7.01047e+06
G log	I log	16.13	R	7.00805e+06
G log	I log	16.14	R	7.00546e+06
G log	I log	16.15	R	7.0028e+06
G log	I log	16.16	R	7.00015e+06
G log	I log	16.17	R	6.99759e+06
G log	I log	16.18	R	6.9952e+06
G log	I log	16.19	R	6.99302e+06
G log	I log	16.2	R	6.99108e+06
G log	I log	16.21	R	6.98938e+06
G log	I log	16.22	R	6.98791e+06
G log	I log	16.23	R	6.98666e+06
G log	I log	16.24	R	6.98558e+06
G log	I log	16.25	R	6.98468e+06
G log	I log	16.26	R	6.98391e+06
G log	I log	16.27	R	6.98326e+06
G log	I log	16.28	R	6.98272e+06
G log	I log	16.29	R	6.98226e+06
G log	I log	16.3	R	6.98188e+06
G log	I log	16.31	R	6.98156e+06
G log	I log	16.32	R	6.9813e+06
G log	I log	16.33	R	6.98107e+06
G log	I log	16.34	R	6.98089e+06
G log	I log	16.35	R	6.98074e+06
G log	I log	16.36	R	6.98062e+06
G log	I log	16.37	R	6.98052e+06
G log	I log	16.38	R	6.98044e+06
G log	I log	16.39	R	6.98037e+06
G log	I log	16.4	R	6.98032e+06
G log	I log	16.41	R	6.98027e+06
G log	I log	16.42	R	6.98024e+06
G log	I log	16.43	R	6.98021e+06
G log	I log	16.44	R	6.98018e+06
G log	I log	16.45	R	6.98016e+06
G log	I log	16.46	R	6.98014e+06
G log	I log	16.47	R	6.98011e+06
G log	I log	16.48	R	6.98008e+06
G log	I log	16.49	R	6.98005e+06
G log	I log	16.5	R	6.98002e+06
G log	I log	16.51	R	6.97997e+06
G log	I log	16.52	R	6.97993e+06
G log	I log	16.53	R	6.97987e+06
G log	I log	16.54	R	6.97981e+06
G log	I log	16.55	R	6.97974e+06
G log	I log	16.56	R	6.97965e+06
G log	I log	16.57	R	6.97956e+06
G log	I log	16.58	R	6.97946e+06
G log	I log	16.59	R	6.97935e+06
G log	I log	16.6	R	6.97923e+06
G log	I log	16.61	R	6.9791e+06
G log	I log	16.62	R	6.97896e+06
G log	I log	16.63	R	6.9788e+06
G log	I log	16.64	R	6.97864e+06
G log	I log	16.65	R	6.97846e+06
G log	I log	16.66	R	6.97827e+06
G log	I log	16.67	R	6.97807e+06
G log	I log	16.68	R	6.97786e+06
G log	I log	16.69	R	6.97763e+06
G log	I log	16.7	R	6.9774e+06
G log	I log	16.71	R	6.97715e+06
G log	I log	16.72	R	6.97689e+06
G log	I log	16.73	R	6.97662e+06
G log	I log	16.74	R	6.97634e+06
G log	I log	16.75	R	6.97605e+06
G log	I log	16.76	R	6.97574e+06
G log	I log	16.77	R	6.97543e+06
G log	I log	16.78	R	6.9751e+06
G log	I log	16.79	R	6.97477e+06
G log	I log	16.8	R	6.97442e+06
G log	I log	16.81	R	6.97406e+06
G log	I log	16.82	R	6.9737e+06
G log	I log	16.83	R	6.97332e+06
G log	I log	16.84	R	6.97293e+06
G log	I log	16.85	R	6.97253e+06
G log	I log	16.86	R	6.97213e+06
G log	I log	16.87	R	6.97171e+06
G log	I log	16.88	R	6.97128e+06
G log	I log	16.89	R	6.97084e+06
G log	I log	16.9	R	6.97039e+06
G log	I log	16.91	R	6.96994e+06
G log	I log	16.92	R	6.96947e+06
G log	I log	16.93	R	6.96899e+06
G log	I log	16.94	R	6.96851e+06
G log	I log	16.95	R	6.96801e+06
G log	I log	16.96	R	6.9675e+06
G log	I log	16.97	R	6.96699e+06
G log	I log	16.98	R	6.96646e+06
G log	I log	16.99	R	6.96592e+06
G log	I log	17	R	6.96537e+06
G log	I log	17.01	R	6.96482e+06
G log	I log	17.02	R	6.96425e+06
G log	I log	17.03	R	6.96367e+06
G log	I log	17.04	R	6.96308e+06
G log	I log	17.05	R	6.96247e+06
G log	I log	17.06	R	6.96186e+06
G log	I log	17.07	R	6.96123e+06
G log	I log	17.08	R	6.96059e+06
G log	I log	17.09	R	6.95992e+06
G log	I log	17.1	R	6.95921e+06
G log	I log	17.11	R	6.95842e+06
G log	I log	17.12	R	6.95753e+06
G log	I log	17.13	R	6.95652e+06
G log	I log	17.14	R	6.95542e+06
G log	I log	17.15	R	6.95426e+06
G log	I log	17.16	R	6.95313e+06
G log	I log	17.17	R	6.9521e+06
G log	I log	17.18	R	6.95121e+06
G log	I log	17.19	R	6.95053e+06
G log	I log	17.2	R	6.95006e+06
G log	I log	17.21	R	6.94981e+06
G log	I log	17.22	R	6.94978e+06
G log	I log	17.23	R	6.94994e+06
G log	I log	17.24	R	6.95027e+06
G log	I log	17.25	R	6.95074e+06
G log	I log	17.26	R	6.95135e+06
G log	I log	17.27	R	6.95206e+06
G log	I log	17.28	R	6.95286e+06
G log	I log	17.29	R	6.95373e+06
G log	I log	17.3	R	6.95467e+06
G log	I log	17.31	R	6.95567e+06
G log	I log	17.32	R	6.95671e+06
G log	I log	17.33	R	6.95778e+06
G log	I log	17.34	R	6.95889e+06
G log	I log	17.35	R	6.96003e+06
G log	I log	17.36	R	6.96118e+06
G log	I log	17.37	R	6.96236e+06
G log	I log	17.38	R	6.96355e+06
G log	I log	17.39	R	6.96475e+06
G log	I log	17.4	R	6.96597e+06
G log	I log	17.41	R	6.96719e+06
G log	I log	17.42	R	6.96842e+06
G log	I log	17.43	R	6.96965e+06
G log	I log	17.44	R	6.97088e+06
G log	I log	17.45	R	6.97212e+06
G log	I log	17.46	R	6.97335e+06
G log	I log	17.47	R	6.97458e+06
G log	I log	17.48	R	6.97581e+06
G log	I log	17.49	R	6.97704e+06
G log	I log	17.5	R	6.97826e+06
G log	I log	17.51	R	6.97947e+06
G log	I log	17.52	R	6.98068e+06
G log	I log	17.53	R	6.98188e+06
G log	I log	17.54	R	6.98308e+06
G log	I log	17.55	R	6.98426e+06
G log	I log	17.56	R	6.98544e+06
G log	I log	17.57	R	6.98661e+06
G log	I log	17.58	R	6.98777e+06
G log	I log	17.59	R	6.98891e+06
G log	I log	17.6	R	6.99005e+06
G log	I log	17.61	R	6.99118e+06
G log	I log	17.62	R	6.9923e+06
G log	I log	17.63	R	6.9934e+06
G log	I log	17.64	R	6.9945e+06
G log	I log	17.65	R	6.99558e+06
G log	I log	17.66	R	6.99665e+06
G log	I log	17.67	R	6.99771e+06
G log	I log	17.68	R	6.99876e+06
G log	I log	17.69	R	6.9998e+06
G log	I log	17.7	R	7.00082e+06
G log	I log	17.71	R	7.00184e+06
G log	I log	17.72	R	7.00284e+06
G log	I log	17.73	R	7.00383e+06
G log	I log	17.74	R	7.00481e+06
G log	I log	17.75	R	7.00578e+06
G log	I log	17.76	R	7.00674e+06
G log	I log	17.77	R	7.00768e+06
G log	I log	17.78	R	7.00861e+06
G log	I log	17.79	R	7.00954e+06
G log	I log	17.8	R	7.01045e+06
G log	I log	17.81	R	7.01135e+06
G log	I log	17.82	R	7.01223e+06
G log	I log	17.83	R	7.01311e+06
G log	I log	17.84	R	7.01397e+06
G log	I log	17.85	R	7.01483e+06
G log	I log	17.86	R	7.01567e+06
G log	I log	17.87	R	7.0165e+06
G log	I log	17.88	R	7.01732e+06
G log	I log	17.89	R	7.01813e+06
G log	I log	17.9	R	7.01892e+06
G log	I log	17.91	R	7.01971e+06
G log	I log	17.92	R	7.02048e+06
G log	I log	17.93	R	7.02124e+06
G log	I log	17.94	R	7.02198e+06
G log	I log	17.95	R	7.02272e+06
G log	I log	17.96	R	7.02344e+06
G log	I log	17.97	R	7.02415e+06
G log	I log	17.98	R	7.02485e+06
G log	I log	17.99	R	7.02553e+06
G log	I log	18	R	7.0262e+06
G log	I log	18.01	R	7.02686e+06
G log	I log	18.02	R	7.0275e+06
G log	I log	18.03	R	7.02813e+06
G log	I log	18.04	R	7.02874e+06
G log	I log	18.05	R	7.02934e+06
G log	I log	18.06	R	7.02993e+06
G log	I log	18.07	R	7.03049e+06
G log	I log	18.08	R	7.03104e+06
G log	I log	18.09	R	7.03157e+06
G log	I log	18.1	R	7.03208e+06
G log	I log	18.11	R	7.03254e+06
G log	I log	18.12	R	7.03294e+06
G log	I log	18.13	R	7.03327e+06
G log	I log	18.14	R	7.03355e+06
G log	I log	18.15	R	7.0338e+06
G log	I log	18.16	R	7.03406e+06
G log	I log	18.17	R	7.03438e+06
G log	I log	18.18	R	7.03482e+06
G log	I log	18.19	R	7.0354e+06
G log	I log	18.2	R	7.03616e+06
G log	I log	18.21	R	7.03709e+06
G log	I log	18.22	R	7.0382e+06
G log	I log	18.23	R	7.03945e+06
G log	I log	18.24	R	7.04085e+06
G log	I log	18.25	R	7.04236e+06
G log	I log	18.26	R	7.04398e+06
G log	I log	18.27	R	7.04568e+06
G log	I log	18.28	R	7.04745e+06
G log	I log	18.29	R	7.04928e+06
G log	I log	18.3	R	7.05116e+06
G log	I log	18.31	R	7.05308e+06
G log	I log	18.32	R	7.05503e+06
G log	I log	18.33	R	7.05701e+06
G log	I log	18.34	R	7.05901e+06
G log	I log	18.35	R	7.06103e+06
G log	I log	18.36	R	7.06307e+06
G log	I log	18.37	R	7.06511e+06
G log	I log	18.38	R	7.06717e+06
G log	I log	18.39	R	7.06923e+06
G log	I log	18.4	R	7.07129e+06
G log	I log	18.41	R	7.07336e+06
G log	I log	18.42	R	7.07543e+06
G log	I log	18.43	R	7.0775e+06
G log	I log	18.44	R	7.07956e+06
G log	I log	18.45	R	7.08163e+06
G log	I log	18.46	R	7.08369e+06
G log	I log	18.47	R	7.08574e+06
G log	I log	18.48	R	7.08779e+06
G log	I log	18.49	R	7.08984e+06
G log	I log	18.5	R	7.09187e+06
G log	I log	18.51	R	7.0939e+06
G log	I log	18.52	R	7.09592e+06
G log	I log	18.53	R	7.09794e+06
G log	I log	18.54	R	7.09994e+06
G log	I log	18.55	R	7.10193e+06
G log	I log	18.56	R	7.10391e+06
G log	I log	18.57	R	7.10588e+06
G log	I log	18.58	R	7.10784e+06
G log	I log	18.59	R	7.10979e+06
G log	I log	18.6	R	7.11173e+06
G log	I log	18.61	R	7.11366e+06
G log	I log	18.62	R	7.11557e+06
G log	I log	18.63	R	7.11748e+06
G log	I log	18.64	R	7.11937e+06
G log	I log	18.65	R	7.12125e+06
G log	I log	18.66	R	7.12311e+06
G log	I log	18.67	R	7.12497e+06
G log	I log	18.68	R	7.12681e+06
G log	I log	18.69	R	7.12864e+06
G log	I log	18.7	R	7.13046e+06
G log	I log	18.71	R	7.13227e+06
G log	I log	18.72	R	7.13406e+06
G log	I log	18.73	R	7.13584e+06
G log	I log	18.74	R	7.13761e+06
G log	I log	18.75	R	7.13937e+06
G log	I log	18.76	R	7.14112e+06
G log	I log	18.77	R	7.14285e+06
G log	I log	18.78	R	7.14457e+06
G log	I log	18.79	R	7.14628e+06
G log	I log	18.8	R	7.14798e+06
G log	I log	18.81	R	7.14967e+06
G log	I log	18.82	R	7.15134e+06
G log	I log	18.83	R	7.15301e+06
G log	I log	18.84	R	7.15466e+06
G log	I log	18.85	R	7.1563e+06
G log	I log	18.86	R	7.15793e+06
G log	I log	18.87	R	7.15954e+06
G log	I log	18.88	R	7.16115e+06
G log	I log	18.89	R	7.16274e+06
G log	I log	18.9	R	7.16432e+06
G log	I log	18.91	R	7.16589e+06
G log	I log	18.92	R	7.16745e+06
G log	I log	18.93	R	7.16899e+06
G log	I log	18.94	R	7.17052e+06
G log	I log	18.95	R	7.17204e+06
G log	I log	18.96	R	7.17355e+06
G log	I log	18.97	R	7.17504e+06
G log	I log	18.98	R	7.17652e+06
G log	I log	18.99	R	7.17798e+06
G log	I log	19	R	7.17944e+06
G log	I log	19.01	R	7.18087e+06
G log	I log	19.02	R	7.1823e+06
G log	I log	19.03	R	7.18371e+06
G log	I log	19.04	R	7.1851e+06
G log	I log	19.05	R	7.18648e+06
G log	I log	19.06	R	7.18784e+06
G log	I log	19.07	R	7.18919e+06
G log	I log	19.08	R	7.19052e+06
G log	I log	19.09	R	7.19183e+06
G log	I log	19.1	R	7.19312e+06
G log	I log	19.11	R	7.19439e+06
G log	I log	19.12	R	7.19562e+06
G log	I log	19.13	R	7.19681e+06
G log	I log	19.14	R	7.19796e+06
G log	I log	19.15	R	7.19908e+06
G log	I log	19.16	R	7.20021e+06
G log	I log	19.17	R	7.20136e+06
G log	I log	19.18	R	7.20259e+06
G log	I log	19.19	R	7.20392e+06
G log	I log	19.2	R	7.20536e+06
G log	I log	19.21	R	7.20693e+06
G log	I log	19.22	R	7.20863e+06
G log	I log	19.23	R	7.21045e+06
G log	I log	19.24	R	7.21237e+06
G log	I log	19.25	R	7.21439e+06
G log	I log	19.26	R	7.21648e+06
G log	I log	19.27	R	7.21864e+06
G log	I log	19.28	R	7.22086e+06
G log	I log	19.29	R	7.22312e+06
G log	I log	19.3	R	7.22542e+06
G log	I log	19.31	R	7.22775e+06
G log	I log	19.32	R	7.23009e+06
G log	I log	19.33	R	7.23246e+06
G log	I log	19.34	R	7.23484e+06
G log	I log	19.35	R	7.23723e+06
G log	I log	19.36	R	7.23963e+06
G log	I log	19.37	R	7.24204e+06
G log	I log	19.38	R	7.24445e+06
G log	I log	19.39	R	7.24686e+06
G log	I log	19.4	R	7.24926e+06
G log	I log	19.41	R	7.25167e+06
G log	I log	19.42	R	7.25408e+06
G log	I log	19.43	R	7.25648e+06
G log	I log	19.44	R	7.25887e+06
G log	I log	19.45	R	7.26126e+06
G log	I log	19.46	R	7.26364e+06
G log	I log	19.47	R	7.26601e+06
G log	I log	19.48	R	7.26838e+06
G log	I log	19.49	R	7.27074e+06
G log	I log	19.5	R	7.27308e+06
G log	I log	19.51	R	7.27542e+06
G log	I log	19.52	R	7.27774e+06
G log	I log	19.53	R	7.28006e+06
G log	I log	19.54	R	7.28236e+06
G log	I log	19.55	R	7.28465e+06
G log	I log	19.56	R	7.28693e+06
G log	I log	19.57	R	7.2892e+06
G log	I log	19.58	R	7.29145e+06
G log	I log	19.59	R	7.29369e+06
G log	I log	19.6	R	7.29592e+06
G log	I log	19.61	R	7.29814e+06
G log	I log	19.62	R	7.30034e+06
G log	I log	19.63	R	7.30253e+06
G log	I log	19.64	R	7.30471e+06
G log	I log	19.65	R	7.30687e+06
G log	I log	19.66	R	7.30903e+06
G log	I log	19.67	R	7.31116e+06
G log	I log	19.68	R	7.31329e+06
G log	I log	19.69	R	7.3154e+06
G log	I log	19.7	R	7.3175e+06
G log	I log	19.71	R	7.31959e+06
G log	I log	19.72	R	7.32167e+06
G log	I log	19.73	R	7.32373e+06
G log	I log	19.74	R	7.32578e+06
G log	I log	19.75	R	7.32782e+06
G log	I log	19.76	R	7.32985e+06
G log	I log	19.77	R	7.33186e+06
G log	I log	19.78	R	7.33387e+06
G log	I log	19.79	R	7.33586e+06
G log	I log	19.8	R	7.33784e+06
G log	I log	19.81	R	7.33981e+06
G log	I log	19.82	R	7.34176e+06
G log	I log	19.83	R	7.34371e+06
G log	I log	19.84	R	7.34564e+06
G log	I log	19.85	R	7.34757e+06
G log	I log	19.86	R	7.34948e+06
G log	I log	19.87	R	7.35138e+06
G log	I log	19.88	R	7.35327e+06
G log	I log	19.89	R	7.35515e+06
G log	I log	19.9	R	7.35702e+06
G log	I log	19.91	R	7.35888e+06
G log	I log	19.92	R	7.36072e+06
G log	I log	19.93	R	7.36256e+06
G log	I log	19.94	R	7.36438e+06
G log	I log	19.95	R	7.36619e+06
G log	I log	19.96	R	7.36799e+06
G log	I log	19.97	R	7.36978e+06
G log	I log	19.98	R	7.37156e+06
[truncated: 1,038,521+ more rows]
