# Supplementary material for: Malaria parasites can optimize transmission investment by sensing two within-host cues
Source: PLoS Biol. 2025 Oct 9;23(10):e3003081. doi: 10.1371/journal.pbio.3003081 (PMC12551962; doi:10.1371/journal.pbio.3003081)
Supplement: S4 Data — (XLSX) [file pbio.3003081.s011.xlsx]

## Sheet: Fig5A
label	iter	fitness_semi_stochastic	fitness_deterministic
G log & I log	10	2.90037	9.66652
G log & I log	100	2.24257	9.66652
G log & I log	1000	3.12625	9.66652
G log & I log	101	1.27813	9.66652
G log & I log	102	4.59811	9.66652
G log & I log	103	9.46595	9.66652
G log & I log	104	1.0185	9.66652
G log & I log	105	0.881738	9.66652
G log & I log	106	2.40726	9.66652
G log & I log	107	1.59975	9.66652
G log & I log	108	6.67469	9.66652
G log & I log	109	8.59434	9.66652
G log & I log	11	1.38906	9.66652
G log & I log	110	0.978908	9.66652
G log & I log	111	0.86451	9.66652
G log & I log	112	2.42312	9.66652
G log & I log	113	1.65961	9.66652
G log & I log	114	5.07692	9.66652
G log & I log	115	8.00165	9.66652
G log & I log	116	1.18013	9.66652
G log & I log	117	1.06134	9.66652
G log & I log	118	2.43918	9.66652
G log & I log	119	1.46066	9.66652
G log & I log	12	5.34573	9.66652
G log & I log	120	5.0738	9.66652
G log & I log	121	8.96527	9.66652
G log & I log	122	1.06876	9.66652
G log & I log	123	0.938413	9.66652
G log & I log	124	2.93606	9.66652
G log & I log	125	1.67917	9.66652
G log & I log	126	5.9792	9.66652
G log & I log	127	8.94089	9.66652
G log & I log	128	1.24027	9.66652
G log & I log	129	0.947174	9.66652
G log & I log	13	7.68458	9.66652
G log & I log	130	2.61246	9.66652
G log & I log	131	1.37524	9.66652
G log & I log	132	5.53814	9.66652
G log & I log	133	8.73736	9.66652
G log & I log	134	0.94023	9.66652
G log & I log	135	0.979518	9.66652
G log & I log	136	2.33805	9.66652
G log & I log	137	1.53004	9.66652
G log & I log	138	5.2897	9.66652
G log & I log	139	8.44597	9.66652
G log & I log	14	0.978072	9.66652
G log & I log	140	1.00907	9.66652
G log & I log	141	0.934934	9.66652
G log & I log	142	2.43997	9.66652
G log & I log	143	1.59223	9.66652
G log & I log	144	5.26403	9.66652
G log & I log	145	8.26476	9.66652
G log & I log	146	1.00912	9.66652
G log & I log	147	1.00033	9.66652
G log & I log	148	2.2566	9.66652
G log & I log	149	1.61702	9.66652
G log & I log	15	0.932283	9.66652
G log & I log	150	5.59667	9.66652
G log & I log	151	9.25831	9.66652
G log & I log	152	1.04869	9.66652
G log & I log	153	0.954517	9.66652
G log & I log	154	2.6756	9.66652
G log & I log	155	1.43736	9.66652
G log & I log	156	5.50974	9.66652
G log & I log	157	7.81525	9.66652
G log & I log	158	1.02728	9.66652
G log & I log	159	0.963103	9.66652
G log & I log	16	1.98796	9.66652
G log & I log	160	2.5012	9.66652
G log & I log	161	1.65172	9.66652
G log & I log	162	5.27278	9.66652
G log & I log	163	8.24053	9.66652
G log & I log	164	1.01212	9.66652
G log & I log	165	1.02143	9.66652
G log & I log	166	2.4884	9.66652
G log & I log	167	1.45381	9.66652
G log & I log	168	5.65923	9.66652
G log & I log	169	7.80978	9.66652
G log & I log	17	1.5192	9.66652
G log & I log	170	0.97776	9.66652
G log & I log	171	1.07092	9.66652
G log & I log	172	1.97601	9.66652
G log & I log	173	1.59728	9.66652
G log & I log	174	5.81377	9.66652
G log & I log	175	9.8348	9.66652
G log & I log	176	0.997282	9.66652
G log & I log	177	0.813482	9.66652
G log & I log	178	2.46227	9.66652
G log & I log	179	1.51482	9.66652
G log & I log	18	6.03555	9.66652
G log & I log	180	5.33726	9.66652
G log & I log	181	10.0201	9.66652
G log & I log	182	1.18334	9.66652
G log & I log	183	0.850846	9.66652
G log & I log	184	2.59914	9.66652
G log & I log	185	1.74788	9.66652
G log & I log	186	5.38251	9.66652
G log & I log	187	6.16553	9.66652
G log & I log	188	0.868154	9.66652
G log & I log	189	1.06978	9.66652
G log & I log	19	8.23376	9.66652
G log & I log	190	2.65727	9.66652
G log & I log	191	1.8064	9.66652
G log & I log	192	4.66346	9.66652
G log & I log	193	3.641	9.66652
G log & I log	194	0.981771	9.66652
G log & I log	195	0.886633	9.66652
G log & I log	196	2.3577	9.66652
G log & I log	197	1.70705	9.66652
G log & I log	198	4.96507	9.66652
G log & I log	199	6.48998	9.66652
G log & I log	2	1.06326	9.66652
G log & I log	20	1.16366	9.66652
G log & I log	200	0.924339	9.66652
G log & I log	201	0.955461	9.66652
G log & I log	202	2.15342	9.66652
G log & I log	203	1.34171	9.66652
G log & I log	204	5.50103	9.66652
G log & I log	205	8.83358	9.66652
G log & I log	206	1.15648	9.66652
G log & I log	207	0.920213	9.66652
G log & I log	208	2.63214	9.66652
G log & I log	209	1.61878	9.66652
G log & I log	21	0.977843	9.66652
G log & I log	210	5.26405	9.66652
G log & I log	211	7.8694	9.66652
G log & I log	212	1.18343	9.66652
G log & I log	213	0.877245	9.66652
G log & I log	214	3.87906	9.66652
G log & I log	215	1.542	9.66652
G log & I log	216	5.25966	9.66652
G log & I log	217	7.79736	9.66652
G log & I log	218	1.02123	9.66652
G log & I log	219	1.04794	9.66652
G log & I log	22	1.98652	9.66652
G log & I log	220	2.70724	9.66652
G log & I log	221	1.78728	9.66652
G log & I log	222	5.61709	9.66652
G log & I log	223	9.73348	9.66652
G log & I log	224	1.12723	9.66652
G log & I log	225	1.0016	9.66652
G log & I log	226	2.24472	9.66652
G log & I log	227	1.84331	9.66652
G log & I log	228	5.41212	9.66652
G log & I log	229	7.63892	9.66652
G log & I log	23	1.35507	9.66652
G log & I log	230	1.0106	9.66652
G log & I log	231	1.04223	9.66652
G log & I log	232	2.68994	9.66652
G log & I log	233	1.63998	9.66652
G log & I log	234	5.97777	9.66652
G log & I log	235	8.53979	9.66652
G log & I log	236	0.91119	9.66652
G log & I log	237	0.884647	9.66652
G log & I log	238	2.08482	9.66652
G log & I log	239	1.6094	9.66652
G log & I log	24	6.03873	9.66652
G log & I log	240	4.33931	9.66652
G log & I log	241	8.08674	9.66652
G log & I log	242	0.960409	9.66652
G log & I log	243	1.00468	9.66652
G log & I log	244	2.75341	9.66652
G log & I log	245	1.51279	9.66652
G log & I log	246	5.19341	9.66652
G log & I log	247	8.16231	9.66652
G log & I log	248	0.983042	9.66652
G log & I log	249	0.80438	9.66652
G log & I log	25	9.61911	9.66652
G log & I log	250	2.59731	9.66652
G log & I log	251	1.20781	9.66652
G log & I log	252	5.79425	9.66652
G log & I log	253	9.68467	9.66652
G log & I log	254	0.913689	9.66652
G log & I log	255	0.742325	9.66652
G log & I log	256	2.35213	9.66652
G log & I log	257	1.47186	9.66652
G log & I log	258	6.04787	9.66652
G log & I log	259	7.84251	9.66652
G log & I log	26	1.0542	9.66652
G log & I log	260	1.01545	9.66652
G log & I log	261	0.857035	9.66652
G log & I log	262	2.25625	9.66652
G log & I log	263	1.57755	9.66652
G log & I log	264	5.70307	9.66652
G log & I log	265	8.11566	9.66652
G log & I log	266	1.08016	9.66652
G log & I log	267	0.887895	9.66652
G log & I log	268	2.47579	9.66652
G log & I log	269	1.47068	9.66652
G log & I log	27	1.08244	9.66652
G log & I log	270	5.29007	9.66652
G log & I log	271	8.03308	9.66652
G log & I log	272	1.01426	9.66652
G log & I log	273	1.00142	9.66652
G log & I log	274	2.04726	9.66652
G log & I log	275	1.61689	9.66652
G log & I log	276	5.46208	9.66652
G log & I log	277	8.52895	9.66652
G log & I log	278	0.86579	9.66652
G log & I log	279	0.987626	9.66652
G log & I log	28	2.53624	9.66652
G log & I log	280	2.32655	9.66652
G log & I log	281	1.8946	9.66652
G log & I log	282	6.11622	9.66652
G log & I log	283	6.68036	9.66652
G log & I log	284	0.971628	9.66652
G log & I log	285	0.678419	9.66652
G log & I log	286	2.45111	9.66652
G log & I log	287	1.31222	9.66652
G log & I log	288	6.07049	9.66652
G log & I log	289	9.37855	9.66652
G log & I log	29	1.42055	9.66652
G log & I log	290	1.00118	9.66652
G log & I log	291	0.864637	9.66652
G log & I log	292	2.3568	9.66652
G log & I log	293	1.42346	9.66652
G log & I log	294	5.72615	9.66652
G log & I log	295	9.65627	9.66652
G log & I log	296	1.03819	9.66652
G log & I log	297	0.952189	9.66652
G log & I log	298	2.85463	9.66652
G log & I log	299	1.46191	9.66652
G log & I log	3	0.907787	9.66652
G log & I log	30	6.33346	9.66652
G log & I log	300	5.77582	9.66652
G log & I log	301	8.2857	9.66652
G log & I log	302	0.944432	9.66652
G log & I log	303	0.950431	9.66652
G log & I log	304	2.60914	9.66652
G log & I log	305	1.50962	9.66652
G log & I log	306	5.53326	9.66652
G log & I log	307	8.43507	9.66652
G log & I log	308	0.929707	9.66652
G log & I log	309	0.867525	9.66652
G log & I log	31	7.90044	9.66652
G log & I log	310	3.22863	9.66652
G log & I log	311	1.24723	9.66652
G log & I log	312	5.61161	9.66652
G log & I log	313	9.34817	9.66652
G log & I log	314	0.902843	9.66652
G log & I log	315	1.14624	9.66652
G log & I log	316	3.13965	9.66652
G log & I log	317	1.58726	9.66652
G log & I log	318	5.05582	9.66652
G log & I log	319	7.85934	9.66652
G log & I log	32	1.02501	9.66652
G log & I log	320	0.991827	9.66652
G log & I log	321	1.07324	9.66652
G log & I log	322	2.32055	9.66652
G log & I log	323	1.44864	9.66652
G log & I log	324	5.8862	9.66652
G log & I log	325	5.53118	9.66652
G log & I log	326	0.988597	9.66652
G log & I log	327	1.1473	9.66652
G log & I log	328	2.76023	9.66652
G log & I log	329	1.55279	9.66652
G log & I log	33	1.01133	9.66652
G log & I log	330	5.61863	9.66652
G log & I log	331	7.08886	9.66652
G log & I log	332	1.0536	9.66652
G log & I log	333	0.971806	9.66652
G log & I log	334	3.61561	9.66652
G log & I log	335	1.77808	9.66652
G log & I log	336	6.12702	9.66652
G log & I log	337	8.75493	9.66652
G log & I log	338	0.804198	9.66652
G log & I log	339	1.02754	9.66652
G log & I log	34	2.53823	9.66652
G log & I log	340	2.53992	9.66652
G log & I log	341	1.4059	9.66652
G log & I log	342	6.56704	9.66652
G log & I log	343	6.11749	9.66652
G log & I log	344	1.03359	9.66652
G log & I log	345	0.822795	9.66652
G log & I log	346	3.10744	9.66652
G log & I log	347	1.4596	9.66652
G log & I log	348	5.27088	9.66652
G log & I log	349	7.47524	9.66652
G log & I log	35	1.53792	9.66652
G log & I log	350	1.02803	9.66652
G log & I log	351	1.0076	9.66652
G log & I log	352	4.92714	9.66652
G log & I log	353	1.54041	9.66652
G log & I log	354	5.94092	9.66652
G log & I log	355	8.36742	9.66652
G log & I log	356	0.939524	9.66652
G log & I log	357	0.913227	9.66652
G log & I log	358	2.41159	9.66652
G log & I log	359	1.17362	9.66652
G log & I log	36	5.28732	9.66652
G log & I log	360	5.64541	9.66652
G log & I log	361	8.83875	9.66652
G log & I log	362	0.899592	9.66652
G log & I log	363	0.929434	9.66652
G log & I log	364	2.5042	9.66652
G log & I log	365	1.39595	9.66652
G log & I log	366	5.77137	9.66652
G log & I log	367	8.22591	9.66652
G log & I log	368	1.10736	9.66652
G log & I log	369	0.838976	9.66652
G log & I log	37	8.96932	9.66652
G log & I log	370	2.46627	9.66652
G log & I log	371	1.40207	9.66652
G log & I log	372	5.21011	9.66652
G log & I log	373	8.50588	9.66652
G log & I log	374	1.08077	9.66652
G log & I log	375	1.0336	9.66652
G log & I log	376	2.41808	9.66652
G log & I log	377	1.6339	9.66652
G log & I log	378	5.34207	9.66652
G log & I log	379	8.28711	9.66652
G log & I log	38	0.995167	9.66652
G log & I log	380	0.890442	9.66652
G log & I log	381	0.946028	9.66652
G log & I log	382	2.57348	9.66652
G log & I log	383	1.36493	9.66652
G log & I log	384	5.60509	9.66652
G log & I log	385	8.51883	9.66652
G log & I log	386	0.970799	9.66652
G log & I log	387	1.01891	9.66652
G log & I log	388	2.52835	9.66652
G log & I log	389	1.26417	9.66652
G log & I log	39	0.982648	9.66652
G log & I log	390	5.8342	9.66652
G log & I log	391	8.23799	9.66652
G log & I log	392	1.04504	9.66652
G log & I log	393	1.05121	9.66652
G log & I log	394	2.66133	9.66652
G log & I log	395	1.85498	9.66652
G log & I log	396	5.19368	9.66652
G log & I log	397	8.83445	9.66652
G log & I log	398	1.20467	9.66652
G log & I log	399	0.993221	9.66652
G log & I log	4	2.52959	9.66652
G log & I log	40	2.13012	9.66652
G log & I log	400	2.35367	9.66652
G log & I log	401	1.514	9.66652
G log & I log	402	5.86522	9.66652
G log & I log	403	8.03137	9.66652
G log & I log	404	1.09422	9.66652
G log & I log	405	0.943434	9.66652
G log & I log	406	2.55045	9.66652
G log & I log	407	1.48249	9.66652
G log & I log	408	6.13407	9.66652
G log & I log	409	9.32274	9.66652
G log & I log	41	1.44731	9.66652
G log & I log	410	0.959635	9.66652
G log & I log	411	1.16405	9.66652
G log & I log	412	2.639	9.66652
G log & I log	413	1.51432	9.66652
G log & I log	414	5.36425	9.66652
G log & I log	415	9.462	9.66652
G log & I log	416	1.09021	9.66652
G log & I log	417	0.99546	9.66652
G log & I log	418	2.51833	9.66652
G log & I log	419	1.7313	9.66652
G log & I log	42	5.19987	9.66652
G log & I log	420	6.32356	9.66652
G log & I log	421	7.84612	9.66652
G log & I log	422	1.00017	9.66652
G log & I log	423	0.904503	9.66652
G log & I log	424	2.25348	9.66652
G log & I log	425	1.51742	9.66652
G log & I log	426	5.86349	9.66652
G log & I log	427	8.42153	9.66652
G log & I log	428	1.02613	9.66652
G log & I log	429	0.861714	9.66652
G log & I log	43	8.70317	9.66652
G log & I log	430	2.44989	9.66652
G log & I log	431	1.48071	9.66652
G log & I log	432	5.63601	9.66652
G log & I log	433	7.84323	9.66652
G log & I log	434	1.04334	9.66652
G log & I log	435	1.05235	9.66652
G log & I log	436	3.22131	9.66652
G log & I log	437	1.45908	9.66652
G log & I log	438	6.51787	9.66652
G log & I log	439	9.5301	9.66652
G log & I log	44	1.10537	9.66652
G log & I log	440	0.95782	9.66652
G log & I log	441	0.84837	9.66652
G log & I log	442	2.59562	9.66652
G log & I log	443	1.53426	9.66652
G log & I log	444	5.65016	9.66652
G log & I log	445	6.78202	9.66652
G log & I log	446	1.08273	9.66652
G log & I log	447	0.866482	9.66652
G log & I log	448	2.96182	9.66652
G log & I log	449	1.53804	9.66652
G log & I log	45	0.853191	9.66652
G log & I log	450	6.72468	9.66652
G log & I log	451	8.49684	9.66652
G log & I log	452	0.884398	9.66652
G log & I log	453	0.93072	9.66652
G log & I log	454	2.68364	9.66652
G log & I log	455	1.45479	9.66652
G log & I log	456	5.92899	9.66652
G log & I log	457	9.13365	9.66652
G log & I log	458	1.19875	9.66652
G log & I log	459	0.999089	9.66652
G log & I log	46	2.61812	9.66652
G log & I log	460	2.03913	9.66652
G log & I log	461	1.30074	9.66652
G log & I log	462	5.86206	9.66652
G log & I log	463	6.79787	9.66652
G log & I log	464	1.10347	9.66652
G log & I log	465	0.933689	9.66652
G log & I log	466	2.41857	9.66652
G log & I log	467	1.58368	9.66652
G log & I log	468	5.62272	9.66652
G log & I log	469	8.02469	9.66652
G log & I log	47	1.5179	9.66652
G log & I log	470	1.02165	9.66652
G log & I log	471	0.981624	9.66652
G log & I log	472	2.47122	9.66652
G log & I log	473	1.41259	9.66652
G log & I log	474	5.7825	9.66652
G log & I log	475	9.06649	9.66652
G log & I log	476	1.17655	9.66652
G log & I log	477	0.867958	9.66652
G log & I log	478	2.12587	9.66652
G log & I log	479	1.69105	9.66652
G log & I log	48	5.56949	9.66652
G log & I log	480	5.54551	9.66652
G log & I log	481	9.19316	9.66652
G log & I log	482	1.03642	9.66652
G log & I log	483	1.03837	9.66652
G log & I log	484	2.46722	9.66652
G log & I log	485	1.22689	9.66652
G log & I log	486	5.09386	9.66652
G log & I log	487	9.5924	9.66652
G log & I log	488	0.929733	9.66652
G log & I log	489	1.08206	9.66652
G log & I log	49	8.3205	9.66652
G log & I log	490	2.15478	9.66652
G log & I log	491	1.55158	9.66652
G log & I log	492	5.58953	9.66652
G log & I log	493	8.43641	9.66652
G log & I log	494	0.91214	9.66652
G log & I log	495	0.926768	9.66652
G log & I log	496	2.7898	9.66652
G log & I log	497	1.53782	9.66652
G log & I log	498	6.14606	9.66652
G log & I log	499	9.31732	9.66652
G log & I log	5	1.48496	9.66652
G log & I log	50	0.887898	9.66652
G log & I log	500	0.959069	9.66652
G log & I log	501	1.02686	9.66652
G log & I log	502	2.31296	9.66652
G log & I log	503	1.6411	9.66652
G log & I log	504	5.88691	9.66652
G log & I log	505	8.49718	9.66652
G log & I log	506	1.02229	9.66652
G log & I log	507	0.919847	9.66652
G log & I log	508	3.34178	9.66652
G log & I log	509	1.34862	9.66652
G log & I log	51	0.963724	9.66652
G log & I log	510	5.69425	9.66652
G log & I log	511	6.27855	9.66652
G log & I log	512	1.04168	9.66652
G log & I log	513	0.948943	9.66652
G log & I log	514	1.95079	9.66652
G log & I log	515	1.71919	9.66652
G log & I log	516	5.9571	9.66652
G log & I log	517	8.12267	9.66652
G log & I log	518	0.981546	9.66652
G log & I log	519	0.775182	9.66652
G log & I log	52	2.27638	9.66652
G log & I log	520	2.9689	9.66652
G log & I log	521	1.76054	9.66652
G log & I log	522	6.76244	9.66652
G log & I log	523	7.64624	9.66652
G log & I log	524	1.06899	9.66652
G log & I log	525	1.15695	9.66652
G log & I log	526	2.29498	9.66652
G log & I log	527	1.45426	9.66652
G log & I log	528	5.29054	9.66652
G log & I log	529	8.81044	9.66652
G log & I log	53	1.53006	9.66652
G log & I log	530	1.01085	9.66652
G log & I log	531	0.908252	9.66652
G log & I log	532	2.29721	9.66652
G log & I log	533	1.71001	9.66652
G log & I log	534	5.54062	9.66652
G log & I log	535	8.46186	9.66652
G log & I log	536	1.01895	9.66652
G log & I log	537	0.98286	9.66652
G log & I log	538	3.26931	9.66652
G log & I log	539	1.38981	9.66652
G log & I log	54	6.04338	9.66652
G log & I log	540	5.35408	9.66652
G log & I log	541	7.79732	9.66652
G log & I log	542	0.895912	9.66652
G log & I log	543	1.12119	9.66652
G log & I log	544	2.41642	9.66652
G log & I log	545	1.61613	9.66652
G log & I log	546	5.55002	9.66652
G log & I log	547	8.15583	9.66652
G log & I log	548	0.960106	9.66652
G log & I log	549	0.992793	9.66652
G log & I log	55	7.70239	9.66652
G log & I log	550	2.963	9.66652
G log & I log	551	1.58665	9.66652
G log & I log	552	5.02452	9.66652
G log & I log	553	4.23795	9.66652
G log & I log	554	0.959183	9.66652
G log & I log	555	1.05902	9.66652
G log & I log	556	3.63611	9.66652
G log & I log	557	1.50193	9.66652
G log & I log	558	5.14777	9.66652
G log & I log	559	6.94113	9.66652
G log & I log	56	1.20392	9.66652
G log & I log	560	0.999552	9.66652
G log & I log	561	0.861496	9.66652
G log & I log	562	2.70311	9.66652
G log & I log	563	1.60603	9.66652
G log & I log	564	5.12011	9.66652
G log & I log	565	8.69603	9.66652
G log & I log	566	1.32861	9.66652
G log & I log	567	1.16207	9.66652
G log & I log	568	2.76422	9.66652
G log & I log	569	1.30802	9.66652
G log & I log	57	0.928035	9.66652
G log & I log	570	5.46776	9.66652
G log & I log	571	8.71437	9.66652
G log & I log	572	0.939313	9.66652
G log & I log	573	0.861826	9.66652
G log & I log	574	2.34486	9.66652
G log & I log	575	1.81329	9.66652
G log & I log	576	5.16521	9.66652
G log & I log	577	7.71621	9.66652
G log & I log	578	1.08659	9.66652
G log & I log	579	0.986261	9.66652
G log & I log	58	2.51239	9.66652
G log & I log	580	3.12464	9.66652
G log & I log	581	1.52958	9.66652
G log & I log	582	6.38467	9.66652
G log & I log	583	10.0045	9.66652
G log & I log	584	1.03139	9.66652
G log & I log	585	0.935201	9.66652
G log & I log	586	2.09333	9.66652
G log & I log	587	1.64156	9.66652
G log & I log	588	6.1033	9.66652
G log & I log	589	9.16886	9.66652
G log & I log	59	1.76268	9.66652
G log & I log	590	0.969848	9.66652
G log & I log	591	1.00077	9.66652
G log & I log	592	2.6186	9.66652
G log & I log	593	1.57968	9.66652
G log & I log	594	6.63274	9.66652
G log & I log	595	7.7982	9.66652
G log & I log	596	1.19468	9.66652
G log & I log	597	0.944164	9.66652
G log & I log	598	2.20194	9.66652
G log & I log	599	1.3148	9.66652
G log & I log	6	5.75559	9.66652
G log & I log	60	6.31093	9.66652
G log & I log	600	5.55824	9.66652
G log & I log	601	6.92009	9.66652
G log & I log	602	1.10435	9.66652
G log & I log	603	1.13114	9.66652
G log & I log	604	2.34817	9.66652
G log & I log	605	1.50909	9.66652
G log & I log	606	6.21187	9.66652
G log & I log	607	7.91836	9.66652
G log & I log	608	1.04232	9.66652
G log & I log	609	0.987871	9.66652
G log & I log	61	7.96979	9.66652
G log & I log	610	2.24545	9.66652
G log & I log	611	1.54968	9.66652
G log & I log	612	5.17734	9.66652
G log & I log	613	9.67118	9.66652
G log & I log	614	0.856778	9.66652
G log & I log	615	0.941056	9.66652
G log & I log	616	2.41661	9.66652
G log & I log	617	1.54897	9.66652
G log & I log	618	5.39774	9.66652
G log & I log	619	7.33138	9.66652
G log & I log	62	1.05951	9.66652
G log & I log	620	1.02686	9.66652
G log & I log	621	0.890859	9.66652
G log & I log	622	3.11208	9.66652
G log & I log	623	1.60525	9.66652
G log & I log	624	5.42027	9.66652
G log & I log	625	9.55638	9.66652
G log & I log	626	0.884159	9.66652
G log & I log	627	0.883726	9.66652
G log & I log	628	2.24813	9.66652
G log & I log	629	1.59415	9.66652
G log & I log	63	0.920086	9.66652
G log & I log	630	5.60536	9.66652
G log & I log	631	8.9167	9.66652
G log & I log	632	1.08623	9.66652
G log & I log	633	0.977816	9.66652
G log & I log	634	2.3743	9.66652
G log & I log	635	1.57135	9.66652
G log & I log	636	5.80285	9.66652
G log & I log	637	8.42973	9.66652
G log & I log	638	0.987296	9.66652
G log & I log	639	1.16742	9.66652
G log & I log	64	2.42521	9.66652
G log & I log	640	2.48935	9.66652
G log & I log	641	1.57238	9.66652
G log & I log	642	6.26988	9.66652
G log & I log	643	7.64993	9.66652
G log & I log	644	0.984063	9.66652
G log & I log	645	0.839104	9.66652
G log & I log	646	1.84723	9.66652
G log & I log	647	1.24317	9.66652
G log & I log	648	5.64561	9.66652
G log & I log	649	8.39953	9.66652
G log & I log	65	1.65117	9.66652
G log & I log	650	0.997057	9.66652
G log & I log	651	1.10839	9.66652
G log & I log	652	2.53642	9.66652
G log & I log	653	1.53607	9.66652
G log & I log	654	5.40569	9.66652
G log & I log	655	9.30238	9.66652
G log & I log	656	0.996758	9.66652
G log & I log	657	0.910813	9.66652
G log & I log	658	2.75717	9.66652
G log & I log	659	1.37978	9.66652
G log & I log	66	5.37361	9.66652
G log & I log	660	6.09501	9.66652
G log & I log	661	9.58275	9.66652
G log & I log	662	0.876898	9.66652
G log & I log	663	0.986726	9.66652
G log & I log	664	2.38316	9.66652
G log & I log	665	1.66144	9.66652
G log & I log	666	5.16649	9.66652
G log & I log	667	7.46777	9.66652
G log & I log	668	1.06458	9.66652
G log & I log	669	0.873228	9.66652
G log & I log	67	8.74623	9.66652
G log & I log	670	2.03891	9.66652
G log & I log	671	2.097	9.66652
G log & I log	672	5.44532	9.66652
G log & I log	673	9.48742	9.66652
G log & I log	674	1.09907	9.66652
G log & I log	675	0.900655	9.66652
G log & I log	676	2.73613	9.66652
G log & I log	677	1.16	9.66652
G log & I log	678	5.03622	9.66652
G log & I log	679	8.32089	9.66652
G log & I log	68	1.10782	9.66652
G log & I log	680	0.942893	9.66652
G log & I log	681	1.00889	9.66652
G log & I log	682	2.25017	9.66652
G log & I log	683	1.3272	9.66652
G log & I log	684	5.3614	9.66652
G log & I log	685	9.2108	9.66652
G log & I log	686	0.95724	9.66652
G log & I log	687	1.01074	9.66652
G log & I log	688	2.45751	9.66652
G log & I log	689	1.68528	9.66652
G log & I log	69	1.05689	9.66652
G log & I log	690	6.21015	9.66652
G log & I log	691	8.57527	9.66652
G log & I log	692	0.942485	9.66652
G log & I log	693	1.05564	9.66652
G log & I log	694	2.70512	9.66652
G log & I log	695	1.46306	9.66652
G log & I log	696	5.84675	9.66652
G log & I log	697	8.43298	9.66652
G log & I log	698	1.07331	9.66652
G log & I log	699	0.938151	9.66652
G log & I log	7	8.34072	9.66652
G log & I log	70	3.52723	9.66652
G log & I log	700	2.45513	9.66652
G log & I log	701	1.30029	9.66652
G log & I log	702	5.37692	9.66652
G log & I log	703	7.52588	9.66652
G log & I log	704	1.12687	9.66652
G log & I log	705	0.909452	9.66652
G log & I log	706	2.783	9.66652
G log & I log	707	1.4997	9.66652
G log & I log	708	5.93436	9.66652
G log & I log	709	8.89861	9.66652
G log & I log	71	1.68151	9.66652
G log & I log	710	1.06702	9.66652
G log & I log	711	1.06359	9.66652
G log & I log	712	2.07058	9.66652
G log & I log	713	1.3348	9.66652
G log & I log	714	5.49928	9.66652
G log & I log	715	8.64368	9.66652
G log & I log	716	0.915505	9.66652
G log & I log	717	0.954731	9.66652
G log & I log	718	2.73539	9.66652
G log & I log	719	1.19097	9.66652
G log & I log	72	5.78327	9.66652
G log & I log	720	6.38534	9.66652
G log & I log	721	8.39627	9.66652
G log & I log	722	1.05067	9.66652
G log & I log	723	0.985491	9.66652
G log & I log	724	3.33649	9.66652
G log & I log	725	1.79306	9.66652
G log & I log	726	5.83597	9.66652
G log & I log	727	9.13498	9.66652
G log & I log	728	0.946559	9.66652
G log & I log	729	1.09088	9.66652
G log & I log	73	8.55764	9.66652
G log & I log	730	2.60367	9.66652
G log & I log	731	1.48616	9.66652
G log & I log	732	5.43507	9.66652
G log & I log	733	7.66292	9.66652
G log & I log	734	0.816292	9.66652
G log & I log	735	0.969028	9.66652
G log & I log	736	2.40771	9.66652
G log & I log	737	1.5236	9.66652
G log & I log	738	5.58594	9.66652
G log & I log	739	8.21868	9.66652
G log & I log	74	0.897383	9.66652
G log & I log	740	1.00184	9.66652
G log & I log	741	0.928294	9.66652
G log & I log	742	2.74184	9.66652
G log & I log	743	1.26768	9.66652
G log & I log	744	5.79027	9.66652
G log & I log	745	9.70396	9.66652
G log & I log	746	1.07758	9.66652
G log & I log	747	0.867518	9.66652
G log & I log	748	2.29744	9.66652
G log & I log	749	1.52769	9.66652
G log & I log	75	0.893197	9.66652
G log & I log	750	5.25782	9.66652
G log & I log	751	8.43049	9.66652
G log & I log	752	0.935242	9.66652
G log & I log	753	0.989815	9.66652
G log & I log	754	2.53719	9.66652
G log & I log	755	1.48167	9.66652
G log & I log	756	6.07934	9.66652
G log & I log	757	9.02502	9.66652
G log & I log	758	0.900125	9.66652
G log & I log	759	0.807775	9.66652
G log & I log	76	2.45336	9.66652
G log & I log	760	2.16295	9.66652
G log & I log	761	1.81132	9.66652
G log & I log	762	5.13741	9.66652
G log & I log	763	7.9027	9.66652
G log & I log	764	0.950143	9.66652
G log & I log	765	0.91723	9.66652
G log & I log	766	2.56954	9.66652
G log & I log	767	1.73112	9.66652
G log & I log	768	6.26912	9.66652
G log & I log	769	8.98433	9.66652
G log & I log	77	1.16239	9.66652
G log & I log	770	0.869094	9.66652
G log & I log	771	0.838039	9.66652
G log & I log	772	2.54761	9.66652
G log & I log	773	1.58438	9.66652
G log & I log	774	5.26848	9.66652
G log & I log	775	9.68781	9.66652
G log & I log	776	1.01888	9.66652
G log & I log	777	1.0568	9.66652
G log & I log	778	2.45987	9.66652
G log & I log	779	1.48288	9.66652
G log & I log	78	5.20861	9.66652
G log & I log	780	5.41001	9.66652
G log & I log	781	9.33937	9.66652
G log & I log	782	1.01421	9.66652
G log & I log	783	1.00744	9.66652
G log & I log	784	2.41015	9.66652
G log & I log	785	1.42472	9.66652
G log & I log	786	5.54943	9.66652
G log & I log	787	7.3826	9.66652
G log & I log	788	1.01576	9.66652
G log & I log	789	0.985379	9.66652
G log & I log	79	7.8721	9.66652
G log & I log	790	2.90418	9.66652
G log & I log	791	1.57097	9.66652
G log & I log	792	5.93983	9.66652
G log & I log	793	7.30097	9.66652
G log & I log	794	1.11672	9.66652
G log & I log	795	0.846954	9.66652
G log & I log	796	2.33401	9.66652
G log & I log	797	1.42684	9.66652
G log & I log	798	5.74946	9.66652
G log & I log	799	8.87481	9.66652
G log & I log	8	0.962861	9.66652
G log & I log	80	1.0008	9.66652
G log & I log	800	0.915379	9.66652
G log & I log	801	0.847339	9.66652
G log & I log	802	2.43932	9.66652
G log & I log	803	1.45641	9.66652
G log & I log	804	5.60777	9.66652
G log & I log	805	8.00585	9.66652
G log & I log	806	1.0775	9.66652
G log & I log	807	1.01522	9.66652
G log & I log	808	2.3857	9.66652
G log & I log	809	1.34728	9.66652
G log & I log	81	0.858093	9.66652
G log & I log	810	5.23615	9.66652
G log & I log	811	7.69004	9.66652
G log & I log	812	1.00634	9.66652
G log & I log	813	0.971264	9.66652
G log & I log	814	2.48546	9.66652
G log & I log	815	1.48395	9.66652
G log & I log	816	5.21022	9.66652
G log & I log	817	7.34171	9.66652
G log & I log	818	1.04453	9.66652
G log & I log	819	0.934415	9.66652
G log & I log	82	2.28703	9.66652
G log & I log	820	2.85802	9.66652
G log & I log	821	1.62828	9.66652
G log & I log	822	5.45727	9.66652
G log & I log	823	8.66756	9.66652
G log & I log	824	0.949036	9.66652
G log & I log	825	1.02415	9.66652
G log & I log	826	2.95471	9.66652
G log & I log	827	1.80929	9.66652
G log & I log	828	5.4842	9.66652
G log & I log	829	9.32584	9.66652
G log & I log	83	1.41009	9.66652
G log & I log	830	0.888645	9.66652
G log & I log	831	1.02717	9.66652
G log & I log	832	2.47372	9.66652
G log & I log	833	1.36538	9.66652
G log & I log	834	5.21281	9.66652
G log & I log	835	9.06961	9.66652
G log & I log	836	1.09885	9.66652
G log & I log	837	1.05949	9.66652
G log & I log	838	2.93019	9.66652
G log & I log	839	1.48066	9.66652
G log & I log	84	5.78436	9.66652
G log & I log	840	6.18024	9.66652
G log & I log	841	8.57765	9.66652
G log & I log	842	1.18412	9.66652
G log & I log	843	0.82253	9.66652
G log & I log	844	2.75986	9.66652
G log & I log	845	1.73109	9.66652
G log & I log	846	5.86729	9.66652
G log & I log	847	5.94731	9.66652
G log & I log	848	1.02985	9.66652
G log & I log	849	0.894421	9.66652
G log & I log	85	9.0936	9.66652
G log & I log	850	2.7703	9.66652
G log & I log	851	1.8616	9.66652
G log & I log	852	5.65987	9.66652
G log & I log	853	9.74476	9.66652
G log & I log	854	1.06981	9.66652
G log & I log	855	0.87843	9.66652
G log & I log	856	2.55791	9.66652
G log & I log	857	1.44385	9.66652
G log & I log	858	5.73613	9.66652
G log & I log	859	8.85549	9.66652
G log & I log	86	0.980716	9.66652
G log & I log	860	0.93415	9.66652
G log & I log	861	0.791934	9.66652
G log & I log	862	2.08933	9.66652
G log & I log	863	1.47549	9.66652
G log & I log	864	5.71967	9.66652
G log & I log	865	8.7502	9.66652
G log & I log	866	0.837393	9.66652
G log & I log	867	0.970515	9.66652
G log & I log	868	2.552	9.66652
G log & I log	869	1.84118	9.66652
G log & I log	87	1.02693	9.66652
G log & I log	870	5.21294	9.66652
G log & I log	871	9.26376	9.66652
G log & I log	872	0.947505	9.66652
G log & I log	873	0.801506	9.66652
G log & I log	874	2.90558	9.66652
G log & I log	875	1.73182	9.66652
G log & I log	876	5.65266	9.66652
G log & I log	877	5.78409	9.66652
G log & I log	878	1.03009	9.66652
G log & I log	879	0.94879	9.66652
G log & I log	88	2.51403	9.66652
G log & I log	880	2.4403	9.66652
G log & I log	881	1.48324	9.66652
G log & I log	882	5.25417	9.66652
G log & I log	883	8.02827	9.66652
G log & I log	884	1.07233	9.66652
G log & I log	885	0.90212	9.66652
G log & I log	886	2.17104	9.66652
G log & I log	887	1.31804	9.66652
G log & I log	888	5.01842	9.66652
G log & I log	889	7.06212	9.66652
G log & I log	89	1.46003	9.66652
G log & I log	890	1.07041	9.66652
G log & I log	891	0.954336	9.66652
G log & I log	892	2.09941	9.66652
G log & I log	893	1.40411	9.66652
G log & I log	894	5.3145	9.66652
G log & I log	895	8.60624	9.66652
G log & I log	896	1.10783	9.66652
G log & I log	897	0.899567	9.66652
G log & I log	898	2.5492	9.66652
G log & I log	899	1.26988	9.66652
G log & I log	9	1.00896	9.66652
G log & I log	90	6.39257	9.66652
G log & I log	900	5.18565	9.66652
G log & I log	901	8.65165	9.66652
G log & I log	902	0.935828	9.66652
G log & I log	903	1.02166	9.66652
G log & I log	904	2.2836	9.66652
G log & I log	905	1.64321	9.66652
G log & I log	906	5.72899	9.66652
G log & I log	907	8.36342	9.66652
G log & I log	908	1.17457	9.66652
G log & I log	909	0.940219	9.66652
G log & I log	91	8.90002	9.66652
G log & I log	910	2.05856	9.66652
G log & I log	911	1.51689	9.66652
G log & I log	912	5.81496	9.66652
G log & I log	913	9.03871	9.66652
G log & I log	914	1.06966	9.66652
G log & I log	915	0.815556	9.66652
G log & I log	916	2.4711	9.66652
G log & I log	917	1.3374	9.66652
G log & I log	918	5.21624	9.66652
G log & I log	919	8.38758	9.66652
G log & I log	92	1.0003	9.66652
G log & I log	920	0.984106	9.66652
G log & I log	921	0.933377	9.66652
G log & I log	922	2.41974	9.66652
G log & I log	923	1.79912	9.66652
G log & I log	924	5.73525	9.66652
G log & I log	925	7.25974	9.66652
G log & I log	926	0.82356	9.66652
G log & I log	927	0.928857	9.66652
G log & I log	928	2.09248	9.66652
G log & I log	929	1.42446	9.66652
G log & I log	93	0.908334	9.66652
G log & I log	930	5.61797	9.66652
G log & I log	931	7.42168	9.66652
G log & I log	932	1.01602	9.66652
G log & I log	933	0.934663	9.66652
G log & I log	934	2.58518	9.66652
G log & I log	935	1.6012	9.66652
G log & I log	936	5.10647	9.66652
G log & I log	937	9.39107	9.66652
G log & I log	938	0.954472	9.66652
G log & I log	939	1.1996	9.66652
G log & I log	94	2.64586	9.66652
G log & I log	940	2.3263	9.66652
G log & I log	941	1.37493	9.66652
G log & I log	942	5.36415	9.66652
G log & I log	943	9.25629	9.66652
G log & I log	944	1.10943	9.66652
G log & I log	945	1.01621	9.66652
G log & I log	946	2.31235	9.66652
G log & I log	947	1.41402	9.66652
G log & I log	948	5.12999	9.66652
G log & I log	949	7.08255	9.66652
G log & I log	95	1.36279	9.66652
G log & I log	950	0.956412	9.66652
G log & I log	951	0.910761	9.66652
G log & I log	952	2.42919	9.66652
G log & I log	953	1.81036	9.66652
G log & I log	954	5.25558	9.66652
G log & I log	955	8.44026	9.66652
G log & I log	956	1.0067	9.66652
G log & I log	957	0.871313	9.66652
G log & I log	958	2.43128	9.66652
G log & I log	959	1.20532	9.66652
G log & I log	96	5.17195	9.66652
G log & I log	960	4.99079	9.66652
G log & I log	961	8.57562	9.66652
G log & I log	962	1.10271	9.66652
G log & I log	963	0.977413	9.66652
G log & I log	964	2.2879	9.66652
G log & I log	965	1.46239	9.66652
G log & I log	966	5.09367	9.66652
G log & I log	967	8.11213	9.66652
G log & I log	968	0.912451	9.66652
G log & I log	969	0.948102	9.66652
G log & I log	97	5.14699	9.66652
G log & I log	970	2.09251	9.66652
G log & I log	971	1.4299	9.66652
G log & I log	972	5.22723	9.66652
G log & I log	973	8.26474	9.66652
G log & I log	974	0.999423	9.66652
G log & I log	975	1.03558	9.66652
G log & I log	976	2.70878	9.66652
G log & I log	977	1.44366	9.66652
G log & I log	978	5.07544	9.66652
G log & I log	979	8.75926	9.66652
G log & I log	98	1.08988	9.66652
G log & I log	980	0.982517	9.66652
G log & I log	981	0.907959	9.66652
G log & I log	982	3.41499	9.66652
G log & I log	983	1.43548	9.66652
G log & I log	984	4.95189	9.66652
G log & I log	985	9.55998	9.66652
G log & I log	986	0.991236	9.66652
G log & I log	987	0.865759	9.66652
G log & I log	988	2.4453	9.66652
G log & I log	989	1.60323	9.66652
G log & I log	99	0.81746	9.66652
G log & I log	990	5.46681	9.66652
G log & I log	991	9.87606	9.66652
G log & I log	992	1.02446	9.66652
G log & I log	993	0.841171	9.66652
G log & I log	994	2.0215	9.66652
G log & I log	995	1.72024	9.66652
G log & I log	996	5.58566	9.66652
G log & I log	997	9.26791	9.66652
G log & I log	998	1.12635	9.66652
G log & I log	999	0.912834	9.66652
G log & Total I log	10	8.4463	9.63022
G log & Total I log	100	7.18786	9.63022
G log & Total I log	1000	8.67837	9.63022
G log & Total I log	101	2.19627	9.63022
G log & Total I log	102	4.44781	9.63022
G log & Total I log	103	9.62311	9.63022
G log & Total I log	104	3.15359	9.63022
G log & Total I log	105	2.55693	9.63022
G log & Total I log	106	7.82437	9.63022
G log & Total I log	107	3.38476	9.63022
G log & Total I log	108	7.14046	9.63022
G log & Total I log	109	8.68222	9.63022
G log & Total I log	11	2.89045	9.63022
G log & Total I log	110	2.88942	9.63022
G log & Total I log	111	2.53617	9.63022
G log & Total I log	112	7.8145	9.63022
G log & Total I log	113	3.65641	9.63022
G log & Total I log	114	5.42914	9.63022
G log & Total I log	115	8.31487	9.63022
G log & Total I log	116	3.6239	9.63022
G log & Total I log	117	3.274	9.63022
G log & Total I log	118	7.99471	9.63022
G log & Total I log	119	2.7794	9.63022
G log & Total I log	12	5.54526	9.63022
G log & Total I log	120	5.1682	9.63022
G log & Total I log	121	8.95838	9.63022
G log & Total I log	122	3.29502	9.63022
G log & Total I log	123	2.70276	9.63022
G log & Total I log	124	8.52616	9.63022
G log & Total I log	125	3.55093	9.63022
G log & Total I log	126	6.56279	9.63022
G log & Total I log	127	9.15959	9.63022
G log & Total I log	128	3.86908	9.63022
G log & Total I log	129	2.84473	9.63022
G log & Total I log	13	8.13117	9.63022
G log & Total I log	130	8.12985	9.63022
G log & Total I log	131	2.63735	9.63022
G log & Total I log	132	6.1114	9.63022
G log & Total I log	133	8.9917	9.63022
G log & Total I log	134	2.73481	9.63022
G log & Total I log	135	2.87668	9.63022
G log & Total I log	136	7.7921	9.63022
G log & Total I log	137	3.22566	9.63022
G log & Total I log	138	5.03466	9.63022
G log & Total I log	139	8.71603	9.63022
G log & Total I log	14	2.83095	9.63022
G log & Total I log	140	2.96587	9.63022
G log & Total I log	141	2.88587	9.63022
G log & Total I log	142	7.9617	9.63022
G log & Total I log	143	3.30007	9.63022
G log & Total I log	144	5.38073	9.63022
G log & Total I log	145	8.6927	9.63022
G log & Total I log	146	3.09805	9.63022
G log & Total I log	147	3.08626	9.63022
G log & Total I log	148	7.29375	9.63022
G log & Total I log	149	3.06648	9.63022
G log & Total I log	15	2.76923	9.63022
G log & Total I log	150	6.03195	9.63022
G log & Total I log	151	9.33998	9.63022
G log & Total I log	152	3.00105	9.63022
G log & Total I log	153	2.70404	9.63022
G log & Total I log	154	8.17425	9.63022
G log & Total I log	155	2.68556	9.63022
G log & Total I log	156	5.93854	9.63022
G log & Total I log	157	8.03837	9.63022
G log & Total I log	158	3.01069	9.63022
G log & Total I log	159	2.94598	9.63022
G log & Total I log	16	6.51014	9.63022
G log & Total I log	160	8.06503	9.63022
G log & Total I log	161	3.34075	9.63022
G log & Total I log	162	5.8797	9.63022
G log & Total I log	163	8.86323	9.63022
G log & Total I log	164	2.89931	9.63022
G log & Total I log	165	3.16618	9.63022
G log & Total I log	166	8.26221	9.63022
G log & Total I log	167	3.05299	9.63022
G log & Total I log	168	6.28635	9.63022
G log & Total I log	169	8.00745	9.63022
G log & Total I log	17	3.18677	9.63022
G log & Total I log	170	2.86807	9.63022
G log & Total I log	171	3.31042	9.63022
G log & Total I log	172	6.84719	9.63022
G log & Total I log	173	3.47587	9.63022
G log & Total I log	174	6.31837	9.63022
G log & Total I log	175	9.80336	9.63022
G log & Total I log	176	3.02014	9.63022
G log & Total I log	177	2.42389	9.63022
G log & Total I log	178	7.70083	9.63022
G log & Total I log	179	2.87226	9.63022
G log & Total I log	18	6.41341	9.63022
G log & Total I log	180	5.13335	9.63022
G log & Total I log	181	10.0238	9.63022
G log & Total I log	182	3.64673	9.63022
G log & Total I log	183	2.53981	9.63022
G log & Total I log	184	7.97439	9.63022
G log & Total I log	185	3.80786	9.63022
G log & Total I log	186	5.64383	9.63022
G log & Total I log	187	7.49365	9.63022
G log & Total I log	188	2.46849	9.63022
G log & Total I log	189	3.3722	9.63022
G log & Total I log	19	8.67093	9.63022
G log & Total I log	190	8.06595	9.63022
G log & Total I log	191	3.5281	9.63022
G log & Total I log	192	4.63382	9.63022
G log & Total I log	193	6.85715	9.63022
G log & Total I log	194	2.86638	9.63022
G log & Total I log	195	2.5793	9.63022
G log & Total I log	196	7.65489	9.63022
G log & Total I log	197	3.24297	9.63022
G log & Total I log	198	5.06463	9.63022
G log & Total I log	199	7.16592	9.63022
G log & Total I log	2	3.11645	9.63022
G log & Total I log	20	3.49043	9.63022
G log & Total I log	200	2.71835	9.63022
G log & Total I log	201	2.9483	9.63022
G log & Total I log	202	7.17891	9.63022
G log & Total I log	203	2.52785	9.63022
G log & Total I log	204	6.06965	9.63022
G log & Total I log	205	8.97104	9.63022
G log & Total I log	206	3.51684	9.63022
G log & Total I log	207	2.68988	9.63022
G log & Total I log	208	7.81676	9.63022
G log & Total I log	209	3.25531	9.63022
G log & Total I log	21	2.90107	9.63022
G log & Total I log	210	5.47045	9.63022
G log & Total I log	211	8.489	9.63022
G log & Total I log	212	3.72495	9.63022
G log & Total I log	213	2.59028	9.63022
G log & Total I log	214	9.27771	9.63022
G log & Total I log	215	3.07019	9.63022
G log & Total I log	216	5.15066	9.63022
G log & Total I log	217	8.07557	9.63022
G log & Total I log	218	2.93055	9.63022
G log & Total I log	219	3.13907	9.63022
G log & Total I log	22	6.7929	9.63022
G log & Total I log	220	8.29149	9.63022
G log & Total I log	221	3.53749	9.63022
G log & Total I log	222	6.21883	9.63022
G log & Total I log	223	9.69479	9.63022
G log & Total I log	224	3.53184	9.63022
G log & Total I log	225	2.95875	9.63022
G log & Total I log	226	7.39797	9.63022
G log & Total I log	227	3.50517	9.63022
G log & Total I log	228	5.76275	9.63022
G log & Total I log	229	7.95014	9.63022
G log & Total I log	23	2.86004	9.63022
G log & Total I log	230	3.04374	9.63022
G log & Total I log	231	3.07402	9.63022
G log & Total I log	232	8.24311	9.63022
G log & Total I log	233	3.36063	9.63022
G log & Total I log	234	6.45283	9.63022
G log & Total I log	235	8.75366	9.63022
G log & Total I log	236	2.73518	9.63022
G log & Total I log	237	2.62266	9.63022
G log & Total I log	238	6.74587	9.63022
G log & Total I log	239	3.68324	9.63022
G log & Total I log	24	6.31694	9.63022
G log & Total I log	240	4.58663	9.63022
G log & Total I log	241	8.32507	9.63022
G log & Total I log	242	2.69204	9.63022
G log & Total I log	243	2.99066	9.63022
G log & Total I log	244	8.63547	9.63022
G log & Total I log	245	3.15701	9.63022
G log & Total I log	246	5.24331	9.63022
G log & Total I log	247	8.44533	9.63022
G log & Total I log	248	2.8477	9.63022
G log & Total I log	249	2.30785	9.63022
G log & Total I log	25	9.62826	9.63022
G log & Total I log	250	8.3452	9.63022
G log & Total I log	251	2.40978	9.63022
G log & Total I log	252	6.09804	9.63022
G log & Total I log	253	9.66426	9.63022
G log & Total I log	254	2.65248	9.63022
G log & Total I log	255	2.15941	9.63022
G log & Total I log	256	7.69261	9.63022
G log & Total I log	257	2.98249	9.63022
G log & Total I log	258	6.6269	9.63022
G log & Total I log	259	8.06794	9.63022
G log & Total I log	26	3.1358	9.63022
G log & Total I log	260	3.04932	9.63022
G log & Total I log	261	2.52285	9.63022
G log & Total I log	262	7.33601	9.63022
G log & Total I log	263	3.08483	9.63022
G log & Total I log	264	6.23396	9.63022
G log & Total I log	265	8.33944	9.63022
G log & Total I log	266	3.31174	9.63022
G log & Total I log	267	2.65282	9.63022
G log & Total I log	268	7.87579	9.63022
G log & Total I log	269	2.91381	9.63022
G log & Total I log	27	3.28159	9.63022
G log & Total I log	270	5.66061	9.63022
G log & Total I log	271	8.30593	9.63022
G log & Total I log	272	3.01121	9.63022
G log & Total I log	273	2.96427	9.63022
G log & Total I log	274	6.55428	9.63022
G log & Total I log	275	3.30216	9.63022
G log & Total I log	276	5.68065	9.63022
G log & Total I log	277	8.8288	9.63022
G log & Total I log	278	2.40552	9.63022
G log & Total I log	279	3.00346	9.63022
G log & Total I log	28	8.0402	9.63022
G log & Total I log	280	7.61637	9.63022
G log & Total I log	281	3.63633	9.63022
G log & Total I log	282	6.67322	9.63022
G log & Total I log	283	7.57766	9.63022
G log & Total I log	284	2.85356	9.63022
G log & Total I log	285	1.89091	9.63022
G log & Total I log	286	7.72093	9.63022
G log & Total I log	287	2.54033	9.63022
G log & Total I log	288	6.56067	9.63022
G log & Total I log	289	9.46422	9.63022
G log & Total I log	29	2.94199	9.63022
G log & Total I log	290	2.86631	9.63022
G log & Total I log	291	2.76458	9.63022
G log & Total I log	292	7.85276	9.63022
G log & Total I log	293	2.88618	9.63022
G log & Total I log	294	6.07243	9.63022
G log & Total I log	295	9.66654	9.63022
G log & Total I log	296	3.02612	9.63022
G log & Total I log	297	2.81343	9.63022
G log & Total I log	298	8.50797	9.63022
G log & Total I log	299	2.98424	9.63022
G log & Total I log	3	2.62649	9.63022
G log & Total I log	30	6.78558	9.63022
G log & Total I log	300	6.15463	9.63022
G log & Total I log	301	8.59881	9.63022
G log & Total I log	302	2.82885	9.63022
G log & Total I log	303	2.82119	9.63022
G log & Total I log	304	8.35245	9.63022
G log & Total I log	305	3.06448	9.63022
G log & Total I log	306	5.92483	9.63022
G log & Total I log	307	8.70777	9.63022
G log & Total I log	308	2.78402	9.63022
G log & Total I log	309	2.49902	9.63022
G log & Total I log	31	8.19949	9.63022
G log & Total I log	310	8.80904	9.63022
G log & Total I log	311	2.48435	9.63022
G log & Total I log	312	6.05701	9.63022
G log & Total I log	313	9.45636	9.63022
G log & Total I log	314	2.62568	9.63022
G log & Total I log	315	3.62652	9.63022
G log & Total I log	316	8.72674	9.63022
G log & Total I log	317	3.24037	9.63022
G log & Total I log	318	5.63085	9.63022
G log & Total I log	319	8.66899	9.63022
G log & Total I log	32	3.06602	9.63022
G log & Total I log	320	2.75981	9.63022
G log & Total I log	321	3.28038	9.63022
G log & Total I log	322	7.69496	9.63022
G log & Total I log	323	2.91146	9.63022
G log & Total I log	324	6.40992	9.63022
G log & Total I log	325	7.17557	9.63022
G log & Total I log	326	2.90285	9.63022
G log & Total I log	327	3.60792	9.63022
G log & Total I log	328	8.31551	9.63022
G log & Total I log	329	2.95771	9.63022
G log & Total I log	33	3.00614	9.63022
G log & Total I log	330	6.14446	9.63022
G log & Total I log	331	7.82568	9.63022
G log & Total I log	332	3.07624	9.63022
G log & Total I log	333	2.75794	9.63022
G log & Total I log	334	9.08961	9.63022
G log & Total I log	335	3.91619	9.63022
G log & Total I log	336	6.82861	9.63022
G log & Total I log	337	9.00209	9.63022
G log & Total I log	338	2.33288	9.63022
G log & Total I log	339	3.08908	9.63022
G log & Total I log	34	7.79848	9.63022
G log & Total I log	340	8.24899	9.63022
G log & Total I log	341	2.74112	9.63022
G log & Total I log	342	7.12296	9.63022
G log & Total I log	343	7.70572	9.63022
G log & Total I log	344	3.12207	9.63022
G log & Total I log	345	2.39062	9.63022
G log & Total I log	346	8.76034	9.63022
G log & Total I log	347	2.83959	9.63022
G log & Total I log	348	5.19519	9.63022
G log & Total I log	349	7.95922	9.63022
G log & Total I log	35	3.23556	9.63022
G log & Total I log	350	2.93348	9.63022
G log & Total I log	351	2.99942	9.63022
G log & Total I log	352	9.51512	9.63022
G log & Total I log	353	3.09246	9.63022
G log & Total I log	354	6.33253	9.63022
G log & Total I log	355	8.50918	9.63022
G log & Total I log	356	2.76	9.63022
G log & Total I log	357	2.82013	9.63022
G log & Total I log	358	7.69106	9.63022
G log & Total I log	359	2.12145	9.63022
G log & Total I log	36	5.4974	9.63022
G log & Total I log	360	6.00797	9.63022
G log & Total I log	361	8.93546	9.63022
G log & Total I log	362	2.56586	9.63022
G log & Total I log	363	2.7148	9.63022
G log & Total I log	364	7.9845	9.63022
G log & Total I log	365	2.8791	9.63022
G log & Total I log	366	6.25245	9.63022
G log & Total I log	367	8.66893	9.63022
G log & Total I log	368	3.26286	9.63022
G log & Total I log	369	2.4434	9.63022
G log & Total I log	37	9.17601	9.63022
G log & Total I log	370	7.89261	9.63022
G log & Total I log	371	2.68465	9.63022
G log & Total I log	372	5.77213	9.63022
G log & Total I log	373	8.70165	9.63022
G log & Total I log	374	3.3367	9.63022
G log & Total I log	375	3.20602	9.63022
G log & Total I log	376	7.92982	9.63022
G log & Total I log	377	3.1259	9.63022
G log & Total I log	378	5.42613	9.63022
G log & Total I log	379	8.41787	9.63022
G log & Total I log	38	2.98536	9.63022
G log & Total I log	380	2.67364	9.63022
G log & Total I log	381	2.79698	9.63022
G log & Total I log	382	7.86676	9.63022
G log & Total I log	383	2.81113	9.63022
G log & Total I log	384	6.24715	9.63022
G log & Total I log	385	8.65993	9.63022
G log & Total I log	386	2.64757	9.63022
G log & Total I log	387	3.13341	9.63022
G log & Total I log	388	8.20012	9.63022
G log & Total I log	389	2.36388	9.63022
G log & Total I log	39	2.93038	9.63022
G log & Total I log	390	6.41563	9.63022
G log & Total I log	391	8.57108	9.63022
G log & Total I log	392	3.16881	9.63022
G log & Total I log	393	3.22057	9.63022
G log & Total I log	394	8.21783	9.63022
G log & Total I log	395	3.64605	9.63022
G log & Total I log	396	5.56084	9.63022
G log & Total I log	397	9.06584	9.63022
G log & Total I log	398	3.70202	9.63022
G log & Total I log	399	3.00492	9.63022
G log & Total I log	4	7.95754	9.63022
G log & Total I log	40	7.25582	9.63022
G log & Total I log	400	7.67311	9.63022
G log & Total I log	401	3.03232	9.63022
G log & Total I log	402	5.85085	9.63022
G log & Total I log	403	8.20746	9.63022
G log & Total I log	404	3.38761	9.63022
G log & Total I log	405	2.72184	9.63022
G log & Total I log	406	7.9436	9.63022
G log & Total I log	407	2.91738	9.63022
G log & Total I log	408	6.48585	9.63022
G log & Total I log	409	9.40507	9.63022
G log & Total I log	41	2.82347	9.63022
G log & Total I log	410	2.84782	9.63022
G log & Total I log	411	3.5706	9.63022
G log & Total I log	412	8.27738	9.63022
G log & Total I log	413	3.05022	9.63022
G log & Total I log	414	5.73412	9.63022
G log & Total I log	415	9.40919	9.63022
G log & Total I log	416	3.21908	9.63022
G log & Total I log	417	2.84833	9.63022
G log & Total I log	418	7.88149	9.63022
G log & Total I log	419	3.35593	9.63022
G log & Total I log	42	5.26137	9.63022
G log & Total I log	420	6.86558	9.63022
G log & Total I log	421	8.54852	9.63022
G log & Total I log	422	2.97339	9.63022
G log & Total I log	423	2.77364	9.63022
G log & Total I log	424	7.3667	9.63022
G log & Total I log	425	3.07558	9.63022
G log & Total I log	426	6.2499	9.63022
G log & Total I log	427	8.66887	9.63022
G log & Total I log	428	3.05961	9.63022
G log & Total I log	429	2.46838	9.63022
G log & Total I log	43	8.89243	9.63022
G log & Total I log	430	7.72422	9.63022
G log & Total I log	431	3.06349	9.63022
G log & Total I log	432	5.86854	9.63022
G log & Total I log	433	8.60932	9.63022
G log & Total I log	434	3.15044	9.63022
G log & Total I log	435	3.10389	9.63022
G log & Total I log	436	9.02703	9.63022
G log & Total I log	437	2.97588	9.63022
G log & Total I log	438	7.10553	9.63022
G log & Total I log	439	9.49381	9.63022
G log & Total I log	44	3.28489	9.63022
G log & Total I log	440	2.73352	9.63022
G log & Total I log	441	2.63437	9.63022
G log & Total I log	442	8.288	9.63022
G log & Total I log	443	3.0086	9.63022
G log & Total I log	444	6.13613	9.63022
G log & Total I log	445	7.76205	9.63022
G log & Total I log	446	3.24247	9.63022
G log & Total I log	447	2.62918	9.63022
G log & Total I log	448	8.44085	9.63022
G log & Total I log	449	3.13376	9.63022
G log & Total I log	45	2.57794	9.63022
G log & Total I log	450	7.17443	9.63022
G log & Total I log	451	8.57169	9.63022
G log & Total I log	452	2.724	9.63022
G log & Total I log	453	2.69141	9.63022
G log & Total I log	454	8.17022	9.63022
G log & Total I log	455	2.87072	9.63022
G log & Total I log	456	6.50729	9.63022
G log & Total I log	457	9.15468	9.63022
G log & Total I log	458	3.68961	9.63022
G log & Total I log	459	2.96613	9.63022
G log & Total I log	46	7.99356	9.63022
G log & Total I log	460	7.00213	9.63022
G log & Total I log	461	2.55778	9.63022
G log & Total I log	462	6.45944	9.63022
G log & Total I log	463	7.7746	9.63022
G log & Total I log	464	3.3677	9.63022
G log & Total I log	465	2.84115	9.63022
G log & Total I log	466	7.87133	9.63022
G log & Total I log	467	3.48122	9.63022
G log & Total I log	468	6.03204	9.63022
G log & Total I log	469	8.21243	9.63022
G log & Total I log	47	3.07392	9.63022
G log & Total I log	470	3.12556	9.63022
G log & Total I log	471	2.90762	9.63022
G log & Total I log	472	7.83328	9.63022
G log & Total I log	473	2.85657	9.63022
G log & Total I log	474	6.11066	9.63022
G log & Total I log	475	9.1133	9.63022
G log & Total I log	476	3.5929	9.63022
G log & Total I log	477	2.54883	9.63022
G log & Total I log	478	7.12208	9.63022
G log & Total I log	479	3.55574	9.63022
G log & Total I log	48	6.04628	9.63022
G log & Total I log	480	6.07085	9.63022
G log & Total I log	481	9.24917	9.63022
G log & Total I log	482	2.93908	9.63022
G log & Total I log	483	3.18772	9.63022
G log & Total I log	484	7.86557	9.63022
G log & Total I log	485	2.26796	9.63022
G log & Total I log	486	5.18142	9.63022
G log & Total I log	487	9.57905	9.63022
G log & Total I log	488	2.82819	9.63022
G log & Total I log	489	3.34351	9.63022
G log & Total I log	49	8.494	9.63022
G log & Total I log	490	7.07584	9.63022
G log & Total I log	491	3.17801	9.63022
G log & Total I log	492	6.05593	9.63022
G log & Total I log	493	8.57778	9.63022
G log & Total I log	494	2.62026	9.63022
G log & Total I log	495	2.85362	9.63022
G log & Total I log	496	8.4183	9.63022
G log & Total I log	497	3.08806	9.63022
G log & Total I log	498	6.63568	9.63022
G log & Total I log	499	9.39165	9.63022
G log & Total I log	5	2.89567	9.63022
G log & Total I log	50	2.64137	9.63022
G log & Total I log	500	2.79721	9.63022
G log & Total I log	501	3.23887	9.63022
G log & Total I log	502	7.66468	9.63022
G log & Total I log	503	3.11857	9.63022
G log & Total I log	504	5.97178	9.63022
G log & Total I log	505	8.68835	9.63022
G log & Total I log	506	3.07549	9.63022
G log & Total I log	507	2.841	9.63022
G log & Total I log	508	9.01799	9.63022
G log & Total I log	509	2.79917	9.63022
G log & Total I log	51	2.85982	9.63022
G log & Total I log	510	6.1484	9.63022
G log & Total I log	511	8.04412	9.63022
G log & Total I log	512	3.20007	9.63022
G log & Total I log	513	2.79564	9.63022
G log & Total I log	514	6.57178	9.63022
G log & Total I log	515	3.78267	9.63022
G log & Total I log	516	5.89331	9.63022
G log & Total I log	517	8.41137	9.63022
G log & Total I log	518	3.03126	9.63022
G log & Total I log	519	2.28702	9.63022
G log & Total I log	52	7.3516	9.63022
G log & Total I log	520	8.73987	9.63022
G log & Total I log	521	3.68398	9.63022
G log & Total I log	522	7.19862	9.63022
G log & Total I log	523	8.27842	9.63022
G log & Total I log	524	3.0147	9.63022
G log & Total I log	525	3.49869	9.63022
G log & Total I log	526	7.54949	9.63022
G log & Total I log	527	2.65673	9.63022
G log & Total I log	528	5.70311	9.63022
G log & Total I log	529	9.14733	9.63022
G log & Total I log	53	2.94239	9.63022
G log & Total I log	530	3.02481	9.63022
G log & Total I log	531	2.66467	9.63022
G log & Total I log	532	7.83944	9.63022
G log & Total I log	533	3.61188	9.63022
G log & Total I log	534	5.91788	9.63022
G log & Total I log	535	8.63311	9.63022
G log & Total I log	536	3.0484	9.63022
G log & Total I log	537	2.87623	9.63022
G log & Total I log	538	8.95365	9.63022
G log & Total I log	539	2.88571	9.63022
G log & Total I log	54	6.84506	9.63022
G log & Total I log	540	5.61925	9.63022
G log & Total I log	541	8.38701	9.63022
G log & Total I log	542	2.66724	9.63022
G log & Total I log	543	3.42668	9.63022
G log & Total I log	544	7.59526	9.63022
G log & Total I log	545	3.34454	9.63022
G log & Total I log	546	5.6161	9.63022
G log & Total I log	547	8.38936	9.63022
G log & Total I log	548	2.84383	9.63022
G log & Total I log	549	2.98804	9.63022
G log & Total I log	55	7.91513	9.63022
G log & Total I log	550	8.82914	9.63022
G log & Total I log	551	3.38609	9.63022
G log & Total I log	552	5.41752	9.63022
G log & Total I log	553	7.50204	9.63022
G log & Total I log	554	2.94865	9.63022
G log & Total I log	555	3.16441	9.63022
G log & Total I log	556	9.04371	9.63022
G log & Total I log	557	2.99421	9.63022
G log & Total I log	558	5.30956	9.63022
G log & Total I log	559	7.78372	9.63022
G log & Total I log	56	3.5081	9.63022
G log & Total I log	560	2.99699	9.63022
G log & Total I log	561	2.512	9.63022
G log & Total I log	562	8.45545	9.63022
G log & Total I log	563	3.33005	9.63022
G log & Total I log	564	5.35836	9.63022
G log & Total I log	565	8.90751	9.63022
G log & Total I log	566	4.21205	9.63022
G log & Total I log	567	3.56867	9.63022
G log & Total I log	568	8.39545	9.63022
G log & Total I log	569	2.46372	9.63022
G log & Total I log	57	2.84035	9.63022
G log & Total I log	570	5.6317	9.63022
G log & Total I log	571	8.89414	9.63022
G log & Total I log	572	2.68153	9.63022
G log & Total I log	573	2.49347	9.63022
G log & Total I log	574	7.32773	9.63022
G log & Total I log	575	3.58103	9.63022
G log & Total I log	576	5.05861	9.63022
G log & Total I log	577	8.00471	9.63022
G log & Total I log	578	3.24667	9.63022
G log & Total I log	579	2.96049	9.63022
G log & Total I log	58	7.97999	9.63022
G log & Total I log	580	8.88253	9.63022
G log & Total I log	581	3.08555	9.63022
G log & Total I log	582	6.95228	9.63022
G log & Total I log	583	10.0072	9.63022
G log & Total I log	584	2.99733	9.63022
G log & Total I log	585	2.94624	9.63022
G log & Total I log	586	7.02533	9.63022
G log & Total I log	587	3.07473	9.63022
G log & Total I log	588	6.59146	9.63022
G log & Total I log	589	9.36366	9.63022
G log & Total I log	59	3.3946	9.63022
G log & Total I log	590	2.70952	9.63022
G log & Total I log	591	3.066	9.63022
G log & Total I log	592	8.31021	9.63022
G log & Total I log	593	3.01029	9.63022
G log & Total I log	594	7.23438	9.63022
G log & Total I log	595	8.25443	9.63022
G log & Total I log	596	3.77325	9.63022
G log & Total I log	597	2.75223	9.63022
G log & Total I log	598	7.58375	9.63022
G log & Total I log	599	2.8267	9.63022
G log & Total I log	6	5.51845	9.63022
G log & Total I log	60	6.87304	9.63022
G log & Total I log	600	6.14926	9.63022
G log & Total I log	601	7.77499	9.63022
G log & Total I log	602	3.26394	9.63022
G log & Total I log	603	3.34713	9.63022
G log & Total I log	604	7.7291	9.63022
G log & Total I log	605	2.82442	9.63022
G log & Total I log	606	6.75144	9.63022
G log & Total I log	607	8.17817	9.63022
G log & Total I log	608	3.12459	9.63022
G log & Total I log	609	2.88776	9.63022
G log & Total I log	61	8.16754	9.63022
G log & Total I log	610	7.40128	9.63022
G log & Total I log	611	3.00436	9.63022
G log & Total I log	612	5.19126	9.63022
G log & Total I log	613	9.61411	9.63022
G log & Total I log	614	2.32809	9.63022
G log & Total I log	615	2.81717	9.63022
G log & Total I log	616	7.63944	9.63022
G log & Total I log	617	2.76832	9.63022
G log & Total I log	618	5.95267	9.63022
G log & Total I log	619	7.86097	9.63022
G log & Total I log	62	3.1141	9.63022
G log & Total I log	620	3.0489	9.63022
G log & Total I log	621	2.63468	9.63022
G log & Total I log	622	8.72205	9.63022
G log & Total I log	623	3.26765	9.63022
G log & Total I log	624	5.66914	9.63022
G log & Total I log	625	9.55234	9.63022
G log & Total I log	626	2.50598	9.63022
G log & Total I log	627	2.75322	9.63022
G log & Total I log	628	7.60928	9.63022
G log & Total I log	629	3.11215	9.63022
G log & Total I log	63	2.67077	9.63022
G log & Total I log	630	6.08777	9.63022
G log & Total I log	631	9.01948	9.63022
G log & Total I log	632	3.1302	9.63022
G log & Total I log	633	3.03646	9.63022
G log & Total I log	634	7.56865	9.63022
G log & Total I log	635	2.94277	9.63022
G log & Total I log	636	6.25455	9.63022
G log & Total I log	637	8.58298	9.63022
G log & Total I log	638	2.90283	9.63022
G log & Total I log	639	3.67106	9.63022
G log & Total I log	64	7.79935	9.63022
G log & Total I log	640	8.15481	9.63022
G log & Total I log	641	3.36767	9.63022
G log & Total I log	642	6.86111	9.63022
G log & Total I log	643	8.05699	9.63022
G log & Total I log	644	2.87403	9.63022
G log & Total I log	645	2.45111	9.63022
G log & Total I log	646	6.55686	9.63022
G log & Total I log	647	2.52874	9.63022
G log & Total I log	648	6.08611	9.63022
G log & Total I log	649	8.75134	9.63022
G log & Total I log	65	3.13514	9.63022
G log & Total I log	650	2.91544	9.63022
G log & Total I log	651	3.41336	9.63022
G log & Total I log	652	8.23388	9.63022
G log & Total I log	653	3.21332	9.63022
G log & Total I log	654	5.81939	9.63022
G log & Total I log	655	9.50535	9.63022
G log & Total I log	656	3.058	9.63022
G log & Total I log	657	2.61486	9.63022
G log & Total I log	658	8.28756	9.63022
G log & Total I log	659	2.88822	9.63022
G log & Total I log	66	5.08914	9.63022
G log & Total I log	660	6.63846	9.63022
G log & Total I log	661	9.54403	9.63022
G log & Total I log	662	2.55081	9.63022
G log & Total I log	663	3.00281	9.63022
G log & Total I log	664	7.6405	9.63022
G log & Total I log	665	3.26627	9.63022
G log & Total I log	666	5.12364	9.63022
G log & Total I log	667	7.97419	9.63022
G log & Total I log	668	3.07784	9.63022
G log & Total I log	669	2.57332	9.63022
G log & Total I log	67	8.82578	9.63022
G log & Total I log	670	7.09195	9.63022
G log & Total I log	671	4.09028	9.63022
G log & Total I log	672	5.79718	9.63022
G log & Total I log	673	9.47606	9.63022
G log & Total I log	674	3.23164	9.63022
G log & Total I log	675	2.70524	9.63022
G log & Total I log	676	8.39097	9.63022
G log & Total I log	677	2.30461	9.63022
G log & Total I log	678	5.5004	9.63022
G log & Total I log	679	8.75098	9.63022
G log & Total I log	68	3.12322	9.63022
G log & Total I log	680	2.77993	9.63022
G log & Total I log	681	3.03516	9.63022
G log & Total I log	682	7.31146	9.63022
G log & Total I log	683	2.53264	9.63022
G log & Total I log	684	5.679	9.63022
G log & Total I log	685	9.29213	9.63022
G log & Total I log	686	2.82222	9.63022
G log & Total I log	687	3.07661	9.63022
G log & Total I log	688	8.06441	9.63022
G log & Total I log	689	3.43551	9.63022
G log & Total I log	69	3.12524	9.63022
G log & Total I log	690	6.74298	9.63022
G log & Total I log	691	8.77525	9.63022
G log & Total I log	692	2.8559	9.63022
G log & Total I log	693	3.17769	9.63022
G log & Total I log	694	8.50728	9.63022
G log & Total I log	695	2.9528	9.63022
G log & Total I log	696	6.14312	9.63022
G log & Total I log	697	8.60003	9.63022
G log & Total I log	698	3.30837	9.63022
G log & Total I log	699	2.89313	9.63022
G log & Total I log	7	8.58317	9.63022
G log & Total I log	70	9.13854	9.63022
G log & Total I log	700	7.85979	9.63022
G log & Total I log	701	2.62924	9.63022
G log & Total I log	702	5.4389	9.63022
G log & Total I log	703	8.09128	9.63022
G log & Total I log	704	3.24231	9.63022
G log & Total I log	705	2.74486	9.63022
G log & Total I log	706	8.16588	9.63022
G log & Total I log	707	2.88643	9.63022
G log & Total I log	708	6.517	9.63022
G log & Total I log	709	8.95353	9.63022
G log & Total I log	71	3.51455	9.63022
G log & Total I log	710	3.12611	9.63022
G log & Total I log	711	3.21508	9.63022
G log & Total I log	712	6.94063	9.63022
G log & Total I log	713	2.69348	9.63022
G log & Total I log	714	6.08101	9.63022
G log & Total I log	715	8.88754	9.63022
G log & Total I log	716	2.74698	9.63022
G log & Total I log	717	2.84875	9.63022
G log & Total I log	718	8.44247	9.63022
G log & Total I log	719	2.22988	9.63022
G log & Total I log	72	6.36537	9.63022
G log & Total I log	720	6.88352	9.63022
G log & Total I log	721	8.77497	9.63022
G log & Total I log	722	3.13821	9.63022
G log & Total I log	723	2.96174	9.63022
G log & Total I log	724	8.71654	9.63022
G log & Total I log	725	3.707	9.63022
G log & Total I log	726	6.17724	9.63022
G log & Total I log	727	9.3623	9.63022
G log & Total I log	728	2.72791	9.63022
G log & Total I log	729	3.39852	9.63022
G log & Total I log	73	8.85617	9.63022
G log & Total I log	730	8.37209	9.63022
G log & Total I log	731	3.16212	9.63022
G log & Total I log	732	5.35092	9.63022
G log & Total I log	733	8.24879	9.63022
G log & Total I log	734	2.20594	9.63022
G log & Total I log	735	2.87025	9.63022
G log & Total I log	736	7.78061	9.63022
G log & Total I log	737	3.14384	9.63022
G log & Total I log	738	6.06466	9.63022
G log & Total I log	739	8.52172	9.63022
G log & Total I log	74	2.50679	9.63022
G log & Total I log	740	3.10688	9.63022
G log & Total I log	741	2.94151	9.63022
G log & Total I log	742	8.41104	9.63022
G log & Total I log	743	2.65005	9.63022
G log & Total I log	744	6.02047	9.63022
G log & Total I log	745	9.71292	9.63022
G log & Total I log	746	3.21762	9.63022
G log & Total I log	747	2.48851	9.63022
G log & Total I log	748	7.48645	9.63022
G log & Total I log	749	3.04984	9.63022
G log & Total I log	75	2.71321	9.63022
G log & Total I log	750	5.36611	9.63022
G log & Total I log	751	8.62327	9.63022
G log & Total I log	752	2.80579	9.63022
G log & Total I log	753	2.98843	9.63022
G log & Total I log	754	8.14197	9.63022
G log & Total I log	755	2.90247	9.63022
G log & Total I log	756	6.7938	9.63022
G log & Total I log	757	9.10865	9.63022
G log & Total I log	758	2.62148	9.63022
G log & Total I log	759	2.37821	9.63022
G log & Total I log	76	7.794	9.63022
G log & Total I log	760	7.35717	9.63022
G log & Total I log	761	3.61923	9.63022
G log & Total I log	762	5.65034	9.63022
G log & Total I log	763	8.37631	9.63022
G log & Total I log	764	2.65487	9.63022
G log & Total I log	765	2.63957	9.63022
G log & Total I log	766	8.25375	9.63022
G log & Total I log	767	3.57468	9.63022
G log & Total I log	768	6.90381	9.63022
G log & Total I log	769	9.002	9.63022
G log & Total I log	77	2.19277	9.63022
G log & Total I log	770	2.58657	9.63022
G log & Total I log	771	2.38455	9.63022
G log & Total I log	772	8.1323	9.63022
G log & Total I log	773	3.05782	9.63022
G log & Total I log	774	5.35419	9.63022
G log & Total I log	775	9.69355	9.63022
G log & Total I log	776	3.0342	9.63022
G log & Total I log	777	3.18422	9.63022
G log & Total I log	778	8.06346	9.63022
G log & Total I log	779	3.06564	9.63022
G log & Total I log	78	5.78876	9.63022
G log & Total I log	780	5.61514	9.63022
G log & Total I log	781	9.29189	9.63022
G log & Total I log	782	3.08521	9.63022
G log & Total I log	783	3.14911	9.63022
G log & Total I log	784	7.94434	9.63022
G log & Total I log	785	2.93987	9.63022
G log & Total I log	786	5.91164	9.63022
G log & Total I log	787	7.69693	9.63022
G log & Total I log	788	2.99911	9.63022
G log & Total I log	789	3.04683	9.63022
G log & Total I log	79	8.30942	9.63022
G log & Total I log	790	8.6128	9.63022
G log & Total I log	791	3.22972	9.63022
G log & Total I log	792	6.50979	9.63022
G log & Total I log	793	7.60028	9.63022
G log & Total I log	794	3.36318	9.63022
G log & Total I log	795	2.47032	9.63022
G log & Total I log	796	7.68751	9.63022
G log & Total I log	797	2.82391	9.63022
G log & Total I log	798	6.03113	9.63022
G log & Total I log	799	9.05534	9.63022
G log & Total I log	8	2.84109	9.63022
G log & Total I log	80	3.03842	9.63022
G log & Total I log	800	2.72499	9.63022
G log & Total I log	801	2.57373	9.63022
G log & Total I log	802	7.74339	9.63022
G log & Total I log	803	3.19764	9.63022
G log & Total I log	804	6.00259	9.63022
G log & Total I log	805	8.2279	9.63022
G log & Total I log	806	3.22792	9.63022
G log & Total I log	807	3.06838	9.63022
G log & Total I log	808	7.60451	9.63022
G log & Total I log	809	2.54247	9.63022
G log & Total I log	81	2.53522	9.63022
G log & Total I log	810	5.70904	9.63022
G log & Total I log	811	8.52058	9.63022
G log & Total I log	812	2.94068	9.63022
G log & Total I log	813	2.92726	9.63022
G log & Total I log	814	7.91831	9.63022
G log & Total I log	815	2.91764	9.63022
G log & Total I log	816	5.58949	9.63022
G log & Total I log	817	7.5928	9.63022
G log & Total I log	818	3.16518	9.63022
G log & Total I log	819	2.80482	9.63022
G log & Total I log	82	7.43521	9.63022
G log & Total I log	820	8.51123	9.63022
G log & Total I log	821	3.59514	9.63022
G log & Total I log	822	5.96104	9.63022
G log & Total I log	823	8.89171	9.63022
G log & Total I log	824	2.82772	9.63022
G log & Total I log	825	3.19243	9.63022
G log & Total I log	826	8.63212	9.63022
G log & Total I log	827	3.79899	9.63022
G log & Total I log	828	5.80059	9.63022
G log & Total I log	829	9.27711	9.63022
G log & Total I log	83	2.95038	9.63022
G log & Total I log	830	2.62166	9.63022
G log & Total I log	831	2.99961	9.63022
G log & Total I log	832	7.5126	9.63022
G log & Total I log	833	2.44763	9.63022
G log & Total I log	834	5.63648	9.63022
G log & Total I log	835	9.14033	9.63022
G log & Total I log	836	3.38578	9.63022
G log & Total I log	837	3.18872	9.63022
G log & Total I log	838	8.62513	9.63022
G log & Total I log	839	2.87465	9.63022
G log & Total I log	84	6.05601	9.63022
G log & Total I log	840	6.92494	9.63022
G log & Total I log	841	8.85209	9.63022
G log & Total I log	842	3.5296	9.63022
G log & Total I log	843	2.35973	9.63022
G log & Total I log	844	8.40104	9.63022
G log & Total I log	845	3.53853	9.63022
G log & Total I log	846	6.48515	9.63022
G log & Total I log	847	8.05632	9.63022
G log & Total I log	848	2.91234	9.63022
G log & Total I log	849	2.63061	9.63022
G log & Total I log	85	9.17976	9.63022
G log & Total I log	850	8.4895	9.63022
G log & Total I log	851	3.68992	9.63022
G log & Total I log	852	6.23452	9.63022
G log & Total I log	853	9.7491	9.63022
G log & Total I log	854	3.17917	9.63022
G log & Total I log	855	2.5533	9.63022
G log & Total I log	856	7.8796	9.63022
G log & Total I log	857	3.09628	9.63022
G log & Total I log	858	6.34071	9.63022
G log & Total I log	859	9.1196	9.63022
G log & Total I log	86	2.88242	9.63022
G log & Total I log	860	2.77409	9.63022
G log & Total I log	861	2.39971	9.63022
G log & Total I log	862	7.0615	9.63022
G log & Total I log	863	3.00292	9.63022
G log & Total I log	864	5.93623	9.63022
G log & Total I log	865	9.03969	9.63022
G log & Total I log	866	2.35019	9.63022
G log & Total I log	867	2.91721	9.63022
G log & Total I log	868	8.13024	9.63022
G log & Total I log	869	3.59097	9.63022
G log & Total I log	87	3.12977	9.63022
G log & Total I log	870	5.5794	9.63022
G log & Total I log	871	9.28883	9.63022
G log & Total I log	872	2.75693	9.63022
G log & Total I log	873	2.29413	9.63022
G log & Total I log	874	8.40679	9.63022
G log & Total I log	875	3.79834	9.63022
G log & Total I log	876	5.99865	9.63022
G log & Total I log	877	7.4779	9.63022
G log & Total I log	878	3.0396	9.63022
G log & Total I log	879	2.83422	9.63022
G log & Total I log	88	7.87975	9.63022
G log & Total I log	880	8.13412	9.63022
G log & Total I log	881	3.01394	9.63022
G log & Total I log	882	5.35642	9.63022
G log & Total I log	883	8.23959	9.63022
G log & Total I log	884	3.17804	9.63022
G log & Total I log	885	2.7078	9.63022
G log & Total I log	886	7.32462	9.63022
G log & Total I log	887	2.45897	9.63022
G log & Total I log	888	5.43091	9.63022
G log & Total I log	889	7.65256	9.63022
G log & Total I log	89	2.76421	9.63022
G log & Total I log	890	3.01526	9.63022
G log & Total I log	891	2.83657	9.63022
G log & Total I log	892	7.09753	9.63022
G log & Total I log	893	2.62349	9.63022
G log & Total I log	894	5.75215	9.63022
G log & Total I log	895	8.89337	9.63022
G log & Total I log	896	3.32758	9.63022
G log & Total I log	897	2.5253	9.63022
G log & Total I log	898	8.0427	9.63022
G log & Total I log	899	2.3653	9.63022
G log & Total I log	9	3.05104	9.63022
G log & Total I log	90	6.9334	9.63022
G log & Total I log	900	5.55136	9.63022
G log & Total I log	901	8.79617	9.63022
G log & Total I log	902	2.7176	9.63022
G log & Total I log	903	2.99077	9.63022
G log & Total I log	904	7.28864	9.63022
G log & Total I log	905	3.3408	9.63022
G log & Total I log	906	6.53022	9.63022
G log & Total I log	907	8.59117	9.63022
G log & Total I log	908	3.59523	9.63022
G log & Total I log	909	2.83447	9.63022
G log & Total I log	91	8.9899	9.63022
G log & Total I log	910	7.0205	9.63022
G log & Total I log	911	2.87505	9.63022
G log & Total I log	912	5.7797	9.63022
G log & Total I log	913	9.03785	9.63022
G log & Total I log	914	3.29617	9.63022
G log & Total I log	915	2.35251	9.63022
G log & Total I log	916	7.91493	9.63022
G log & Total I log	917	2.68721	9.63022
G log & Total I log	918	5.17044	9.63022
G log & Total I log	919	8.64036	9.63022
G log & Total I log	92	2.93482	9.63022
G log & Total I log	920	2.87329	9.63022
G log & Total I log	921	2.77	9.63022
G log & Total I log	922	7.59072	9.63022
G log & Total I log	923	3.46998	9.63022
G log & Total I log	924	6.01465	9.63022
G log & Total I log	925	7.3881	9.63022
G log & Total I log	926	2.22883	9.63022
G log & Total I log	927	2.84021	9.63022
G log & Total I log	928	7.00407	9.63022
G log & Total I log	929	2.98482	9.63022
G log & Total I log	93	2.73063	9.63022
G log & Total I log	930	6.25404	9.63022
G log & Total I log	931	7.59886	9.63022
G log & Total I log	932	3.0876	9.63022
G log & Total I log	933	2.8156	9.63022
G log & Total I log	934	8.03945	9.63022
G log & Total I log	935	3.16656	9.63022
G log & Total I log	936	5.178	9.63022
G log & Total I log	937	9.38765	9.63022
G log & Total I log	938	2.62567	9.63022
G log & Total I log	939	3.8224	9.63022
G log & Total I log	94	8.13635	9.63022
G log & Total I log	940	7.48768	9.63022
G log & Total I log	941	2.85441	9.63022
G log & Total I log	942	5.36585	9.63022
G log & Total I log	943	9.25418	9.63022
G log & Total I log	944	3.3439	9.63022
G log & Total I log	945	2.99822	9.63022
G log & Total I log	946	7.45808	9.63022
G log & Total I log	947	2.82813	9.63022
G log & Total I log	948	5.07264	9.63022
G log & Total I log	949	8.04322	9.63022
G log & Total I log	95	2.59724	9.63022
G log & Total I log	950	2.95055	9.63022
G log & Total I log	951	2.74454	9.63022
G log & Total I log	952	7.92813	9.63022
G log & Total I log	953	3.70049	9.63022
G log & Total I log	954	5.6019	9.63022
G log & Total I log	955	8.66518	9.63022
G log & Total I log	956	3.06951	9.63022
G log & Total I log	957	2.53418	9.63022
G log & Total I log	958	7.85603	9.63022
G log & Total I log	959	2.24362	9.63022
G log & Total I log	96	5.0735	9.63022
G log & Total I log	960	5.12716	9.63022
G log & Total I log	961	8.96237	9.63022
G log & Total I log	962	3.421	9.63022
G log & Total I log	963	2.98143	9.63022
G log & Total I log	964	7.40175	9.63022
G log & Total I log	965	3.06245	9.63022
G log & Total I log	966	5.31463	9.63022
G log & Total I log	967	8.41163	9.63022
G log & Total I log	968	2.76391	9.63022
G log & Total I log	969	2.87796	9.63022
G log & Total I log	97	7.17433	9.63022
G log & Total I log	970	7.0876	9.63022
G log & Total I log	971	2.8116	9.63022
G log & Total I log	972	5.21754	9.63022
G log & Total I log	973	9.00914	9.63022
G log & Total I log	974	2.85721	9.63022
G log & Total I log	975	3.1509	9.63022
G log & Total I log	976	8.36321	9.63022
G log & Total I log	977	2.7192	9.63022
G log & Total I log	978	4.96217	9.63022
G log & Total I log	979	8.80193	9.63022
G log & Total I log	98	3.39952	9.63022
G log & Total I log	980	2.97757	9.63022
G log & Total I log	981	2.66339	9.63022
G log & Total I log	982	9.17844	9.63022
G log & Total I log	983	2.77015	9.63022
G log & Total I log	984	5.39819	9.63022
G log & Total I log	985	9.56953	9.63022
G log & Total I log	986	2.90572	9.63022
G log & Total I log	987	2.59155	9.63022
G log & Total I log	988	7.80451	9.63022
G log & Total I log	989	3.44467	9.63022
G log & Total I log	99	2.39401	9.63022
G log & Total I log	990	5.9717	9.63022
G log & Total I log	991	9.87841	9.63022
G log & Total I log	992	3.08061	9.63022
G log & Total I log	993	2.47112	9.63022
G log & Total I log	994	7.15313	9.63022
G log & Total I log	995	3.1661	9.63022
G log & Total I log	996	5.84928	9.63022
G log & Total I log	997	9.41798	9.63022
G log & Total I log	998	3.36294	9.63022
G log & Total I log	999	2.71964	9.63022
G log & Ig log	10	4.17065	9.65732
[truncated: 17,981 more rows]

## Sheet: Fig5B_iRBC
time	iter	RBC_log	iRBC_log	transmission_investment
0	1	6.9489	NA	NA
0.1	1	6.9489	1.72482	0
0.2	1	6.9489	1.80263	0
0.3	1	6.9489	1.86829	0
0.4	1	6.9489	1.92504	0
0.5	1	6.94889	1.97499	0
0.6	1	6.94889	2.01957	0
0.7	1	6.94889	2.05979	0
0.8	1	6.94889	2.09643	0
0.9	1	6.94889	2.13005	0
1	1	6.94889	2.1611	0
1.1	1	6.94888	2.24019	3.89998e-24
1.2	1	6.94888	2.31922	1.97829e-20
1.3	1	6.94887	2.38575	9.99843e-18
1.4	1	6.94887	2.44315	1.12799e-15
1.5	1	6.94887	2.4936	4.77497e-14
1.6	1	6.94886	2.53857	9.86983e-13
1.7	1	6.94886	2.57912	1.19447e-11
1.8	1	6.94885	2.61603	9.62368e-11
1.9	1	6.94884	2.64987	5.6441e-10
2	1	6.94884	2.68111	2.57668e-09
2.1	1	6.94883	2.75535	6.9249e-08
2.2	1	6.94882	2.83563	1.23363e-06
2.3	1	6.9488	2.90304	9.21433e-06
2.4	1	6.94879	2.96109	4.12881e-05
2.5	1	6.94877	3.01203	0.000130877
2.6	1	6.94876	3.05739	0.000326212
2.7	1	6.94874	3.09823	0.000683662
2.8	1	6.94872	3.13534	0.00125942
2.9	1	6.9487	3.16932	0.00210261
3	1	6.94868	3.20063	0.00325101
3.1	1	6.94865	3.26944	0.00777711
3.2	1	6.94861	3.34979	0.017628
3.3	1	6.94856	3.41618	0.0311204
3.4	1	6.94852	3.47227	0.0472129
3.5	1	6.94847	3.52047	0.0649027
3.6	1	6.94841	3.56243	0.0833882
3.7	1	6.94835	3.59936	0.102083
3.8	1	6.9483	3.63217	0.120584
3.9	1	6.94823	3.66153	0.138622
4	1	6.94817	3.688	0.156029
4.1	1	6.94807	3.73966	0.194372
4.2	1	6.94793	3.8034	0.243589
4.3	1	6.94779	3.85322	0.284414
4.4	1	6.94763	3.89336	0.318176
4.5	1	6.94747	3.92648	0.346232
4.6	1	6.9473	3.95436	0.369728
4.7	1	6.94713	3.97819	0.389576
4.8	1	6.94695	3.99882	0.406488
4.9	1	6.94676	4.01688	0.421017
5	1	6.94657	4.03284	0.433597
5.1	1	6.94629	4.05994	0.455581
5.2	1	6.94592	4.09893	0.481683
5.3	1	6.94554	4.12893	0.499894
5.4	1	6.94515	4.15285	0.513152
5.5	1	6.94475	4.17248	0.523148
5.6	1	6.94435	4.18896	0.530901
5.7	1	6.94394	4.20302	0.537053
5.8	1	6.94353	4.21516	0.542027
5.9	1	6.94312	4.22576	0.546115
6	1	6.9427	4.23507	0.54952
6.1	1	6.94216	4.24889	0.554564
6.2	1	6.94145	4.2753	0.561365
6.3	1	6.94075	4.29623	0.565812
6.4	1	6.94005	4.31313	0.568862
6.5	1	6.93936	4.3271	0.571039
6.6	1	6.93868	4.33883	0.572639
6.7	1	6.93801	4.3488	0.57384
6.8	1	6.93734	4.35733	0.574756
6.9	1	6.93669	4.36466	0.575463
7	1	6.93604	4.37097	0.576014
7.1	1	6.93527	4.37924	0.576663
7.2	1	6.93424	4.40097	0.577604
7.3	1	6.93326	4.41861	0.577967
7.4	1	6.93231	4.43275	0.578007
7.5	1	6.9314	4.44429	0.577869
7.6	1	6.93051	4.4538	0.577633
7.7	1	6.92966	4.46167	0.577346
7.8	1	6.92883	4.46818	0.577036
7.9	1	6.92803	4.47354	0.576723
8	1	6.92725	4.4779	0.576419
8.1	1	6.92637	4.48295	0.576013
8.2	1	6.92514	4.5024	0.57459
8.3	1	6.92398	4.5186	0.573131
8.4	1	6.92289	4.53134	0.57177
8.5	1	6.92186	4.54148	0.570532
8.6	1	6.92087	4.54955	0.569424
8.7	1	6.91994	4.55593	0.568447
8.8	1	6.91905	4.56089	0.567598
8.9	1	6.9182	4.56465	0.56687
9	1	6.9174	4.56734	0.566258
9.1	1	6.91651	4.56997	0.565613
9.2	1	6.91517	4.58787	0.56266
9.3	1	6.91392	4.60344	0.559879
9.4	1	6.91277	4.61539	0.557519
9.5	1	6.91169	4.62457	0.555533
9.6	1	6.91068	4.63154	0.553879
9.7	1	6.90974	4.63668	0.552526
9.8	1	6.90886	4.64027	0.551444
9.9	1	6.90804	4.64254	0.550609
10	1	6.90727	4.64363	0.549998
10.1	1	6.90645	4.64416	0.549495
10.2	1	6.90509	4.66062	0.545387
10.3	1	6.9038	4.67599	0.541421
10.4	1	6.90263	4.68746	0.538208
10.5	1	6.90156	4.69592	0.535637
10.6	1	6.90058	4.70195	0.533624
10.7	1	6.89969	4.70595	0.532103
10.8	1	6.89886	4.70824	0.531017
10.9	1	6.89812	4.70903	0.530321
11	1	6.89744	4.70851	0.529974
11.1	1	6.89674	4.70705	0.529895
11.2	1	6.89543	4.72181	0.52497
11.3	1	6.89415	4.73715	0.519863
11.4	1	6.89301	4.74831	0.515873
11.5	1	6.892	4.75616	0.512832
11.6	1	6.89108	4.76132	0.510609
11.7	1	6.89027	4.76423	0.5091
11.8	1	6.88955	4.7652	0.50822
11.9	1	6.88891	4.76449	0.507898
12	1	6.88836	4.76229	0.50807
12.1	1	6.88782	4.75885	0.508673
12.2	1	6.88662	4.77142	0.503366
12.3	1	6.8854	4.7867	0.497184
12.4	1	6.88434	4.79755	0.492503
12.5	1	6.8834	4.80481	0.489108
12.6	1	6.88259	4.80911	0.486822
12.7	1	6.88189	4.81089	0.485505
12.8	1	6.8813	4.81051	0.485037
12.9	1	6.8808	4.80822	0.485315
13	1	6.8804	4.80425	0.486249
13.1	1	6.88006	4.79878	0.487776
13.2	1	6.87904	4.80849	0.482668
13.3	1	6.87791	4.82347	0.475585
13.4	1	6.87695	4.83388	0.47036
13.5	1	6.87613	4.84045	0.466764
13.6	1	6.87545	4.84381	0.464584
13.7	1	6.87489	4.84439	0.46364
13.8	1	6.87444	4.84256	0.46378
13.9	1	6.87411	4.83859	0.464868
14	1	6.87389	4.83272	0.466781
14.1	1	6.87374	4.82513	0.469438
14.2	1	6.87296	4.83126	0.46523
14.3	1	6.87198	4.84542	0.457598
14.4	1	6.87116	4.8551	0.452085
14.5	1	6.87049	4.86076	0.448508
14.6	1	6.86995	4.86299	0.44663
14.7	1	6.86955	4.86221	0.446245
14.8	1	6.86928	4.85878	0.447171
14.9	1	6.86913	4.85298	0.44924
15	1	6.86909	4.84506	0.452295
15.1	1	6.86915	4.83521	0.456223
15.2	1	6.86866	4.83708	0.453637
15.3	1	6.86787	4.84964	0.446032
15.4	1	6.86723	4.85808	0.440623
15.5	1	6.86673	4.86245	0.437365
15.6	1	6.86638	4.86325	0.436024
15.7	1	6.86616	4.86085	0.436383
15.8	1	6.86608	4.85559	0.438237
15.9	1	6.86612	4.84776	0.441391
16	1	6.86628	4.83762	0.445657
16.1	1	6.86654	4.82536	0.450883
16.2	1	6.86637	4.82237	0.450507
16.3	1	6.86583	4.83229	0.443706
16.4	1	6.86541	4.83877	0.438933
16.5	1	6.86512	4.84128	0.436377
16.6	1	6.86498	4.84017	0.435836
16.7	1	6.86496	4.83577	0.437099
16.8	1	6.86508	4.82836	0.439957
16.9	1	6.86532	4.81823	0.444192
17	1	6.86568	4.80564	0.449591
17.1	1	6.86615	4.7908	0.455961
17.2	1	6.86631	4.78258	0.45805
17.3	1	6.86605	4.78862	0.452925
17.4	1	6.86589	4.7922	0.449394
17.5	1	6.86585	4.79205	0.447956
17.6	1	6.86594	4.7884	0.448455
17.7	1	6.86615	4.78146	0.450711
17.8	1	6.86648	4.77149	0.454518
17.9	1	6.86692	4.75872	0.459652
18	1	6.86748	4.74342	0.465881
18.1	1	6.86814	4.72582	0.472983
18.2	1	6.8686	4.71227	0.477259
18.3	1	6.86867	4.71314	0.474514
18.4	1	6.8688	4.71274	0.472739
18.5	1	6.86902	4.709	0.472722
18.6	1	6.86935	4.70202	0.474364
18.7	1	6.86979	4.69191	0.477516
18.8	1	6.87033	4.67887	0.481987
18.9	1	6.87097	4.6631	0.48756
19	1	6.87171	4.64485	0.494003
19.1	1	6.87254	4.62436	0.501083
19.2	1	6.87326	4.6057	0.506605
19.3	1	6.87364	4.60041	0.506373
19.4	1	6.87405	4.59507	0.506464
19.5	1	6.87453	4.5869	0.507807
19.6	1	6.8751	4.57587	0.510335
19.7	1	6.87575	4.56203	0.513928
19.8	1	6.87648	4.54551	0.518419
19.9	1	6.87729	4.52651	0.523615
20	1	6.87818	4.50523	0.529304
0	10	6.9489	#NAME?	NA
0.1	10	6.9489	1.70777	0
0.2	10	6.9489	1.77244	0
0.3	10	6.9489	1.82846	0
0.4	10	6.9489	1.87783	0
0.5	10	6.9489	1.92194	0
0.6	10	6.9489	1.96179	0
0.7	10	6.9489	1.99811	0
0.8	10	6.94889	2.03146	0
0.9	10	6.94889	2.06228	0
1	10	6.94889	2.09092	0
1.1	10	6.94889	2.15428	5.7456e-25
1.2	10	6.94889	2.2198	9.52832e-22
1.3	10	6.94889	2.27645	2.60972e-19
1.4	10	6.94888	2.32631	2.34264e-17
1.5	10	6.94888	2.37082	9.12658e-16
1.6	10	6.94888	2.41099	1.90558e-14
1.7	10	6.94888	2.44758	2.45613e-13
1.8	10	6.94887	2.48116	2.16902e-12
1.9	10	6.94887	2.51218	1.4171e-11
2	10	6.94887	2.54098	7.2547e-11
2.1	10	6.94886	2.60068	1.69558e-09
2.2	10	6.94886	2.66705	3.25485e-08
2.3	10	6.94885	2.72435	2.89761e-07
2.4	10	6.94885	2.77471	1.59379e-06
2.5	10	6.94884	2.81962	6.20421e-06
2.6	10	6.94883	2.86012	1.8762e-05
2.7	10	6.94883	2.89697	4.69573e-05
2.8	10	6.94882	2.93077	0.000101637
2.9	10	6.94881	2.96197	0.000196325
3	10	6.94881	2.99093	0.000346323
3.1	10	6.94879	3.04684	0.000955658
3.2	10	6.94878	3.11393	0.00262775
3.3	10	6.94876	3.17157	0.00554067
3.4	10	6.94874	3.22194	0.00981418
3.5	10	6.94872	3.26651	0.0154142
3.6	10	6.9487	3.30635	0.0222072
3.7	10	6.94869	3.34224	0.0300107
3.8	10	6.94867	3.3748	0.0386282
3.9	10	6.94865	3.40449	0.0478708
4	10	6.94863	3.4317	0.0575681
4.1	10	6.94859	3.4794	0.0782672
4.2	10	6.94855	3.53999	0.109135
4.3	10	6.9485	3.59006	0.139265
4.4	10	6.94845	3.63217	0.167697
4.5	10	6.9484	3.66812	0.19403
4.6	10	6.94835	3.6992	0.218166
4.7	10	6.9483	3.72634	0.240164
4.8	10	6.94824	3.75027	0.260158
4.9	10	6.94819	3.77151	0.278319
5	10	6.94814	3.79051	0.294819
5.1	10	6.94805	3.81964	0.32193
5.2	10	6.94793	3.86019	0.356925
5.3	10	6.94781	3.8924	0.384393
5.4	10	6.94769	3.91857	0.406293
5.5	10	6.94757	3.94032	0.424047
5.6	10	6.94745	3.95871	0.438657
5.7	10	6.94733	3.97449	0.450844
5.8	10	6.94721	3.98819	0.461132
5.9	10	6.9471	4.0002	0.469908
6	10	6.94698	4.01083	0.477466
6.1	10	6.94682	4.02452	0.487972
6.2	10	6.94658	4.04836	0.502402
6.3	10	6.94636	4.06745	0.512969
6.4	10	6.94614	4.08298	0.520955
6.5	10	6.94593	4.09592	0.527184
6.6	10	6.94573	4.1069	0.532164
6.7	10	6.94554	4.11635	0.536228
6.8	10	6.94535	4.12456	0.5396
6.9	10	6.94517	4.13177	0.542439
7	10	6.94499	4.13813	0.544858
7.1	10	6.94476	4.14471	0.547679
7.2	10	6.94442	4.16072	0.552567
7.3	10	6.9441	4.17405	0.556188
7.4	10	6.9438	4.18498	0.558926
7.5	10	6.94353	4.19413	0.561066
7.6	10	6.94327	4.20189	0.562781
7.7	10	6.94302	4.20855	0.564183
7.8	10	6.94278	4.2143	0.565347
7.9	10	6.94256	4.2193	0.566325
8	10	6.94234	4.22365	0.567157
8.1	10	6.94208	4.2271	0.56793
8.2	10	6.94168	4.23939	0.5698
8.3	10	6.9413	4.25012	0.571229
8.4	10	6.94096	4.25887	0.572299
8.5	10	6.94065	4.26612	0.573124
8.6	10	6.94037	4.27219	0.573773
8.7	10	6.9401	4.27731	0.574294
8.8	10	6.93985	4.28165	0.574716
8.9	10	6.93962	4.28532	0.575063
9	10	6.9394	4.28841	0.575349
9.1	10	6.93914	4.29014	0.575551
9.2	10	6.93871	4.30005	0.576237
9.3	10	6.93831	4.3093	0.576758
9.4	10	6.93796	4.31674	0.577116
9.5	10	6.93764	4.32278	0.577367
9.6	10	6.93735	4.32772	0.577547
9.7	10	6.93709	4.33177	0.577676
9.8	10	6.93685	4.33507	0.577769
9.9	10	6.93663	4.33774	0.577836
10	10	6.93643	4.33986	0.577885
10.1	10	6.9362	4.34048	0.577908
10.2	10	6.93576	4.34849	0.577998
10.3	10	6.93535	4.35677	0.578017
10.4	10	6.935	4.36327	0.577984
10.5	10	6.93469	4.36842	0.577924
10.6	10	6.93442	4.37249	0.577853
10.7	10	6.93417	4.37567	0.577781
10.8	10	6.93395	4.37811	0.577712
10.9	10	6.93375	4.37992	0.57765
11	10	6.93358	4.38118	0.577596
11.1	10	6.93339	4.38101	0.577579
11.2	10	6.93296	4.3873	0.577356
11.3	10	6.93256	4.39485	0.577057
11.4	10	6.93222	4.40063	0.576783
11.5	10	6.93193	4.40503	0.576542
11.6	10	6.93167	4.40835	0.576335
11.7	10	6.93145	4.41076	0.576164
11.8	10	6.93126	4.41242	0.576027
11.9	10	6.93109	4.41344	0.575922
12	10	6.93094	4.41389	0.575847
12.1	10	6.9308	4.41305	0.575851
12.2	10	6.9304	4.41769	0.575495
12.3	10	6.93001	4.42463	0.574984
12.4	10	6.92969	4.42978	0.574561
12.5	10	6.92942	4.43351	0.574219
12.6	10	6.92919	4.43612	0.57395
12.7	10	6.929	4.43781	0.573748
12.8	10	6.92884	4.43871	0.573606
12.9	10	6.9287	4.43895	0.573517
13	10	6.92859	4.43861	0.573476
13.1	10	6.92849	4.43714	0.573537
13.2	10	6.92814	4.44015	0.573177
13.3	10	6.92777	4.4465	0.572532
13.4	10	6.92747	4.45103	0.572026
13.5	10	6.92723	4.45411	0.571643
13.6	10	6.92703	4.45603	0.571368
13.7	10	6.92687	4.45699	0.571186
13.8	10	6.92674	4.45713	0.571086
13.9	10	6.92665	4.45659	0.571057
14	10	6.92658	4.45543	0.571091
14.1	10	6.92652	4.45331	0.571233
14.2	10	6.92623	4.45467	0.570966
14.3	10	6.92588	4.46038	0.570256
14.4	10	6.92561	4.4643	0.569723
14.5	10	6.9254	4.4667	0.569349
14.6	10	6.92523	4.4679	0.569112
14.7	10	6.92511	4.4681	0.56899
14.8	10	6.92502	4.46746	0.568967
14.9	10	6.92497	4.4661	0.56903
15	10	6.92494	4.46411	0.569167
15.1	10	6.92493	4.46128	0.569408
15.2	10	6.9247	4.46099	0.569304
15.3	10	6.92439	4.46595	0.568595
15.4	10	6.92415	4.46918	0.568087
15.5	10	6.92397	4.47086	0.567766
15.6	10	6.92385	4.47129	0.567601
15.7	10	6.92376	4.47069	0.567568
15.8	10	6.92372	4.46923	0.567647
15.9	10	6.9237	4.46703	0.567821
16	10	6.92371	4.46417	0.568075
16.1	10	6.92375	4.46056	0.568424
16.2	10	6.92359	4.45862	0.568519
16.3	10	6.92332	4.46267	0.56788
16.4	10	6.92312	4.46514	0.567442
16.5	10	6.92299	4.46602	0.567208
16.6	10	6.9229	4.46563	0.567143
16.7	10	6.92286	4.46419	0.567217
16.8	10	6.92285	4.46186	0.567407
16.9	10	6.92288	4.45876	0.567695
17	10	6.92293	4.45501	0.568062
17.1	10	6.92301	4.45056	0.568512
17.2	10	6.92293	4.447	0.568805
17.3	10	6.92271	4.44995	0.568297
17.4	10	6.92255	4.45158	0.567968
17.5	10	6.92246	4.45159	0.567844
17.6	10	6.92242	4.45032	0.567888
17.7	10	6.92242	4.44798	0.568069
17.8	10	6.92246	4.44474	0.568361
17.9	10	6.92253	4.44073	0.568745
18	10	6.92262	4.43606	0.569202
18.1	10	6.92274	4.43074	0.569724
18.2	10	6.92273	4.42563	0.570176
18.3	10	6.92257	4.4273	0.569842
18.4	10	6.92246	4.42801	0.569641
18.5	10	6.92241	4.4271	0.569631
18.6	10	6.92242	4.4249	0.569774
18.7	10	6.92246	4.42163	0.57004
18.8	10	6.92254	4.41747	0.570402
18.9	10	6.92265	4.41254	0.570841
19	10	6.92278	4.40695	0.571337
19.1	10	6.92294	4.40075	0.571878
19.2	10	6.923	4.39422	0.572405
19.3	10	6.9229	4.39448	0.572255
19.4	10	6.92284	4.39424	0.572177
19.5	10	6.92284	4.39239	0.572259
19.6	10	6.92289	4.38926	0.572465
19.7	10	6.92297	4.38508	0.572768
19.8	10	6.92309	4.38002	0.573142
19.9	10	6.92324	4.37421	0.573568
20	10	6.92341	4.36775	0.574028
0	100	6.9489	#NAME?	NA
0.1	100	6.9489	1.70456	0
0.2	100	6.9489	1.76665	0
0.3	100	6.9489	1.82071	0
0.4	100	6.9489	1.86854	0
0.5	100	6.9489	1.91142	0
0.6	100	6.9489	1.95026	0
0.7	100	6.94889	1.98573	0
0.8	100	6.94889	2.01836	0
0.9	100	6.94889	2.04856	0
1	100	6.94889	2.07666	0
1.1	100	6.94889	2.13706	3.9552e-25
1.2	100	6.94889	2.19994	5.02878e-22
1.3	100	6.94888	2.25458	1.262e-19
1.4	100	6.94888	2.30289	1.04709e-17
1.5	100	6.94888	2.34614	3.95311e-16
1.6	100	6.94888	2.38528	8.17386e-15
1.7	100	6.94887	2.42101	1.05718e-13
1.8	100	6.94887	2.45386	9.44429e-13
1.9	100	6.94887	2.48425	6.27221e-12
2	100	6.94887	2.51251	3.27316e-11
2.1	100	6.94886	2.56946	7.35922e-10
2.2	100	6.94886	2.63312	1.41497e-08
2.3	100	6.94885	2.68837	1.29511e-07
2.4	100	6.94884	2.73714	7.38479e-07
2.5	100	6.94884	2.78077	2.99027e-06
2.6	100	6.94883	2.82022	9.40144e-06
2.7	100	6.94882	2.8562	2.44159e-05
2.8	100	6.94882	2.88926	5.47016e-05
2.9	100	6.94881	2.91983	0.000109085
3	100	6.9488	2.94823	0.000198154
3.1	100	6.94879	3.00165	0.000562457
3.2	100	6.94877	3.06601	0.00160957
3.3	100	6.94876	3.12167	0.00352827
3.4	100	6.94874	3.17059	0.00647408
3.5	100	6.94872	3.2141	0.0104915
3.6	100	6.9487	3.25316	0.0155377
3.7	100	6.94868	3.28852	0.0215132
3.8	100	6.94866	3.32071	0.02829
3.9	100	6.94864	3.35017	0.0357306
4	100	6.94862	3.37727	0.0437006
4.1	100	6.94859	3.42377	0.060659
4.2	100	6.94855	3.48317	0.0867881
4.3	100	6.9485	3.53282	0.113228
4.4	100	6.94846	3.57496	0.138941
4.5	100	6.94841	3.61122	0.163368
4.6	100	6.94836	3.64277	0.186247
4.7	100	6.94831	3.67047	0.207492
4.8	100	6.94826	3.695	0.227117
4.9	100	6.9482	3.71686	0.245195
5	100	6.94815	3.73648	0.261825
5.1	100	6.94807	3.76605	0.288883
5.2	100	6.94796	3.80709	0.324491
5.3	100	6.94784	3.83997	0.353178
5.4	100	6.94773	3.86686	0.376523
5.5	100	6.94761	3.88929	0.395761
5.6	100	6.9475	3.9083	0.411807
5.7	100	6.94738	3.92463	0.42534
5.8	100	6.94727	3.93881	0.43687
5.9	100	6.94715	3.95125	0.446783
6	100	6.94704	3.96224	0.455377
6.1	100	6.94688	3.9762	0.46719
6.2	100	6.94666	4.00001	0.483448
6.3	100	6.94644	4.01909	0.495556
6.4	100	6.94623	4.03459	0.504826
6.5	100	6.94602	4.04747	0.512126
6.6	100	6.94582	4.05836	0.518007
6.7	100	6.94563	4.06769	0.522834
6.8	100	6.94544	4.07578	0.52686
6.9	100	6.94525	4.08284	0.530261
7	100	6.94507	4.08905	0.533168
7.1	100	6.94484	4.09528	0.536531
7.2	100	6.94452	4.11038	0.542279
7.3	100	6.94421	4.12291	0.546592
7.4	100	6.94392	4.13315	0.549888
7.5	100	6.94365	4.14166	0.552486
7.6	100	6.94339	4.14884	0.554583
7.7	100	6.94314	4.15496	0.556308
7.8	100	6.9429	4.1602	0.557749
7.9	100	6.94267	4.16471	0.558966
8	100	6.94245	4.16861	0.560005
8.1	100	6.9422	4.1714	0.560953
8.2	100	6.94182	4.18228	0.563272
8.3	100	6.94147	4.19178	0.565094
8.4	100	6.94115	4.19946	0.566491
8.5	100	6.94085	4.20575	0.567592
8.6	100	6.94058	4.21096	0.568477
8.7	100	6.94032	4.21529	0.5692
8.8	100	6.94008	4.2189	0.569798
8.9	100	6.93986	4.22188	0.570295
9	100	6.93965	4.22434	0.570712
9.1	100	6.93941	4.22527	0.570985
9.2	100	6.93902	4.23345	0.572042
9.3	100	6.93867	4.24116	0.572919
9.4	100	6.93836	4.24725	0.573577
9.5	100	6.93807	4.2521	0.574083
9.6	100	6.93782	4.25597	0.574478
9.7	100	6.93758	4.25903	0.574791
9.8	100	6.93737	4.26143	0.57504
9.9	100	6.93717	4.26326	0.575239
10	100	6.93699	4.2646	0.575398
10.1	100	6.9368	4.26433	0.575455
10.2	100	6.93643	4.27036	0.575924
10.3	100	6.9361	4.27681	0.576341
10.4	100	6.93581	4.28173	0.576638
10.5	100	6.93556	4.28546	0.576854
10.6	100	6.93533	4.28826	0.577014
10.7	100	6.93513	4.29029	0.577132
10.8	100	6.93496	4.29167	0.577219
10.9	100	6.9348	4.29251	0.577282
11	100	6.93466	4.29287	0.577327
11.1	100	6.93452	4.29173	0.577321
11.2	100	6.93419	4.29584	0.577494
11.3	100	6.93389	4.30128	0.577663
11.4	100	6.93363	4.30523	0.57777
11.5	100	6.93341	4.30802	0.577839
11.6	100	6.93323	4.30988	0.577883
11.7	100	6.93307	4.31098	0.577911
11.8	100	6.93294	4.31145	0.577929
11.9	100	6.93282	4.31137	0.577939
12	100	6.93273	4.31082	0.577943
12.1	100	6.93264	4.30897	0.577931
12.2	100	6.93236	4.31127	0.577969
12.3	100	6.93209	4.31584	0.578006
12.4	100	6.93187	4.31892	0.578018
12.5	100	6.9317	4.32084	0.578018
12.6	100	6.93155	4.32183	0.578016
12.7	100	6.93144	4.32207	0.578012
12.8	100	6.93135	4.32166	0.578011
12.9	100	6.93128	4.32071	0.578011
13	100	6.93123	4.31929	0.578013
13.1	100	6.93119	4.31678	0.578017
13.2	100	6.93097	4.31736	0.578012
13.3	100	6.93074	4.32111	0.577989
13.4	100	6.93056	4.32339	0.577964
13.5	100	6.93043	4.32449	0.577944
13.6	100	6.93033	4.32465	0.577932
13.7	100	6.93026	4.32405	0.577929
13.8	100	6.93021	4.3228	0.577933
13.9	100	6.93019	4.32101	0.577944
14	100	6.93018	4.31875	0.577958
14.1	100	6.93019	4.31559	0.577979
14.2	100	6.93003	4.31454	0.577978
14.3	100	6.92984	4.31747	0.577942
14.4	100	6.92971	4.31898	0.577914
14.5	100	6.92961	4.3193	0.577898
14.6	100	6.92955	4.31866	0.577896
14.7	100	6.92953	4.31725	0.577903
14.8	100	6.92952	4.31519	0.577919
14.9	100	6.92954	4.31259	0.57794
15	100	6.92957	4.30951	0.577963
15.1	100	6.92962	4.30569	0.577988
15.2	100	6.92953	4.30313	0.577997
15.3	100	6.92938	4.30525	0.577976
15.4	100	6.92929	4.30604	0.577962
15.5	100	6.92923	4.3056	0.577959
15.6	100	6.92921	4.3042	0.577964
15.7	100	6.92923	4.30203	0.577976
15.8	100	6.92926	4.2992	0.577991
15.9	100	6.92932	4.29582	0.578006
16	100	6.92939	4.29197	0.578016
16.1	100	6.92948	4.2875	0.578019
16.2	100	6.92944	4.28358	0.578013
16.3	100	6.92934	4.2849	0.578018
16.4	100	6.92928	4.28502	0.578019
16.5	100	6.92926	4.2839	0.578018
16.6	100	6.92928	4.28181	0.578016
16.7	100	6.92933	4.27892	0.57801
16.8	100	6.9294	4.27539	0.577997
16.9	100	6.92949	4.27131	0.577973
17	100	6.92959	4.26675	0.577935
17.1	100	6.92971	4.26167	0.577878
17.2	100	6.92973	4.25658	0.577808
17.3	100	6.92967	4.25714	0.577831
17.4	100	6.92965	4.2567	0.577835
17.5	100	6.92967	4.25499	0.577816
17.6	100	6.92972	4.2523	0.577778
17.7	100	6.92979	4.24881	0.57772
17.8	100	6.92989	4.24467	0.57764
17.9	100	6.93001	4.23998	0.577536
18	100	6.93014	4.23481	0.577405
18.1	100	6.93028	4.22919	0.577241
18.2	100	6.93035	4.22316	0.577046
18.3	100	6.93032	4.22305	0.577065
18.4	100	6.93033	4.22221	0.577051
18.5	100	6.93038	4.22006	0.576986
18.6	100	6.93046	4.21691	0.576878
18.7	100	6.93056	4.21295	0.57673
18.8	100	6.93068	4.20833	0.576541
18.9	100	6.93082	4.20317	0.576311
19	100	6.93097	4.19753	0.576039
19.1	100	6.93113	4.19147	0.57572
19.2	100	6.93123	4.18476	0.575338
19.3	100	6.93124	4.18411	0.575323
19.4	100	6.93127	4.18309	0.575274
19.5	100	6.93134	4.18071	0.575138
19.6	100	6.93144	4.17728	0.574929
19.7	100	6.93156	4.17302	0.574655
19.8	100	6.93169	4.1681	0.574319
19.9	100	6.93184	4.16262	0.573925
20	100	6.93201	4.15667	0.573471
0	1000	6.9489	#NAME?	NA
0.1	1000	6.9489	1.70872	0
0.2	1000	6.9489	1.77414	0
0.3	1000	6.9489	1.83072	0
0.4	1000	6.9489	1.88054	0
0.5	1000	6.9489	1.925	0
0.6	1000	6.9489	1.96514	0
0.7	1000	6.94889	2.00171	0
0.8	1000	6.94889	2.03526	0
0.9	1000	6.94889	2.06626	0
1	1000	6.94889	2.09505	0
1.1	1000	6.94889	2.15928	6.33491e-25
1.2	1000	6.94889	2.22557	1.13878e-21
1.3	1000	6.94888	2.2828	3.24559e-19
1.4	1000	6.94888	2.33312	2.95546e-17
1.5	1000	6.94888	2.37799	1.16079e-15
1.6	1000	6.94887	2.41845	2.42864e-14
1.7	1000	6.94887	2.45529	3.12511e-13
1.8	1000	6.94887	2.48908	2.74915e-12
1.9	1000	6.94887	2.52027	1.78688e-11
2	1000	6.94886	2.54923	9.09674e-11
2.1	1000	6.94886	2.60973	2.14815e-09
2.2	1000	6.94885	2.6769	4.11801e-08
2.3	1000	6.94884	2.73478	3.63501e-07
2.4	1000	6.94883	2.78561	1.97737e-06
2.5	1000	6.94883	2.83088	7.60824e-06
2.6	1000	6.94882	2.87167	2.27476e-05
2.7	1000	6.94881	2.90878	5.63256e-05
2.8	1000	6.9488	2.94279	0.000120709
2.9	1000	6.94879	2.97416	0.000231045
3	1000	6.94878	3.00327	0.000404173
3.1	1000	6.94877	3.05991	0.00110613
3.2	1000	6.94875	3.12778	0.00300641
3.3	1000	6.94873	3.18599	0.00626892
3.4	1000	6.94871	3.23676	0.0109935
3.5	1000	6.94868	3.28161	0.0171148
3.6	1000	6.94866	3.32165	0.0244676
3.7	1000	6.94864	3.35767	0.0328424
3.8	1000	6.94861	3.3903	0.0420222
3.9	1000	6.94859	3.42003	0.051804
4	1000	6.94856	3.44724	0.0620081
4.1	1000	6.94852	3.49526	0.0838151
4.2	1000	6.94846	3.55614	0.116033
4.3	1000	6.94841	3.60629	0.147162
4.4	1000	6.94835	3.64834	0.176288
4.5	1000	6.94828	3.68416	0.203072
4.6	1000	6.94822	3.71507	0.227472
4.7	1000	6.94815	3.74202	0.249594
4.8	1000	6.94808	3.76573	0.269612
4.9	1000	6.94802	3.78677	0.287723
5	1000	6.94795	3.80556	0.304122
5.1	1000	6.94784	3.83452	0.331151
5.2	1000	6.94769	3.8749	0.365856
5.3	1000	6.94755	3.90689	0.392895
5.4	1000	6.9474	3.93283	0.414329
5.5	1000	6.94724	3.95435	0.431624
5.6	1000	6.94709	3.97253	0.445804
5.7	1000	6.94694	3.98811	0.457595
5.8	1000	6.94679	4.00163	0.467521
5.9	1000	6.94663	4.01348	0.475969
6	1000	6.94648	4.02395	0.483231
6.1	1000	6.94627	4.03752	0.493364
6.2	1000	6.94599	4.06133	0.50728
6.3	1000	6.94571	4.08036	0.517415
6.4	1000	6.94544	4.09584	0.525047
6.5	1000	6.94517	4.10872	0.530979
6.6	1000	6.94491	4.11964	0.53571
6.7	1000	6.94465	4.12902	0.539562
6.8	1000	6.9444	4.13717	0.542752
6.9	1000	6.94415	4.14431	0.545432
7	1000	6.94391	4.15061	0.547712
7.1	1000	6.94361	4.15718	0.55038
7.2	1000	6.9432	4.17334	0.555029
7.3	1000	6.9428	4.18677	0.558456
7.4	1000	6.94243	4.19777	0.561035
7.5	1000	6.94207	4.20695	0.563041
7.6	1000	6.94173	4.21473	0.564643
7.7	1000	6.9414	4.22138	0.565946
7.8	1000	6.94109	4.22713	0.567024
7.9	1000	6.94079	4.2321	0.567928
8	1000	6.9405	4.23643	0.568692
8.1	1000	6.94016	4.23988	0.569405
8.2	1000	6.93967	4.2524	0.571142
8.3	1000	6.93922	4.2633	0.572454
8.4	1000	6.93879	4.27217	0.573424
8.5	1000	6.9384	4.27951	0.574164
8.6	1000	6.93804	4.28564	0.57474
8.7	1000	6.93769	4.2908	0.575196
8.8	1000	6.93737	4.29516	0.575562
8.9	1000	6.93706	4.29883	0.575858
9	1000	6.93677	4.30193	0.576101
9.1	1000	6.93645	4.30369	0.576272
9.2	1000	6.93594	4.31387	0.576851
9.3	1000	6.93546	4.32336	0.57727
9.4	1000	6.93503	4.33096	0.577543
9.5	1000	6.93464	4.33714	0.577722
9.6	1000	6.93429	4.34219	0.57784
9.7	1000	6.93396	4.34632	0.577916
9.8	1000	6.93365	4.34968	0.577964
9.9	1000	6.93337	4.3524	0.577993
10	1000	6.93311	4.35455	0.578009
10.1	1000	6.93282	4.35523	0.578014
10.2	1000	6.93232	4.36356	0.578003
10.3	1000	6.93185	4.37214	0.577918
10.4	1000	6.93143	4.37889	0.577799
10.5	1000	6.93106	4.38423	0.577668
10.6	1000	6.93073	4.38846	0.577538
10.7	1000	6.93043	4.39178	0.577416
10.8	1000	6.93016	4.39433	0.577307
10.9	1000	6.92991	4.39624	0.577212
11	1000	6.92969	4.39759	0.577132
11.1	1000	6.92945	4.39751	0.577105
11.2	1000	6.92897	4.40418	0.576779
11.3	1000	6.92852	4.41212	0.576363
11.4	1000	6.92812	4.41822	0.575994
11.5	1000	6.92778	4.42289	0.575675
11.6	1000	6.92748	4.42643	0.575405
11.7	1000	6.92721	4.42905	0.575183
11.8	1000	6.92698	4.43089	0.575005
11.9	1000	6.92677	4.43206	0.574868
12	1000	6.92659	4.43266	0.57477
12.1	1000	6.92641	4.43197	0.574769
12.2	1000	6.92597	4.43705	0.574305
12.3	1000	6.92554	4.44448	0.573656
12.4	1000	6.92517	4.45004	0.573119
12.5	1000	6.92486	4.45414	0.572687
12.6	1000	6.92459	4.45706	0.572346
12.7	1000	6.92437	4.45903	0.572087
12.8	1000	6.92417	4.46019	0.5719
12.9	1000	6.92401	4.46066	0.571779
13	1000	6.92388	4.46053	0.571716
13.1	1000	6.92376	4.45927	0.571774
13.2	1000	6.92337	4.46279	0.571303
13.3	1000	6.92296	4.46975	0.570488
13.4	1000	6.92262	4.47481	0.569845
13.5	1000	6.92234	4.47836	0.569353
13.6	1000	6.92211	4.48068	0.568992
13.7	1000	6.92193	4.48201	0.568744
13.8	1000	6.92178	4.4825	0.568594
13.9	1000	6.92166	4.48227	0.568531
14	1000	6.92158	4.4814	0.568544
14.1	1000	6.92151	4.47956	0.568686
14.2	1000	6.92118	4.48152	0.568309
14.3	1000	6.9208	4.48797	0.567391
14.4	1000	6.9205	4.49254	0.566691
14.5	1000	6.92025	4.49552	0.566187
14.6	1000	6.92007	4.49724	0.565848
14.7	1000	6.91992	4.49792	0.56565
14.8	1000	6.91982	4.49772	0.565574
14.9	1000	6.91975	4.49676	0.565603
15	1000	6.91971	4.49515	0.565723
15.1	1000	6.91969	4.49267	0.56597
15.2	1000	6.91944	4.49305	0.565764
15.3	1000	6.91909	4.4989	0.564808
15.4	1000	6.91883	4.50293	0.564101
15.5	1000	6.91863	4.50531	0.563627
15.6	1000	6.91848	4.50639	0.563347
15.7	1000	6.91838	4.50637	0.563232
15.8	1000	6.91832	4.50545	0.563258
15.9	1000	6.9183	4.50373	0.563404
16	1000	6.91831	4.50134	0.563653
16.1	1000	6.91834	4.49816	0.564022
16.2	1000	6.91817	4.49695	0.564038
16.3	1000	6.91786	4.50204	0.563116
16.4	1000	6.91764	4.50545	0.56245
16.5	1000	6.91748	4.50717	0.562046
16.6	1000	6.91738	4.50754	0.561858
16.7	1000	6.91732	4.50679	0.561852
16.8	1000	6.91731	4.50509	0.561998
16.9	1000	6.91733	4.50258	0.562275
17	1000	6.91739	4.49936	0.562661
17.1	1000	6.91747	4.49541	0.563159
17.2	1000	6.91738	4.49263	0.563418
17.3	1000	6.91713	4.49675	0.562606
17.4	1000	6.91695	4.49944	0.56203
17.5	1000	6.91684	4.50042	0.561731
17.6	1000	6.91678	4.50001	0.561659
17.7	1000	6.91677	4.49845	0.561776
17.8	1000	6.91681	4.49593	0.562051
17.9	1000	6.91688	4.49257	0.562458
18	1000	6.91698	4.48849	0.562973
18.1	1000	6.91711	4.48371	0.563589
18.2	1000	6.9171	4.4794	0.564077
18.3	1000	6.9169	4.48232	0.563446
18.4	1000	6.91677	4.48419	0.563002
18.5	1000	6.91671	4.48432	0.562833
18.6	1000	6.91671	4.48306	0.562889
18.7	1000	6.91675	4.48064	0.56313
18.8	1000	6.91683	4.47724	0.563523
18.9	1000	6.91694	4.473	0.564039
19	1000	6.91709	4.46802	0.564655
19.1	1000	6.91726	4.46238	0.565357
19.2	1000	6.91733	4.45662	0.566021
19.3	1000	6.9172	4.45811	0.56562
19.4	1000	6.91713	4.45906	0.565334
19.5	1000	6.91712	4.45827	0.565303
19.6	1000	6.91716	4.45609	0.565478
19.7	1000	6.91725	4.45276	0.565821
19.8	1000	6.91737	4.44845	0.566297
19.9	1000	6.91753	4.4433	0.56688
20	1000	6.91772	4.43743	0.567545
0	101	6.9489	#NAME?	NA
0.1	101	6.9489	1.70127	0
0.2	101	6.9489	1.76067	0
0.3	101	6.94889	1.81268	0
0.4	101	6.94889	1.85889	0
0.5	101	6.94888	1.90045	0
0.6	101	6.94888	1.93819	0
0.7	101	6.94887	1.97274	0
0.8	101	6.94887	2.00459	0
0.9	101	6.94886	2.03411	0
1	101	6.94885	2.06161	0
1.1	101	6.94885	2.11897	2.67681e-25
1.2	101	6.94884	2.17909	2.58872e-22
1.3	101	6.94883	2.23162	5.80449e-20
1.4	101	6.94882	2.27826	4.59468e-18
1.5	101	6.94881	2.32016	1.63206e-16
1.6	101	6.94879	2.35817	3.3068e-15
1.7	101	6.94878	2.39295	4.2628e-14
1.8	101	6.94877	2.42499	3.84062e-13
1.9	101	6.94875	2.45467	2.58758e-12
2	101	6.94873	2.4823	1.37465e-11
2.1	101	6.94872	2.53641	2.95485e-10
2.2	101	6.94869	2.59722	5.56635e-09
2.3	101	6.94867	2.65028	5.32662e-08
2.4	101	6.94864	2.69732	3.13703e-07
2.5	101	6.94861	2.73953	1.32171e-06
2.6	101	6.94858	2.7778	4.32496e-06
2.7	101	6.94855	2.81278	1.16731e-05
2.8	101	6.94851	2.84497	2.71187e-05
2.9	101	6.94847	2.87477	5.59383e-05
3	101	6.94843	2.90249	0.000104841
3.1	101	6.94838	2.95324	0.00030628
3.2	101	6.94832	3.01464	0.000914106
3.3	101	6.94826	3.06807	0.0020888
3.4	101	6.94819	3.11526	0.00398229
3.5	101	6.94811	3.15742	0.00667875
3.6	101	6.94803	3.19542	0.010197
3.7	101	6.94794	3.22993	0.0145046
3.8	101	6.94784	3.26145	0.0195355
3.9	101	6.94774	3.29038	0.025204
4	101	6.94763	3.31705	0.0314166
4.1	101	6.9475	3.36188	0.044622
4.2	101	6.94736	3.41954	0.0657161
4.3	101	6.9472	3.46825	0.0879154
4.4	101	6.94701	3.50994	0.110227
4.5	101	6.94681	3.54603	0.132022
4.6	101	6.9466	3.57758	0.152928
4.7	101	6.94636	3.60538	0.172741
4.8	101	6.94611	3.63004	0.191372
4.9	101	6.94584	3.65205	0.2088
5	101	6.94556	3.67178	0.225048
5.1	101	6.94525	3.70119	0.251306
5.2	101	6.94488	3.7421	0.286685
5.3	101	6.94447	3.77507	0.316011
5.4	101	6.94402	3.80203	0.340412
5.5	101	6.94353	3.82444	0.360876
5.6	101	6.943	3.8433	0.378182
5.7	101	6.94244	3.85934	0.392937
5.8	101	6.94185	3.87307	0.405614
5.9	101	6.94123	3.88491	0.416584
6	101	6.94058	3.89515	0.426138
6.1	101	6.93987	3.90814	0.439208
6.2	101	6.93907	3.93069	0.457387
6.3	101	6.93821	3.94836	0.471139
6.4	101	6.9373	3.96227	0.481765
6.5	101	6.93632	3.97336	0.490168
6.6	101	6.93531	3.98227	0.496939
6.7	101	6.93425	3.98944	0.502477
6.8	101	6.93316	3.99518	0.507062
6.9	101	6.93205	3.99974	0.510896
7	101	6.93091	4.00328	0.514126
7.1	101	6.92973	4.00644	0.517876
7.2	101	6.92844	4.01778	0.524492
7.3	101	6.9271	4.0265	0.529433
7.4	101	6.92573	4.03281	0.533148
7.5	101	6.92432	4.03728	0.536004
7.6	101	6.9229	4.04028	0.538228
7.7	101	6.92147	4.04209	0.539974
7.8	101	6.92003	4.0429	0.541346
7.9	101	6.9186	4.04287	0.542416
8	101	6.91719	4.04209	0.543239
8.1	101	6.91575	4.03974	0.543881
8.2	101	6.91424	4.04454	0.546383
8.3	101	6.91273	4.04805	0.548278
8.4	101	6.91123	4.04974	0.549614
8.5	101	6.90974	4.05001	0.550542
8.6	101	6.90828	4.04915	0.55116
8.7	101	6.90684	4.04736	0.551531
8.8	101	6.90544	4.04477	0.551702
8.9	101	6.90407	4.04151	0.551702
9	101	6.90275	4.03766	0.551555
9.1	101	6.90145	4.03191	0.551066
9.2	101	6.90009	4.03234	0.551983
9.3	101	6.89877	4.03253	0.55269
9.4	101	6.89749	4.03118	0.553032
9.5	101	6.89625	4.02863	0.553097
9.6	101	6.89506	4.02512	0.552941
9.7	101	6.89392	4.02083	0.552601
9.8	101	6.89283	4.01587	0.552103
9.9	101	6.89179	4.01034	0.551464
10	101	6.8908	4.00432	0.550697
10.1	101	6.88986	3.99651	0.549532
10.2	101	6.88887	3.99405	0.549561
10.3	101	6.88793	3.99232	0.549617
10.4	101	6.88704	3.98917	0.549352
10.5	101	6.8862	3.98492	0.548834
10.6	101	6.88542	3.9798	0.548107
10.7	101	6.88469	3.97397	0.547201
10.8	101	6.88401	3.96754	0.546136
10.9	101	6.88338	3.96062	0.544926
11	101	6.8828	3.95326	0.543581
11.1	101	6.88226	3.94442	0.541815
11.2	101	6.88169	3.94035	0.54115
11.3	101	6.88116	3.93801	0.540763
11.4	101	6.88069	3.93422	0.540032
11.5	101	6.88026	3.92931	0.539026
11.6	101	6.87987	3.92353	0.53779
11.7	101	6.87953	3.91705	0.536357
11.8	101	6.87924	3.90999	0.534746
11.9	101	6.87898	3.90246	0.532974
12	101	6.87878	3.89453	0.531052
12.1	101	6.8786	3.88544	0.528721
12.2	101	6.8784	3.8809	0.527489
12.3	101	6.87823	3.87911	0.526866
12.4	101	6.8781	3.87569	0.525829
12.5	101	6.878	3.87102	0.524463
12.6	101	6.87794	3.86538	0.522826
12.7	101	6.87791	3.85899	0.520957
12.8	101	6.87792	3.852	0.518885
12.9	101	6.87796	3.8445	0.51663
13	101	6.87803	3.83658	0.514207
13.1	101	6.87814	3.8278	0.511413
13.2	101	6.87821	3.82357	0.509815
13.3	101	6.8783	3.8232	0.509265
13.4	101	6.87841	3.82089	0.508187
13.5	101	6.87855	3.81708	0.506685
13.6	101	6.87872	3.81215	0.504845
13.7	101	6.87891	3.80634	0.502725
13.8	101	6.87912	3.79984	0.500364
13.9	101	6.87936	3.79278	0.497792
14	101	6.87962	3.78526	0.49503
14.1	101	6.8799	3.77706	0.491943
14.2	101	6.88015	3.77347	0.490224
14.3	101	6.8804	3.77497	0.490116
14.4	101	6.88068	3.77416	0.489308
14.5	101	6.88096	3.77151	0.487937
14.6	101	6.88126	3.76751	0.486132
14.7	101	6.88158	3.76249	0.483976
14.8	101	6.88191	3.75666	0.481528
14.9	101	6.88226	3.75019	0.478832
15	101	6.88262	3.74322	0.47592
15.1	101	6.883	3.73565	0.472718
15.2	101	6.88335	3.73264	0.47106
15.3	101	6.88369	3.73607	0.47169
15.4	101	6.88404	3.7368	0.471408
15.5	101	6.8844	3.73533	0.47038
15.6	101	6.88477	3.73226	0.468791
15.7	101	6.88515	3.72799	0.466765
15.8	101	6.88553	3.7228	0.464386
15.9	101	6.88593	3.7169	0.461713
16	101	6.88633	3.71044	0.458794
16.1	101	6.88675	3.70343	0.455603
16.2	101	6.88714	3.70071	0.454055
16.3	101	6.88752	3.70583	0.455552
16.4	101	6.88789	3.70797	0.455923
16.5	101	6.88828	3.70751	0.455332
16.6	101	6.88866	3.7052	0.454041
16.7	101	6.88905	3.70154	0.452218
16.8	101	6.88945	3.69686	0.449975
16.9	101	6.88985	3.6914	0.447395
17	101	6.89026	3.68534	0.444536
17.1	101	6.89067	3.67876	0.441413
17.2	101	6.89107	3.676	0.439907
17.3	101	6.89144	3.68245	0.442233
17.4	101	6.89181	3.68577	0.443264
17.5	101	6.89218	3.68611	0.443105
17.6	101	6.89256	3.68438	0.442104
17.7	101	6.89293	3.68115	0.440478
17.8	101	6.89331	3.67682	0.438371
17.9	101	6.8937	3.67166	0.435885
18	101	6.89409	3.66587	0.433096
18.1	101	6.89448	3.65957	0.430042
18.2	101	6.89486	3.65653	0.428466
18.3	101	6.89521	3.66391	0.431478
18.4	101	6.89556	3.66822	0.433107
18.5	101	6.89591	3.66917	0.433323
18.6	101	6.89625	3.66784	0.432559
18.7	101	6.8966	3.6649	0.431084
18.8	101	6.89695	3.66078	0.429076
18.9	101	6.89731	3.6558	0.426656
19	101	6.89767	3.65017	0.423913
19.1	101	6.89803	3.64406	0.420906
19.2	101	6.89838	3.64058	0.419162
19.3	101	6.8987	3.64854	0.422675
19.4	101	6.89902	3.6537	0.424832
19.5	101	6.89933	3.65513	0.425352
19.6	101	6.89965	3.65407	0.424764
19.7	101	6.89996	3.6513	0.42339
19.8	101	6.90028	3.64729	0.421437
19.9	101	6.9006	3.6424	0.419047
20	101	6.90093	3.63687	0.416322
0	102	6.9489	#NAME?	NA
0.1	102	6.9489	1.7295	0
0.2	102	6.9489	1.81076	0
0.3	102	6.9489	1.87886	0
0.4	102	6.94889	1.93744	0
0.5	102	6.94889	1.9888	0
0.6	102	6.94889	2.03451	0
0.7	102	6.94888	2.07565	0
0.8	102	6.94888	2.11305	0
0.9	102	6.94888	2.14732	0
1	102	6.94887	2.17892	0
1.1	102	6.94887	2.26232	6.55923e-24
1.2	102	6.94886	2.3449	4.48133e-20
1.3	102	6.94885	2.41393	2.48397e-17
1.4	102	6.94884	2.4732	2.93878e-15
1.5	102	6.94883	2.52508	1.24814e-13
1.6	102	6.94882	2.57119	2.53764e-12
1.7	102	6.94881	2.61266	2.99046e-11
1.8	102	6.9488	2.65033	2.33364e-10
1.9	102	6.94879	2.68481	1.32475e-09
2	102	6.94877	2.71659	5.84983e-09
2.1	102	6.94876	2.7948	1.60834e-07
2.2	102	6.94873	2.87871	2.73703e-06
2.3	102	6.94871	2.94866	1.9605e-05
2.4	102	6.94868	3.00858	8.3019e-05
2.5	102	6.94864	3.06095	0.000249526
2.6	102	6.94861	3.10741	0.000592777
2.7	102	6.94857	3.14912	0.00119031
2.8	102	6.94853	3.18692	0.00211117
2.9	102	6.94849	3.22144	0.00340804
3	102	6.94845	3.25317	0.00511417
3.1	102	6.94838	3.32526	0.0117999
3.2	102	6.9483	3.4087	0.0255291
3.3	102	6.94822	3.4768	0.0432764
3.4	102	6.94812	3.53375	0.0634598
3.5	102	6.94801	3.58224	0.0847976
3.6	102	6.94789	3.62413	0.106386
3.7	102	6.94776	3.66074	0.127635
3.8	102	6.94762	3.69306	0.148183
3.9	102	6.94748	3.72182	0.167821
4	102	6.94732	3.74759	0.186445
4.1	102	6.94712	3.79954	0.227986
4.2	102	6.94685	3.86325	0.27945
4.3	102	6.94656	3.91226	0.320535
4.4	102	6.94623	3.95125	0.353507
4.5	102	6.94587	3.98308	0.380258
4.6	102	6.94548	4.0096	0.402224
4.7	102	6.94507	4.03203	0.420477
4.8	102	6.94464	4.05124	0.435812
4.9	102	6.94419	4.06786	0.448825
5	102	6.94372	4.08235	0.459968
5.1	102	6.94314	4.1083	0.479884
5.2	102	6.9424	4.14637	0.5031
5.3	102	6.9416	4.17514	0.518802
5.4	102	6.94075	4.19763	0.529947
5.5	102	6.93986	4.21566	0.53817
5.6	102	6.93893	4.23038	0.544423
5.7	102	6.93797	4.24251	0.549293
5.8	102	6.93699	4.25257	0.553159
5.9	102	6.936	4.2609	0.556277
6	102	6.93499	4.26777	0.558824
6.1	102	6.93383	4.27952	0.562742
6.2	102	6.93244	4.30455	0.568018
6.3	102	6.931	4.32346	0.571271
6.4	102	6.92953	4.33783	0.57337
6.5	102	6.92805	4.34883	0.574773
6.6	102	6.92656	4.3572	0.575733
6.7	102	6.92508	4.36343	0.576398
6.8	102	6.92362	4.36789	0.576864
6.9	102	6.92218	4.37082	0.57719
7	102	6.92077	4.37241	0.577419
7.1	102	6.91924	4.37617	0.577701
7.2	102	6.91744	4.39435	0.578014
7.3	102	6.91567	4.40763	0.577922
7.4	102	6.91394	4.41673	0.57766
7.5	102	6.91225	4.42267	0.577346
7.6	102	6.91061	4.42608	0.577041
7.7	102	6.90903	4.42741	0.576775
7.8	102	6.90753	4.42699	0.576565
7.9	102	6.90609	4.42503	0.576417
8	102	6.90473	4.42174	0.576333
8.1	102	6.90332	4.41906	0.576174
8.2	102	6.90162	4.43167	0.575052
8.3	102	6.9	4.44032	0.574042
8.4	102	6.89847	4.44483	0.57326
8.5	102	6.89703	4.44617	0.57271
8.6	102	6.89568	4.44498	0.572377
8.7	102	6.89443	4.44169	0.572238
8.8	102	6.89328	4.43663	0.572272
8.9	102	6.89223	4.43003	0.572453
9	102	6.89128	4.42209	0.572757
9.1	102	6.89032	4.41371	0.573053
9.2	102	6.88908	4.42079	0.571871
9.3	102	6.88794	4.42512	0.570945
9.4	102	6.88691	4.4253	0.570429
9.5	102	6.88598	4.42231	0.570262
9.6	102	6.88516	4.41679	0.570384
9.7	102	6.88444	4.40919	0.570738
9.8	102	6.88383	4.39983	0.571273
9.9	102	6.88332	4.38896	0.571942
10	102	6.88291	4.37677	0.572703
10.1	102	6.88254	4.36351	0.573486
10.2	102	6.88191	4.36494	0.572894
10.3	102	6.88135	4.36521	0.572468
10.4	102	6.8809	4.3614	0.572433
10.5	102	6.88055	4.35447	0.572702
10.6	102	6.8803	4.34508	0.573193
10.7	102	6.88014	4.33368	0.573835
10.8	102	6.88008	4.32059	0.574564
10.9	102	6.8801	4.30607	0.575323
11	102	6.88021	4.29033	0.57606
11.1	102	6.88036	4.27323	0.57674
11.2	102	6.88031	4.26948	0.576701
11.3	102	6.8803	4.26638	0.576678
11.4	102	6.88038	4.25932	0.576841
11.5	102	6.88053	4.24925	0.577116
11.6	102	6.88076	4.23683	0.577432
11.7	102	6.88107	4.22252	0.577725
11.8	102	6.88144	4.20664	0.577938
11.9	102	6.88188	4.18947	0.578019
12	102	6.88238	4.17119	0.577923
12.1	102	6.88293	4.1516	0.577601
12.2	102	6.88332	4.14411	0.57748
12.3	102	6.88372	4.13921	0.577394
12.4	102	6.88418	4.13038	0.577163
12.5	102	6.8847	4.1186	0.576765
12.6	102	6.88527	4.10455	0.576169
12.7	102	6.88589	4.08872	0.575338
12.8	102	6.88655	4.07144	0.574236
12.9	102	6.88725	4.05298	0.572831
13	102	6.88799	4.03354	0.571095
13.1	102	6.88876	4.013	0.568956
13.2	102	6.88942	4.0042	0.56796
13.3	102	6.89007	4.00001	0.567377
13.4	102	6.89076	3.99163	0.566255
13.5	102	6.89147	3.98015	0.564659
13.6	102	6.89222	3.96634	0.562616
13.7	102	6.89299	3.95074	0.560134
13.8	102	6.89378	3.93372	0.557212
13.9	102	6.8946	3.91557	0.553844
14	102	6.89544	3.8965	0.550022
14.1	102	6.89628	3.87654	0.54568
14.2	102	6.89706	3.869	0.543508
14.3	102	6.8978	3.86837	0.542597
14.4	102	6.89856	3.86283	0.54069
14.5	102	6.89934	3.85365	0.537964
14.6	102	6.90012	3.84182	0.534543
14.7	102	6.90092	3.82802	0.530499
14.8	102	6.90172	3.81268	0.525874
14.9	102	6.90254	3.79615	0.520697
15	102	6.90335	3.77868	0.514989
15.1	102	6.90418	3.76044	0.50872
15.2	102	6.90494	3.75576	0.505919
15.3	102	6.90567	3.76073	0.505783
15.4	102	6.9064	3.75954	0.50402
15.5	102	6.90713	3.7538	0.500983
15.6	102	6.90787	3.74486	0.496951
15.7	102	6.9086	3.7336	0.492095
15.8	102	6.90934	3.72059	0.486525
15.9	102	6.91007	3.70625	0.480317
16	102	6.91081	3.6909	0.47353
16.1	102	6.91154	3.67478	0.46619
16.2	102	6.91223	3.67294	0.463751
16.3	102	6.91287	3.68391	0.465896
16.4	102	6.91351	3.6872	0.465521
16.5	102	6.91415	3.68482	0.463229
16.6	102	6.91479	3.67861	0.45955
16.7	102	6.91542	3.6697	0.454801
16.8	102	6.91605	3.6588	0.449185
16.9	102	6.91668	3.64646	0.442844
17	102	6.9173	3.63303	0.435885
17.1	102	6.91791	3.61883	0.428386
17.2	102	6.91849	3.61867	0.426848
17.3	102	6.91903	3.63466	0.432114
17.4	102	6.91956	3.64158	0.433806
17.5	102	6.92009	3.64173	0.43281
17.6	102	6.92061	3.63747	0.429986
17.7	102	6.92113	3.63019	0.42583
17.8	102	6.92164	3.62079	0.420655
17.9	102	6.92215	3.60986	0.414675
18	102	6.92266	3.59785	0.408047
18.1	102	6.92316	3.58508	0.400895
18.2	102	6.92363	3.58526	0.400039
18.3	102	6.92406	3.60483	0.408219
18.4	102	6.92449	3.61433	0.411874
18.5	102	6.92491	3.61606	0.412081
18.6	102	6.92532	3.61293	0.410059
18.7	102	6.92573	3.60659	0.406489
18.8	102	6.92614	3.59805	0.401786
18.9	102	6.92654	3.58799	0.396229
19	102	6.92695	3.57689	0.390021
19.1	102	6.92734	3.56511	0.383316
19.2	102	6.92772	3.56469	0.382595
19.3	102	6.92805	3.58655	0.392936
19.4	102	6.92838	3.59783	0.398095
19.5	102	6.92871	3.60045	0.399138
19.6	102	6.92903	3.59787	0.397637
19.7	102	6.92935	3.59195	0.394439
19.8	102	6.92967	3.58383	0.390048
19.9	102	6.92998	3.57425	0.384794
20	102	6.9303	3.56372	0.378912
0	103	6.9489	#NAME?	NA
0.1	103	6.9489	1.72052	0
0.2	103	6.9489	1.7951	0
0.3	103	6.9489	1.85843	0
0.4	103	6.9489	1.91343	0
0.5	103	6.9489	1.96201	0
0.6	103	6.9489	2.00548	0
0.7	103	6.9489	2.04481	0
0.8	103	6.94889	2.08069	0
0.9	103	6.94889	2.11367	0
1	103	6.94889	2.14418	0
1.1	103	6.94889	2.21929	2.41442e-24
1.2	103	6.94889	2.295	9.79412e-21
1.3	103	6.94888	2.35914	4.09752e-18
1.4	103	6.94888	2.41475	4.47543e-16
1.5	103	6.94888	2.4638	1.88635e-14
1.6	103	6.94888	2.50766	3.94095e-13
1.7	103	6.94887	2.5473	4.87326e-12
1.8	103	6.94887	2.58345	4.03155e-11
1.9	103	6.94887	2.61665	2.43662e-10
2	103	6.94886	2.64734	1.14648e-09
2.1	103	6.94886	2.7179	3.00093e-08
2.2	103	6.94885	2.79475	5.47472e-07
2.3	103	6.94884	2.85972	4.30271e-06
2.4	103	6.94883	2.91595	2.03237e-05
2.5	103	6.94882	2.96548	6.77548e-05
2.6	103	6.94881	3.00971	0.000176867
2.7	103	6.9488	3.04964	0.000386416
2.8	103	6.94879	3.08601	0.00073882
2.9	103	6.94878	3.11938	0.00127512
3	103	6.94878	3.15018	0.00203099
3.1	103	6.94876	3.21581	0.00502941
3.2	103	6.94873	3.29304	0.0119295
3.3	103	6.9487	3.35754	0.0219279
3.4	103	6.94867	3.41251	0.0344279
3.5	103	6.94865	3.46011	0.0487161
3.6	103	6.94862	3.50183	0.0641417
3.7	103	6.94859	3.53876	0.0801771
3.8	103	6.94856	3.57174	0.0964215
3.9	103	6.94853	3.60138	0.112584
4	103	6.9485	3.6282	0.128459
4.1	103	6.94844	3.67919	0.163089
4.2	103	6.94835	3.74254	0.209112
4.3	103	6.94827	3.79271	0.248739
4.4	103	6.94818	3.83352	0.282493
4.5	103	6.94809	3.86745	0.311219
4.6	103	6.94801	3.89617	0.335749
4.7	103	6.94792	3.92083	0.356807
4.8	103	6.94783	3.94226	0.374995
4.9	103	6.94774	3.96108	0.390805
5	103	6.94765	3.97775	0.404631
5.1	103	6.9475	4.00526	0.428396
5.2	103	6.94728	4.04444	0.457156
5.3	103	6.94706	4.07477	0.477788
5.4	103	6.94685	4.09906	0.493136
5.5	103	6.94665	4.11905	0.504912
5.6	103	6.94645	4.13587	0.514179
5.7	103	6.94626	4.15025	0.521626
5.8	103	6.94607	4.16272	0.527716
5.9	103	6.94588	4.17363	0.532772
6	103	6.9457	4.18326	0.537024
6.1	103	6.94542	4.19693	0.543225
6.2	103	6.94502	4.22247	0.551667
6.3	103	6.94464	4.24282	0.557402
6.4	103	6.94429	4.25934	0.561481
6.5	103	6.94395	4.27309	0.564501
6.6	103	6.94364	4.28473	0.566805
6.7	103	6.94333	4.29471	0.568605
6.8	103	6.94304	4.30333	0.570038
6.9	103	6.94277	4.31082	0.571195
7	103	6.9425	4.31737	0.572143
7.1	103	6.94213	4.32538	0.573286
7.2	103	6.94157	4.34574	0.575212
7.3	103	6.94106	4.36244	0.576395
7.4	103	6.94059	4.37599	0.57712
7.5	103	6.94016	4.38719	0.577561
7.6	103	6.93976	4.39656	0.57782
7.7	103	6.93939	4.40446	0.577957
7.8	103	6.93904	4.41113	0.578013
7.9	103	6.93871	4.41676	0.578014
8	103	6.93841	4.4215	0.577978
8.1	103	6.938	4.42652	0.577898
8.2	103	6.93733	4.44443	0.577456
8.3	103	6.93673	4.45956	0.57684
8.4	103	6.93619	4.47166	0.576173
8.5	103	6.93571	4.48146	0.575507
8.6	103	6.93527	4.48945	0.574871
8.7	103	6.93487	4.49596	0.574277
8.8	103	6.9345	4.50122	0.573735
8.9	103	6.93417	4.50542	0.573248
9	103	6.93386	4.50868	0.572817
9.1	103	6.93348	4.5116	0.572387
9.2	103	6.93274	4.52794	0.570552
9.3	103	6.93207	4.54236	0.568752
9.4	103	6.9315	4.55365	0.567167
9.5	103	6.93099	4.56253	0.565787
9.6	103	6.93054	4.56949	0.564598
9.7	103	6.93014	4.57488	0.563587
9.8	103	6.92979	4.57893	0.56274
9.9	103	6.92947	4.58182	0.562046
10	103	6.92919	4.5837	0.561493
10.1	103	6.92885	4.58485	0.561053
10.2	103	6.92808	4.59987	0.558204
10.3	103	6.92737	4.61404	0.555393
10.4	103	6.92678	4.62484	0.553055
10.5	103	6.92626	4.63304	0.551126
10.6	103	6.92582	4.63915	0.549558
10.7	103	6.92544	4.64353	0.548312
10.8	103	6.92511	4.64642	0.547353
10.9	103	6.92483	4.64803	0.546656
11	103	6.9246	4.64851	0.546195
11.1	103	6.92433	4.64801	0.54597
11.2	103	6.92355	4.66162	0.542373
11.3	103	6.92282	4.67574	0.538601
11.4	103	6.92222	4.68623	0.535582
11.5	103	6.92172	4.69387	0.533205
11.6	103	6.9213	4.6992	0.531384
11.7	103	6.92095	4.70259	0.530052
11.8	103	6.92066	4.70433	0.529153
11.9	103	6.92043	4.70462	0.528643
12	103	6.92025	4.70363	0.52848
12.1	103	6.92006	4.70146	0.528671
12.2	103	6.91933	4.71333	0.524626
12.3	103	6.91859	4.72745	0.519927
12.4	103	6.918	4.73767	0.516287
12.5	103	6.91752	4.74476	0.513552
12.6	103	6.91713	4.74931	0.511598
12.7	103	6.91682	4.75169	0.510327
12.8	103	6.91659	4.75222	0.50966
12.9	103	6.91642	4.75111	0.509528
13	103	6.91631	4.74855	0.50987
13.1	103	6.91622	4.74463	0.510684
13.2	103	6.91556	4.75425	0.506585
13.3	103	6.91484	4.76821	0.50105
13.4	103	6.91427	4.77808	0.496883
13.5	103	6.91382	4.78457	0.493906
13.6	103	6.91348	4.78825	0.491956
13.7	103	6.91322	4.78953	0.490906
13.8	103	6.91305	4.78874	0.490647
13.9	103	6.91296	4.78612	0.491084
14	103	6.91293	4.78185	0.492136
14.1	103	6.91293	4.77605	0.493773
14.2	103	6.91239	4.78281	0.490125
14.3	103	6.91171	4.79626	0.483967
14.4	103	6.91119	4.80554	0.479446
14.5	103	6.91079	4.81123	0.476393
14.6	103	6.91051	4.81389	0.474617
14.7	103	6.91032	4.81392	0.473959
14.8	103	6.91022	4.81166	0.474285
14.9	103	6.91021	4.80735	0.475474
15	103	6.91026	4.80121	0.477416
15.1	103	6.91037	4.79337	0.480049
15.2	103	6.90999	4.79661	0.477429
15.3	103	6.90938	4.80892	0.471037
15.4	103	6.90893	4.81722	0.466448
15.5	103	6.9086	4.82178	0.463559
15.6	103	6.90839	4.82314	0.462163
15.7	103	6.90828	4.82168	0.462083
15.8	103	6.90827	4.81772	0.46316
15.9	103	6.90835	4.81152	0.465246
16	103	6.9085	4.8033	0.468206
16.1	103	6.90871	4.79321	0.471941
16.2	103	6.90851	4.7923	0.470901
16.3	103	6.90802	4.8026	0.464861
16.4	103	6.90766	4.8093	0.460617
16.5	103	6.90743	4.81225	0.458211
16.6	103	6.90731	4.81189	0.45744
16.7	103	6.9073	4.80858	0.458119
16.8	103	6.90739	4.8026	0.460073
16.9	103	6.90756	4.79423	0.463133
17	103	6.90781	4.78368	0.467139
17.1	103	6.90813	4.77113	0.471956
17.2	103	6.90812	4.76555	0.472873
17.3	103	6.90778	4.77274	0.467916
17.4	103	6.90755	4.77702	0.464531
17.5	103	6.90744	4.77766	0.46298
17.6	103	6.90744	4.775	0.463081
17.7	103	6.90754	4.76935	0.464656
17.8	103	6.90773	4.76095	0.467526
17.9	103	6.908	4.75005	0.471507
18	103	6.90835	4.73688	0.47642
18.1	103	6.90877	4.72164	0.482099
18.2	103	6.90896	4.71107	0.484989
18.3	103	6.90881	4.7139	0.481822
18.4	103	6.90874	4.71476	0.479802
18.5	103	6.90877	4.71224	0.479431
18.6	103	6.90889	4.70656	0.480565
18.7	103	6.90911	4.69796	0.483043
18.8	103	6.90941	4.68664	0.486688
18.9	103	6.90979	4.67283	0.491317
19	103	6.91023	4.65675	0.496738
19.1	103	6.91074	4.63861	0.502771
19.2	103	6.9111	4.623	0.507115
19.3	103	6.91115	4.62034	0.506112
19.4	103	6.91124	4.61678	0.505719
19.5	103	6.91142	4.61023	0.506614
19.6	103	6.91168	4.60079	0.508684
19.7	103	6.91202	4.58864	0.511789
19.8	103	6.91242	4.57394	0.515769
19.9	103	6.91288	4.5569	0.520448
20	103	6.9134	4.53773	0.525645
0	104	6.9489	#NAME?	NA
0.1	104	6.9489	1.6899	0
0.2	104	6.9489	1.73976	0
0.3	104	6.9489	1.78428	0
0.4	104	6.9489	1.82445	0
0.5	104	6.9489	1.86104	0
0.6	104	6.94889	1.89463	0
0.7	104	6.94889	1.92564	0
0.8	104	6.94889	1.95445	0
0.9	104	6.94889	1.98133	0
1	104	6.94889	2.00652	0
1.1	104	6.94889	2.05345	7.12119e-26
1.2	104	6.94888	2.10382	2.64163e-23
1.3	104	6.94888	2.14873	3.40058e-21
1.4	104	6.94888	2.18924	1.86794e-19
1.5	104	6.94888	2.2261	5.5733e-18
1.6	104	6.94887	2.25991	1.02695e-16
1.7	104	6.94887	2.29113	1.27679e-15
1.8	104	6.94887	2.32011	1.15295e-14
1.9	104	6.94886	2.34713	7.9978e-14
2	104	6.94886	2.37245	4.45331e-13
2.1	104	6.94886	2.41691	7.83924e-12
2.2	104	6.94885	2.46779	1.39113e-10
2.3	104	6.94884	2.51311	1.39084e-09
2.4	104	6.94884	2.55395	9.11109e-09
2.5	104	6.94883	2.59108	4.36124e-08
2.6	104	6.94883	2.62513	1.63562e-07
2.7	104	6.94882	2.65654	5.06487e-07
2.8	104	6.94881	2.68568	1.34498e-06
2.9	104	6.94881	2.71285	3.15234e-06
3	104	6.9488	2.73829	6.66687e-06
3.1	104	6.94879	2.78025	2.14378e-05
3.2	104	6.94878	2.83162	7.40914e-05
3.3	104	6.94876	2.87734	0.000197466
3.4	104	6.94875	2.91848	0.000436563
3.5	104	6.94874	2.95585	0.000839973
3.6	104	6.94872	2.99005	0.00145378
3.7	104	6.94871	3.02156	0.00231693
3.8	104	6.94869	3.05073	0.00345866
3.9	104	6.94867	3.07786	0.0048977
4	104	6.94866	3.10319	0.00664275
4.1	104	6.94863	3.14211	0.0103641
4.2	104	6.94861	3.19293	0.0171885
4.3	104	6.94858	3.23766	0.0255869
4.4	104	6.94854	3.27735	0.0352537
4.5	104	6.94851	3.31285	0.0458783
4.6	104	6.94848	3.34482	0.0571756
4.7	104	6.94844	3.37377	0.0689007
4.8	104	6.94841	3.40012	0.0808513
4.9	104	6.94837	3.42419	0.0928653
5	104	6.94833	3.44627	0.104816
5.1	104	6.94828	3.47697	0.123608
5.2	104	6.94821	3.51939	0.151211
5.3	104	6.94815	3.5554	0.176977
5.4	104	6.94808	3.58622	0.200653
5.5	104	6.948	3.61287	0.222244
5.6	104	6.94793	3.63612	0.241856
5.7	104	6.94785	3.65658	0.25964
5.8	104	6.94776	3.67469	0.275765
5.9	104	6.94768	3.69082	0.290397
6	104	6.94759	3.70528	0.303692
6.1	104	6.94749	3.72274	0.321143
6.2	104	6.94736	3.74968	0.345788
6.3	104	6.94722	3.77189	0.366053
6.4	104	6.94708	3.79031	0.382814
6.5	104	6.94693	3.80581	0.396838
6.6	104	6.94678	3.819	0.408699
6.7	104	6.94663	3.83036	0.418828
6.8	104	6.94648	3.84022	0.427554
6.9	104	6.94633	3.84884	0.435133
7	104	6.94617	3.85642	0.44176
7.1	104	6.94599	3.86379	0.449223
7.2	104	6.94577	3.87843	0.460842
7.3	104	6.94555	3.89064	0.470059
7.4	104	6.94532	3.9006	0.47741
7.5	104	6.9451	3.90888	0.48339
7.6	104	6.94487	3.91583	0.488336
7.7	104	6.94465	3.92172	0.492484
7.8	104	6.94443	3.92676	0.496003
7.9	104	6.94421	3.93109	0.499019
8	104	6.94399	3.93481	0.501624
8.1	104	6.94375	3.93712	0.503997
8.2	104	6.94346	3.94513	0.508786
8.3	104	6.94318	3.9522	0.5127
8.4	104	6.9429	3.9579	0.51581
8.5	104	6.94262	3.96254	0.518331
8.6	104	6.94236	3.96635	0.520407
8.7	104	6.9421	3.96949	0.522139
8.8	104	6.94185	3.97207	0.523596
8.9	104	6.9416	3.97418	0.524832
9	104	6.94136	3.9759	0.525885
9.1	104	6.94112	3.97591	0.52651
9.2	104	6.94081	3.98033	0.528663
9.3	104	6.94051	3.98479	0.530586
9.4	104	6.94022	3.98826	0.532107
9.5	104	6.93995	3.99097	0.533326
9.6	104	6.93969	3.99305	0.534314
9.7	104	6.93944	3.99464	0.535119
9.8	104	6.9392	3.99581	0.535775
9.9	104	6.93897	3.99663	0.53631
10	104	6.93876	3.99715	0.536743
10.1	104	6.93853	3.99603	0.536762
10.2	104	6.93825	3.99815	0.53779
10.3	104	6.93798	4.0011	0.53889
10.4	104	6.93772	4.00325	0.539735
10.5	104	6.93748	4.00475	0.540386
10.6	104	6.93725	4.00575	0.540885
10.7	104	6.93704	4.00634	0.541263
10.8	104	6.93684	4.00658	0.541542
10.9	104	6.93665	4.00653	0.541736
11	104	6.93647	4.00623	0.54186
11.1	104	6.9363	4.00452	0.541634
11.2	104	6.93606	4.00498	0.542058
11.3	104	6.93582	4.00696	0.542748
11.4	104	6.93561	4.00824	0.543245
11.5	104	6.93542	4.00894	0.543594
11.6	104	6.93524	4.0092	0.543825
11.7	104	6.93507	4.00909	0.543962
11.8	104	6.93492	4.00867	0.54402
11.9	104	6.93477	4.00799	0.544012
12	104	6.93464	4.00709	0.543946
12.1	104	6.93452	4.00507	0.543601
12.2	104	6.93433	4.00426	0.543633
12.3	104	6.93414	4.00562	0.544089
12.4	104	6.93397	4.00631	0.544381
12.5	104	6.93382	4.00647	0.544545
12.6	104	6.93369	4.00621	0.544607
12.7	104	6.93357	4.00561	0.544586
12.8	104	6.93346	4.00471	0.544496
12.9	104	6.93336	4.00357	0.544347
13	104	6.93328	4.00222	0.544147
13.1	104	6.9332	4.00002	0.543731
13.2	104	6.93306	3.99826	0.543479
13.3	104	6.93291	3.99921	0.543791
13.4	104	6.93279	3.99954	0.543955
13.5	104	6.93268	3.99935	0.543997
13.6	104	6.93259	3.99873	0.543943
13.7	104	6.93251	3.99778	0.543809
13.8	104	6.93245	3.99654	0.54361
13.9	104	6.93239	3.99507	0.543353
14	104	6.93235	3.99339	0.543048
14.1	104	6.93231	3.99108	0.54258
14.2	104	6.93221	3.98861	0.542109
14.3	104	6.93211	3.98933	0.542333
14.4	104	6.93202	3.98947	0.542417
14.5	104	6.93195	3.98906	0.542377
14.6	104	6.9319	3.98823	0.54224
14.7	104	6.93186	3.98704	0.542023
14.8	104	6.93183	3.98557	0.541739
14.9	104	6.9318	3.98386	0.541397
15	104	6.93179	3.98194	0.541006
15.1	104	6.93178	3.97957	0.540492
15.2	104	6.93173	3.97659	0.539847
15.3	104	6.93166	3.97721	0.540021
15.4	104	6.93161	3.97729	0.540061
15.5	104	6.93157	3.97678	0.53997
15.6	104	6.93154	3.97583	0.539775
15.7	104	6.93153	3.97451	0.539495
15.8	104	6.93153	3.9729	0.539145
15.9	104	6.93153	3.97103	0.538735
16	104	6.93155	3.96895	0.538272
16.1	104	6.93157	3.96653	0.537714
16.2	104	6.93155	3.96321	0.536932
16.3	104	6.9315	3.9638	0.537081
16.4	104	6.93147	3.96392	0.537107
16.5	104	6.93146	3.96342	0.53699
16.6	104	6.93146	3.96243	0.536758
16.7	104	6.93147	3.96105	0.536435
16.8	104	6.93149	3.95936	0.536034
16.9	104	6.93151	3.9574	0.535569
17	104	6.93155	3.95522	0.535047
17.1	104	6.93159	3.95276	0.534446
17.2	104	6.9316	3.94924	0.533558
17.3	104	6.93157	3.94984	0.533699
17.4	104	6.93156	3.95009	0.533739
17.5	104	6.93156	3.94966	0.533617
17.6	104	6.93158	3.9487	0.533367
17.7	104	6.93161	3.94732	0.533015
17.8	104	6.93164	3.94559	0.532579
17.9	104	6.93168	3.94359	0.53207
18	104	6.93173	3.94135	0.5315
18.1	104	6.93179	3.93887	0.53086
18.2	104	6.93181	3.93524	0.529891
18.3	104	6.9318	3.93586	0.530032
18.4	104	6.93181	3.9363	0.530109
18.5	104	6.93183	3.93599	0.530002
18.6	104	6.93185	3.9351	0.52975
18.7	104	6.93189	3.93376	0.529384
18.8	104	6.93194	3.93205	0.528923
18.9	104	6.93199	3.93004	0.528383
19	104	6.93205	3.92777	0.527774
19.1	104	6.93211	3.92528	0.527099
19.2	104	6.93215	3.92161	0.526071
19.3	104	6.93216	3.92222	0.526213
19.4	104	6.93217	3.9229	0.526347
19.5	104	6.93219	3.92275	0.526271
19.6	104	6.93223	3.92197	0.526031
19.7	104	6.93227	3.92069	0.525661
19.8	104	6.93233	3.91902	0.525186
19.9	104	6.93239	3.91702	0.524623
20	104	6.93245	3.91475	0.523985
0	105	6.9489	#NAME?	NA
0.1	105	6.9489	1.68752	0
0.2	105	6.9489	1.73533	0
0.3	105	6.9489	1.77819	0
0.4	105	6.9489	1.81701	0
0.5	105	6.9489	1.85246	0
0.6	105	6.9489	1.88508	0
0.7	105	6.94889	1.91527	0
0.8	105	6.94889	1.94336	0
0.9	105	6.94889	1.96961	0
1	105	6.94889	1.99424	0
1.1	105	6.94889	2.03899	5.41359e-26
1.2	105	6.94889	2.08726	1.64277e-23
1.3	105	6.94889	2.1305	1.83504e-21
1.4	105	6.94888	2.16962	9.13928e-20
1.5	105	6.94888	2.20533	2.58332e-18
1.6	105	6.94888	2.23817	4.60744e-17
1.7	105	6.94888	2.26855	5.62843e-16
1.8	105	6.94888	2.2968	5.04603e-15
1.9	105	6.94887	2.32319	3.5005e-14
2	105	6.94887	2.34794	1.95912e-13
2.1	105	6.94887	2.39038	3.27245e-12
2.2	105	6.94886	2.43912	5.68617e-11
2.3	105	6.94886	2.48273	5.71311e-10
2.4	105	6.94886	2.52216	3.7694e-09
2.5	105	6.94885	2.55813	1.84611e-08
2.6	105	6.94885	2.59118	7.11193e-08
2.7	105	6.94884	2.62175	2.26488e-07
2.8	105	6.94884	2.65015	6.18814e-07
2.9	105	6.94883	2.67668	1.49154e-06
3	105	6.94883	2.70156	3.241e-06
3.1	105	6.94882	2.74165	1.06129e-05
3.2	105	6.94881	2.79084	3.77848e-05
3.3	105	6.9488	2.83483	0.000104146
3.4	105	6.94879	2.87455	0.000238118
3.5	105	6.94878	2.91075	0.000473156
3.6	105	6.94877	2.94398	0.000844014
3.7	105	6.94876	2.97467	0.00138328
3.8	105	6.94875	3.00315	0.0021188
3.9	105	6.94874	3.02969	0.00307223
4	105	6.94873	3.05453	0.00425841
4.1	105	6.94871	3.09194	0.00679689
4.2	105	6.94869	3.14088	0.0116066
4.3	105	6.94867	3.18428	0.0177518
4.4	105	6.94865	3.22306	0.0250652
4.5	105	6.94863	3.25797	0.0333444
4.6	105	6.94861	3.28959	0.0423815
4.7	105	6.94858	3.31837	0.0519823
4.8	105	6.94856	3.34469	0.0619742
4.9	105	6.94853	3.36886	0.0722098
5	105	6.94851	3.39112	0.0825659
5.1	105	6.94847	3.42164	0.0988005
5.2	105	6.94843	3.46383	0.12317
5.3	105	6.94839	3.50004	0.146587
5.4	105	6.94834	3.53133	0.168651
5.5	105	6.94829	3.55861	0.189213
5.6	105	6.94824	3.58258	0.208246
5.7	105	6.94819	3.6038	0.225793
5.8	105	6.94813	3.62269	0.241936
5.9	105	6.94808	3.63959	0.256773
6	105	6.94803	3.6548	0.270409
6.1	105	6.94796	3.67307	0.288212
6.2	105	6.94787	3.70088	0.313576
6.3	105	6.94778	3.72403	0.334879
6.4	105	6.94768	3.74336	0.352806
6.5	105	6.94759	3.75972	0.368022
6.6	105	6.94749	3.77372	0.381044
6.7	105	6.94739	3.78581	0.392276
6.8	105	6.9473	3.79634	0.402035
6.9	105	6.9472	3.80556	0.410571
7	105	6.9471	3.8137	0.418083
7.1	105	6.94699	3.82167	0.426522
7.2	105	6.94684	3.83685	0.439502
7.3	105	6.94669	3.84954	0.449926
7.4	105	6.94654	3.85993	0.458323
7.5	105	6.94639	3.86857	0.465208
7.6	105	6.94625	3.87583	0.470936
7.7	105	6.94611	3.882	0.475762
7.8	105	6.94597	3.88727	0.479872
7.9	105	6.94583	3.89179	0.483405
8	105	6.94569	3.89569	0.486465
8.1	105	6.94554	3.89819	0.489287
8.2	105	6.94535	3.90618	0.494732
8.3	105	6.94516	3.91324	0.4992
8.4	105	6.94498	3.91891	0.502766
8.5	105	6.9448	3.92353	0.505666
8.6	105	6.94463	3.9273	0.508059
8.7	105	6.94446	3.9304	0.510057
8.8	105	6.94431	3.93293	0.51174
8.9	105	6.94415	3.93499	0.513167
9	105	6.94401	3.93664	0.514384
9.1	105	6.94385	3.93662	0.515136
9.2	105	6.94364	3.94076	0.517518
9.3	105	6.94345	3.94495	0.519645
9.4	105	6.94326	3.94818	0.521328
9.5	105	6.94309	3.95066	0.522678
9.6	105	6.94292	3.95254	0.523769
9.7	105	6.94277	3.95393	0.524655
9.8	105	6.94262	3.95491	0.525375
9.9	105	6.94248	3.95553	0.525957
10	105	6.94235	3.95586	0.526422
10.1	105	6.94222	3.95459	0.526436
10.2	105	6.94203	3.95635	0.527513
10.3	105	6.94185	3.95892	0.528673
10.4	105	6.94169	3.96072	0.529558
10.5	105	6.94154	3.96191	0.530232
10.6	105	6.9414	3.96261	0.53074
10.7	105	6.94127	3.96292	0.531114
10.8	105	6.94116	3.96288	0.531377
10.9	105	6.94105	3.96255	0.531547
11	105	6.94095	3.96198	0.531636
11.1	105	6.94085	3.96004	0.53134
11.2	105	6.94069	3.96013	0.531727
11.3	105	6.94055	3.9617	0.532411
11.4	105	6.94042	3.96259	0.532889
11.5	105	6.9403	3.96294	0.533205
11.6	105	6.94019	3.96286	0.533393
11.7	105	6.9401	3.96241	0.533475
11.8	105	6.94002	3.96167	0.53347
11.9	105	6.93994	3.96066	0.533389
12	105	6.93988	3.95943	0.533243
12.1	105	6.93981	3.95713	0.532787
12.2	105	6.93969	3.95599	0.532731
12.3	105	6.93958	3.95694	0.533147
12.4	105	6.93948	3.95725	0.533385
12.5	105	6.9394	3.95705	0.533482
12.6	105	6.93933	3.95643	0.533465
12.7	105	6.93926	3.95546	0.533354
12.8	105	6.93921	3.95421	0.533165
12.9	105	6.93917	3.95272	0.532908
13	105	6.93914	3.95101	0.532591
13.1	105	6.9391	3.94849	0.532034
13.2	105	6.93902	3.94645	0.531658
13.3	105	6.93894	3.94705	0.531913
13.4	105	6.93887	3.94702	0.532003
13.5	105	6.93881	3.94648	0.531956
13.6	105	6.93877	3.94551	0.531798
13.7	105	6.93874	3.9442	0.531549
13.8	105	6.93872	3.9426	0.531223
13.9	105	6.9387	3.94077	0.53083
14	105	6.93869	3.93872	0.530379
14.1	105	6.93869	3.93607	0.529744
14.2	105	6.93864	3.93339	0.529122
14.3	105	6.93858	3.93382	0.529286
14.4	105	6.93854	3.93365	0.529288
14.5	105	6.93851	3.93292	0.529147
14.6	105	6.93849	3.93176	0.52889
14.7	105	6.93848	3.93024	0.528539
14.8	105	6.93848	3.92842	0.528108
14.9	105	6.93848	3.92635	0.527608
15	105	6.9385	3.92406	0.527047
15.1	105	6.93851	3.92133	0.526345
15.2	105	6.93849	3.91821	0.525531
15.3	105	6.93845	3.91862	0.525653
15.4	105	6.93843	3.91845	0.525614
15.5	105	6.93842	3.91768	0.525418
15.6	105	6.93842	3.91643	0.525097
15.7	105	6.93843	3.9148	0.524672
15.8	105	6.93844	3.91286	0.524161
15.9	105	6.93846	3.91065	0.523576
16	105	6.93849	3.90821	0.522925
16.1	105	6.93852	3.90543	0.522163
16.2	105	6.93852	3.90203	0.521199
16.3	105	6.9385	3.90251	0.521315
16.4	105	6.93849	3.90245	0.521276
16.5	105	6.9385	3.90173	0.521058
16.6	105	6.93851	3.90049	0.5207
16.7	105	6.93853	3.89884	0.520227
16.8	105	6.93856	3.89684	0.519658
16.9	105	6.93859	3.89456	0.519007
17	105	6.93863	3.89203	0.518284
17.1	105	6.93867	3.88922	0.517467
17.2	105	6.93869	3.88565	0.516388
17.3	105	6.93868	3.88624	0.516522
17.4	105	6.93868	3.88639	0.516517
17.5	105	6.93869	3.88579	0.516308
17.6	105	6.93872	3.88462	0.515937
17.7	105	6.93875	3.88299	0.515437
17.8	105	6.93878	3.881	0.514829
17.9	105	6.93882	3.87869	0.514129
18	105	6.93887	3.87612	0.513349
18.1	105	6.93892	3.8733	0.512484
18.2	105	6.93895	3.86963	0.511317
18.3	105	6.93894	3.87034	0.511483
18.4	105	6.93895	3.87075	0.511543
18.5	105	6.93897	3.87033	0.511365
18.6	105	6.939	3.86927	0.511003
18.7	105	6.93903	3.86771	0.510493
18.8	105	6.93907	3.86575	0.509861
18.9	105	6.93912	3.86345	0.509127
19	105	6.93917	3.86087	0.508304
19.1	105	6.93922	3.85804	0.507397
19.2	105	6.93926	3.85433	0.506164
19.3	105	6.93926	3.85513	0.506363
19.4	105	6.93927	3.85584	0.506512
19.5	105	6.93929	3.85562	0.506387
19.6	105	6.93933	3.85471	0.506049
19.7	105	6.93936	3.85324	0.505543
19.8	105	6.9394	3.85132	0.5049
19.9	105	6.93945	3.84905	0.504142
20	105	6.9395	3.84649	0.503287
0	106	6.9489	#NAME?	NA
0.1	106	6.9489	1.70527	0
0.2	106	6.9489	1.76794	0
0.3	106	6.9489	1.82244	0
0.4	106	6.9489	1.87062	0
0.5	106	6.9489	1.91378	0
0.6	106	6.9489	1.95285	0
0.7	106	6.9489	1.98851	0
0.8	106	6.94889	2.02131	0
0.9	106	6.94889	2.05165	0
1	106	6.94889	2.07987	0
1.1	106	6.94889	2.14093	4.24961e-25
1.2	106	6.94889	2.2044	5.92856e-22
1.3	106	6.94889	2.2595	1.47107e-19
1.4	106	6.94888	2.30815	1.25576e-17
1.5	106	6.94888	2.35169	4.77705e-16
1.6	106	6.94888	2.39107	9.90254e-15
1.7	106	6.94888	2.42699	1.28018e-13
1.8	106	6.94887	2.46001	1.14097e-12
1.9	106	6.94887	2.49054	7.5511e-12
2	106	6.94887	2.51892	3.92419e-11
2.1	106	6.94886	2.57649	8.90311e-10
2.2	106	6.94886	2.64076	1.70498e-08
2.3	106	6.94885	2.69647	1.55652e-07
2.4	106	6.94885	2.7456	8.81192e-07
2.5	106	6.94884	2.78952	3.53699e-06
2.6	106	6.94883	2.82921	1.1024e-05
2.7	106	6.94883	2.86539	2.83927e-05
2.8	106	6.94882	2.89862	6.31178e-05
2.9	106	6.94882	2.92933	0.000124963
3	106	6.94881	2.95786	0.000225491
3.1	106	6.9488	3.01184	0.000635994
3.2	106	6.94878	3.07682	0.00180385
3.3	106	6.94876	3.13293	0.00391948
3.4	106	6.94875	3.18218	0.00713432
3.5	106	6.94873	3.22594	0.0114789
3.6	106	6.94871	3.2652	0.0168927
3.7	106	6.9487	3.30069	0.023259
3.8	106	6.94868	3.33297	0.030435
3.9	106	6.94866	3.3625	0.0382716
4	106	6.94864	3.38964	0.0466257
4.1	106	6.94861	3.43643	0.0644118
4.2	106	6.94857	3.49612	0.0916126
4.3	106	6.94853	3.54589	0.118912
4.4	106	6.94848	3.58805	0.145279
4.5	106	6.94843	3.62426	0.170182
4.6	106	6.94839	3.65572	0.193391
4.7	106	6.94834	3.68331	0.214849
4.8	106	6.94829	3.70772	0.234599
4.9	106	6.94824	3.72946	0.252732
5	106	6.94819	3.74896	0.269365
5.1	106	6.94812	3.77845	0.296483
5.2	106	6.94801	3.81939	0.332011
5.3	106	6.9479	3.85214	0.360461
5.4	106	6.94779	3.87889	0.383509
5.5	106	6.94768	3.90118	0.402429
5.6	106	6.94757	3.92007	0.418162
5.7	106	6.94746	3.93629	0.431398
5.8	106	6.94736	3.95039	0.44265
5.9	106	6.94725	3.96276	0.452308
6	106	6.94714	3.9737	0.460669
6.1	106	6.947	3.98763	0.472188
6.2	106	6.94678	4.01148	0.48803
6.3	106	6.94658	4.03059	0.499783
6.4	106	6.94638	4.04614	0.508757
6.5	106	6.94619	4.05908	0.51581
6.6	106	6.946	4.07005	0.521483
6.7	106	6.94582	4.07947	0.526135
6.8	106	6.94565	4.08766	0.530012
6.9	106	6.94548	4.09483	0.533287
7	106	6.94532	4.10116	0.536085
7.1	106	6.9451	4.10755	0.539326
7.2	106	6.9448	4.12294	0.544876
7.3	106	6.94451	4.13576	0.549032
7.4	106	6.94424	4.14626	0.552204
7.5	106	6.94399	4.15503	0.554701
7.6	106	6.94375	4.16247	0.556717
7.7	106	6.94352	4.16885	0.558375
7.8	106	6.94331	4.17435	0.559761
7.9	106	6.94311	4.17913	0.560933
8	106	6.94291	4.1833	0.561935
8.1	106	6.94268	4.18641	0.562854
8.2	106	6.94232	4.19778	0.565077
8.3	106	6.94199	4.20774	0.566816
8.4	106	6.94169	4.21586	0.568147
8.5	106	6.94142	4.22258	0.569195
8.6	106	6.94117	4.22821	0.570037
8.7	106	6.94094	4.23295	0.570725
8.8	106	6.94072	4.23697	0.571294
8.9	106	6.94052	4.24036	0.57177
9	106	6.94034	4.24323	0.57217
9.1	106	6.94012	4.24463	0.572442
9.2	106	6.93975	4.25347	0.573421
9.3	106	6.93942	4.26182	0.574222
9.4	106	6.93912	4.26852	0.574819
9.5	106	6.93886	4.27395	0.575274
9.6	106	6.93862	4.2784	0.575628
9.7	106	6.93841	4.28203	0.575908
9.8	106	6.93821	4.28499	0.576131
9.9	106	6.93804	4.28738	0.57631
10	106	6.93788	4.28928	0.576455
10.1	106	6.9377	4.28961	0.57652
10.2	106	6.93734	4.29648	0.576901
10.3	106	6.93702	4.30375	0.577223
10.4	106	6.93674	4.30945	0.577442
10.5	106	6.9365	4.31395	0.577594
10.6	106	6.93628	4.31749	0.577701
10.7	106	6.9361	4.32024	0.577777
10.8	106	6.93594	4.32235	0.577831
10.9	106	6.93579	4.3239	0.57787
11	106	6.93567	4.32498	0.577898
11.1	106	6.93553	4.32458	0.577903
11.2	106	6.9352	4.3297	0.577974
11.3	106	6.93489	4.33616	0.578014
11.4	106	6.93464	4.34108	0.578017
11.5	106	6.93442	4.3448	0.578
11.6	106	6.93424	4.34758	0.577976
11.7	106	6.93408	4.34958	0.577951
11.8	106	6.93395	4.35093	0.577927
11.9	106	6.93384	4.35172	0.577907
12	106	6.93376	4.35204	0.577892
12.1	106	6.93366	4.35106	0.577896
12.2	106	6.93337	4.35456	0.577822
12.3	106	6.93308	4.36034	0.57769
12.4	106	6.93285	4.36458	0.577567
12.5	106	6.93266	4.36762	0.577461
12.6	106	6.93251	4.3697	0.577374
12.7	106	6.93239	4.37099	0.577308
12.8	106	6.93229	4.37162	0.577261
12.9	106	6.93222	4.3717	0.577232
13	106	6.93216	4.37128	0.57722
13.1	106	6.93212	4.36978	0.57725
13.2	106	6.93186	4.37172	0.57714
13.3	106	6.9316	4.37686	0.576908
13.4	106	6.93139	4.38048	0.57672
13.5	106	6.93123	4.38287	0.576575
13.6	106	6.93111	4.38428	0.576472
13.7	106	6.93102	4.38488	0.576405
13.8	106	6.93096	4.38482	0.576371
13.9	106	6.93092	4.38418	0.576366
14	106	6.9309	4.38304	0.576386
14.1	106	6.9309	4.381	0.576455
14.2	106	6.9307	4.38143	0.57638
14.3	106	6.93046	4.38592	0.576103
14.4	106	6.93028	4.38893	0.575894
14.5	106	6.93015	4.39067	0.575749
14.6	106	6.93006	4.39141	0.57566
14.7	106	6.93	4.39133	0.575621
14.8	106	6.92997	4.39056	0.575623
14.9	106	6.92997	4.38921	0.575661
15	106	6.92998	4.38734	0.575729
15.1	106	6.93001	4.38472	0.575843
15.2	106	6.92987	4.3837	0.575843
15.3	106	6.92966	4.38749	0.575567
15.4	106	6.92951	4.38987	0.57537
15.5	106	6.92941	4.39095	0.575251
15.6	106	6.92935	4.39101	0.575199
15.7	106	6.92932	4.39024	0.575202
15.8	106	6.92933	4.38876	0.575251
15.9	106	6.92935	4.38668	0.575339
16	106	6.9294	4.38408	0.575458
16.1	106	6.92947	4.38084	0.575617
16.2	106	6.92938	4.37843	0.575703
16.3	106	6.9292	4.38143	0.575465
16.4	106	6.92908	4.38316	0.575306
16.5	106	6.92901	4.38357	0.57523
16.6	106	6.92899	4.38293	0.575223
16.7	106	6.92899	4.38145	0.575272
16.8	106	6.92903	4.37925	0.575368
16.9	106	6.92908	4.37644	0.5755
17	106	6.92916	4.37312	0.575661
17.1	106	6.92926	4.36922	0.575851
17.2	106	6.92922	4.36551	0.576009
17.3	106	6.92908	4.36763	0.575836
17.4	106	6.92899	4.36869	0.575728
17.5	106	6.92896	4.36842	0.5757
17.6	106	6.92896	4.36708	0.575736
17.7	106	6.929	4.36489	0.575823
17.8	106	6.92906	4.36197	0.575949
17.9	106	6.92915	4.35845	0.576106
18	106	6.92925	4.3544	0.576284
18.1	106	6.92937	4.34983	0.57648
18.2	106	6.9294	4.34496	0.57667
18.3	106	6.92929	4.34611	0.576573
18.4	106	6.92923	4.34652	0.576518
18.5	106	6.92923	4.34557	0.576529
18.6	106	6.92926	4.34355	0.576591
18.7	106	6.92932	4.34066	0.576692
18.8	106	6.92941	4.33706	0.576821
18.9	106	6.92953	4.33286	0.576968
[truncated: 199,001+ more rows]

## Sheet: Fig5B_iRBC_RBC
time	iter	RBC_log	iRBC_log	transmission_investment
0	1	6.9489	#NAME?	NA
0	10	6.9489	#NAME?	NA
0	100	6.9489	#NAME?	NA
0	1000	6.9489	#NAME?	NA
0	101	6.9489	#NAME?	NA
0	102	6.9489	#NAME?	NA
0	103	6.9489	#NAME?	NA
0	104	6.9489	#NAME?	NA
0	105	6.9489	#NAME?	NA
0	106	6.9489	#NAME?	NA
0	107	6.9489	#NAME?	NA
0	108	6.9489	#NAME?	NA
0	109	6.9489	#NAME?	NA
0	11	6.9489	#NAME?	NA
0	110	6.9489	#NAME?	NA
0	111	6.9489	#NAME?	NA
0	112	6.9489	#NAME?	NA
0	113	6.9489	#NAME?	NA
0	114	6.9489	#NAME?	NA
0	115	6.9489	#NAME?	NA
0	116	6.9489	#NAME?	NA
0	117	6.9489	#NAME?	NA
0	118	6.9489	#NAME?	NA
0	119	6.9489	#NAME?	NA
0	12	6.9489	#NAME?	NA
0	120	6.9489	#NAME?	NA
0	121	6.9489	#NAME?	NA
0	122	6.9489	#NAME?	NA
0	123	6.9489	#NAME?	NA
0	124	6.9489	#NAME?	NA
0	125	6.9489	#NAME?	NA
0	126	6.9489	#NAME?	NA
0	127	6.9489	#NAME?	NA
0	128	6.9489	#NAME?	NA
0	129	6.9489	#NAME?	NA
0	13	6.9489	#NAME?	NA
0	130	6.9489	#NAME?	NA
0	131	6.9489	#NAME?	NA
0	132	6.9489	#NAME?	NA
0	133	6.9489	#NAME?	NA
0	134	6.9489	#NAME?	NA
0	135	6.9489	#NAME?	NA
0	136	6.9489	#NAME?	NA
0	137	6.9489	#NAME?	NA
0	138	6.9489	#NAME?	NA
0	139	6.9489	#NAME?	NA
0	14	6.9489	#NAME?	NA
0	140	6.9489	#NAME?	NA
0	141	6.9489	#NAME?	NA
0	142	6.9489	#NAME?	NA
0	143	6.9489	#NAME?	NA
0	144	6.9489	#NAME?	NA
0	145	6.9489	#NAME?	NA
0	146	6.9489	#NAME?	NA
0	147	6.9489	#NAME?	NA
0	148	6.9489	#NAME?	NA
0	149	6.9489	#NAME?	NA
0	15	6.9489	#NAME?	NA
0	150	6.9489	#NAME?	NA
0	151	6.9489	#NAME?	NA
0	152	6.9489	#NAME?	NA
0	153	6.9489	#NAME?	NA
0	154	6.9489	#NAME?	NA
0	155	6.9489	#NAME?	NA
0	156	6.9489	#NAME?	NA
0	157	6.9489	#NAME?	NA
0	158	6.9489	#NAME?	NA
0	159	6.9489	#NAME?	NA
0	16	6.9489	#NAME?	NA
0	160	6.9489	#NAME?	NA
0	161	6.9489	#NAME?	NA
0	162	6.9489	#NAME?	NA
0	163	6.9489	#NAME?	NA
0	164	6.9489	#NAME?	NA
0	165	6.9489	#NAME?	NA
0	166	6.9489	#NAME?	NA
0	167	6.9489	#NAME?	NA
0	168	6.9489	#NAME?	NA
0	169	6.9489	#NAME?	NA
0	17	6.9489	#NAME?	NA
0	170	6.9489	#NAME?	NA
0	171	6.9489	#NAME?	NA
0	172	6.9489	#NAME?	NA
0	173	6.9489	#NAME?	NA
0	174	6.9489	#NAME?	NA
0	175	6.9489	#NAME?	NA
0	176	6.9489	#NAME?	NA
0	177	6.9489	#NAME?	NA
0	178	6.9489	#NAME?	NA
0	179	6.9489	#NAME?	NA
0	18	6.9489	#NAME?	NA
0	180	6.9489	#NAME?	NA
0	181	6.9489	#NAME?	NA
0	182	6.9489	#NAME?	NA
0	183	6.9489	#NAME?	NA
0	184	6.9489	#NAME?	NA
0	185	6.9489	#NAME?	NA
0	186	6.9489	#NAME?	NA
0	187	6.9489	#NAME?	NA
0	188	6.9489	#NAME?	NA
0	189	6.9489	#NAME?	NA
0	19	6.9489	#NAME?	NA
0	190	6.9489	#NAME?	NA
0	191	6.9489	#NAME?	NA
0	192	6.9489	#NAME?	NA
0	193	6.9489	#NAME?	NA
0	194	6.9489	#NAME?	NA
0	195	6.9489	#NAME?	NA
0	196	6.9489	#NAME?	NA
0	197	6.9489	#NAME?	NA
0	198	6.9489	#NAME?	NA
0	199	6.9489	#NAME?	NA
0	2	6.9489	#NAME?	NA
0	20	6.9489	#NAME?	NA
0	200	6.9489	#NAME?	NA
0	201	6.9489	#NAME?	NA
0	202	6.9489	#NAME?	NA
0	203	6.9489	#NAME?	NA
0	204	6.9489	#NAME?	NA
0	205	6.9489	#NAME?	NA
0	206	6.9489	#NAME?	NA
0	207	6.9489	#NAME?	NA
0	208	6.9489	#NAME?	NA
0	209	6.9489	#NAME?	NA
0	21	6.9489	#NAME?	NA
0	210	6.9489	#NAME?	NA
0	211	6.9489	#NAME?	NA
0	212	6.9489	#NAME?	NA
0	213	6.9489	#NAME?	NA
0	214	6.9489	#NAME?	NA
0	215	6.9489	#NAME?	NA
0	216	6.9489	#NAME?	NA
0	217	6.9489	#NAME?	NA
0	218	6.9489	#NAME?	NA
0	219	6.9489	#NAME?	NA
0	22	6.9489	#NAME?	NA
0	220	6.9489	#NAME?	NA
0	221	6.9489	#NAME?	NA
0	222	6.9489	#NAME?	NA
0	223	6.9489	#NAME?	NA
0	224	6.9489	#NAME?	NA
0	225	6.9489	#NAME?	NA
0	226	6.9489	#NAME?	NA
0	227	6.9489	#NAME?	NA
0	228	6.9489	#NAME?	NA
0	229	6.9489	#NAME?	NA
0	23	6.9489	#NAME?	NA
0	230	6.9489	#NAME?	NA
0	231	6.9489	#NAME?	NA
0	232	6.9489	#NAME?	NA
0	233	6.9489	#NAME?	NA
0	234	6.9489	#NAME?	NA
0	235	6.9489	#NAME?	NA
0	236	6.9489	#NAME?	NA
0	237	6.9489	#NAME?	NA
0	238	6.9489	#NAME?	NA
0	239	6.9489	#NAME?	NA
0	24	6.9489	#NAME?	NA
0	240	6.9489	#NAME?	NA
0	241	6.9489	#NAME?	NA
0	242	6.9489	#NAME?	NA
0	243	6.9489	#NAME?	NA
0	244	6.9489	#NAME?	NA
0	245	6.9489	#NAME?	NA
0	246	6.9489	#NAME?	NA
0	247	6.9489	#NAME?	NA
0	248	6.9489	#NAME?	NA
0	249	6.9489	#NAME?	NA
0	25	6.9489	#NAME?	NA
0	250	6.9489	#NAME?	NA
0	251	6.9489	#NAME?	NA
0	252	6.9489	#NAME?	NA
0	253	6.9489	#NAME?	NA
0	254	6.9489	#NAME?	NA
0	255	6.9489	#NAME?	NA
0	256	6.9489	#NAME?	NA
0	257	6.9489	#NAME?	NA
0	258	6.9489	#NAME?	NA
0	259	6.9489	#NAME?	NA
0	26	6.9489	#NAME?	NA
0	260	6.9489	#NAME?	NA
0	261	6.9489	#NAME?	NA
0	262	6.9489	#NAME?	NA
0	263	6.9489	#NAME?	NA
0	264	6.9489	#NAME?	NA
0	265	6.9489	#NAME?	NA
0	266	6.9489	#NAME?	NA
0	267	6.9489	#NAME?	NA
0	268	6.9489	#NAME?	NA
0	269	6.9489	#NAME?	NA
0	27	6.9489	#NAME?	NA
0	270	6.9489	#NAME?	NA
0	271	6.9489	#NAME?	NA
0	272	6.9489	#NAME?	NA
0	273	6.9489	#NAME?	NA
0	274	6.9489	#NAME?	NA
0	275	6.9489	#NAME?	NA
0	276	6.9489	#NAME?	NA
0	277	6.9489	#NAME?	NA
0	278	6.9489	#NAME?	NA
0	279	6.9489	#NAME?	NA
0	28	6.9489	#NAME?	NA
0	280	6.9489	#NAME?	NA
0	281	6.9489	#NAME?	NA
0	282	6.9489	#NAME?	NA
0	283	6.9489	#NAME?	NA
0	284	6.9489	#NAME?	NA
0	285	6.9489	#NAME?	NA
0	286	6.9489	#NAME?	NA
0	287	6.9489	#NAME?	NA
0	288	6.9489	#NAME?	NA
0	289	6.9489	#NAME?	NA
0	29	6.9489	#NAME?	NA
0	290	6.9489	#NAME?	NA
0	291	6.9489	#NAME?	NA
0	292	6.9489	#NAME?	NA
0	293	6.9489	#NAME?	NA
0	294	6.9489	#NAME?	NA
0	295	6.9489	#NAME?	NA
0	296	6.9489	#NAME?	NA
0	297	6.9489	#NAME?	NA
0	298	6.9489	#NAME?	NA
0	299	6.9489	#NAME?	NA
0	3	6.9489	#NAME?	NA
0	30	6.9489	#NAME?	NA
0	300	6.9489	#NAME?	NA
0	301	6.9489	#NAME?	NA
0	302	6.9489	#NAME?	NA
0	303	6.9489	#NAME?	NA
0	304	6.9489	#NAME?	NA
0	305	6.9489	#NAME?	NA
0	306	6.9489	#NAME?	NA
0	307	6.9489	#NAME?	NA
0	308	6.9489	#NAME?	NA
0	309	6.9489	#NAME?	NA
0	31	6.9489	#NAME?	NA
0	310	6.9489	#NAME?	NA
0	311	6.9489	#NAME?	NA
0	312	6.9489	#NAME?	NA
0	313	6.9489	#NAME?	NA
0	314	6.9489	#NAME?	NA
0	315	6.9489	#NAME?	NA
0	316	6.9489	#NAME?	NA
0	317	6.9489	#NAME?	NA
0	318	6.9489	#NAME?	NA
0	319	6.9489	#NAME?	NA
0	32	6.9489	#NAME?	NA
0	320	6.9489	#NAME?	NA
0	321	6.9489	#NAME?	NA
0	322	6.9489	#NAME?	NA
0	323	6.9489	#NAME?	NA
0	324	6.9489	#NAME?	NA
0	325	6.9489	#NAME?	NA
0	326	6.9489	#NAME?	NA
0	327	6.9489	#NAME?	NA
0	328	6.9489	#NAME?	NA
0	329	6.9489	#NAME?	NA
0	33	6.9489	#NAME?	NA
0	330	6.9489	#NAME?	NA
0	331	6.9489	#NAME?	NA
0	332	6.9489	#NAME?	NA
0	333	6.9489	#NAME?	NA
0	334	6.9489	#NAME?	NA
0	335	6.9489	#NAME?	NA
0	336	6.9489	#NAME?	NA
0	337	6.9489	#NAME?	NA
0	338	6.9489	#NAME?	NA
0	339	6.9489	#NAME?	NA
0	34	6.9489	#NAME?	NA
0	340	6.9489	#NAME?	NA
0	341	6.9489	#NAME?	NA
0	342	6.9489	#NAME?	NA
0	343	6.9489	#NAME?	NA
0	344	6.9489	#NAME?	NA
0	345	6.9489	#NAME?	NA
0	346	6.9489	#NAME?	NA
0	347	6.9489	#NAME?	NA
0	348	6.9489	#NAME?	NA
0	349	6.9489	#NAME?	NA
0	35	6.9489	#NAME?	NA
0	350	6.9489	#NAME?	NA
0	351	6.9489	#NAME?	NA
0	352	6.9489	#NAME?	NA
0	353	6.9489	#NAME?	NA
0	354	6.9489	#NAME?	NA
0	355	6.9489	#NAME?	NA
0	356	6.9489	#NAME?	NA
0	357	6.9489	#NAME?	NA
0	358	6.9489	#NAME?	NA
0	359	6.9489	#NAME?	NA
0	36	6.9489	#NAME?	NA
0	360	6.9489	#NAME?	NA
0	361	6.9489	#NAME?	NA
0	362	6.9489	#NAME?	NA
0	363	6.9489	#NAME?	NA
0	364	6.9489	#NAME?	NA
0	365	6.9489	#NAME?	NA
0	366	6.9489	#NAME?	NA
0	367	6.9489	#NAME?	NA
0	368	6.9489	#NAME?	NA
0	369	6.9489	#NAME?	NA
0	37	6.9489	#NAME?	NA
0	370	6.9489	#NAME?	NA
0	371	6.9489	#NAME?	NA
0	372	6.9489	#NAME?	NA
0	373	6.9489	#NAME?	NA
0	374	6.9489	#NAME?	NA
0	375	6.9489	#NAME?	NA
0	376	6.9489	#NAME?	NA
0	377	6.9489	#NAME?	NA
0	378	6.9489	#NAME?	NA
0	379	6.9489	#NAME?	NA
0	38	6.9489	#NAME?	NA
0	380	6.9489	#NAME?	NA
0	381	6.9489	#NAME?	NA
0	382	6.9489	#NAME?	NA
0	383	6.9489	#NAME?	NA
0	384	6.9489	#NAME?	NA
0	385	6.9489	#NAME?	NA
0	386	6.9489	#NAME?	NA
0	387	6.9489	#NAME?	NA
0	388	6.9489	#NAME?	NA
0	389	6.9489	#NAME?	NA
0	39	6.9489	#NAME?	NA
0	390	6.9489	#NAME?	NA
0	391	6.9489	#NAME?	NA
0	392	6.9489	#NAME?	NA
0	393	6.9489	#NAME?	NA
0	394	6.9489	#NAME?	NA
0	395	6.9489	#NAME?	NA
0	396	6.9489	#NAME?	NA
0	397	6.9489	#NAME?	NA
0	398	6.9489	#NAME?	NA
0	399	6.9489	#NAME?	NA
0	4	6.9489	#NAME?	NA
0	40	6.9489	#NAME?	NA
0	400	6.9489	#NAME?	NA
0	401	6.9489	#NAME?	NA
0	402	6.9489	#NAME?	NA
0	403	6.9489	#NAME?	NA
0	404	6.9489	#NAME?	NA
0	405	6.9489	#NAME?	NA
0	406	6.9489	#NAME?	NA
0	407	6.9489	#NAME?	NA
0	408	6.9489	#NAME?	NA
0	409	6.9489	#NAME?	NA
0	41	6.9489	#NAME?	NA
0	410	6.9489	#NAME?	NA
0	411	6.9489	#NAME?	NA
0	412	6.9489	#NAME?	NA
0	413	6.9489	#NAME?	NA
0	414	6.9489	#NAME?	NA
0	415	6.9489	#NAME?	NA
0	416	6.9489	#NAME?	NA
0	417	6.9489	#NAME?	NA
0	418	6.9489	#NAME?	NA
0	419	6.9489	#NAME?	NA
0	42	6.9489	#NAME?	NA
0	420	6.9489	#NAME?	NA
0	421	6.9489	#NAME?	NA
0	422	6.9489	#NAME?	NA
0	423	6.9489	#NAME?	NA
0	424	6.9489	#NAME?	NA
0	425	6.9489	#NAME?	NA
0	426	6.9489	#NAME?	NA
0	427	6.9489	#NAME?	NA
0	428	6.9489	#NAME?	NA
0	429	6.9489	#NAME?	NA
0	43	6.9489	#NAME?	NA
0	430	6.9489	#NAME?	NA
0	431	6.9489	#NAME?	NA
0	432	6.9489	#NAME?	NA
0	433	6.9489	#NAME?	NA
0	434	6.9489	#NAME?	NA
0	435	6.9489	#NAME?	NA
0	436	6.9489	#NAME?	NA
0	437	6.9489	#NAME?	NA
0	438	6.9489	#NAME?	NA
0	439	6.9489	#NAME?	NA
0	44	6.9489	#NAME?	NA
0	440	6.9489	#NAME?	NA
0	441	6.9489	#NAME?	NA
0	442	6.9489	#NAME?	NA
0	443	6.9489	#NAME?	NA
0	444	6.9489	#NAME?	NA
0	445	6.9489	#NAME?	NA
0	446	6.9489	#NAME?	NA
0	447	6.9489	#NAME?	NA
0	448	6.9489	#NAME?	NA
0	449	6.9489	#NAME?	NA
0	45	6.9489	#NAME?	NA
0	450	6.9489	#NAME?	NA
0	451	6.9489	#NAME?	NA
0	452	6.9489	#NAME?	NA
0	453	6.9489	#NAME?	NA
0	454	6.9489	#NAME?	NA
0	455	6.9489	#NAME?	NA
0	456	6.9489	#NAME?	NA
0	457	6.9489	#NAME?	NA
0	458	6.9489	#NAME?	NA
0	459	6.9489	#NAME?	NA
0	46	6.9489	#NAME?	NA
0	460	6.9489	#NAME?	NA
0	461	6.9489	#NAME?	NA
0	462	6.9489	#NAME?	NA
0	463	6.9489	#NAME?	NA
0	464	6.9489	#NAME?	NA
0	465	6.9489	#NAME?	NA
0	466	6.9489	#NAME?	NA
0	467	6.9489	#NAME?	NA
0	468	6.9489	#NAME?	NA
0	469	6.9489	#NAME?	NA
0	47	6.9489	#NAME?	NA
0	470	6.9489	#NAME?	NA
0	471	6.9489	#NAME?	NA
0	472	6.9489	#NAME?	NA
0	473	6.9489	#NAME?	NA
0	474	6.9489	#NAME?	NA
0	475	6.9489	#NAME?	NA
0	476	6.9489	#NAME?	NA
0	477	6.9489	#NAME?	NA
0	478	6.9489	#NAME?	NA
0	479	6.9489	#NAME?	NA
0	48	6.9489	#NAME?	NA
0	480	6.9489	#NAME?	NA
0	481	6.9489	#NAME?	NA
0	482	6.9489	#NAME?	NA
0	483	6.9489	#NAME?	NA
0	484	6.9489	#NAME?	NA
0	485	6.9489	#NAME?	NA
0	486	6.9489	#NAME?	NA
0	487	6.9489	#NAME?	NA
0	488	6.9489	#NAME?	NA
0	489	6.9489	#NAME?	NA
0	49	6.9489	#NAME?	NA
0	490	6.9489	#NAME?	NA
0	491	6.9489	#NAME?	NA
0	492	6.9489	#NAME?	NA
0	493	6.9489	#NAME?	NA
0	494	6.9489	#NAME?	NA
0	495	6.9489	#NAME?	NA
0	496	6.9489	#NAME?	NA
0	497	6.9489	#NAME?	NA
0	498	6.9489	#NAME?	NA
0	499	6.9489	#NAME?	NA
0	5	6.9489	#NAME?	NA
0	50	6.9489	#NAME?	NA
0	500	6.9489	#NAME?	NA
0	501	6.9489	#NAME?	NA
0	502	6.9489	#NAME?	NA
0	503	6.9489	#NAME?	NA
0	504	6.9489	#NAME?	NA
0	505	6.9489	#NAME?	NA
0	506	6.9489	#NAME?	NA
0	507	6.9489	#NAME?	NA
0	508	6.9489	#NAME?	NA
0	509	6.9489	#NAME?	NA
0	51	6.9489	#NAME?	NA
0	510	6.9489	#NAME?	NA
0	511	6.9489	#NAME?	NA
0	512	6.9489	#NAME?	NA
0	513	6.9489	#NAME?	NA
0	514	6.9489	#NAME?	NA
0	515	6.9489	#NAME?	NA
0	516	6.9489	#NAME?	NA
0	517	6.9489	#NAME?	NA
0	518	6.9489	#NAME?	NA
0	519	6.9489	#NAME?	NA
0	52	6.9489	#NAME?	NA
0	520	6.9489	#NAME?	NA
0	521	6.9489	#NAME?	NA
0	522	6.9489	#NAME?	NA
0	523	6.9489	#NAME?	NA
0	524	6.9489	#NAME?	NA
0	525	6.9489	#NAME?	NA
0	526	6.9489	#NAME?	NA
0	527	6.9489	#NAME?	NA
0	528	6.9489	#NAME?	NA
0	529	6.9489	#NAME?	NA
0	53	6.9489	#NAME?	NA
0	530	6.9489	#NAME?	NA
0	531	6.9489	#NAME?	NA
0	532	6.9489	#NAME?	NA
0	533	6.9489	#NAME?	NA
0	534	6.9489	#NAME?	NA
0	535	6.9489	#NAME?	NA
0	536	6.9489	#NAME?	NA
0	537	6.9489	#NAME?	NA
0	538	6.9489	#NAME?	NA
0	539	6.9489	#NAME?	NA
0	54	6.9489	#NAME?	NA
0	540	6.9489	#NAME?	NA
0	541	6.9489	#NAME?	NA
0	542	6.9489	#NAME?	NA
0	543	6.9489	#NAME?	NA
0	544	6.9489	#NAME?	NA
0	545	6.9489	#NAME?	NA
0	546	6.9489	#NAME?	NA
0	547	6.9489	#NAME?	NA
0	548	6.9489	#NAME?	NA
0	549	6.9489	#NAME?	NA
0	55	6.9489	#NAME?	NA
0	550	6.9489	#NAME?	NA
0	551	6.9489	#NAME?	NA
0	552	6.9489	#NAME?	NA
0	553	6.9489	#NAME?	NA
0	554	6.9489	#NAME?	NA
0	555	6.9489	#NAME?	NA
0	556	6.9489	#NAME?	NA
0	557	6.9489	#NAME?	NA
0	558	6.9489	#NAME?	NA
0	559	6.9489	#NAME?	NA
0	56	6.9489	#NAME?	NA
0	560	6.9489	#NAME?	NA
0	561	6.9489	#NAME?	NA
0	562	6.9489	#NAME?	NA
0	563	6.9489	#NAME?	NA
0	564	6.9489	#NAME?	NA
0	565	6.9489	#NAME?	NA
0	566	6.9489	#NAME?	NA
0	567	6.9489	#NAME?	NA
0	568	6.9489	#NAME?	NA
0	569	6.9489	#NAME?	NA
0	57	6.9489	#NAME?	NA
0	570	6.9489	#NAME?	NA
0	571	6.9489	#NAME?	NA
0	572	6.9489	#NAME?	NA
0	573	6.9489	#NAME?	NA
0	574	6.9489	#NAME?	NA
0	575	6.9489	#NAME?	NA
0	576	6.9489	#NAME?	NA
0	577	6.9489	#NAME?	NA
0	578	6.9489	#NAME?	NA
0	579	6.9489	#NAME?	NA
0	58	6.9489	#NAME?	NA
0	580	6.9489	#NAME?	NA
0	581	6.9489	#NAME?	NA
0	582	6.9489	#NAME?	NA
0	583	6.9489	#NAME?	NA
0	584	6.9489	#NAME?	NA
0	585	6.9489	#NAME?	NA
0	586	6.9489	#NAME?	NA
0	587	6.9489	#NAME?	NA
0	588	6.9489	#NAME?	NA
0	589	6.9489	#NAME?	NA
0	59	6.9489	#NAME?	NA
0	590	6.9489	#NAME?	NA
0	591	6.9489	#NAME?	NA
0	592	6.9489	#NAME?	NA
0	593	6.9489	#NAME?	NA
0	594	6.9489	#NAME?	NA
0	595	6.9489	#NAME?	NA
0	596	6.9489	#NAME?	NA
0	597	6.9489	#NAME?	NA
0	598	6.9489	#NAME?	NA
0	599	6.9489	#NAME?	NA
0	6	6.9489	#NAME?	NA
0	60	6.9489	#NAME?	NA
0	600	6.9489	#NAME?	NA
0	601	6.9489	#NAME?	NA
0	602	6.9489	#NAME?	NA
0	603	6.9489	#NAME?	NA
0	604	6.9489	#NAME?	NA
0	605	6.9489	#NAME?	NA
0	606	6.9489	#NAME?	NA
0	607	6.9489	#NAME?	NA
0	608	6.9489	#NAME?	NA
0	609	6.9489	#NAME?	NA
0	61	6.9489	#NAME?	NA
0	610	6.9489	#NAME?	NA
0	611	6.9489	#NAME?	NA
0	612	6.9489	#NAME?	NA
0	613	6.9489	#NAME?	NA
0	614	6.9489	#NAME?	NA
0	615	6.9489	#NAME?	NA
0	616	6.9489	#NAME?	NA
0	617	6.9489	#NAME?	NA
0	618	6.9489	#NAME?	NA
0	619	6.9489	#NAME?	NA
0	62	6.9489	#NAME?	NA
0	620	6.9489	#NAME?	NA
0	621	6.9489	#NAME?	NA
0	622	6.9489	#NAME?	NA
0	623	6.9489	#NAME?	NA
0	624	6.9489	#NAME?	NA
0	625	6.9489	#NAME?	NA
0	626	6.9489	#NAME?	NA
0	627	6.9489	#NAME?	NA
0	628	6.9489	#NAME?	NA
0	629	6.9489	#NAME?	NA
0	63	6.9489	#NAME?	NA
0	630	6.9489	#NAME?	NA
0	631	6.9489	#NAME?	NA
0	632	6.9489	#NAME?	NA
0	633	6.9489	#NAME?	NA
0	634	6.9489	#NAME?	NA
0	635	6.9489	#NAME?	NA
0	636	6.9489	#NAME?	NA
0	637	6.9489	#NAME?	NA
0	638	6.9489	#NAME?	NA
0	639	6.9489	#NAME?	NA
0	64	6.9489	#NAME?	NA
0	640	6.9489	#NAME?	NA
0	641	6.9489	#NAME?	NA
0	642	6.9489	#NAME?	NA
0	643	6.9489	#NAME?	NA
0	644	6.9489	#NAME?	NA
0	645	6.9489	#NAME?	NA
0	646	6.9489	#NAME?	NA
0	647	6.9489	#NAME?	NA
0	648	6.9489	#NAME?	NA
0	649	6.9489	#NAME?	NA
0	65	6.9489	#NAME?	NA
0	650	6.9489	#NAME?	NA
0	651	6.9489	#NAME?	NA
0	652	6.9489	#NAME?	NA
0	653	6.9489	#NAME?	NA
0	654	6.9489	#NAME?	NA
0	655	6.9489	#NAME?	NA
0	656	6.9489	#NAME?	NA
0	657	6.9489	#NAME?	NA
0	658	6.9489	#NAME?	NA
0	659	6.9489	#NAME?	NA
0	66	6.9489	#NAME?	NA
0	660	6.9489	#NAME?	NA
0	661	6.9489	#NAME?	NA
0	662	6.9489	#NAME?	NA
0	663	6.9489	#NAME?	NA
0	664	6.9489	#NAME?	NA
0	665	6.9489	#NAME?	NA
0	666	6.9489	#NAME?	NA
0	667	6.9489	#NAME?	NA
0	668	6.9489	#NAME?	NA
0	669	6.9489	#NAME?	NA
0	67	6.9489	#NAME?	NA
0	670	6.9489	#NAME?	NA
0	671	6.9489	#NAME?	NA
0	672	6.9489	#NAME?	NA
0	673	6.9489	#NAME?	NA
0	674	6.9489	#NAME?	NA
0	675	6.9489	#NAME?	NA
0	676	6.9489	#NAME?	NA
0	677	6.9489	#NAME?	NA
0	678	6.9489	#NAME?	NA
0	679	6.9489	#NAME?	NA
0	68	6.9489	#NAME?	NA
0	680	6.9489	#NAME?	NA
0	681	6.9489	#NAME?	NA
0	682	6.9489	#NAME?	NA
0	683	6.9489	#NAME?	NA
0	684	6.9489	#NAME?	NA
0	685	6.9489	#NAME?	NA
0	686	6.9489	#NAME?	NA
0	687	6.9489	#NAME?	NA
0	688	6.9489	#NAME?	NA
0	689	6.9489	#NAME?	NA
0	69	6.9489	#NAME?	NA
0	690	6.9489	#NAME?	NA
0	691	6.9489	#NAME?	NA
0	692	6.9489	#NAME?	NA
0	693	6.9489	#NAME?	NA
0	694	6.9489	#NAME?	NA
0	695	6.9489	#NAME?	NA
0	696	6.9489	#NAME?	NA
0	697	6.9489	#NAME?	NA
0	698	6.9489	#NAME?	NA
0	699	6.9489	#NAME?	NA
0	7	6.9489	#NAME?	NA
0	70	6.9489	#NAME?	NA
0	700	6.9489	#NAME?	NA
0	701	6.9489	#NAME?	NA
0	702	6.9489	#NAME?	NA
0	703	6.9489	#NAME?	NA
0	704	6.9489	#NAME?	NA
0	705	6.9489	#NAME?	NA
0	706	6.9489	#NAME?	NA
0	707	6.9489	#NAME?	NA
0	708	6.9489	#NAME?	NA
0	709	6.9489	#NAME?	NA
0	71	6.9489	#NAME?	NA
0	710	6.9489	#NAME?	NA
0	711	6.9489	#NAME?	NA
0	712	6.9489	#NAME?	NA
0	713	6.9489	#NAME?	NA
0	714	6.9489	#NAME?	NA
0	715	6.9489	#NAME?	NA
0	716	6.9489	#NAME?	NA
0	717	6.9489	#NAME?	NA
0	718	6.9489	#NAME?	NA
0	719	6.9489	#NAME?	NA
0	72	6.9489	#NAME?	NA
0	720	6.9489	#NAME?	NA
0	721	6.9489	#NAME?	NA
0	722	6.9489	#NAME?	NA
0	723	6.9489	#NAME?	NA
0	724	6.9489	#NAME?	NA
0	725	6.9489	#NAME?	NA
0	726	6.9489	#NAME?	NA
0	727	6.9489	#NAME?	NA
0	728	6.9489	#NAME?	NA
0	729	6.9489	#NAME?	NA
0	73	6.9489	#NAME?	NA
0	730	6.9489	#NAME?	NA
0	731	6.9489	#NAME?	NA
0	732	6.9489	#NAME?	NA
0	733	6.9489	#NAME?	NA
0	734	6.9489	#NAME?	NA
0	735	6.9489	#NAME?	NA
0	736	6.9489	#NAME?	NA
0	737	6.9489	#NAME?	NA
0	738	6.9489	#NAME?	NA
0	739	6.9489	#NAME?	NA
0	74	6.9489	#NAME?	NA
0	740	6.9489	#NAME?	NA
0	741	6.9489	#NAME?	NA
0	742	6.9489	#NAME?	NA
0	743	6.9489	#NAME?	NA
0	744	6.9489	#NAME?	NA
0	745	6.9489	#NAME?	NA
0	746	6.9489	#NAME?	NA
0	747	6.9489	#NAME?	NA
0	748	6.9489	#NAME?	NA
0	749	6.9489	#NAME?	NA
0	75	6.9489	#NAME?	NA
0	750	6.9489	#NAME?	NA
0	751	6.9489	#NAME?	NA
0	752	6.9489	#NAME?	NA
0	753	6.9489	#NAME?	NA
0	754	6.9489	#NAME?	NA
0	755	6.9489	#NAME?	NA
0	756	6.9489	#NAME?	NA
0	757	6.9489	#NAME?	NA
0	758	6.9489	#NAME?	NA
0	759	6.9489	#NAME?	NA
0	76	6.9489	#NAME?	NA
0	760	6.9489	#NAME?	NA
0	761	6.9489	#NAME?	NA
0	762	6.9489	#NAME?	NA
0	763	6.9489	#NAME?	NA
0	764	6.9489	#NAME?	NA
0	765	6.9489	#NAME?	NA
0	766	6.9489	#NAME?	NA
0	767	6.9489	#NAME?	NA
0	768	6.9489	#NAME?	NA
0	769	6.9489	#NAME?	NA
0	77	6.9489	#NAME?	NA
0	770	6.9489	#NAME?	NA
0	771	6.9489	#NAME?	NA
0	772	6.9489	#NAME?	NA
0	773	6.9489	#NAME?	NA
0	774	6.9489	#NAME?	NA
0	775	6.9489	#NAME?	NA
0	776	6.9489	#NAME?	NA
0	777	6.9489	#NAME?	NA
0	778	6.9489	#NAME?	NA
0	779	6.9489	#NAME?	NA
0	78	6.9489	#NAME?	NA
0	780	6.9489	#NAME?	NA
0	781	6.9489	#NAME?	NA
0	782	6.9489	#NAME?	NA
0	783	6.9489	#NAME?	NA
0	784	6.9489	#NAME?	NA
0	785	6.9489	#NAME?	NA
0	786	6.9489	#NAME?	NA
0	787	6.9489	#NAME?	NA
0	788	6.9489	#NAME?	NA
0	789	6.9489	#NAME?	NA
0	79	6.9489	#NAME?	NA
0	790	6.9489	#NAME?	NA
0	791	6.9489	#NAME?	NA
0	792	6.9489	#NAME?	NA
0	793	6.9489	#NAME?	NA
0	794	6.9489	#NAME?	NA
0	795	6.9489	#NAME?	NA
0	796	6.9489	#NAME?	NA
0	797	6.9489	#NAME?	NA
0	798	6.9489	#NAME?	NA
0	799	6.9489	#NAME?	NA
0	8	6.9489	#NAME?	NA
0	80	6.9489	#NAME?	NA
0	800	6.9489	#NAME?	NA
0	801	6.9489	#NAME?	NA
0	802	6.9489	#NAME?	NA
0	803	6.9489	#NAME?	NA
0	804	6.9489	#NAME?	NA
0	805	6.9489	#NAME?	NA
0	806	6.9489	#NAME?	NA
0	807	6.9489	#NAME?	NA
0	808	6.9489	#NAME?	NA
0	809	6.9489	#NAME?	NA
0	81	6.9489	#NAME?	NA
0	810	6.9489	#NAME?	NA
0	811	6.9489	#NAME?	NA
0	812	6.9489	#NAME?	NA
0	813	6.9489	#NAME?	NA
0	814	6.9489	#NAME?	NA
0	815	6.9489	#NAME?	NA
0	816	6.9489	#NAME?	NA
0	817	6.9489	#NAME?	NA
0	818	6.9489	#NAME?	NA
0	819	6.9489	#NAME?	NA
0	82	6.9489	#NAME?	NA
0	820	6.9489	#NAME?	NA
0	821	6.9489	#NAME?	NA
0	822	6.9489	#NAME?	NA
0	823	6.9489	#NAME?	NA
0	824	6.9489	#NAME?	NA
0	825	6.9489	#NAME?	NA
0	826	6.9489	#NAME?	NA
0	827	6.9489	#NAME?	NA
0	828	6.9489	#NAME?	NA
0	829	6.9489	#NAME?	NA
0	83	6.9489	#NAME?	NA
0	830	6.9489	#NAME?	NA
0	831	6.9489	#NAME?	NA
0	832	6.9489	#NAME?	NA
0	833	6.9489	#NAME?	NA
0	834	6.9489	#NAME?	NA
0	835	6.9489	#NAME?	NA
0	836	6.9489	#NAME?	NA
0	837	6.9489	#NAME?	NA
0	838	6.9489	#NAME?	NA
0	839	6.9489	#NAME?	NA
0	84	6.9489	#NAME?	NA
0	840	6.9489	#NAME?	NA
0	841	6.9489	#NAME?	NA
0	842	6.9489	#NAME?	NA
0	843	6.9489	#NAME?	NA
0	844	6.9489	#NAME?	NA
0	845	6.9489	#NAME?	NA
0	846	6.9489	#NAME?	NA
0	847	6.9489	#NAME?	NA
0	848	6.9489	#NAME?	NA
0	849	6.9489	#NAME?	NA
0	85	6.9489	#NAME?	NA
0	850	6.9489	#NAME?	NA
0	851	6.9489	#NAME?	NA
0	852	6.9489	#NAME?	NA
0	853	6.9489	#NAME?	NA
0	854	6.9489	#NAME?	NA
0	855	6.9489	#NAME?	NA
0	856	6.9489	#NAME?	NA
0	857	6.9489	#NAME?	NA
0	858	6.9489	#NAME?	NA
0	859	6.9489	#NAME?	NA
0	86	6.9489	#NAME?	NA
0	860	6.9489	#NAME?	NA
0	861	6.9489	#NAME?	NA
0	862	6.9489	#NAME?	NA
0	863	6.9489	#NAME?	NA
0	864	6.9489	#NAME?	NA
0	865	6.9489	#NAME?	NA
0	866	6.9489	#NAME?	NA
0	867	6.9489	#NAME?	NA
0	868	6.9489	#NAME?	NA
0	869	6.9489	#NAME?	NA
0	87	6.9489	#NAME?	NA
0	870	6.9489	#NAME?	NA
0	871	6.9489	#NAME?	NA
0	872	6.9489	#NAME?	NA
0	873	6.9489	#NAME?	NA
0	874	6.9489	#NAME?	NA
0	875	6.9489	#NAME?	NA
0	876	6.9489	#NAME?	NA
0	877	6.9489	#NAME?	NA
0	878	6.9489	#NAME?	NA
0	879	6.9489	#NAME?	NA
0	88	6.9489	#NAME?	NA
0	880	6.9489	#NAME?	NA
0	881	6.9489	#NAME?	NA
0	882	6.9489	#NAME?	NA
0	883	6.9489	#NAME?	NA
0	884	6.9489	#NAME?	NA
0	885	6.9489	#NAME?	NA
0	886	6.9489	#NAME?	NA
0	887	6.9489	#NAME?	NA
0	888	6.9489	#NAME?	NA
0	889	6.9489	#NAME?	NA
0	89	6.9489	#NAME?	NA
0	890	6.9489	#NAME?	NA
0	891	6.9489	#NAME?	NA
0	892	6.9489	#NAME?	NA
0	893	6.9489	#NAME?	NA
0	894	6.9489	#NAME?	NA
0	895	6.9489	#NAME?	NA
0	896	6.9489	#NAME?	NA
0	897	6.9489	#NAME?	NA
0	898	6.9489	#NAME?	NA
0	899	6.9489	#NAME?	NA
0	9	6.9489	#NAME?	NA
0	90	6.9489	#NAME?	NA
0	900	6.9489	#NAME?	NA
0	901	6.9489	#NAME?	NA
0	902	6.9489	#NAME?	NA
0	903	6.9489	#NAME?	NA
0	904	6.9489	#NAME?	NA
0	905	6.9489	#NAME?	NA
0	906	6.9489	#NAME?	NA
0	907	6.9489	#NAME?	NA
0	908	6.9489	#NAME?	NA
0	909	6.9489	#NAME?	NA
0	91	6.9489	#NAME?	NA
0	910	6.9489	#NAME?	NA
0	911	6.9489	#NAME?	NA
0	912	6.9489	#NAME?	NA
0	913	6.9489	#NAME?	NA
0	914	6.9489	#NAME?	NA
0	915	6.9489	#NAME?	NA
0	916	6.9489	#NAME?	NA
0	917	6.9489	#NAME?	NA
0	918	6.9489	#NAME?	NA
0	919	6.9489	#NAME?	NA
0	92	6.9489	#NAME?	NA
0	920	6.9489	#NAME?	NA
0	921	6.9489	#NAME?	NA
0	922	6.9489	#NAME?	NA
0	923	6.9489	#NAME?	NA
0	924	6.9489	#NAME?	NA
0	925	6.9489	#NAME?	NA
0	926	6.9489	#NAME?	NA
0	927	6.9489	#NAME?	NA
0	928	6.9489	#NAME?	NA
0	929	6.9489	#NAME?	NA
0	93	6.9489	#NAME?	NA
0	930	6.9489	#NAME?	NA
0	931	6.9489	#NAME?	NA
0	932	6.9489	#NAME?	NA
0	933	6.9489	#NAME?	NA
0	934	6.9489	#NAME?	NA
0	935	6.9489	#NAME?	NA
0	936	6.9489	#NAME?	NA
0	937	6.9489	#NAME?	NA
0	938	6.9489	#NAME?	NA
0	939	6.9489	#NAME?	NA
0	94	6.9489	#NAME?	NA
0	940	6.9489	#NAME?	NA
0	941	6.9489	#NAME?	NA
0	942	6.9489	#NAME?	NA
0	943	6.9489	#NAME?	NA
0	944	6.9489	#NAME?	NA
0	945	6.9489	#NAME?	NA
0	946	6.9489	#NAME?	NA
0	947	6.9489	#NAME?	NA
0	948	6.9489	#NAME?	NA
0	949	6.9489	#NAME?	NA
0	95	6.9489	#NAME?	NA
0	950	6.9489	#NAME?	NA
0	951	6.9489	#NAME?	NA
0	952	6.9489	#NAME?	NA
0	953	6.9489	#NAME?	NA
0	954	6.9489	#NAME?	NA
0	955	6.9489	#NAME?	NA
0	956	6.9489	#NAME?	NA
0	957	6.9489	#NAME?	NA
0	958	6.9489	#NAME?	NA
0	959	6.9489	#NAME?	NA
0	96	6.9489	#NAME?	NA
0	960	6.9489	#NAME?	NA
0	961	6.9489	#NAME?	NA
0	962	6.9489	#NAME?	NA
0	963	6.9489	#NAME?	NA
0	964	6.9489	#NAME?	NA
0	965	6.9489	#NAME?	NA
0	966	6.9489	#NAME?	NA
0	967	6.9489	#NAME?	NA
0	968	6.9489	#NAME?	NA
0	969	6.9489	#NAME?	NA
0	97	6.9489	#NAME?	NA
0	970	6.9489	#NAME?	NA
0	971	6.9489	#NAME?	NA
0	972	6.9489	#NAME?	NA
0	973	6.9489	#NAME?	NA
0	974	6.9489	#NAME?	NA
0	975	6.9489	#NAME?	NA
0	976	6.9489	#NAME?	NA
0	977	6.9489	#NAME?	NA
0	978	6.9489	#NAME?	NA
0	979	6.9489	#NAME?	NA
0	98	6.9489	#NAME?	NA
0	980	6.9489	#NAME?	NA
0	981	6.9489	#NAME?	NA
0	982	6.9489	#NAME?	NA
0	983	6.9489	#NAME?	NA
0	984	6.9489	#NAME?	NA
0	985	6.9489	#NAME?	NA
0	986	6.9489	#NAME?	NA
0	987	6.9489	#NAME?	NA
0	988	6.9489	#NAME?	NA
0	989	6.9489	#NAME?	NA
0	99	6.9489	#NAME?	NA
0	990	6.9489	#NAME?	NA
0	991	6.9489	#NAME?	NA
0	992	6.9489	#NAME?	NA
0	993	6.9489	#NAME?	NA
0	994	6.9489	#NAME?	NA
0	995	6.9489	#NAME?	NA
0	996	6.9489	#NAME?	NA
0	997	6.9489	#NAME?	NA
0	998	6.9489	#NAME?	NA
0	999	6.9489	#NAME?	NA
0.1	1	6.9489	1.72482	0
0.1	10	6.9489	1.70777	0
0.1	100	6.9489	1.70456	0
0.1	1000	6.9489	1.70872	0
0.1	101	6.9489	1.70127	0
0.1	102	6.9489	1.7295	0
0.1	103	6.9489	1.72052	0
0.1	104	6.9489	1.6899	0
0.1	105	6.9489	1.68752	0
0.1	106	6.9489	1.70527	0
0.1	107	6.9489	1.70258	0
0.1	108	6.9489	1.73242	0
0.1	109	6.9489	1.7241	0
0.1	11	6.9489	1.7008	0
0.1	110	6.9489	1.68928	0
0.1	111	6.9489	1.68711	0
0.1	112	6.9489	1.70545	0
0.1	113	6.9489	1.7035	0
0.1	114	6.9489	1.7339	0
0.1	115	6.9489	1.72071	0
0.1	116	6.9489	1.69267	0
0.1	117	6.9489	1.69057	0
0.1	118	6.9489	1.70528	0
0.1	119	6.9489	1.70228	0
0.1	12	6.9489	1.73115	0
0.1	120	6.9489	1.73116	0
0.1	121	6.9489	1.72382	0
0.1	122	6.9489	1.69081	0
0.1	123	6.9489	1.68874	0
0.1	124	6.9489	1.70786	0
0.1	125	6.9489	1.70389	0
0.1	126	6.9489	1.73242	0
0.1	127	6.9489	1.72058	0
0.1	128	6.9489	1.69371	0
0.1	129	6.9489	1.68861	0
0.1	13	6.9489	1.71973	0
0.1	130	6.9489	1.70646	0
0.1	131	6.9489	1.70406	0
0.1	132	6.9489	1.73531	0
0.1	133	6.9489	1.72038	0
0.1	134	6.9489	1.68895	0
0.1	135	6.9489	1.68964	0
0.1	136	6.9489	1.70468	0
0.1	137	6.9489	1.7027	0
0.1	138	6.9489	1.72697	0
0.1	139	6.9489	1.72062	0
0.1	14	6.9489	1.68946	0
0.1	140	6.9489	1.69009	0
0.1	141	6.9489	1.68823	0
0.1	142	6.9489	1.70537	0
0.1	143	6.9489	1.70253	0
0.1	144	6.9489	1.731	0
0.1	145	6.9489	1.71954	0
0.1	146	6.9489	1.6896	0
0.1	147	6.9489	1.68947	0
0.1	148	6.9489	1.70458	0
0.1	149	6.9489	1.7045	0
0.1	15	6.9489	1.68841	0
0.1	150	6.9489	1.73142	0
0.1	151	6.9489	1.72153	0
0.1	152	6.9489	1.69117	0
0.1	153	6.9489	1.689	0
0.1	154	6.9489	1.70673	0
0.1	155	6.9489	1.70231	0
0.1	156	6.9489	1.73194	0
0.1	157	6.9489	1.72104	0
0.1	158	6.9489	1.69036	0
0.1	159	6.9489	1.68901	0
0.1	16	6.9489	1.70247	0
0.1	160	6.9489	1.70593	0
0.1	161	6.9489	1.70565	0
0.1	162	6.9489	1.73814	0
0.1	163	6.9489	1.71879	0
0.1	164	6.9489	1.69014	0
0.1	165	6.9489	1.68986	0
0.1	166	6.9489	1.70529	0
0.1	167	6.9489	1.7014	0
0.1	168	6.9489	1.73471	0
0.1	169	6.9489	1.72257	0
0.1	17	6.9489	1.70171	0
0.1	170	6.9489	1.68944	0
0.1	171	6.9489	1.6907	0
0.1	172	6.9489	1.70197	0
0.1	173	6.9489	1.70223	0
0.1	174	6.9489	1.73167	0
0.1	175	6.9489	1.72424	0
0.1	176	6.9489	1.68965	0
0.1	177	6.9489	1.68605	0
0.1	178	6.9489	1.70586	0
0.1	179	6.9489	1.70361	0
0.1	18	6.9489	1.72874	0
0.1	180	6.9489	1.72954	0
0.1	181	6.9489	1.72229	0
0.1	182	6.9489	1.69267	0
0.1	183	6.9489	1.68677	0
0.1	184	6.9489	1.70653	0
0.1	185	6.9489	1.70488	0
0.1	186	6.9489	1.73089	0
0.1	187	6.9489	1.71866	0
0.1	188	6.9489	1.68745	0
0.1	189	6.9489	1.69063	0
0.1	19	6.9489	1.7197	0
0.1	190	6.9489	1.70696	0
0.1	191	6.9489	1.70645	0
0.1	192	6.9489	1.72823	0
0.1	193	6.9489	1.71451	0
0.1	194	6.9489	1.68953	0
0.1	195	6.9489	1.68758	0
0.1	196	6.9489	1.70494	0
0.1	197	6.9489	1.70555	0
0.1	198	6.9489	1.73207	0
0.1	199	6.9489	1.71957	0
0.1	2	6.9489	1.69096	0
0.1	20	6.9489	1.69266	0
0.1	200	6.9489	1.68837	0
0.1	201	6.9489	1.68857	0
0.1	202	6.9489	1.7037	0
0.1	203	6.9489	1.70086	0
0.1	204	6.9489	1.73275	0
0.1	205	6.9489	1.72492	0
0.1	206	6.9489	1.69238	0
0.1	207	6.9489	1.68815	0
0.1	208	6.9489	1.70704	0
0.1	209	6.9489	1.70359	0
0.1	21	6.9489	1.68934	0
0.1	210	6.9489	1.73157	0
0.1	211	6.9489	1.71864	0
0.1	212	6.9489	1.69278	0
0.1	213	6.9489	1.68741	0
0.1	214	6.9489	1.7104	0
0.1	215	6.9489	1.70352	0
0.1	216	6.9489	1.72962	0
0.1	217	6.9489	1.72205	0
0.1	218	6.9489	1.69025	0
0.1	219	6.9489	1.69069	0
0.1	22	6.9489	1.70218	0
0.1	220	6.9489	1.70676	0
0.1	221	6.9489	1.70624	0
0.1	222	6.9489	1.73567	0
0.1	223	6.9489	1.72445	0
0.1	224	6.9489	1.69168	0
0.1	225	6.9489	1.68982	0
0.1	226	6.9489	1.70444	0
0.1	227	6.9489	1.70715	0
0.1	228	6.9489	1.73186	0
0.1	229	6.9489	1.72078	0
0.1	23	6.9489	1.70059	0
0.1	230	6.9489	1.68994	0
0.1	231	6.9489	1.69055	0
0.1	232	6.9489	1.70691	0
0.1	233	6.9489	1.70412	0
0.1	234	6.9489	1.73006	0
0.1	235	6.9489	1.72222	0
0.1	236	6.9489	1.68798	0
0.1	237	6.9489	1.68745	0
0.1	238	6.9489	1.70353	0
0.1	239	6.9489	1.70196	0
0.1	24	6.9489	1.72797	0
0.1	240	6.9489	1.72679	0
0.1	241	6.9489	1.72144	0
0.1	242	6.9489	1.68944	0
0.1	243	6.9489	1.68966	0
0.1	244	6.9489	1.70663	0
0.1	245	6.9489	1.70206	0
0.1	246	6.9489	1.73126	0
0.1	247	6.9489	1.72063	0
0.1	248	6.9489	1.68952	0
0.1	249	6.9489	1.68617	0
0.1	25	6.9489	1.72391	0
0.1	250	6.9489	1.70596	0
0.1	251	6.9489	1.69761	0
0.1	252	6.9489	1.72951	0
0.1	253	6.9489	1.72337	0
0.1	254	6.9489	1.68841	0
0.1	255	6.9489	1.68461	0
0.1	256	6.9489	1.70499	0
0.1	257	6.9489	1.70274	0
0.1	258	6.9489	1.73205	0
0.1	259	6.9489	1.72245	0
0.1	26	6.9489	1.69073	0
0.1	260	6.9489	1.68992	0
0.1	261	6.9489	1.68693	0
0.1	262	6.9489	1.70442	0
0.1	263	6.9489	1.70327	0
0.1	264	6.9489	1.73368	0
0.1	265	6.9489	1.7212	0
0.1	266	6.9489	1.69089	0
0.1	267	6.9489	1.68751	0
0.1	268	6.9489	1.7057	0
0.1	269	6.9489	1.70167	0
0.1	27	6.9489	1.69108	0
0.1	270	6.9489	1.73243	0
0.1	271	6.9489	1.72109	0
0.1	272	6.9489	1.69009	0
0.1	273	6.9489	1.6897	0
0.1	274	6.9489	1.70316	0
0.1	275	6.9489	1.70406	0
0.1	276	6.9489	1.7315	0
0.1	277	6.9489	1.72066	0
0.1	278	6.9489	1.6876	0
0.1	279	6.9489	1.68931	0
0.1	28	6.9489	1.70591	0
0.1	280	6.9489	1.70492	0
0.1	281	6.9489	1.70752	0
0.1	282	6.9489	1.73244	0
0.1	283	6.9489	1.71905	0
0.1	284	6.9489	1.6893	0
0.1	285	6.9489	1.68357	0
0.1	286	6.9489	1.70561	0
0.1	287	6.9489	1.69988	0
0.1	288	6.9489	1.73143	0
0.1	289	6.9489	1.72147	0
0.1	29	6.9489	1.70193	0
0.1	290	6.9489	1.69002	0
0.1	291	6.9489	1.68666	0
0.1	292	6.9489	1.70477	0
0.1	293	6.9489	1.70062	0
0.1	294	6.9489	1.72952	0
0.1	295	6.9489	1.72204	0
0.1	296	6.9489	1.69051	0
0.1	297	6.9489	1.68888	0
0.1	298	6.9489	1.70748	0
0.1	299	6.9489	1.70179	0
0.1	3	6.9489	1.68806	0
0.1	30	6.9489	1.73031	0
0.1	300	6.9489	1.7303	0
0.1	301	6.9489	1.72116	0
0.1	302	6.9489	1.68854	0
0.1	303	6.9489	1.68876	0
0.1	304	6.9489	1.7061	0
0.1	305	6.9489	1.70211	0
0.1	306	6.9489	1.73131	0
0.1	307	6.9489	1.72088	0
0.1	308	6.9489	1.6884	0
0.1	309	6.9489	1.68719	0
0.1	31	6.9489	1.72049	0
0.1	310	6.9489	1.70883	0
0.1	311	6.9489	1.6993	0
0.1	312	6.9489	1.73199	0
0.1	313	6.9489	1.72137	0
0.1	314	6.9489	1.68811	0
0.1	315	6.9489	1.692	0
0.1	316	6.9489	1.7086	0
0.1	317	6.9489	1.70334	0
0.1	318	6.9489	1.73671	0
0.1	319	6.9489	1.7185	0
0.1	32	6.9489	1.69012	0
0.1	320	6.9489	1.68985	0
0.1	321	6.9489	1.69087	0
0.1	322	6.9489	1.70465	0
0.1	323	6.9489	1.70133	0
0.1	324	6.9489	1.73183	0
0.1	325	6.9489	1.71838	0
0.1	326	6.9489	1.6896	0
0.1	327	6.9489	1.692	0
0.1	328	6.9489	1.70708	0
0.1	329	6.9489	1.70343	0
0.1	33	6.9489	1.68993	0
0.1	330	6.9489	1.73405	0
0.1	331	6.9489	1.71884	0
0.1	332	6.9489	1.69091	0
0.1	333	6.9489	1.68946	0
0.1	334	6.9489	1.70989	0
0.1	335	6.9489	1.70473	0
0.1	336	6.9489	1.73419	0
0.1	337	6.9489	1.72112	0
0.1	338	6.9489	1.68609	0
0.1	339	6.9489	1.69028	0
0.1	34	6.9489	1.7063	0
0.1	340	6.9489	1.70572	0
0.1	341	6.9489	1.70089	0
0.1	342	6.9489	1.73274	0
0.1	343	6.9489	1.71834	0
0.1	344	6.9489	1.69018	0
0.1	345	6.9489	1.68634	0
0.1	346	6.9489	1.70836	0
0.1	347	6.9489	1.70221	0
0.1	348	6.9489	1.73101	0
0.1	349	6.9489	1.71926	0
0.1	35	6.9489	1.70333	0
0.1	350	6.9489	1.69038	0
0.1	351	6.9489	1.68983	0
0.1	352	6.9489	1.71226	0
0.1	353	6.9489	1.70398	0
0.1	354	6.9489	1.73053	0
0.1	355	6.9489	1.72246	0
0.1	356	6.9489	1.68889	0
0.1	357	6.9489	1.68798	0
0.1	358	6.9489	1.70559	0
0.1	359	6.9489	1.69983	0
0.1	36	6.9489	1.73109	0
0.1	360	6.9489	1.73096	0
0.1	361	6.9489	1.72407	0
0.1	362	6.9489	1.68811	0
0.1	363	6.9489	1.68849	0
0.1	364	6.9489	1.70586	0
0.1	365	6.9489	1.701	0
0.1	366	6.9489	1.73203	0
0.1	367	6.9489	1.71936	0
0.1	368	6.9489	1.69173	0
0.1	369	6.9489	1.68678	0
0.1	37	6.9489	1.72204	0
0.1	370	6.9489	1.7056	0
0.1	371	6.9489	1.70232	0
0.1	372	6.9489	1.73535	0
0.1	373	6.9489	1.72189	0
0.1	374	6.9489	1.69093	0
0.1	375	6.9489	1.69002	0
0.1	376	6.9489	1.70507	0
0.1	377	6.9489	1.70516	0
0.1	378	6.9489	1.73138	0
0.1	379	6.9489	1.72546	0
0.1	38	6.9489	1.68966	0
0.1	380	6.9489	1.68761	0
0.1	381	6.9489	1.68867	0
0.1	382	6.9489	1.70645	0
0.1	383	6.9489	1.7004	0
0.1	384	6.9489	1.73754	0
0.1	385	6.9489	1.72237	0
0.1	386	6.9489	1.68982	0
0.1	387	6.9489	1.68994	0
0.1	388	6.9489	1.70575	0
0.1	389	6.9489	1.69971	0
0.1	39	6.9489	1.68929	0
0.1	390	6.9489	1.73473	0
0.1	391	6.9489	1.72066	0
0.1	392	6.9489	1.69065	0
0.1	393	6.9489	1.69042	0
0.1	394	6.9489	1.70683	0
0.1	395	6.9489	1.70659	0
0.1	396	6.9489	1.73281	0
0.1	397	6.9489	1.7216	0
0.1	398	6.9489	1.69311	0
0.1	399	6.9489	1.68942	0
0.1	4	6.9489	1.70607	0
0.1	40	6.9489	1.70323	0
0.1	400	6.9489	1.70513	0
0.1	401	6.9489	1.70297	0
0.1	402	6.9489	1.72729	0
0.1	403	6.9489	1.72269	0
0.1	404	6.9489	1.69127	0
0.1	405	6.9489	1.68872	0
0.1	406	6.9489	1.70615	0
0.1	407	6.9489	1.70226	0
0.1	408	6.9489	1.72876	0
0.1	409	6.9489	1.72153	0
0.1	41	6.9489	1.7027	0
0.1	410	6.9489	1.68895	0
0.1	411	6.9489	1.6925	0
0.1	412	6.9489	1.70634	0
0.1	413	6.9489	1.70269	0
0.1	414	6.9489	1.73209	0
0.1	415	6.9489	1.72393	0
0.1	416	6.9489	1.69137	0
0.1	417	6.9489	1.68974	0
0.1	418	6.9489	1.70613	0
0.1	419	6.9489	1.7051	0
0.1	42	6.9489	1.73055	0
0.1	420	6.9489	1.73238	0
0.1	421	6.9489	1.71899	0
0.1	422	6.9489	1.6898	0
0.1	423	6.9489	1.68765	0
0.1	424	6.9489	1.70437	0
0.1	425	6.9489	1.70301	0
0.1	426	6.9489	1.73024	0
0.1	427	6.9489	1.72098	0
0.1	428	6.9489	1.69023	0
0.1	429	6.9489	1.68719	0
0.1	43	6.9489	1.72132	0
0.1	430	6.9489	1.70581	0
0.1	431	6.9489	1.70186	0
0.1	432	6.9489	1.72941	0
0.1	433	6.9489	1.71833	0
0.1	434	6.9489	1.69056	0
0.1	435	6.9489	1.69068	0
0.1	436	6.9489	1.70842	0
0.1	437	6.9489	1.70187	0
0.1	438	6.9489	1.73388	0
0.1	439	6.9489	1.72386	0
0.1	44	6.9489	1.69149	0
0.1	440	6.9489	1.68918	0
0.1	441	6.9489	1.68669	0
0.1	442	6.9489	1.7061	0
0.1	443	6.9489	1.70315	0
0.1	444	6.9489	1.73149	0
0.1	445	6.9489	1.71858	0
0.1	446	6.9489	1.69119	0
0.1	447	6.9489	1.68712	0
0.1	448	6.9489	1.70814	0
0.1	449	6.9489	1.70234	0
0.1	45	6.9489	1.68673	0
0.1	450	6.9489	1.73575	0
0.1	451	6.9489	1.72521	0
0.1	452	6.9489	1.68737	0
0.1	453	6.9489	1.68847	0
0.1	454	6.9489	1.70687	0
0.1	455	6.9489	1.70164	0
0.1	456	6.9489	1.73302	0
0.1	457	6.9489	1.72304	0
0.1	458	6.9489	1.69289	0
0.1	459	6.9489	1.68953	0
0.1	46	6.9489	1.70661	0
0.1	460	6.9489	1.7025	0
0.1	461	6.9489	1.69976	0
0.1	462	6.9489	1.73282	0
0.1	463	6.9489	1.71848	0
0.1	464	6.9489	1.69148	0
0.1	465	6.9489	1.68825	0
0.1	466	6.9489	1.70527	0
0.1	467	6.9489	1.70229	0
0.1	468	6.9489	1.73088	0
0.1	469	6.9489	1.72175	0
0.1	47	6.9489	1.70267	0
0.1	470	6.9489	1.68989	0
0.1	471	6.9489	1.68925	0
0.1	472	6.9489	1.70571	0
0.1	473	6.9489	1.70071	0
0.1	474	6.9489	1.72956	0
0.1	475	6.9489	1.72244	0
0.1	476	6.9489	1.69284	0
0.1	477	6.9489	1.68719	0
0.1	478	6.9489	1.70344	0
0.1	479	6.9489	1.70497	0
0.1	48	6.9489	1.73242	0
0.1	480	6.9489	1.73398	0
0.1	481	6.9489	1.72221	0
0.1	482	6.9489	1.69076	0
0.1	483	6.9489	1.69039	0
0.1	484	6.9489	1.70558	0
0.1	485	6.9489	1.69841	0
0.1	486	6.9489	1.73177	0
0.1	487	6.9489	1.72283	0
0.1	488	6.9489	1.68844	0
0.1	489	6.9489	1.6909	0
0.1	49	6.9489	1.72351	0
0.1	490	6.9489	1.70374	0
0.1	491	6.9489	1.7023	0
0.1	492	6.9489	1.7323	0
0.1	493	6.9489	1.72211	0
0.1	494	6.9489	1.68823	0
0.1	495	6.9489	1.68815	0
0.1	496	6.9489	1.70724	0
0.1	497	6.9489	1.70261	0
0.1	498	6.9489	1.73112	0
0.1	499	6.9489	1.72252	0
0.1	5	6.9489	1.70235	0
0.1	50	6.9489	1.68759	0
0.1	500	6.9489	1.68905	0
0.1	501	6.9489	1.68989	0
0.1	502	6.9489	1.70455	0
0.1	503	6.9489	1.7053	0
0.1	504	6.9489	1.72691	0
0.1	505	6.9489	1.72193	0
0.1	506	6.9489	1.69008	0
0.1	507	6.9489	1.68798	0
0.1	508	6.9489	1.70895	0
0.1	509	6.9489	1.69942	0
0.1	51	6.9489	1.6889	0
0.1	510	6.9489	1.73168	0
0.1	511	6.9489	1.71736	0
0.1	512	6.9489	1.6903	0
0.1	513	6.9489	1.68889	0
0.1	514	6.9489	1.70193	0
0.1	515	6.9489	1.70365	0
0.1	516	6.9489	1.72639	0
0.1	517	6.9489	1.72136	0
0.1	518	6.9489	1.68916	0
0.1	519	6.9489	1.68525	0
0.1	52	6.9489	1.7047	0
0.1	520	6.9489	1.7077	0
0.1	521	6.9489	1.70461	0
0.1	522	6.9489	1.73924	0
0.1	523	6.9489	1.71892	0
0.1	524	6.9489	1.69149	0
0.1	525	6.9489	1.69231	0
0.1	526	6.9489	1.7046	0
0.1	527	6.9489	1.70308	0
0.1	528	6.9489	1.733	0
0.1	529	6.9489	1.72009	0
0.1	53	6.9489	1.70319	0
0.1	530	6.9489	1.68983	0
0.1	531	6.9489	1.68798	0
0.1	532	6.9489	1.70423	0
0.1	533	6.9489	1.7051	0
0.1	534	6.9489	1.7316	0
0.1	535	6.9489	1.72218	0
0.1	536	6.9489	1.69009	0
0.1	537	6.9489	1.68941	0
0.1	538	6.9489	1.70881	0
0.1	539	6.9489	1.70047	0
0.1	54	6.9489	1.73755	0
0.1	540	6.9489	1.73107	0
0.1	541	6.9489	1.71973	0
0.1	542	6.9489	1.68783	0
0.1	543	6.9489	1.6917	0
0.1	544	6.9489	1.70564	0
0.1	545	6.9489	1.70296	0
0.1	546	6.9489	1.72931	0
0.1	547	6.9489	1.72206	0
0.1	548	6.9489	1.68902	0
0.1	549	6.9489	1.68942	0
0.1	55	6.9489	1.72231	0
0.1	550	6.9489	1.70747	0
0.1	551	6.9489	1.70397	0
0.1	552	6.9489	1.73389	0
0.1	553	6.9489	1.71499	0
0.1	554	6.9489	1.68901	0
0.1	555	6.9489	1.69077	0
0.1	556	6.9489	1.71	0
0.1	557	6.9489	1.7031	0
0.1	558	6.9489	1.73165	0
0.1	559	6.9489	1.7184	0
0.1	56	6.9489	1.69334	0
0.1	560	6.9489	1.68969	0
0.1	561	6.9489	1.68709	0
0.1	562	6.9489	1.70651	0
0.1	563	6.9489	1.70341	0
0.1	564	6.9489	1.73265	0
0.1	565	6.9489	1.72125	0
0.1	566	6.9489	1.69489	0
0.1	567	6.9489	1.69232	0
0.1	568	6.9489	1.70704	0
0.1	569	6.9489	1.70029	0
0.1	57	6.9489	1.68816	0
0.1	570	6.9489	1.73004	0
0.1	571	6.9489	1.72265	0
0.1	572	6.9489	1.68874	0
0.1	573	6.9489	1.68707	0
0.1	574	6.9489	1.70538	0
0.1	575	6.9489	1.70653	0
0.1	576	6.9489	1.73061	0
0.1	577	6.9489	1.72082	0
0.1	578	6.9489	1.69122	0
0.1	579	6.9489	1.68935	0
0.1	58	6.9489	1.70588	0
0.1	580	6.9489	1.70821	0
0.1	581	6.9489	1.70231	0
0.1	582	6.9489	1.73513	0
0.1	583	6.9489	1.72448	0
0.1	584	6.9489	1.69036	0
0.1	585	6.9489	1.68819	0
0.1	586	6.9489	1.70309	0
0.1	587	6.9489	1.70506	0
0.1	588	6.9489	1.73069	0
0.1	589	6.9489	1.72094	0
0.1	59	6.9489	1.70626	0
0.1	590	6.9489	1.6897	0
0.1	591	6.9489	1.68959	0
0.1	592	6.9489	1.70625	0
0.1	593	6.9489	1.70498	0
0.1	594	6.9489	1.73615	0
0.1	595	6.9489	1.71979	0
0.1	596	6.9489	1.69272	0
0.1	597	6.9489	1.68866	0
0.1	598	6.9489	1.70374	0
0.1	599	6.9489	1.69982	0
0.1	6	6.9489	1.72597	0
0.1	60	6.9489	1.73615	0
0.1	600	6.9489	1.73524	0
0.1	601	6.9489	1.719	0
0.1	602	6.9489	1.69153	0
0.1	603	6.9489	1.69206	0
0.1	604	6.9489	1.70493	0
0.1	605	6.9489	1.70391	0
0.1	606	6.9489	1.7316	0
0.1	607	6.9489	1.72117	0
0.1	608	6.9489	1.69041	0
0.1	609	6.9489	1.68946	0
0.1	61	6.9489	1.72192	0
0.1	610	6.9489	1.70425	0
0.1	611	6.9489	1.70327	0
0.1	612	6.9489	1.73195	0
0.1	613	6.9489	1.72345	0
0.1	614	6.9489	1.68741	0
0.1	615	6.9489	1.68849	0
0.1	616	6.9489	1.70558	0
0.1	617	6.9489	1.70407	0
0.1	618	6.9489	1.73522	0
0.1	619	6.9489	1.71965	0
0.1	62	6.9489	1.69103	0
0.1	620	6.9489	1.69046	0
0.1	621	6.9489	1.68777	0
0.1	622	6.9489	1.7085	0
0.1	623	6.9489	1.7031	0
0.1	624	6.9489	1.72987	0
0.1	625	6.9489	1.72635	0
0.1	626	6.9489	1.68784	0
0.1	627	6.9489	1.68732	0
0.1	628	6.9489	1.70405	0
0.1	629	6.9489	1.70371	0
0.1	63	6.9489	1.68827	0
0.1	630	6.9489	1.73362	0
0.1	631	6.9489	1.72251	0
0.1	632	6.9489	1.69142	0
0.1	633	6.9489	1.68925	0
0.1	634	6.9489	1.70521	0
0.1	635	6.9489	1.7041	0
0.1	636	6.9489	1.73149	0
0.1	637	6.9489	1.722	0
0.1	638	6.9489	1.68958	0
0.1	639	6.9489	1.69235	0
0.1	64	6.9489	1.70543	0
0.1	640	6.9489	1.70549	0
0.1	641	6.9489	1.70281	0
0.1	642	6.9489	1.73204	0
0.1	643	6.9489	1.71984	0
0.1	644	6.9489	1.68957	0
0.1	645	6.9489	1.68677	0
0.1	646	6.9489	1.70067	0
0.1	647	6.9489	1.69839	0
0.1	648	6.9489	1.7324	0
0.1	649	6.9489	1.72067	0
0.1	65	6.9489	1.70513	0
0.1	650	6.9489	1.68982	0
0.1	651	6.9489	1.69153	0
0.1	652	6.9489	1.70567	0
0.1	653	6.9489	1.70186	0
0.1	654	6.9489	1.73356	0
0.1	655	6.9489	1.72099	0
0.1	656	6.9489	1.68957	0
0.1	657	6.9489	1.68828	0
0.1	658	6.9489	1.70713	0
0.1	659	6.9489	1.70147	0
0.1	66	6.9489	1.72973	0
0.1	660	6.9489	1.7359	0
0.1	661	6.9489	1.72318	0
0.1	662	6.9489	1.68747	0
0.1	663	6.9489	1.68941	0
0.1	664	6.9489	1.70525	0
0.1	665	6.9489	1.7047	0
0.1	666	6.9489	1.73084	0
0.1	667	6.9489	1.71945	0
0.1	668	6.9489	1.69132	0
0.1	669	6.9489	1.68724	0
0.1	67	6.9489	1.7236	0
0.1	670	6.9489	1.70249	0
0.1	671	6.9489	1.7094	0
0.1	672	6.9489	1.73182	0
0.1	673	6.9489	1.72301	0
0.1	674	6.9489	1.69159	0
0.1	675	6.9489	1.68775	0
0.1	676	6.9489	1.70693	0
0.1	677	6.9489	1.69708	0
0.1	678	6.9489	1.73517	0
0.1	679	6.9489	1.72049	0
0.1	68	6.9489	1.692	0
0.1	680	6.9489	1.68867	0
0.1	681	6.9489	1.68989	0
0.1	682	6.9489	1.7045	0
0.1	683	6.9489	1.70066	0
0.1	684	6.9489	1.73102	0
0.1	685	6.9489	1.72173	0
0.1	686	6.9489	1.68892	0
0.1	687	6.9489	1.68991	0
0.1	688	6.9489	1.70542	0
0.1	689	6.9489	1.70473	0
0.1	69	6.9489	1.69081	0
0.1	690	6.9489	1.73275	0
0.1	691	6.9489	1.72172	0
0.1	692	6.9489	1.68859	0
0.1	693	6.9489	1.69069	0
0.1	694	6.9489	1.70641	0
0.1	695	6.9489	1.70105	0
0.1	696	6.9489	1.72971	0
0.1	697	6.9489	1.72232	0
0.1	698	6.9489	1.69087	0
0.1	699	6.9489	1.68828	0
0.1	7	6.9489	1.72142	0
0.1	70	6.9489	1.70958	0
0.1	700	6.9489	1.70555	0
0.1	701	6.9489	1.70053	0
0.1	702	6.9489	1.73063	0
0.1	703	6.9489	1.7197	0
0.1	704	6.9489	1.69218	0
0.1	705	6.9489	1.6878	0
0.1	706	6.9489	1.70746	0
0.1	707	6.9489	1.70296	0
0.1	708	6.9489	1.73429	0
0.1	709	6.9489	1.72341	0
0.1	71	6.9489	1.7037	0
0.1	710	6.9489	1.69098	0
0.1	711	6.9489	1.69072	0
0.1	712	6.9489	1.70293	0
0.1	713	6.9489	1.69978	0
0.1	714	6.9489	1.73394	0
0.1	715	6.9489	1.72124	0
0.1	716	6.9489	1.68804	0
0.1	717	6.9489	1.68879	0
0.1	718	6.9489	1.70672	0
0.1	719	6.9489	1.69803	0
0.1	72	6.9489	1.73401	0
0.1	720	6.9489	1.73249	0
0.1	721	6.9489	1.72033	0
0.1	722	6.9489	1.69063	0
0.1	723	6.9489	1.68938	0
0.1	724	6.9489	1.70946	0
0.1	725	6.9489	1.70566	0
0.1	726	6.9489	1.72966	0
0.1	727	6.9489	1.72053	0
0.1	728	6.9489	1.68901	0
0.1	729	6.9489	1.69109	0
0.1	73	6.9489	1.7214	0
0.1	730	6.9489	1.70599	0
0.1	731	6.9489	1.70051	0
0.1	732	6.9489	1.72969	0
0.1	733	6.9489	1.7196	0
0.1	734	6.9489	1.68664	0
0.1	735	6.9489	1.68909	0
0.1	736	6.9489	1.70536	0
0.1	737	6.9489	1.70319	0
0.1	738	6.9489	1.73269	0
0.1	739	6.9489	1.72049	0
0.1	74	6.9489	1.68826	0
0.1	740	6.9489	1.68975	0
0.1	741	6.9489	1.68813	0
0.1	742	6.9489	1.70699	0
0.1	743	6.9489	1.69804	0
0.1	744	6.9489	1.72896	0
0.1	745	6.9489	1.7258	0
0.1	746	6.9489	1.69103	0
0.1	747	6.9489	1.68734	0
0.1	748	6.9489	1.70474	0
0.1	749	6.9489	1.70247	0
0.1	75	6.9489	1.68763	0
0.1	750	6.9489	1.7307	0
0.1	751	6.9489	1.72185	0
0.1	752	6.9489	1.6885	0
0.1	753	6.9489	1.68941	0
0.1	754	6.9489	1.70584	0
0.1	755	6.9489	1.70232	0
0.1	756	6.9489	1.7336	0
0.1	757	6.9489	1.72225	0
0.1	758	6.9489	1.68797	0
0.1	759	6.9489	1.68604	0
0.1	76	6.9489	1.70571	0
0.1	760	6.9489	1.7036	0
0.1	761	6.9489	1.70613	0
0.1	762	6.9489	1.73575	0
0.1	763	6.9489	1.71974	0
0.1	764	6.9489	1.68918	0
0.1	765	6.9489	1.68814	0
0.1	766	6.9489	1.70586	0
0.1	767	6.9489	1.70502	0
0.1	768	6.9489	1.7354	0
0.1	769	6.9489	1.72362	0
0.1	77	6.9489	1.69888	0
0.1	770	6.9489	1.68732	0
0.1	771	6.9489	1.68683	0
0.1	772	6.9489	1.70588	0
0.1	773	6.9489	1.70394	0
0.1	774	6.9489	1.73134	0
0.1	775	6.9489	1.72212	0
0.1	776	6.9489	1.69006	0
0.1	777	6.9489	1.69055	0
0.1	778	6.9489	1.7053	0
0.1	779	6.9489	1.70141	0
0.1	78	6.9489	1.73554	0
0.1	780	6.9489	1.73013	0
0.1	781	6.9489	1.72471	0
0.1	782	6.9489	1.68991	0
0.1	783	6.9489	1.68943	0
0.1	784	6.9489	1.70513	0
0.1	785	6.9489	1.70082	0
0.1	786	6.9489	1.73098	0
0.1	787	6.9489	1.72029	0
0.1	788	6.9489	1.69005	0
0.1	789	6.9489	1.68944	0
0.1	79	6.9489	1.72044	0
0.1	790	6.9489	1.70751	0
0.1	791	6.9489	1.70252	0
0.1	792	6.9489	1.73349	0
0.1	793	6.9489	1.72031	0
0.1	794	6.9489	1.69166	0
0.1	795	6.9489	1.68679	0
0.1	796	6.9489	1.70473	0
0.1	797	6.9489	1.70125	0
0.1	798	6.9489	1.72909	0
0.1	799	6.9489	1.72126	0
0.1	8	6.9489	1.68916	0
0.1	80	6.9489	1.6897	0
0.1	800	6.9489	1.688	0
0.1	801	6.9489	1.68674	0
0.1	802	6.9489	1.70567	0
0.1	803	6.9489	1.70193	0
0.1	804	6.9489	1.73196	0
0.1	805	6.9489	1.72252	0
0.1	806	6.9489	1.69107	0
0.1	807	6.9489	1.6899	0
0.1	808	6.9489	1.70552	0
0.1	809	6.9489	1.70145	0
0.1	81	6.9489	1.68712	0
0.1	810	6.9489	1.73462	0
0.1	811	6.9489	1.71828	0
0.1	812	6.9489	1.68999	0
0.1	813	6.9489	1.68902	0
0.1	814	6.9489	1.70567	0
0.1	815	6.9489	1.7025	0
0.1	816	6.9489	1.73289	0
0.1	817	6.9489	1.72085	0
0.1	818	6.9489	1.6904	0
0.1	819	6.9489	1.68853	0
0.1	82	6.9489	1.7046	0
0.1	820	6.9489	1.70734	0
0.1	821	6.9489	1.70303	0
0.1	822	6.9489	1.73424	0
0.1	823	6.9489	1.72181	0
0.1	824	6.9489	1.68877	0
0.1	825	6.9489	1.68985	0
0.1	826	6.9489	1.70789	0
0.1	827	6.9489	1.70513	0
0.1	828	6.9489	1.73118	0
0.1	829	6.9489	1.72453	0
0.1	83	6.9489	1.70068	0
0.1	830	6.9489	1.6877	0
0.1	831	6.9489	1.69025	0
0.1	832	6.9489	1.70616	0
0.1	833	6.9489	1.70161	0
0.1	834	6.9489	1.73333	0
0.1	835	6.9489	1.72179	0
0.1	836	6.9489	1.69138	0
0.1	837	6.9489	1.69076	0
0.1	838	6.9489	1.70774	0
0.1	839	6.9489	1.70234	0
0.1	84	6.9489	1.72904	0
0.1	840	6.9489	1.73425	0
0.1	841	6.9489	1.72095	0
0.1	842	6.9489	1.69289	0
0.1	843	6.9489	1.68634	0
0.1	844	6.9489	1.70692	0
0.1	845	6.9489	1.70491	0
0.1	846	6.9489	1.73581	0
0.1	847	6.9489	1.71641	0
0.1	848	6.9489	1.69058	0
0.1	849	6.9489	1.68767	0
0.1	85	6.9489	1.72213	0
0.1	850	6.9489	1.70692	0
0.1	851	6.9489	1.7069	0
0.1	852	6.9489	1.73598	0
0.1	853	6.9489	1.72608	0
0.1	854	6.9489	1.69106	0
0.1	855	6.9489	1.68751	0
0.1	856	6.9489	1.7064	0
0.1	857	6.9489	1.70115	0
0.1	858	6.9489	1.73345	0
0.1	859	6.9489	1.72075	0
0.1	86	6.9489	1.68954	0
0.1	860	6.9489	1.68842	0
0.1	861	6.9489	1.68545	0
0.1	862	6.9489	1.70305	0
0.1	863	6.9489	1.70131	0
0.1	864	6.9489	1.72877	0
0.1	865	6.9489	1.72015	0
0.1	866	6.9489	1.687	0
0.1	867	6.9489	1.68904	0
0.1	868	6.9489	1.70594	0
0.1	869	6.9489	1.70684	0
0.1	87	6.9489	1.69001	0
0.1	870	6.9489	1.73322	0
0.1	871	6.9489	1.72208	0
0.1	872	6.9489	1.68879	0
0.1	873	6.9489	1.68601	0
0.1	874	6.9489	1.70783	0
0.1	875	6.9489	1.70405	0
0.1	876	6.9489	1.73042	0
0.1	877	6.9489	1.71808	0
0.1	878	6.9489	1.6903	0
0.1	879	6.9489	1.68866	0
0.1	88	6.9489	1.70604	0
0.1	880	6.9489	1.70505	0
0.1	881	6.9489	1.70172	0
0.1	882	6.9489	1.73044	0
0.1	883	6.9489	1.72144	0
0.1	884	6.9489	1.69111	0
0.1	885	6.9489	1.68777	0
0.1	886	6.9489	1.70361	0
0.1	887	6.9489	1.70059	0
0.1	888	6.9489	1.73434	0
0.1	889	6.9489	1.71957	0
0.1	89	6.9489	1.70224	0
0.1	890	6.9489	1.69136	0
0.1	891	6.9489	1.68875	0
0.1	892	6.9489	1.70317	0
0.1	893	6.9489	1.70298	0
0.1	894	6.9489	1.73393	0
0.1	895	6.9489	1.72059	0
0.1	896	6.9489	1.69156	0
0.1	897	6.9489	1.68812	0
0.1	898	6.9489	1.70607	0
0.1	899	6.9489	1.70035	0
0.1	9	6.9489	1.68978	0
0.1	90	6.9489	1.73714	0
0.1	900	6.9489	1.73322	0
0.1	901	6.9489	1.72179	0
0.1	902	6.9489	1.68866	0
0.1	903	6.9489	1.69018	0
0.1	904	6.9489	1.70482	0
0.1	905	6.9489	1.70466	0
0.1	906	6.9489	1.73665	0
0.1	907	6.9489	1.72205	0
0.1	908	6.9489	1.69269	0
0.1	909	6.9489	1.68865	0
0.1	91	6.9489	1.72223	0
0.1	910	6.9489	1.70274	0
0.1	911	6.9489	1.70257	0
0.1	912	6.9489	1.72715	0
0.1	913	6.9489	1.72319	0
0.1	914	6.9489	1.69071	0
0.1	915	6.9489	1.68632	0
0.1	916	6.9489	1.70563	0
0.1	917	6.9489	1.70057	0
0.1	918	6.9489	1.73013	0
0.1	919	6.9489	1.72095	0
0.1	92	6.9489	1.6898	0
0.1	920	6.9489	1.68975	0
0.1	921	6.9489	1.68844	0
0.1	922	6.9489	1.7058	0
0.1	923	6.9489	1.70709	0
0.1	924	6.9489	1.72996	0
0.1	925	6.9489	1.72298	0
0.1	926	6.9489	1.68689	0
0.1	927	6.9489	1.68815	0
0.1	928	6.9489	1.70322	0
0.1	929	6.9489	1.70068	0
0.1	93	6.9489	1.68782	0
0.1	930	6.9489	1.73807	0
0.1	931	6.9489	1.72171	0
0.1	932	6.9489	1.68988	0
0.1	933	6.9489	1.68842	0
0.1	934	6.9489	1.70633	0
0.1	935	6.9489	1.70408	0
0.1	936	6.9489	1.73223	0
0.1	937	6.9489	1.72358	0
0.1	938	6.9489	1.68928	0
0.1	939	6.9489	1.69275	0
0.1	94	6.9489	1.70668	0
0.1	940	6.9489	1.70496	0
0.1	941	6.9489	1.70021	0
0.1	942	6.9489	1.72944	0
0.1	943	6.9489	1.72393	0
0.1	944	6.9489	1.6916	0
0.1	945	6.9489	1.69007	0
0.1	946	6.9489	1.70492	0
0.1	947	6.9489	1.70135	0
0.1	948	6.9489	1.73143	0
0.1	949	6.9489	1.71859	0
0.1	95	6.9489	1.70073	0
0.1	950	6.9489	1.68876	0
0.1	951	6.9489	1.68785	0
0.1	952	6.9489	1.70529	0
0.1	953	6.9489	1.7055	0
0.1	954	6.9489	1.73234	0
0.1	955	6.9489	1.72242	0
0.1	956	6.9489	1.68978	0
0.1	957	6.9489	1.68732	0
0.1	958	6.9489	1.70545	0
0.1	959	6.9489	1.69991	0
0.1	96	6.9489	1.73136	0
0.1	960	6.9489	1.73336	0
0.1	961	6.9489	1.71964	0
0.1	962	6.9489	1.69143	0
0.1	963	6.9489	1.68921	0
0.1	964	6.9489	1.70469	0
0.1	965	6.9489	1.70156	0
0.1	966	6.9489	1.73239	0
0.1	967	6.9489	1.72064	0
0.1	968	6.9489	1.68811	0
0.1	969	6.9489	1.68865	0
0.1	97	6.9489	1.71753	0
0.1	970	6.9489	1.70306	0
0.1	971	6.9489	1.70293	0
0.1	972	6.9489	1.72999	0
0.1	973	6.9489	1.71822	0
0.1	974	6.9489	1.68991	0
0.1	975	6.9489	1.69032	0
0.1	976	6.9489	1.7069	0
0.1	977	6.9489	1.70161	0
0.1	978	6.9489	1.72748	0
0.1	979	6.9489	1.72621	0
0.1	98	6.9489	1.69101	0
0.1	980	6.9489	1.6894	0
0.1	981	6.9489	1.68801	0
0.1	982	6.9489	1.709	0
0.1	983	6.9489	1.70232	0
0.1	984	6.9489	1.736	0
0.1	985	6.9489	1.72221	0
0.1	986	6.9489	1.68976	0
0.1	987	6.9489	1.68716	0
0.1	988	6.9489	1.70563	0
0.1	989	6.9489	1.70367	0
0.1	99	6.9489	1.68623	0
0.1	990	6.9489	1.73383	0
0.1	991	6.9489	1.72561	0
0.1	992	6.9489	1.6901	0
0.1	993	6.9489	1.68664	0
0.1	994	6.9489	1.70229	0
0.1	995	6.9489	1.70633	0
0.1	996	6.9489	1.72967	0
0.1	997	6.9489	1.72088	0
0.1	998	6.9489	1.69199	0
[truncated: 199,001+ more rows]
