# Supplementary material for: Malaria parasites can optimize transmission investment by sensing two within-host cues
Source: PLoS Biol. 2025 Oct 9;23(10):e3003081. doi: 10.1371/journal.pbio.3003081 (PMC12551962; doi:10.1371/journal.pbio.3003081)
Supplement: S5 Data — (XLSX) [file pbio.3003081.s012.xlsx]

## Sheet: Fig6A
label	time	RBC	total_iRBC
Ig log	0	8890000	0
Ig log	0.001	8.89e+06	43.8233
Ig log	0.002	8.89e+06	43.8028
Ig log	0.003	8.89e+06	43.7963
Ig log	0.004	8.89e+06	43.8024
Ig log	0.005	8.89e+06	43.8195
Ig log	0.006	8.89e+06	43.8465
Ig log	0.007	8.89e+06	43.8823
Ig log	0.008	8.89e+06	43.9258
Ig log	0.009	8.89e+06	43.9762
Ig log	0.01	8.89e+06	44.0327
Ig log	0.011	8.89e+06	44.0946
Ig log	0.012	8.89e+06	44.1614
Ig log	0.013	8.89e+06	44.2324
Ig log	0.014	8.89e+06	44.3072
Ig log	0.015	8.89e+06	44.3854
Ig log	0.016	8.89e+06	44.4666
Ig log	0.017	8.89e+06	44.5504
Ig log	0.018	8.89e+06	44.6366
Ig log	0.019	8.89e+06	44.7248
Ig log	0.02	8.89e+06	44.815
Ig log	0.021	8.89e+06	44.9067
Ig log	0.022	8.89e+06	45
Ig log	0.023	8.89e+06	45.0945
Ig log	0.024	8.89e+06	45.1902
Ig log	0.025	8.89e+06	45.2868
Ig log	0.026	8.89e+06	45.3844
Ig log	0.027	8.89e+06	45.4828
Ig log	0.028	8.89e+06	45.5819
Ig log	0.029	8.89e+06	45.6817
Ig log	0.03	8.89e+06	45.782
Ig log	0.031	8.89e+06	45.8828
Ig log	0.032	8.89e+06	45.984
Ig log	0.033	8.89e+06	46.0856
Ig log	0.034	8.88999e+06	46.1876
Ig log	0.035	8.88999e+06	46.2899
Ig log	0.036	8.88999e+06	46.3924
Ig log	0.037	8.88999e+06	46.4952
Ig log	0.038	8.88999e+06	46.5982
Ig log	0.039	8.88999e+06	46.7014
Ig log	0.04	8.88999e+06	46.8047
Ig log	0.041	8.88999e+06	46.9082
Ig log	0.042	8.88999e+06	47.0118
Ig log	0.043	8.88999e+06	47.1156
Ig log	0.044	8.88999e+06	47.2194
Ig log	0.045	8.88999e+06	47.3234
Ig log	0.046	8.88999e+06	47.4274
Ig log	0.047	8.88999e+06	47.5315
Ig log	0.048	8.88999e+06	47.6356
Ig log	0.049	8.88999e+06	47.7398
Ig log	0.05	8.88999e+06	47.844
Ig log	0.051	8.88999e+06	47.9483
Ig log	0.052	8.88999e+06	48.0527
Ig log	0.053	8.88999e+06	48.157
Ig log	0.054	8.88999e+06	48.2614
Ig log	0.055	8.88999e+06	48.3658
Ig log	0.056	8.88999e+06	48.4702
Ig log	0.057	8.88999e+06	48.5747
Ig log	0.058	8.88999e+06	48.6791
Ig log	0.059	8.88999e+06	48.7836
Ig log	0.06	8.88999e+06	48.8881
Ig log	0.061	8.88999e+06	48.9925
Ig log	0.062	8.88999e+06	49.097
Ig log	0.063	8.88999e+06	49.2015
Ig log	0.064	8.88999e+06	49.306
Ig log	0.065	8.88999e+06	49.4105
Ig log	0.066	8.88999e+06	49.5151
Ig log	0.067	8.88999e+06	49.6196
Ig log	0.068	8.88999e+06	49.7241
Ig log	0.069	8.88999e+06	49.8286
Ig log	0.07	8.88999e+06	49.9331
Ig log	0.071	8.88999e+06	50.0376
Ig log	0.072	8.88999e+06	50.1421
Ig log	0.073	8.88999e+06	50.2466
Ig log	0.074	8.88999e+06	50.3511
Ig log	0.075	8.88999e+06	50.4557
Ig log	0.076	8.88999e+06	50.5602
Ig log	0.077	8.88998e+06	50.6647
Ig log	0.078	8.88998e+06	50.7691
Ig log	0.079	8.88998e+06	50.8736
Ig log	0.08	8.88998e+06	50.9781
Ig log	0.081	8.88998e+06	51.0826
Ig log	0.082	8.88998e+06	51.1871
Ig log	0.083	8.88998e+06	51.2916
Ig log	0.084	8.88998e+06	51.396
Ig log	0.085	8.88998e+06	51.5005
Ig log	0.086	8.88998e+06	51.605
Ig log	0.087	8.88998e+06	51.7094
Ig log	0.088	8.88998e+06	51.8139
Ig log	0.089	8.88998e+06	51.9183
Ig log	0.09	8.88998e+06	52.0228
Ig log	0.091	8.88998e+06	52.1272
Ig log	0.092	8.88998e+06	52.2316
Ig log	0.093	8.88998e+06	52.3361
Ig log	0.094	8.88998e+06	52.4405
Ig log	0.095	8.88998e+06	52.5449
Ig log	0.096	8.88998e+06	52.6493
Ig log	0.097	8.88998e+06	52.7537
Ig log	0.098	8.88998e+06	52.8581
Ig log	0.099	8.88998e+06	52.9625
Ig log	0.1	8.88998e+06	53.0669
Ig log	0.101	8.88998e+06	53.1713
Ig log	0.102	8.88998e+06	53.2757
Ig log	0.103	8.88998e+06	53.3801
Ig log	0.104	8.88998e+06	53.4844
Ig log	0.105	8.88998e+06	53.5888
Ig log	0.106	8.88998e+06	53.6932
Ig log	0.107	8.88998e+06	53.7975
Ig log	0.108	8.88998e+06	53.9019
Ig log	0.109	8.88998e+06	54.0062
Ig log	0.11	8.88998e+06	54.1105
Ig log	0.111	8.88998e+06	54.2149
Ig log	0.112	8.88998e+06	54.3192
Ig log	0.113	8.88998e+06	54.4235
Ig log	0.114	8.88998e+06	54.5279
Ig log	0.115	8.88998e+06	54.6322
Ig log	0.116	8.88997e+06	54.7365
Ig log	0.117	8.88997e+06	54.8408
Ig log	0.118	8.88997e+06	54.9451
Ig log	0.119	8.88997e+06	55.0494
Ig log	0.12	8.88997e+06	55.1537
Ig log	0.121	8.88997e+06	55.2579
Ig log	0.122	8.88997e+06	55.3622
Ig log	0.123	8.88997e+06	55.4665
Ig log	0.124	8.88997e+06	55.5708
Ig log	0.125	8.88997e+06	55.675
Ig log	0.126	8.88997e+06	55.7793
Ig log	0.127	8.88997e+06	55.8835
Ig log	0.128	8.88997e+06	55.9878
Ig log	0.129	8.88997e+06	56.092
Ig log	0.13	8.88997e+06	56.1963
Ig log	0.131	8.88997e+06	56.3005
Ig log	0.132	8.88997e+06	56.4047
Ig log	0.133	8.88997e+06	56.5089
Ig log	0.134	8.88997e+06	56.6131
Ig log	0.135	8.88997e+06	56.7174
Ig log	0.136	8.88997e+06	56.8216
Ig log	0.137	8.88997e+06	56.9258
Ig log	0.138	8.88997e+06	57.0299
Ig log	0.139	8.88997e+06	57.1341
Ig log	0.14	8.88997e+06	57.2383
Ig log	0.141	8.88997e+06	57.3425
Ig log	0.142	8.88997e+06	57.4467
Ig log	0.143	8.88997e+06	57.5508
Ig log	0.144	8.88997e+06	57.655
Ig log	0.145	8.88997e+06	57.7592
Ig log	0.146	8.88997e+06	57.8633
Ig log	0.147	8.88997e+06	57.9675
Ig log	0.148	8.88997e+06	58.0716
Ig log	0.149	8.88997e+06	58.1757
Ig log	0.15	8.88997e+06	58.2799
Ig log	0.151	8.88997e+06	58.384
Ig log	0.152	8.88997e+06	58.4881
Ig log	0.153	8.88997e+06	58.5922
Ig log	0.154	8.88996e+06	58.6963
Ig log	0.155	8.88996e+06	58.8004
Ig log	0.156	8.88996e+06	58.9045
Ig log	0.157	8.88996e+06	59.0086
Ig log	0.158	8.88996e+06	59.1127
Ig log	0.159	8.88996e+06	59.2168
Ig log	0.16	8.88996e+06	59.3209
Ig log	0.161	8.88996e+06	59.4249
Ig log	0.162	8.88996e+06	59.529
Ig log	0.163	8.88996e+06	59.6331
Ig log	0.164	8.88996e+06	59.7371
Ig log	0.165	8.88996e+06	59.8412
Ig log	0.166	8.88996e+06	59.9452
Ig log	0.167	8.88996e+06	60.0493
Ig log	0.168	8.88996e+06	60.1533
Ig log	0.169	8.88996e+06	60.2573
Ig log	0.17	8.88996e+06	60.3614
Ig log	0.171	8.88996e+06	60.4654
Ig log	0.172	8.88996e+06	60.5694
Ig log	0.173	8.88996e+06	60.6734
Ig log	0.174	8.88996e+06	60.7774
Ig log	0.175	8.88996e+06	60.8814
Ig log	0.176	8.88996e+06	60.9854
Ig log	0.177	8.88996e+06	61.0894
Ig log	0.178	8.88996e+06	61.1934
Ig log	0.179	8.88996e+06	61.2974
Ig log	0.18	8.88996e+06	61.4013
Ig log	0.181	8.88996e+06	61.5053
Ig log	0.182	8.88996e+06	61.6093
Ig log	0.183	8.88996e+06	61.7132
Ig log	0.184	8.88996e+06	61.8172
Ig log	0.185	8.88996e+06	61.9211
Ig log	0.186	8.88996e+06	62.0251
Ig log	0.187	8.88996e+06	62.129
Ig log	0.188	8.88996e+06	62.2329
Ig log	0.189	8.88996e+06	62.3369
Ig log	0.19	8.88995e+06	62.4408
Ig log	0.191	8.88995e+06	62.5447
Ig log	0.192	8.88995e+06	62.6486
Ig log	0.193	8.88995e+06	62.7525
Ig log	0.194	8.88995e+06	62.8564
Ig log	0.195	8.88995e+06	62.9603
Ig log	0.196	8.88995e+06	63.0642
Ig log	0.197	8.88995e+06	63.1681
Ig log	0.198	8.88995e+06	63.2719
Ig log	0.199	8.88995e+06	63.3758
Ig log	0.2	8.88995e+06	63.4797
Ig log	0.201	8.88995e+06	63.5836
Ig log	0.202	8.88995e+06	63.6874
Ig log	0.203	8.88995e+06	63.7913
Ig log	0.204	8.88995e+06	63.8951
Ig log	0.205	8.88995e+06	63.999
Ig log	0.206	8.88995e+06	64.1028
Ig log	0.207	8.88995e+06	64.2066
Ig log	0.208	8.88995e+06	64.3104
Ig log	0.209	8.88995e+06	64.4143
Ig log	0.21	8.88995e+06	64.5181
Ig log	0.211	8.88995e+06	64.6219
Ig log	0.212	8.88995e+06	64.7257
Ig log	0.213	8.88995e+06	64.8295
Ig log	0.214	8.88995e+06	64.9333
Ig log	0.215	8.88995e+06	65.0371
Ig log	0.216	8.88995e+06	65.1409
Ig log	0.217	8.88995e+06	65.2446
Ig log	0.218	8.88995e+06	65.3484
Ig log	0.219	8.88995e+06	65.4522
Ig log	0.22	8.88995e+06	65.556
Ig log	0.221	8.88995e+06	65.6597
Ig log	0.222	8.88995e+06	65.7635
Ig log	0.223	8.88995e+06	65.8672
Ig log	0.224	8.88995e+06	65.971
Ig log	0.225	8.88995e+06	66.0747
Ig log	0.226	8.88994e+06	66.1784
Ig log	0.227	8.88994e+06	66.2821
Ig log	0.228	8.88994e+06	66.3859
Ig log	0.229	8.88994e+06	66.4896
Ig log	0.23	8.88994e+06	66.5933
Ig log	0.231	8.88994e+06	66.697
Ig log	0.232	8.88994e+06	66.8007
Ig log	0.233	8.88994e+06	66.9044
Ig log	0.234	8.88994e+06	67.0081
Ig log	0.235	8.88994e+06	67.1118
Ig log	0.236	8.88994e+06	67.2155
Ig log	0.237	8.88994e+06	67.3191
Ig log	0.238	8.88994e+06	67.4228
Ig log	0.239	8.88994e+06	67.5265
Ig log	0.24	8.88994e+06	67.6301
Ig log	0.241	8.88994e+06	67.7338
Ig log	0.242	8.88994e+06	67.8374
Ig log	0.243	8.88994e+06	67.9411
Ig log	0.244	8.88994e+06	68.0447
Ig log	0.245	8.88994e+06	68.1483
Ig log	0.246	8.88994e+06	68.252
Ig log	0.247	8.88994e+06	68.3556
Ig log	0.248	8.88994e+06	68.4592
Ig log	0.249	8.88994e+06	68.5628
Ig log	0.25	8.88994e+06	68.6664
Ig log	0.251	8.88994e+06	68.77
Ig log	0.252	8.88994e+06	68.8736
Ig log	0.253	8.88994e+06	68.9772
Ig log	0.254	8.88994e+06	69.0808
Ig log	0.255	8.88994e+06	69.1844
Ig log	0.256	8.88994e+06	69.2879
Ig log	0.257	8.88994e+06	69.3915
Ig log	0.258	8.88994e+06	69.4951
Ig log	0.259	8.88994e+06	69.5986
Ig log	0.26	8.88994e+06	69.7022
Ig log	0.261	8.88993e+06	69.8057
Ig log	0.262	8.88993e+06	69.9093
Ig log	0.263	8.88993e+06	70.0128
Ig log	0.264	8.88993e+06	70.1164
Ig log	0.265	8.88993e+06	70.2199
Ig log	0.266	8.88993e+06	70.3234
Ig log	0.267	8.88993e+06	70.4269
Ig log	0.268	8.88993e+06	70.5304
Ig log	0.269	8.88993e+06	70.6339
Ig log	0.27	8.88993e+06	70.7374
Ig log	0.271	8.88993e+06	70.8409
Ig log	0.272	8.88993e+06	70.9444
Ig log	0.273	8.88993e+06	71.0479
Ig log	0.274	8.88993e+06	71.1514
Ig log	0.275	8.88993e+06	71.2549
Ig log	0.276	8.88993e+06	71.3583
Ig log	0.277	8.88993e+06	71.4618
Ig log	0.278	8.88993e+06	71.5653
Ig log	0.279	8.88993e+06	71.6687
Ig log	0.28	8.88993e+06	71.7722
Ig log	0.281	8.88993e+06	71.8756
Ig log	0.282	8.88993e+06	71.9791
Ig log	0.283	8.88993e+06	72.0825
Ig log	0.284	8.88993e+06	72.1859
Ig log	0.285	8.88993e+06	72.2893
Ig log	0.286	8.88993e+06	72.3928
Ig log	0.287	8.88993e+06	72.4962
Ig log	0.288	8.88993e+06	72.5996
Ig log	0.289	8.88993e+06	72.703
Ig log	0.29	8.88993e+06	72.8064
Ig log	0.291	8.88993e+06	72.9098
Ig log	0.292	8.88993e+06	73.0132
Ig log	0.293	8.88993e+06	73.1165
Ig log	0.294	8.88993e+06	73.2199
Ig log	0.295	8.88992e+06	73.3233
Ig log	0.296	8.88992e+06	73.4266
Ig log	0.297	8.88992e+06	73.53
Ig log	0.298	8.88992e+06	73.6334
Ig log	0.299	8.88992e+06	73.7367
Ig log	0.3	8.88992e+06	73.8401
Ig log	0.301	8.88992e+06	73.9434
Ig log	0.302	8.88992e+06	74.0467
Ig log	0.303	8.88992e+06	74.1501
Ig log	0.304	8.88992e+06	74.2534
Ig log	0.305	8.88992e+06	74.3567
Ig log	0.306	8.88992e+06	74.46
Ig log	0.307	8.88992e+06	74.5633
Ig log	0.308	8.88992e+06	74.6666
Ig log	0.309	8.88992e+06	74.7699
Ig log	0.31	8.88992e+06	74.8732
Ig log	0.311	8.88992e+06	74.9765
Ig log	0.312	8.88992e+06	75.0798
Ig log	0.313	8.88992e+06	75.1831
Ig log	0.314	8.88992e+06	75.2863
Ig log	0.315	8.88992e+06	75.3896
Ig log	0.316	8.88992e+06	75.4929
Ig log	0.317	8.88992e+06	75.5961
Ig log	0.318	8.88992e+06	75.6994
Ig log	0.319	8.88992e+06	75.8026
Ig log	0.32	8.88992e+06	75.9059
Ig log	0.321	8.88992e+06	76.0091
Ig log	0.322	8.88992e+06	76.1123
Ig log	0.323	8.88992e+06	76.2155
Ig log	0.324	8.88992e+06	76.3188
Ig log	0.325	8.88992e+06	76.422
Ig log	0.326	8.88992e+06	76.5252
Ig log	0.327	8.88992e+06	76.6284
Ig log	0.328	8.88992e+06	76.7316
Ig log	0.329	8.88991e+06	76.8348
Ig log	0.33	8.88991e+06	76.938
Ig log	0.331	8.88991e+06	77.0412
Ig log	0.332	8.88991e+06	77.1443
Ig log	0.333	8.88991e+06	77.2475
Ig log	0.334	8.88991e+06	77.3507
Ig log	0.335	8.88991e+06	77.4538
Ig log	0.336	8.88991e+06	77.557
Ig log	0.337	8.88991e+06	77.6601
Ig log	0.338	8.88991e+06	77.7633
Ig log	0.339	8.88991e+06	77.8664
Ig log	0.34	8.88991e+06	77.9696
Ig log	0.341	8.88991e+06	78.0727
Ig log	0.342	8.88991e+06	78.1758
Ig log	0.343	8.88991e+06	78.2789
Ig log	0.344	8.88991e+06	78.3821
Ig log	0.345	8.88991e+06	78.4852
Ig log	0.346	8.88991e+06	78.5883
Ig log	0.347	8.88991e+06	78.6914
Ig log	0.348	8.88991e+06	78.7945
Ig log	0.349	8.88991e+06	78.8976
Ig log	0.35	8.88991e+06	79.0006
Ig log	0.351	8.88991e+06	79.1037
Ig log	0.352	8.88991e+06	79.2068
Ig log	0.353	8.88991e+06	79.3099
Ig log	0.354	8.88991e+06	79.4129
Ig log	0.355	8.88991e+06	79.516
Ig log	0.356	8.88991e+06	79.619
Ig log	0.357	8.88991e+06	79.7221
Ig log	0.358	8.88991e+06	79.8251
Ig log	0.359	8.88991e+06	79.9282
Ig log	0.36	8.88991e+06	80.0312
Ig log	0.361	8.88991e+06	80.1342
Ig log	0.362	8.8899e+06	80.2372
Ig log	0.363	8.8899e+06	80.3402
Ig log	0.364	8.8899e+06	80.4433
Ig log	0.365	8.8899e+06	80.5463
Ig log	0.366	8.8899e+06	80.6493
Ig log	0.367	8.8899e+06	80.7523
Ig log	0.368	8.8899e+06	80.8553
Ig log	0.369	8.8899e+06	80.9582
Ig log	0.37	8.8899e+06	81.0612
Ig log	0.371	8.8899e+06	81.1642
Ig log	0.372	8.8899e+06	81.2672
Ig log	0.373	8.8899e+06	81.3701
Ig log	0.374	8.8899e+06	81.4731
Ig log	0.375	8.8899e+06	81.576
Ig log	0.376	8.8899e+06	81.679
Ig log	0.377	8.8899e+06	81.7819
Ig log	0.378	8.8899e+06	81.8849
Ig log	0.379	8.8899e+06	81.9878
Ig log	0.38	8.8899e+06	82.0907
Ig log	0.381	8.8899e+06	82.1936
Ig log	0.382	8.8899e+06	82.2966
Ig log	0.383	8.8899e+06	82.3995
Ig log	0.384	8.8899e+06	82.5024
Ig log	0.385	8.8899e+06	82.6053
Ig log	0.386	8.8899e+06	82.7082
Ig log	0.387	8.8899e+06	82.8111
Ig log	0.388	8.8899e+06	82.914
Ig log	0.389	8.8899e+06	83.0168
Ig log	0.39	8.8899e+06	83.1197
Ig log	0.391	8.8899e+06	83.2226
Ig log	0.392	8.8899e+06	83.3254
Ig log	0.393	8.8899e+06	83.4283
Ig log	0.394	8.8899e+06	83.5312
Ig log	0.395	8.88989e+06	83.634
Ig log	0.396	8.88989e+06	83.7369
Ig log	0.397	8.88989e+06	83.8397
Ig log	0.398	8.88989e+06	83.9425
Ig log	0.399	8.88989e+06	84.0454
Ig log	0.4	8.88989e+06	84.1482
Ig log	0.401	8.88989e+06	84.251
Ig log	0.402	8.88989e+06	84.3538
Ig log	0.403	8.88989e+06	84.4566
Ig log	0.404	8.88989e+06	84.5594
Ig log	0.405	8.88989e+06	84.6622
Ig log	0.406	8.88989e+06	84.765
Ig log	0.407	8.88989e+06	84.8678
Ig log	0.408	8.88989e+06	84.9706
Ig log	0.409	8.88989e+06	85.0733
Ig log	0.41	8.88989e+06	85.1761
Ig log	0.411	8.88989e+06	85.2789
Ig log	0.412	8.88989e+06	85.3816
Ig log	0.413	8.88989e+06	85.4844
Ig log	0.414	8.88989e+06	85.5872
Ig log	0.415	8.88989e+06	85.6899
Ig log	0.416	8.88989e+06	85.7926
Ig log	0.417	8.88989e+06	85.8954
Ig log	0.418	8.88989e+06	85.9981
Ig log	0.419	8.88989e+06	86.1008
Ig log	0.42	8.88989e+06	86.2035
Ig log	0.421	8.88989e+06	86.3063
Ig log	0.422	8.88989e+06	86.409
Ig log	0.423	8.88989e+06	86.5117
Ig log	0.424	8.88989e+06	86.6144
Ig log	0.425	8.88989e+06	86.7171
Ig log	0.426	8.88989e+06	86.8197
Ig log	0.427	8.88988e+06	86.9224
Ig log	0.428	8.88988e+06	87.0251
Ig log	0.429	8.88988e+06	87.1278
Ig log	0.43	8.88988e+06	87.2304
Ig log	0.431	8.88988e+06	87.3331
Ig log	0.432	8.88988e+06	87.4358
Ig log	0.433	8.88988e+06	87.5384
Ig log	0.434	8.88988e+06	87.6411
Ig log	0.435	8.88988e+06	87.7437
Ig log	0.436	8.88988e+06	87.8463
Ig log	0.437	8.88988e+06	87.949
Ig log	0.438	8.88988e+06	88.0516
Ig log	0.439	8.88988e+06	88.1542
Ig log	0.44	8.88988e+06	88.2568
Ig log	0.441	8.88988e+06	88.3594
Ig log	0.442	8.88988e+06	88.462
Ig log	0.443	8.88988e+06	88.5646
Ig log	0.444	8.88988e+06	88.6672
Ig log	0.445	8.88988e+06	88.7698
Ig log	0.446	8.88988e+06	88.8724
Ig log	0.447	8.88988e+06	88.975
Ig log	0.448	8.88988e+06	89.0776
Ig log	0.449	8.88988e+06	89.1801
Ig log	0.45	8.88988e+06	89.2827
Ig log	0.451	8.88988e+06	89.3853
Ig log	0.452	8.88988e+06	89.4878
Ig log	0.453	8.88988e+06	89.5904
Ig log	0.454	8.88988e+06	89.6929
Ig log	0.455	8.88988e+06	89.7954
Ig log	0.456	8.88988e+06	89.898
Ig log	0.457	8.88988e+06	90.0005
Ig log	0.458	8.88987e+06	90.103
Ig log	0.459	8.88987e+06	90.2055
Ig log	0.46	8.88987e+06	90.308
Ig log	0.461	8.88987e+06	90.4105
Ig log	0.462	8.88987e+06	90.513
Ig log	0.463	8.88987e+06	90.6155
Ig log	0.464	8.88987e+06	90.718
Ig log	0.465	8.88987e+06	90.8205
Ig log	0.466	8.88987e+06	90.923
Ig log	0.467	8.88987e+06	91.0255
Ig log	0.468	8.88987e+06	91.1279
Ig log	0.469	8.88987e+06	91.2304
Ig log	0.47	8.88987e+06	91.3329
Ig log	0.471	8.88987e+06	91.4353
Ig log	0.472	8.88987e+06	91.5378
Ig log	0.473	8.88987e+06	91.6402
Ig log	0.474	8.88987e+06	91.7426
Ig log	0.475	8.88987e+06	91.8451
Ig log	0.476	8.88987e+06	91.9475
Ig log	0.477	8.88987e+06	92.0499
Ig log	0.478	8.88987e+06	92.1523
Ig log	0.479	8.88987e+06	92.2548
Ig log	0.48	8.88987e+06	92.3572
Ig log	0.481	8.88987e+06	92.4596
Ig log	0.482	8.88987e+06	92.562
Ig log	0.483	8.88987e+06	92.6644
Ig log	0.484	8.88987e+06	92.7667
Ig log	0.485	8.88987e+06	92.8691
Ig log	0.486	8.88987e+06	92.9715
Ig log	0.487	8.88987e+06	93.0739
Ig log	0.488	8.88987e+06	93.1762
Ig log	0.489	8.88986e+06	93.2786
Ig log	0.49	8.88986e+06	93.381
Ig log	0.491	8.88986e+06	93.4833
Ig log	0.492	8.88986e+06	93.5856
Ig log	0.493	8.88986e+06	93.688
Ig log	0.494	8.88986e+06	93.7903
Ig log	0.495	8.88986e+06	93.8927
Ig log	0.496	8.88986e+06	93.995
Ig log	0.497	8.88986e+06	94.0973
Ig log	0.498	8.88986e+06	94.1996
Ig log	0.499	8.88986e+06	94.3019
Ig log	0.5	8.88986e+06	94.4042
Ig log	0.501	8.88986e+06	94.5065
Ig log	0.502	8.88986e+06	94.6088
Ig log	0.503	8.88986e+06	94.7111
Ig log	0.504	8.88986e+06	94.8134
Ig log	0.505	8.88986e+06	94.9157
Ig log	0.506	8.88986e+06	95.0179
Ig log	0.507	8.88986e+06	95.1202
Ig log	0.508	8.88986e+06	95.2225
Ig log	0.509	8.88986e+06	95.3247
Ig log	0.51	8.88986e+06	95.427
Ig log	0.511	8.88986e+06	95.5292
Ig log	0.512	8.88986e+06	95.6315
Ig log	0.513	8.88986e+06	95.7337
Ig log	0.514	8.88986e+06	95.8359
Ig log	0.515	8.88986e+06	95.9381
Ig log	0.516	8.88986e+06	96.0404
Ig log	0.517	8.88986e+06	96.1426
Ig log	0.518	8.88986e+06	96.2448
Ig log	0.519	8.88986e+06	96.347
Ig log	0.52	8.88985e+06	96.4492
Ig log	0.521	8.88985e+06	96.5514
Ig log	0.522	8.88985e+06	96.6536
Ig log	0.523	8.88985e+06	96.7558
Ig log	0.524	8.88985e+06	96.8579
Ig log	0.525	8.88985e+06	96.9601
Ig log	0.526	8.88985e+06	97.0623
Ig log	0.527	8.88985e+06	97.1644
Ig log	0.528	8.88985e+06	97.2666
Ig log	0.529	8.88985e+06	97.3688
Ig log	0.53	8.88985e+06	97.4709
Ig log	0.531	8.88985e+06	97.573
Ig log	0.532	8.88985e+06	97.6752
Ig log	0.533	8.88985e+06	97.7773
Ig log	0.534	8.88985e+06	97.8794
Ig log	0.535	8.88985e+06	97.9816
Ig log	0.536	8.88985e+06	98.0837
Ig log	0.537	8.88985e+06	98.1858
Ig log	0.538	8.88985e+06	98.2879
Ig log	0.539	8.88985e+06	98.39
Ig log	0.54	8.88985e+06	98.4921
Ig log	0.541	8.88985e+06	98.5942
Ig log	0.542	8.88985e+06	98.6963
Ig log	0.543	8.88985e+06	98.7984
Ig log	0.544	8.88985e+06	98.9004
Ig log	0.545	8.88985e+06	99.0025
Ig log	0.546	8.88985e+06	99.1046
Ig log	0.547	8.88985e+06	99.2066
Ig log	0.548	8.88985e+06	99.3087
Ig log	0.549	8.88985e+06	99.4107
Ig log	0.55	8.88984e+06	99.5128
Ig log	0.551	8.88984e+06	99.6148
Ig log	0.552	8.88984e+06	99.7168
Ig log	0.553	8.88984e+06	99.8189
Ig log	0.554	8.88984e+06	99.9209
Ig log	0.555	8.88984e+06	100.023
Ig log	0.556	8.88984e+06	100.125
Ig log	0.557	8.88984e+06	100.227
Ig log	0.558	8.88984e+06	100.329
Ig log	0.559	8.88984e+06	100.431
Ig log	0.56	8.88984e+06	100.533
Ig log	0.561	8.88984e+06	100.635
Ig log	0.562	8.88984e+06	100.737
Ig log	0.563	8.88984e+06	100.839
Ig log	0.564	8.88984e+06	100.941
Ig log	0.565	8.88984e+06	101.043
Ig log	0.566	8.88984e+06	101.145
Ig log	0.567	8.88984e+06	101.247
Ig log	0.568	8.88984e+06	101.349
Ig log	0.569	8.88984e+06	101.451
Ig log	0.57	8.88984e+06	101.553
Ig log	0.571	8.88984e+06	101.654
Ig log	0.572	8.88984e+06	101.756
Ig log	0.573	8.88984e+06	101.858
Ig log	0.574	8.88984e+06	101.96
Ig log	0.575	8.88984e+06	102.062
Ig log	0.576	8.88984e+06	102.164
Ig log	0.577	8.88984e+06	102.266
Ig log	0.578	8.88984e+06	102.368
Ig log	0.579	8.88984e+06	102.47
Ig log	0.58	8.88983e+06	102.572
Ig log	0.581	8.88983e+06	102.674
Ig log	0.582	8.88983e+06	102.775
Ig log	0.583	8.88983e+06	102.877
Ig log	0.584	8.88983e+06	102.979
Ig log	0.585	8.88983e+06	103.081
Ig log	0.586	8.88983e+06	103.183
Ig log	0.587	8.88983e+06	103.285
Ig log	0.588	8.88983e+06	103.387
Ig log	0.589	8.88983e+06	103.488
Ig log	0.59	8.88983e+06	103.59
Ig log	0.591	8.88983e+06	103.692
Ig log	0.592	8.88983e+06	103.794
Ig log	0.593	8.88983e+06	103.896
Ig log	0.594	8.88983e+06	103.998
Ig log	0.595	8.88983e+06	104.099
Ig log	0.596	8.88983e+06	104.201
Ig log	0.597	8.88983e+06	104.303
Ig log	0.598	8.88983e+06	104.405
Ig log	0.599	8.88983e+06	104.507
Ig log	0.6	8.88983e+06	104.608
Ig log	0.601	8.88983e+06	104.71
Ig log	0.602	8.88983e+06	104.812
Ig log	0.603	8.88983e+06	104.914
Ig log	0.604	8.88983e+06	105.015
Ig log	0.605	8.88983e+06	105.117
Ig log	0.606	8.88983e+06	105.219
Ig log	0.607	8.88983e+06	105.321
Ig log	0.608	8.88983e+06	105.422
Ig log	0.609	8.88983e+06	105.524
Ig log	0.61	8.88982e+06	105.626
Ig log	0.611	8.88982e+06	105.728
Ig log	0.612	8.88982e+06	105.829
Ig log	0.613	8.88982e+06	105.931
Ig log	0.614	8.88982e+06	106.033
Ig log	0.615	8.88982e+06	106.135
Ig log	0.616	8.88982e+06	106.236
Ig log	0.617	8.88982e+06	106.338
Ig log	0.618	8.88982e+06	106.44
Ig log	0.619	8.88982e+06	106.541
Ig log	0.62	8.88982e+06	106.643
Ig log	0.621	8.88982e+06	106.745
Ig log	0.622	8.88982e+06	106.846
Ig log	0.623	8.88982e+06	106.948
Ig log	0.624	8.88982e+06	107.05
Ig log	0.625	8.88982e+06	107.151
Ig log	0.626	8.88982e+06	107.253
Ig log	0.627	8.88982e+06	107.355
Ig log	0.628	8.88982e+06	107.456
Ig log	0.629	8.88982e+06	107.558
Ig log	0.63	8.88982e+06	107.66
Ig log	0.631	8.88982e+06	107.761
Ig log	0.632	8.88982e+06	107.863
Ig log	0.633	8.88982e+06	107.964
Ig log	0.634	8.88982e+06	108.066
Ig log	0.635	8.88982e+06	108.168
Ig log	0.636	8.88982e+06	108.269
Ig log	0.637	8.88982e+06	108.371
Ig log	0.638	8.88982e+06	108.472
Ig log	0.639	8.88981e+06	108.574
Ig log	0.64	8.88981e+06	108.676
Ig log	0.641	8.88981e+06	108.777
Ig log	0.642	8.88981e+06	108.879
Ig log	0.643	8.88981e+06	108.98
Ig log	0.644	8.88981e+06	109.082
Ig log	0.645	8.88981e+06	109.183
Ig log	0.646	8.88981e+06	109.285
Ig log	0.647	8.88981e+06	109.386
Ig log	0.648	8.88981e+06	109.488
Ig log	0.649	8.88981e+06	109.589
Ig log	0.65	8.88981e+06	109.691
Ig log	0.651	8.88981e+06	109.793
Ig log	0.652	8.88981e+06	109.894
Ig log	0.653	8.88981e+06	109.996
Ig log	0.654	8.88981e+06	110.097
Ig log	0.655	8.88981e+06	110.199
Ig log	0.656	8.88981e+06	110.3
Ig log	0.657	8.88981e+06	110.402
Ig log	0.658	8.88981e+06	110.503
Ig log	0.659	8.88981e+06	110.605
Ig log	0.66	8.88981e+06	110.706
Ig log	0.661	8.88981e+06	110.807
Ig log	0.662	8.88981e+06	110.909
Ig log	0.663	8.88981e+06	111.01
Ig log	0.664	8.88981e+06	111.112
Ig log	0.665	8.88981e+06	111.213
Ig log	0.666	8.88981e+06	111.315
Ig log	0.667	8.88981e+06	111.416
Ig log	0.668	8.8898e+06	111.518
Ig log	0.669	8.8898e+06	111.619
Ig log	0.67	8.8898e+06	111.72
Ig log	0.671	8.8898e+06	111.822
Ig log	0.672	8.8898e+06	111.923
Ig log	0.673	8.8898e+06	112.025
Ig log	0.674	8.8898e+06	112.126
Ig log	0.675	8.8898e+06	112.228
Ig log	0.676	8.8898e+06	112.329
Ig log	0.677	8.8898e+06	112.43
Ig log	0.678	8.8898e+06	112.532
Ig log	0.679	8.8898e+06	112.633
Ig log	0.68	8.8898e+06	112.734
Ig log	0.681	8.8898e+06	112.836
Ig log	0.682	8.8898e+06	112.937
Ig log	0.683	8.8898e+06	113.039
Ig log	0.684	8.8898e+06	113.14
Ig log	0.685	8.8898e+06	113.241
Ig log	0.686	8.8898e+06	113.343
Ig log	0.687	8.8898e+06	113.444
Ig log	0.688	8.8898e+06	113.545
Ig log	0.689	8.8898e+06	113.647
Ig log	0.69	8.8898e+06	113.748
Ig log	0.691	8.8898e+06	113.849
Ig log	0.692	8.8898e+06	113.95
Ig log	0.693	8.8898e+06	114.052
Ig log	0.694	8.8898e+06	114.153
Ig log	0.695	8.8898e+06	114.254
Ig log	0.696	8.88979e+06	114.356
Ig log	0.697	8.88979e+06	114.457
Ig log	0.698	8.88979e+06	114.558
Ig log	0.699	8.88979e+06	114.66
Ig log	0.7	8.88979e+06	114.761
Ig log	0.701	8.88979e+06	114.862
Ig log	0.702	8.88979e+06	114.963
Ig log	0.703	8.88979e+06	115.065
Ig log	0.704	8.88979e+06	115.166
Ig log	0.705	8.88979e+06	115.267
Ig log	0.706	8.88979e+06	115.368
Ig log	0.707	8.88979e+06	115.47
Ig log	0.708	8.88979e+06	115.571
Ig log	0.709	8.88979e+06	115.672
Ig log	0.71	8.88979e+06	115.773
Ig log	0.711	8.88979e+06	115.874
Ig log	0.712	8.88979e+06	115.976
Ig log	0.713	8.88979e+06	116.077
Ig log	0.714	8.88979e+06	116.178
Ig log	0.715	8.88979e+06	116.279
Ig log	0.716	8.88979e+06	116.38
Ig log	0.717	8.88979e+06	116.482
Ig log	0.718	8.88979e+06	116.583
Ig log	0.719	8.88979e+06	116.684
Ig log	0.72	8.88979e+06	116.785
Ig log	0.721	8.88979e+06	116.886
Ig log	0.722	8.88979e+06	116.987
Ig log	0.723	8.88979e+06	117.089
Ig log	0.724	8.88978e+06	117.19
Ig log	0.725	8.88978e+06	117.291
Ig log	0.726	8.88978e+06	117.392
Ig log	0.727	8.88978e+06	117.493
Ig log	0.728	8.88978e+06	117.594
Ig log	0.729	8.88978e+06	117.695
Ig log	0.73	8.88978e+06	117.796
Ig log	0.731	8.88978e+06	117.898
Ig log	0.732	8.88978e+06	117.999
Ig log	0.733	8.88978e+06	118.1
Ig log	0.734	8.88978e+06	118.201
Ig log	0.735	8.88978e+06	118.302
Ig log	0.736	8.88978e+06	118.403
Ig log	0.737	8.88978e+06	118.504
Ig log	0.738	8.88978e+06	118.605
Ig log	0.739	8.88978e+06	118.706
Ig log	0.74	8.88978e+06	118.807
Ig log	0.741	8.88978e+06	118.908
Ig log	0.742	8.88978e+06	119.009
Ig log	0.743	8.88978e+06	119.11
Ig log	0.744	8.88978e+06	119.211
Ig log	0.745	8.88978e+06	119.313
Ig log	0.746	8.88978e+06	119.414
Ig log	0.747	8.88978e+06	119.515
Ig log	0.748	8.88978e+06	119.616
Ig log	0.749	8.88978e+06	119.717
Ig log	0.75	8.88978e+06	119.818
Ig log	0.751	8.88978e+06	119.919
Ig log	0.752	8.88977e+06	120.02
Ig log	0.753	8.88977e+06	120.121
Ig log	0.754	8.88977e+06	120.222
Ig log	0.755	8.88977e+06	120.323
Ig log	0.756	8.88977e+06	120.424
Ig log	0.757	8.88977e+06	120.525
Ig log	0.758	8.88977e+06	120.626
Ig log	0.759	8.88977e+06	120.727
Ig log	0.76	8.88977e+06	120.827
Ig log	0.761	8.88977e+06	120.928
Ig log	0.762	8.88977e+06	121.029
Ig log	0.763	8.88977e+06	121.13
Ig log	0.764	8.88977e+06	121.231
Ig log	0.765	8.88977e+06	121.332
Ig log	0.766	8.88977e+06	121.433
Ig log	0.767	8.88977e+06	121.534
Ig log	0.768	8.88977e+06	121.635
Ig log	0.769	8.88977e+06	121.736
Ig log	0.77	8.88977e+06	121.837
Ig log	0.771	8.88977e+06	121.938
Ig log	0.772	8.88977e+06	122.039
Ig log	0.773	8.88977e+06	122.139
Ig log	0.774	8.88977e+06	122.24
Ig log	0.775	8.88977e+06	122.341
Ig log	0.776	8.88977e+06	122.442
Ig log	0.777	8.88977e+06	122.543
Ig log	0.778	8.88977e+06	122.644
Ig log	0.779	8.88976e+06	122.745
Ig log	0.78	8.88976e+06	122.846
Ig log	0.781	8.88976e+06	122.946
Ig log	0.782	8.88976e+06	123.047
Ig log	0.783	8.88976e+06	123.148
Ig log	0.784	8.88976e+06	123.249
Ig log	0.785	8.88976e+06	123.35
Ig log	0.786	8.88976e+06	123.451
Ig log	0.787	8.88976e+06	123.551
Ig log	0.788	8.88976e+06	123.652
Ig log	0.789	8.88976e+06	123.753
Ig log	0.79	8.88976e+06	123.854
Ig log	0.791	8.88976e+06	123.955
Ig log	0.792	8.88976e+06	124.055
Ig log	0.793	8.88976e+06	124.156
Ig log	0.794	8.88976e+06	124.257
Ig log	0.795	8.88976e+06	124.358
Ig log	0.796	8.88976e+06	124.459
Ig log	0.797	8.88976e+06	124.559
Ig log	0.798	8.88976e+06	124.66
Ig log	0.799	8.88976e+06	124.761
Ig log	0.8	8.88976e+06	124.862
Ig log	0.801	8.88976e+06	124.962
Ig log	0.802	8.88976e+06	125.063
Ig log	0.803	8.88976e+06	125.164
Ig log	0.804	8.88976e+06	125.265
Ig log	0.805	8.88976e+06	125.365
Ig log	0.806	8.88976e+06	125.466
Ig log	0.807	8.88975e+06	125.567
Ig log	0.808	8.88975e+06	125.667
Ig log	0.809	8.88975e+06	125.768
Ig log	0.81	8.88975e+06	125.869
Ig log	0.811	8.88975e+06	125.97
Ig log	0.812	8.88975e+06	126.07
Ig log	0.813	8.88975e+06	126.171
Ig log	0.814	8.88975e+06	126.272
Ig log	0.815	8.88975e+06	126.372
Ig log	0.816	8.88975e+06	126.473
Ig log	0.817	8.88975e+06	126.574
Ig log	0.818	8.88975e+06	126.674
Ig log	0.819	8.88975e+06	126.775
Ig log	0.82	8.88975e+06	126.876
Ig log	0.821	8.88975e+06	126.976
Ig log	0.822	8.88975e+06	127.077
Ig log	0.823	8.88975e+06	127.178
Ig log	0.824	8.88975e+06	127.278
Ig log	0.825	8.88975e+06	127.379
Ig log	0.826	8.88975e+06	127.479
Ig log	0.827	8.88975e+06	127.58
Ig log	0.828	8.88975e+06	127.681
Ig log	0.829	8.88975e+06	127.781
Ig log	0.83	8.88975e+06	127.882
Ig log	0.831	8.88975e+06	127.982
Ig log	0.832	8.88975e+06	128.083
Ig log	0.833	8.88975e+06	128.184
Ig log	0.834	8.88974e+06	128.284
Ig log	0.835	8.88974e+06	128.385
Ig log	0.836	8.88974e+06	128.485
Ig log	0.837	8.88974e+06	128.586
Ig log	0.838	8.88974e+06	128.686
Ig log	0.839	8.88974e+06	128.787
Ig log	0.84	8.88974e+06	128.888
Ig log	0.841	8.88974e+06	128.988
Ig log	0.842	8.88974e+06	129.089
Ig log	0.843	8.88974e+06	129.189
Ig log	0.844	8.88974e+06	129.29
Ig log	0.845	8.88974e+06	129.39
Ig log	0.846	8.88974e+06	129.491
Ig log	0.847	8.88974e+06	129.591
Ig log	0.848	8.88974e+06	129.692
Ig log	0.849	8.88974e+06	129.792
Ig log	0.85	8.88974e+06	129.893
Ig log	0.851	8.88974e+06	129.993
Ig log	0.852	8.88974e+06	130.094
Ig log	0.853	8.88974e+06	130.194
Ig log	0.854	8.88974e+06	130.295
Ig log	0.855	8.88974e+06	130.395
Ig log	0.856	8.88974e+06	130.496
Ig log	0.857	8.88974e+06	130.596
Ig log	0.858	8.88974e+06	130.697
Ig log	0.859	8.88974e+06	130.797
Ig log	0.86	8.88973e+06	130.897
Ig log	0.861	8.88973e+06	130.998
Ig log	0.862	8.88973e+06	131.098
Ig log	0.863	8.88973e+06	131.199
Ig log	0.864	8.88973e+06	131.299
Ig log	0.865	8.88973e+06	131.4
Ig log	0.866	8.88973e+06	131.5
Ig log	0.867	8.88973e+06	131.6
Ig log	0.868	8.88973e+06	131.701
Ig log	0.869	8.88973e+06	131.801
Ig log	0.87	8.88973e+06	131.902
Ig log	0.871	8.88973e+06	132.002
Ig log	0.872	8.88973e+06	132.102
Ig log	0.873	8.88973e+06	132.203
Ig log	0.874	8.88973e+06	132.303
Ig log	0.875	8.88973e+06	132.404
Ig log	0.876	8.88973e+06	132.504
Ig log	0.877	8.88973e+06	132.604
Ig log	0.878	8.88973e+06	132.705
Ig log	0.879	8.88973e+06	132.805
Ig log	0.88	8.88973e+06	132.905
Ig log	0.881	8.88973e+06	133.006
Ig log	0.882	8.88973e+06	133.106
Ig log	0.883	8.88973e+06	133.206
Ig log	0.884	8.88973e+06	133.307
Ig log	0.885	8.88973e+06	133.407
Ig log	0.886	8.88973e+06	133.507
Ig log	0.887	8.88972e+06	133.608
Ig log	0.888	8.88972e+06	133.708
Ig log	0.889	8.88972e+06	133.808
Ig log	0.89	8.88972e+06	133.908
Ig log	0.891	8.88972e+06	134.009
Ig log	0.892	8.88972e+06	134.109
Ig log	0.893	8.88972e+06	134.209
Ig log	0.894	8.88972e+06	134.31
Ig log	0.895	8.88972e+06	134.41
Ig log	0.896	8.88972e+06	134.51
Ig log	0.897	8.88972e+06	134.61
Ig log	0.898	8.88972e+06	134.711
Ig log	0.899	8.88972e+06	134.811
Ig log	0.9	8.88972e+06	134.911
Ig log	0.901	8.88972e+06	135.011
Ig log	0.902	8.88972e+06	135.112
Ig log	0.903	8.88972e+06	135.212
Ig log	0.904	8.88972e+06	135.312
Ig log	0.905	8.88972e+06	135.412
Ig log	0.906	8.88972e+06	135.512
Ig log	0.907	8.88972e+06	135.613
Ig log	0.908	8.88972e+06	135.713
Ig log	0.909	8.88972e+06	135.813
Ig log	0.91	8.88972e+06	135.913
Ig log	0.911	8.88972e+06	136.013
Ig log	0.912	8.88972e+06	136.114
Ig log	0.913	8.88971e+06	136.214
Ig log	0.914	8.88971e+06	136.314
Ig log	0.915	8.88971e+06	136.414
Ig log	0.916	8.88971e+06	136.514
Ig log	0.917	8.88971e+06	136.614
Ig log	0.918	8.88971e+06	136.715
Ig log	0.919	8.88971e+06	136.815
Ig log	0.92	8.88971e+06	136.915
Ig log	0.921	8.88971e+06	137.015
Ig log	0.922	8.88971e+06	137.115
Ig log	0.923	8.88971e+06	137.215
Ig log	0.924	8.88971e+06	137.315
Ig log	0.925	8.88971e+06	137.415
Ig log	0.926	8.88971e+06	137.516
Ig log	0.927	8.88971e+06	137.616
Ig log	0.928	8.88971e+06	137.716
Ig log	0.929	8.88971e+06	137.816
Ig log	0.93	8.88971e+06	137.916
Ig log	0.931	8.88971e+06	138.016
Ig log	0.932	8.88971e+06	138.116
Ig log	0.933	8.88971e+06	138.216
Ig log	0.934	8.88971e+06	138.316
Ig log	0.935	8.88971e+06	138.416
Ig log	0.936	8.88971e+06	138.516
Ig log	0.937	8.88971e+06	138.616
Ig log	0.938	8.88971e+06	138.716
Ig log	0.939	8.8897e+06	138.816
Ig log	0.94	8.8897e+06	138.917
Ig log	0.941	8.8897e+06	139.017
Ig log	0.942	8.8897e+06	139.117
Ig log	0.943	8.8897e+06	139.217
Ig log	0.944	8.8897e+06	139.317
Ig log	0.945	8.8897e+06	139.417
Ig log	0.946	8.8897e+06	139.517
Ig log	0.947	8.8897e+06	139.617
Ig log	0.948	8.8897e+06	139.717
Ig log	0.949	8.8897e+06	139.817
Ig log	0.95	8.8897e+06	139.917
Ig log	0.951	8.8897e+06	140.017
Ig log	0.952	8.8897e+06	140.117
Ig log	0.953	8.8897e+06	140.217
Ig log	0.954	8.8897e+06	140.316
Ig log	0.955	8.8897e+06	140.416
Ig log	0.956	8.8897e+06	140.516
Ig log	0.957	8.8897e+06	140.616
Ig log	0.958	8.8897e+06	140.716
Ig log	0.959	8.8897e+06	140.816
Ig log	0.96	8.8897e+06	140.916
Ig log	0.961	8.8897e+06	141.016
Ig log	0.962	8.8897e+06	141.116
Ig log	0.963	8.8897e+06	141.216
Ig log	0.964	8.8897e+06	141.316
Ig log	0.965	8.88969e+06	141.416
Ig log	0.966	8.88969e+06	141.516
Ig log	0.967	8.88969e+06	141.616
Ig log	0.968	8.88969e+06	141.715
Ig log	0.969	8.88969e+06	141.815
Ig log	0.97	8.88969e+06	141.915
Ig log	0.971	8.88969e+06	142.015
Ig log	0.972	8.88969e+06	142.115
Ig log	0.973	8.88969e+06	142.215
Ig log	0.974	8.88969e+06	142.315
Ig log	0.975	8.88969e+06	142.415
Ig log	0.976	8.88969e+06	142.514
Ig log	0.977	8.88969e+06	142.614
Ig log	0.978	8.88969e+06	142.714
Ig log	0.979	8.88969e+06	142.814
Ig log	0.98	8.88969e+06	142.914
Ig log	0.981	8.88969e+06	143.014
Ig log	0.982	8.88969e+06	143.113
Ig log	0.983	8.88969e+06	143.213
Ig log	0.984	8.88969e+06	143.313
Ig log	0.985	8.88969e+06	143.413
Ig log	0.986	8.88969e+06	143.513
Ig log	0.987	8.88969e+06	143.612
Ig log	0.988	8.88969e+06	143.712
Ig log	0.989	8.88969e+06	143.812
Ig log	0.99	8.88969e+06	143.912
Ig log	0.991	8.88968e+06	144.012
Ig log	0.992	8.88968e+06	144.111
Ig log	0.993	8.88968e+06	144.211
Ig log	0.994	8.88968e+06	144.311
Ig log	0.995	8.88968e+06	144.411
Ig log	0.996	8.88968e+06	144.51
Ig log	0.997	8.88968e+06	144.61
Ig log	0.998	8.88968e+06	144.71
Ig log	0.999	8.88968e+06	144.81
Ig log	1	8.88968e+06	144.909
Ig log	1.001	8.88968e+06	145.036
Ig log	1.002	8.88968e+06	145.138
Ig log	1.003	8.88968e+06	145.224
Ig log	1.004	8.88968e+06	145.3
Ig log	1.005	8.88968e+06	145.372
Ig log	1.006	8.88968e+06	145.444
Ig log	1.007	8.88968e+06	145.52
Ig log	1.008	8.88968e+06	145.602
Ig log	1.009	8.88968e+06	145.693
Ig log	1.01	8.88968e+06	145.794
Ig log	1.011	8.88968e+06	145.905
Ig log	1.012	8.88968e+06	146.028
Ig log	1.013	8.88968e+06	146.163
Ig log	1.014	8.88968e+06	146.31
Ig log	1.015	8.88967e+06	146.469
Ig log	1.016	8.88967e+06	146.641
Ig log	1.017	8.88967e+06	146.823
Ig log	1.018	8.88967e+06	147.018
Ig log	1.019	8.88967e+06	147.223
Ig log	1.02	8.88967e+06	147.438
Ig log	1.021	8.88967e+06	147.663
Ig log	1.022	8.88967e+06	147.898
Ig log	1.023	8.88967e+06	148.141
Ig log	1.024	8.88967e+06	148.392
Ig log	1.025	8.88967e+06	148.652
Ig log	1.026	8.88967e+06	148.918
Ig log	1.027	8.88967e+06	149.191
Ig log	1.028	8.88967e+06	149.471
Ig log	1.029	8.88967e+06	149.756
Ig log	1.03	8.88967e+06	150.047
Ig log	1.031	8.88966e+06	150.343
Ig log	1.032	8.88966e+06	150.643
Ig log	1.033	8.88966e+06	150.947
Ig log	1.034	8.88966e+06	151.256
Ig log	1.035	8.88966e+06	151.568
Ig log	1.036	8.88966e+06	151.883
Ig log	1.037	8.88966e+06	152.201
Ig log	1.038	8.88966e+06	152.522
Ig log	1.039	8.88966e+06	152.845
Ig log	1.04	8.88966e+06	153.171
Ig log	1.041	8.88966e+06	153.499
Ig log	1.042	8.88966e+06	153.829
Ig log	1.043	8.88966e+06	154.161
Ig log	1.044	8.88966e+06	154.494
Ig log	1.045	8.88965e+06	154.828
Ig log	1.046	8.88965e+06	155.164
Ig log	1.047	8.88965e+06	155.501
Ig log	1.048	8.88965e+06	155.84
Ig log	1.049	8.88965e+06	156.179
Ig log	1.05	8.88965e+06	156.519
Ig log	1.051	8.88965e+06	156.86
Ig log	1.052	8.88965e+06	157.201
Ig log	1.053	8.88965e+06	157.544
Ig log	1.054	8.88965e+06	157.887
Ig log	1.055	8.88965e+06	158.23
Ig log	1.056	8.88965e+06	158.574
Ig log	1.057	8.88965e+06	158.918
Ig log	1.058	8.88964e+06	159.263
Ig log	1.059	8.88964e+06	159.608
Ig log	1.06	8.88964e+06	159.954
Ig log	1.061	8.88964e+06	160.3
Ig log	1.062	8.88964e+06	160.646
Ig log	1.063	8.88964e+06	160.992
Ig log	1.064	8.88964e+06	161.338
Ig log	1.065	8.88964e+06	161.685
Ig log	1.066	8.88964e+06	162.032
Ig log	1.067	8.88964e+06	162.379
Ig log	1.068	8.88964e+06	162.726
Ig log	1.069	8.88964e+06	163.073
Ig log	1.07	8.88964e+06	163.42
Ig log	1.071	8.88963e+06	163.768
Ig log	1.072	8.88963e+06	164.115
Ig log	1.073	8.88963e+06	164.463
Ig log	1.074	8.88963e+06	164.81
Ig log	1.075	8.88963e+06	165.158
Ig log	1.076	8.88963e+06	165.506
Ig log	1.077	8.88963e+06	165.853
Ig log	1.078	8.88963e+06	166.201
Ig log	1.079	8.88963e+06	166.549
Ig log	1.08	8.88963e+06	166.897
Ig log	1.081	8.88963e+06	167.245
Ig log	1.082	8.88963e+06	167.593
Ig log	1.083	8.88963e+06	167.941
Ig log	1.084	8.88962e+06	168.288
Ig log	1.085	8.88962e+06	168.636
Ig log	1.086	8.88962e+06	168.984
Ig log	1.087	8.88962e+06	169.332
Ig log	1.088	8.88962e+06	169.68
Ig log	1.089	8.88962e+06	170.028
Ig log	1.09	8.88962e+06	170.376
Ig log	1.091	8.88962e+06	170.724
Ig log	1.092	8.88962e+06	171.072
Ig log	1.093	8.88962e+06	171.42
Ig log	1.094	8.88962e+06	171.768
Ig log	1.095	8.88962e+06	172.116
Ig log	1.096	8.88962e+06	172.463
Ig log	1.097	8.88961e+06	172.811
Ig log	1.098	8.88961e+06	173.159
Ig log	1.099	8.88961e+06	173.507
Ig log	1.1	8.88961e+06	173.855
Ig log	1.101	8.88961e+06	174.203
Ig log	1.102	8.88961e+06	174.551
Ig log	1.103	8.88961e+06	174.898
Ig log	1.104	8.88961e+06	175.246
Ig log	1.105	8.88961e+06	175.594
Ig log	1.106	8.88961e+06	175.942
Ig log	1.107	8.88961e+06	176.289
Ig log	1.108	8.88961e+06	176.637
Ig log	1.109	8.88961e+06	176.985
Ig log	1.11	8.8896e+06	177.332
Ig log	1.111	8.8896e+06	177.68
Ig log	1.112	8.8896e+06	178.028
Ig log	1.113	8.8896e+06	178.375
Ig log	1.114	8.8896e+06	178.723
Ig log	1.115	8.8896e+06	179.071
Ig log	1.116	8.8896e+06	179.418
Ig log	1.117	8.8896e+06	179.766
Ig log	1.118	8.8896e+06	180.113
Ig log	1.119	8.8896e+06	180.461
Ig log	1.12	8.8896e+06	180.808
Ig log	1.121	8.8896e+06	181.156
Ig log	1.122	8.8896e+06	181.503
Ig log	1.123	8.88959e+06	181.851
Ig log	1.124	8.88959e+06	182.198
Ig log	1.125	8.88959e+06	182.546
Ig log	1.126	8.88959e+06	182.893
Ig log	1.127	8.88959e+06	183.241
Ig log	1.128	8.88959e+06	183.588
Ig log	1.129	8.88959e+06	183.935
Ig log	1.13	8.88959e+06	184.283
Ig log	1.131	8.88959e+06	184.63
Ig log	1.132	8.88959e+06	184.977
Ig log	1.133	8.88959e+06	185.325
Ig log	1.134	8.88959e+06	185.672
Ig log	1.135	8.88959e+06	186.019
Ig log	1.136	8.88958e+06	186.367
Ig log	1.137	8.88958e+06	186.714
Ig log	1.138	8.88958e+06	187.061
Ig log	1.139	8.88958e+06	187.408
Ig log	1.14	8.88958e+06	187.755
Ig log	1.141	8.88958e+06	188.103
Ig log	1.142	8.88958e+06	188.45
Ig log	1.143	8.88958e+06	188.797
Ig log	1.144	8.88958e+06	189.144
Ig log	1.145	8.88958e+06	189.491
Ig log	1.146	8.88958e+06	189.838
Ig log	1.147	8.88958e+06	190.185
Ig log	1.148	8.88957e+06	190.532
Ig log	1.149	8.88957e+06	190.879
Ig log	1.15	8.88957e+06	191.226
Ig log	1.151	8.88957e+06	191.573
Ig log	1.152	8.88957e+06	191.92
Ig log	1.153	8.88957e+06	192.267
Ig log	1.154	8.88957e+06	192.614
Ig log	1.155	8.88957e+06	192.961
Ig log	1.156	8.88957e+06	193.308
Ig log	1.157	8.88957e+06	193.655
Ig log	1.158	8.88957e+06	194.002
Ig log	1.159	8.88957e+06	194.348
Ig log	1.16	8.88957e+06	194.695
Ig log	1.161	8.88956e+06	195.042
Ig log	1.162	8.88956e+06	195.389
Ig log	1.163	8.88956e+06	195.736
Ig log	1.164	8.88956e+06	196.082
Ig log	1.165	8.88956e+06	196.429
Ig log	1.166	8.88956e+06	196.776
Ig log	1.167	8.88956e+06	197.122
Ig log	1.168	8.88956e+06	197.469
Ig log	1.169	8.88956e+06	197.816
Ig log	1.17	8.88956e+06	198.163
Ig log	1.171	8.88956e+06	198.509
Ig log	1.172	8.88956e+06	198.856
Ig log	1.173	8.88955e+06	199.202
Ig log	1.174	8.88955e+06	199.549
Ig log	1.175	8.88955e+06	199.895
Ig log	1.176	8.88955e+06	200.242
Ig log	1.177	8.88955e+06	200.589
Ig log	1.178	8.88955e+06	200.935
Ig log	1.179	8.88955e+06	201.282
Ig log	1.18	8.88955e+06	201.628
Ig log	1.181	8.88955e+06	201.974
Ig log	1.182	8.88955e+06	202.321
Ig log	1.183	8.88955e+06	202.667
Ig log	1.184	8.88955e+06	203.014
Ig log	1.185	8.88954e+06	203.36
Ig log	1.186	8.88954e+06	203.707
Ig log	1.187	8.88954e+06	204.053
Ig log	1.188	8.88954e+06	204.399
Ig log	1.189	8.88954e+06	204.746
Ig log	1.19	8.88954e+06	205.092
Ig log	1.191	8.88954e+06	205.438
Ig log	1.192	8.88954e+06	205.784
Ig log	1.193	8.88954e+06	206.131
Ig log	1.194	8.88954e+06	206.477
Ig log	1.195	8.88954e+06	206.823
Ig log	1.196	8.88954e+06	207.169
Ig log	1.197	8.88953e+06	207.515
Ig log	1.198	8.88953e+06	207.862
Ig log	1.199	8.88953e+06	208.208
Ig log	1.2	8.88953e+06	208.554
Ig log	1.201	8.88953e+06	208.9
Ig log	1.202	8.88953e+06	209.246
Ig log	1.203	8.88953e+06	209.592
Ig log	1.204	8.88953e+06	209.938
Ig log	1.205	8.88953e+06	210.284
Ig log	1.206	8.88953e+06	210.63
Ig log	1.207	8.88953e+06	210.976
Ig log	1.208	8.88953e+06	211.322
Ig log	1.209	8.88952e+06	211.668
Ig log	1.21	8.88952e+06	212.014
Ig log	1.211	8.88952e+06	212.36
Ig log	1.212	8.88952e+06	212.706
Ig log	1.213	8.88952e+06	213.052
Ig log	1.214	8.88952e+06	213.398
Ig log	1.215	8.88952e+06	213.744
Ig log	1.216	8.88952e+06	214.089
Ig log	1.217	8.88952e+06	214.435
Ig log	1.218	8.88952e+06	214.781
Ig log	1.219	8.88952e+06	215.127
Ig log	1.22	8.88952e+06	215.473
Ig log	1.221	8.88951e+06	215.818
Ig log	1.222	8.88951e+06	216.164
Ig log	1.223	8.88951e+06	216.51
Ig log	1.224	8.88951e+06	216.856
Ig log	1.225	8.88951e+06	217.201
Ig log	1.226	8.88951e+06	217.547
Ig log	1.227	8.88951e+06	217.893
Ig log	1.228	8.88951e+06	218.238
Ig log	1.229	8.88951e+06	218.584
Ig log	1.23	8.88951e+06	218.929
Ig log	1.231	8.88951e+06	219.275
Ig log	1.232	8.88951e+06	219.62
Ig log	1.233	8.8895e+06	219.966
Ig log	1.234	8.8895e+06	220.312
Ig log	1.235	8.8895e+06	220.657
Ig log	1.236	8.8895e+06	221.003
Ig log	1.237	8.8895e+06	221.348
Ig log	1.238	8.8895e+06	221.693
Ig log	1.239	8.8895e+06	222.039
Ig log	1.24	8.8895e+06	222.384
Ig log	1.241	8.8895e+06	222.73
Ig log	1.242	8.8895e+06	223.075
Ig log	1.243	8.8895e+06	223.421
Ig log	1.244	8.8895e+06	223.766
Ig log	1.245	8.88949e+06	224.111
Ig log	1.246	8.88949e+06	224.457
Ig log	1.247	8.88949e+06	224.802
Ig log	1.248	8.88949e+06	225.147
Ig log	1.249	8.88949e+06	225.492
Ig log	1.25	8.88949e+06	225.838
Ig log	1.251	8.88949e+06	226.183
Ig log	1.252	8.88949e+06	226.528
Ig log	1.253	8.88949e+06	226.873
Ig log	1.254	8.88949e+06	227.218
Ig log	1.255	8.88949e+06	227.564
Ig log	1.256	8.88948e+06	227.909
Ig log	1.257	8.88948e+06	228.254
Ig log	1.258	8.88948e+06	228.599
Ig log	1.259	8.88948e+06	228.944
Ig log	1.26	8.88948e+06	229.289
Ig log	1.261	8.88948e+06	229.634
Ig log	1.262	8.88948e+06	229.979
Ig log	1.263	8.88948e+06	230.324
Ig log	1.264	8.88948e+06	230.669
Ig log	1.265	8.88948e+06	231.014
Ig log	1.266	8.88948e+06	231.359
Ig log	1.267	8.88948e+06	231.704
Ig log	1.268	8.88947e+06	232.049
Ig log	1.269	8.88947e+06	232.394
Ig log	1.27	8.88947e+06	232.739
Ig log	1.271	8.88947e+06	233.084
Ig log	1.272	8.88947e+06	233.429
Ig log	1.273	8.88947e+06	233.773
Ig log	1.274	8.88947e+06	234.118
Ig log	1.275	8.88947e+06	234.463
Ig log	1.276	8.88947e+06	234.808
Ig log	1.277	8.88947e+06	235.153
Ig log	1.278	8.88947e+06	235.497
Ig log	1.279	8.88946e+06	235.842
Ig log	1.28	8.88946e+06	236.187
Ig log	1.281	8.88946e+06	236.531
Ig log	1.282	8.88946e+06	236.876
Ig log	1.283	8.88946e+06	237.221
Ig log	1.284	8.88946e+06	237.565
Ig log	1.285	8.88946e+06	237.91
Ig log	1.286	8.88946e+06	238.255
Ig log	1.287	8.88946e+06	238.599
Ig log	1.288	8.88946e+06	238.944
Ig log	1.289	8.88946e+06	239.288
Ig log	1.29	8.88945e+06	239.633
Ig log	1.291	8.88945e+06	239.978
Ig log	1.292	8.88945e+06	240.322
Ig log	1.293	8.88945e+06	240.667
Ig log	1.294	8.88945e+06	241.011
Ig log	1.295	8.88945e+06	241.355
Ig log	1.296	8.88945e+06	241.7
Ig log	1.297	8.88945e+06	242.044
Ig log	1.298	8.88945e+06	242.389
Ig log	1.299	8.88945e+06	242.733
Ig log	1.3	8.88945e+06	243.077
Ig log	1.301	8.88945e+06	243.422
Ig log	1.302	8.88944e+06	243.766
Ig log	1.303	8.88944e+06	244.11
Ig log	1.304	8.88944e+06	244.455
Ig log	1.305	8.88944e+06	244.799
Ig log	1.306	8.88944e+06	245.143
Ig log	1.307	8.88944e+06	245.488
Ig log	1.308	8.88944e+06	245.832
Ig log	1.309	8.88944e+06	246.176
Ig log	1.31	8.88944e+06	246.52
Ig log	1.311	8.88944e+06	246.864
Ig log	1.312	8.88944e+06	247.209
Ig log	1.313	8.88943e+06	247.553
Ig log	1.314	8.88943e+06	247.897
Ig log	1.315	8.88943e+06	248.241
Ig log	1.316	8.88943e+06	248.585
Ig log	1.317	8.88943e+06	248.929
Ig log	1.318	8.88943e+06	249.273
Ig log	1.319	8.88943e+06	249.617
Ig log	1.32	8.88943e+06	249.961
Ig log	1.321	8.88943e+06	250.305
Ig log	1.322	8.88943e+06	250.649
Ig log	1.323	8.88943e+06	250.993
Ig log	1.324	8.88942e+06	251.337
Ig log	1.325	8.88942e+06	251.681
Ig log	1.326	8.88942e+06	252.025
Ig log	1.327	8.88942e+06	252.369
Ig log	1.328	8.88942e+06	252.713
Ig log	1.329	8.88942e+06	253.057
Ig log	1.33	8.88942e+06	253.4
Ig log	1.331	8.88942e+06	253.744
Ig log	1.332	8.88942e+06	254.088
Ig log	1.333	8.88942e+06	254.432
Ig log	1.334	8.88942e+06	254.776
Ig log	1.335	8.88941e+06	255.119
Ig log	1.336	8.88941e+06	255.463
Ig log	1.337	8.88941e+06	255.807
Ig log	1.338	8.88941e+06	256.15
Ig log	1.339	8.88941e+06	256.494
Ig log	1.34	8.88941e+06	256.838
Ig log	1.341	8.88941e+06	257.182
Ig log	1.342	8.88941e+06	257.525
Ig log	1.343	8.88941e+06	257.869
Ig log	1.344	8.88941e+06	258.212
Ig log	1.345	8.88941e+06	258.556
Ig log	1.346	8.8894e+06	258.899
Ig log	1.347	8.8894e+06	259.243
Ig log	1.348	8.8894e+06	259.587
Ig log	1.349	8.8894e+06	259.93
Ig log	1.35	8.8894e+06	260.274
Ig log	1.351	8.8894e+06	260.617
Ig log	1.352	8.8894e+06	260.96
Ig log	1.353	8.8894e+06	261.304
Ig log	1.354	8.8894e+06	261.647
Ig log	1.355	8.8894e+06	261.991
Ig log	1.356	8.8894e+06	262.334
Ig log	1.357	8.88939e+06	262.678
Ig log	1.358	8.88939e+06	263.021
Ig log	1.359	8.88939e+06	263.364
Ig log	1.36	8.88939e+06	263.708
Ig log	1.361	8.88939e+06	264.051
Ig log	1.362	8.88939e+06	264.394
Ig log	1.363	8.88939e+06	264.737
Ig log	1.364	8.88939e+06	265.081
Ig log	1.365	8.88939e+06	265.424
Ig log	1.366	8.88939e+06	265.767
Ig log	1.367	8.88939e+06	266.11
Ig log	1.368	8.88938e+06	266.453
Ig log	1.369	8.88938e+06	266.797
Ig log	1.37	8.88938e+06	267.14
Ig log	1.371	8.88938e+06	267.483
Ig log	1.372	8.88938e+06	267.826
Ig log	1.373	8.88938e+06	268.169
Ig log	1.374	8.88938e+06	268.512
Ig log	1.375	8.88938e+06	268.855
Ig log	1.376	8.88938e+06	269.198
Ig log	1.377	8.88938e+06	269.541
Ig log	1.378	8.88938e+06	269.884
Ig log	1.379	8.88937e+06	270.227
Ig log	1.38	8.88937e+06	270.57
Ig log	1.381	8.88937e+06	270.913
Ig log	1.382	8.88937e+06	271.256
Ig log	1.383	8.88937e+06	271.599
Ig log	1.384	8.88937e+06	271.942
Ig log	1.385	8.88937e+06	272.285
Ig log	1.386	8.88937e+06	272.628
Ig log	1.387	8.88937e+06	272.97
Ig log	1.388	8.88937e+06	273.313
Ig log	1.389	8.88936e+06	273.656
Ig log	1.39	8.88936e+06	273.999
Ig log	1.391	8.88936e+06	274.342
Ig log	1.392	8.88936e+06	274.684
Ig log	1.393	8.88936e+06	275.027
Ig log	1.394	8.88936e+06	275.37
Ig log	1.395	8.88936e+06	275.713
Ig log	1.396	8.88936e+06	276.055
Ig log	1.397	8.88936e+06	276.398
Ig log	1.398	8.88936e+06	276.741
Ig log	1.399	8.88936e+06	277.083
Ig log	1.4	8.88935e+06	277.426
Ig log	1.401	8.88935e+06	277.768
Ig log	1.402	8.88935e+06	278.111
Ig log	1.403	8.88935e+06	278.454
Ig log	1.404	8.88935e+06	278.796
Ig log	1.405	8.88935e+06	279.139
Ig log	1.406	8.88935e+06	279.481
Ig log	1.407	8.88935e+06	279.824
Ig log	1.408	8.88935e+06	280.166
Ig log	1.409	8.88935e+06	280.509
Ig log	1.41	8.88934e+06	280.851
Ig log	1.411	8.88934e+06	281.194
Ig log	1.412	8.88934e+06	281.536
Ig log	1.413	8.88934e+06	281.878
Ig log	1.414	8.88934e+06	282.221
Ig log	1.415	8.88934e+06	282.563
Ig log	1.416	8.88934e+06	282.905
Ig log	1.417	8.88934e+06	283.248
Ig log	1.418	8.88934e+06	283.59
Ig log	1.419	8.88934e+06	283.932
Ig log	1.42	8.88934e+06	284.275
Ig log	1.421	8.88933e+06	284.617
Ig log	1.422	8.88933e+06	284.959
Ig log	1.423	8.88933e+06	285.301
Ig log	1.424	8.88933e+06	285.643
Ig log	1.425	8.88933e+06	285.986
Ig log	1.426	8.88933e+06	286.328
Ig log	1.427	8.88933e+06	286.67
Ig log	1.428	8.88933e+06	287.012
Ig log	1.429	8.88933e+06	287.354
Ig log	1.43	8.88933e+06	287.696
Ig log	1.431	8.88932e+06	288.038
Ig log	1.432	8.88932e+06	288.38
Ig log	1.433	8.88932e+06	288.722
Ig log	1.434	8.88932e+06	289.065
Ig log	1.435	8.88932e+06	289.407
Ig log	1.436	8.88932e+06	289.749
Ig log	1.437	8.88932e+06	290.09
Ig log	1.438	8.88932e+06	290.432
Ig log	1.439	8.88932e+06	290.774
Ig log	1.44	8.88932e+06	291.116
Ig log	1.441	8.88932e+06	291.458
Ig log	1.442	8.88931e+06	291.8
Ig log	1.443	8.88931e+06	292.142
Ig log	1.444	8.88931e+06	292.484
Ig log	1.445	8.88931e+06	292.826
Ig log	1.446	8.88931e+06	293.167
Ig log	1.447	8.88931e+06	293.509
Ig log	1.448	8.88931e+06	293.851
Ig log	1.449	8.88931e+06	294.193
Ig log	1.45	8.88931e+06	294.535
Ig log	1.451	8.88931e+06	294.876
Ig log	1.452	8.8893e+06	295.218
Ig log	1.453	8.8893e+06	295.56
Ig log	1.454	8.8893e+06	295.901
Ig log	1.455	8.8893e+06	296.243
Ig log	1.456	8.8893e+06	296.585
Ig log	1.457	8.8893e+06	296.926
Ig log	1.458	8.8893e+06	297.268
Ig log	1.459	8.8893e+06	297.609
Ig log	1.46	8.8893e+06	297.951
Ig log	1.461	8.8893e+06	298.293
Ig log	1.462	8.88929e+06	298.634
Ig log	1.463	8.88929e+06	298.976
Ig log	1.464	8.88929e+06	299.317
Ig log	1.465	8.88929e+06	299.659
Ig log	1.466	8.88929e+06	300
Ig log	1.467	8.88929e+06	300.341
Ig log	1.468	8.88929e+06	300.683
Ig log	1.469	8.88929e+06	301.024
Ig log	1.47	8.88929e+06	301.366
Ig log	1.471	8.88929e+06	301.707
Ig log	1.472	8.88928e+06	302.048
Ig log	1.473	8.88928e+06	302.39
Ig log	1.474	8.88928e+06	302.731
Ig log	1.475	8.88928e+06	303.072
Ig log	1.476	8.88928e+06	303.414
Ig log	1.477	8.88928e+06	303.755
Ig log	1.478	8.88928e+06	304.096
Ig log	1.479	8.88928e+06	304.438
Ig log	1.48	8.88928e+06	304.779
Ig log	1.481	8.88928e+06	305.12
Ig log	1.482	8.88928e+06	305.461
Ig log	1.483	8.88927e+06	305.802
Ig log	1.484	8.88927e+06	306.143
Ig log	1.485	8.88927e+06	306.485
Ig log	1.486	8.88927e+06	306.826
Ig log	1.487	8.88927e+06	307.167
Ig log	1.488	8.88927e+06	307.508
Ig log	1.489	8.88927e+06	307.849
Ig log	1.49	8.88927e+06	308.19
Ig log	1.491	8.88927e+06	308.531
Ig log	1.492	8.88927e+06	308.872
Ig log	1.493	8.88926e+06	309.213
Ig log	1.494	8.88926e+06	309.554
Ig log	1.495	8.88926e+06	309.895
Ig log	1.496	8.88926e+06	310.236
Ig log	1.497	8.88926e+06	310.577
Ig log	1.498	8.88926e+06	310.918
Ig log	1.499	8.88926e+06	311.259
Ig log	1.5	8.88926e+06	311.599
Ig log	1.501	8.88926e+06	311.94
Ig log	1.502	8.88926e+06	312.281
Ig log	1.503	8.88925e+06	312.622
Ig log	1.504	8.88925e+06	312.963
Ig log	1.505	8.88925e+06	313.304
Ig log	1.506	8.88925e+06	313.644
Ig log	1.507	8.88925e+06	313.985
Ig log	1.508	8.88925e+06	314.326
Ig log	1.509	8.88925e+06	314.667
Ig log	1.51	8.88925e+06	315.007
Ig log	1.511	8.88925e+06	315.348
Ig log	1.512	8.88925e+06	315.689
Ig log	1.513	8.88924e+06	316.029
Ig log	1.514	8.88924e+06	316.37
Ig log	1.515	8.88924e+06	316.71
Ig log	1.516	8.88924e+06	317.051
Ig log	1.517	8.88924e+06	317.392
Ig log	1.518	8.88924e+06	317.732
Ig log	1.519	8.88924e+06	318.073
Ig log	1.52	8.88924e+06	318.413
Ig log	1.521	8.88924e+06	318.754
Ig log	1.522	8.88924e+06	319.094
Ig log	1.523	8.88923e+06	319.435
Ig log	1.524	8.88923e+06	319.775
Ig log	1.525	8.88923e+06	320.116
Ig log	1.526	8.88923e+06	320.456
Ig log	1.527	8.88923e+06	320.796
Ig log	1.528	8.88923e+06	321.137
Ig log	1.529	8.88923e+06	321.477
Ig log	1.53	8.88923e+06	321.818
Ig log	1.531	8.88923e+06	322.158
Ig log	1.532	8.88923e+06	322.498
Ig log	1.533	8.88922e+06	322.838
Ig log	1.534	8.88922e+06	323.179
Ig log	1.535	8.88922e+06	323.519
Ig log	1.536	8.88922e+06	323.859
Ig log	1.537	8.88922e+06	324.199
Ig log	1.538	8.88922e+06	324.54
Ig log	1.539	8.88922e+06	324.88
Ig log	1.54	8.88922e+06	325.22
Ig log	1.541	8.88922e+06	325.56
Ig log	1.542	8.88921e+06	325.9
Ig log	1.543	8.88921e+06	326.24
Ig log	1.544	8.88921e+06	326.581
Ig log	1.545	8.88921e+06	326.921
Ig log	1.546	8.88921e+06	327.261
Ig log	1.547	8.88921e+06	327.601
Ig log	1.548	8.88921e+06	327.941
Ig log	1.549	8.88921e+06	328.281
Ig log	1.55	8.88921e+06	328.621
Ig log	1.551	8.88921e+06	328.961
Ig log	1.552	8.8892e+06	329.301
Ig log	1.553	8.8892e+06	329.641
Ig log	1.554	8.8892e+06	329.981
Ig log	1.555	8.8892e+06	330.321
Ig log	1.556	8.8892e+06	330.66
Ig log	1.557	8.8892e+06	331
Ig log	1.558	8.8892e+06	331.34
Ig log	1.559	8.8892e+06	331.68
Ig log	1.56	8.8892e+06	332.02
Ig log	1.561	8.8892e+06	332.36
Ig log	1.562	8.88919e+06	332.699
Ig log	1.563	8.88919e+06	333.039
Ig log	1.564	8.88919e+06	333.379
Ig log	1.565	8.88919e+06	333.719
Ig log	1.566	8.88919e+06	334.058
Ig log	1.567	8.88919e+06	334.398
Ig log	1.568	8.88919e+06	334.738
Ig log	1.569	8.88919e+06	335.078
Ig log	1.57	8.88919e+06	335.417
Ig log	1.571	8.88919e+06	335.757
Ig log	1.572	8.88918e+06	336.096
Ig log	1.573	8.88918e+06	336.436
Ig log	1.574	8.88918e+06	336.776
Ig log	1.575	8.88918e+06	337.115
Ig log	1.576	8.88918e+06	337.455
Ig log	1.577	8.88918e+06	337.794
Ig log	1.578	8.88918e+06	338.134
Ig log	1.579	8.88918e+06	338.473
Ig log	1.58	8.88918e+06	338.813
Ig log	1.581	8.88917e+06	339.152
Ig log	1.582	8.88917e+06	339.492
Ig log	1.583	8.88917e+06	339.831
Ig log	1.584	8.88917e+06	340.17
Ig log	1.585	8.88917e+06	340.51
Ig log	1.586	8.88917e+06	340.849
Ig log	1.587	8.88917e+06	341.189
Ig log	1.588	8.88917e+06	341.528
Ig log	1.589	8.88917e+06	341.867
Ig log	1.59	8.88917e+06	342.207
Ig log	1.591	8.88916e+06	342.546
Ig log	1.592	8.88916e+06	342.885
Ig log	1.593	8.88916e+06	343.224
Ig log	1.594	8.88916e+06	343.564
Ig log	1.595	8.88916e+06	343.903
Ig log	1.596	8.88916e+06	344.242
Ig log	1.597	8.88916e+06	344.581
Ig log	1.598	8.88916e+06	344.92
Ig log	1.599	8.88916e+06	345.26
Ig log	1.6	8.88915e+06	345.599
Ig log	1.601	8.88915e+06	345.938
Ig log	1.602	8.88915e+06	346.277
Ig log	1.603	8.88915e+06	346.616
Ig log	1.604	8.88915e+06	346.955
Ig log	1.605	8.88915e+06	347.294
Ig log	1.606	8.88915e+06	347.633
Ig log	1.607	8.88915e+06	347.972
Ig log	1.608	8.88915e+06	348.311
Ig log	1.609	8.88915e+06	348.65
Ig log	1.61	8.88914e+06	348.989
Ig log	1.611	8.88914e+06	349.328
Ig log	1.612	8.88914e+06	349.667
Ig log	1.613	8.88914e+06	350.006
Ig log	1.614	8.88914e+06	350.345
Ig log	1.615	8.88914e+06	350.683
Ig log	1.616	8.88914e+06	351.022
Ig log	1.617	8.88914e+06	351.361
Ig log	1.618	8.88914e+06	351.7
Ig log	1.619	8.88913e+06	352.039
Ig log	1.62	8.88913e+06	352.378
Ig log	1.621	8.88913e+06	352.716
Ig log	1.622	8.88913e+06	353.055
Ig log	1.623	8.88913e+06	353.394
Ig log	1.624	8.88913e+06	353.733
Ig log	1.625	8.88913e+06	354.071
Ig log	1.626	8.88913e+06	354.41
Ig log	1.627	8.88913e+06	354.749
Ig log	1.628	8.88913e+06	355.087
Ig log	1.629	8.88912e+06	355.426
Ig log	1.63	8.88912e+06	355.764
Ig log	1.631	8.88912e+06	356.103
Ig log	1.632	8.88912e+06	356.442
Ig log	1.633	8.88912e+06	356.78
Ig log	1.634	8.88912e+06	357.119
Ig log	1.635	8.88912e+06	357.457
Ig log	1.636	8.88912e+06	357.796
Ig log	1.637	8.88912e+06	358.134
Ig log	1.638	8.88911e+06	358.473
Ig log	1.639	8.88911e+06	358.811
Ig log	1.64	8.88911e+06	359.15
Ig log	1.641	8.88911e+06	359.488
Ig log	1.642	8.88911e+06	359.826
Ig log	1.643	8.88911e+06	360.165
Ig log	1.644	8.88911e+06	360.503
Ig log	1.645	8.88911e+06	360.841
Ig log	1.646	8.88911e+06	361.18
Ig log	1.647	8.88911e+06	361.518
Ig log	1.648	8.8891e+06	361.856
Ig log	1.649	8.8891e+06	362.195
Ig log	1.65	8.8891e+06	362.533
Ig log	1.651	8.8891e+06	362.871
Ig log	1.652	8.8891e+06	363.209
Ig log	1.653	8.8891e+06	363.548
Ig log	1.654	8.8891e+06	363.886
Ig log	1.655	8.8891e+06	364.224
Ig log	1.656	8.8891e+06	364.562
Ig log	1.657	8.88909e+06	364.9
Ig log	1.658	8.88909e+06	365.238
Ig log	1.659	8.88909e+06	365.576
Ig log	1.66	8.88909e+06	365.915
Ig log	1.661	8.88909e+06	366.253
Ig log	1.662	8.88909e+06	366.591
Ig log	1.663	8.88909e+06	366.929
Ig log	1.664	8.88909e+06	367.267
Ig log	1.665	8.88909e+06	367.605
Ig log	1.666	8.88908e+06	367.943
Ig log	1.667	8.88908e+06	368.281
Ig log	1.668	8.88908e+06	368.619
Ig log	1.669	8.88908e+06	368.957
Ig log	1.67	8.88908e+06	369.294
Ig log	1.671	8.88908e+06	369.632
Ig log	1.672	8.88908e+06	369.97
Ig log	1.673	8.88908e+06	370.308
Ig log	1.674	8.88908e+06	370.646
Ig log	1.675	8.88907e+06	370.984
Ig log	1.676	8.88907e+06	371.322
Ig log	1.677	8.88907e+06	371.659
Ig log	1.678	8.88907e+06	371.997
Ig log	1.679	8.88907e+06	372.335
Ig log	1.68	8.88907e+06	372.673
Ig log	1.681	8.88907e+06	373.01
Ig log	1.682	8.88907e+06	373.348
Ig log	1.683	8.88907e+06	373.686
Ig log	1.684	8.88907e+06	374.023
Ig log	1.685	8.88906e+06	374.361
Ig log	1.686	8.88906e+06	374.699
Ig log	1.687	8.88906e+06	375.036
Ig log	1.688	8.88906e+06	375.374
Ig log	1.689	8.88906e+06	375.711
Ig log	1.69	8.88906e+06	376.049
Ig log	1.691	8.88906e+06	376.387
Ig log	1.692	8.88906e+06	376.724
Ig log	1.693	8.88906e+06	377.062
Ig log	1.694	8.88905e+06	377.399
Ig log	1.695	8.88905e+06	377.737
Ig log	1.696	8.88905e+06	378.074
Ig log	1.697	8.88905e+06	378.412
Ig log	1.698	8.88905e+06	378.749
Ig log	1.699	8.88905e+06	379.086
Ig log	1.7	8.88905e+06	379.424
Ig log	1.701	8.88905e+06	379.761
Ig log	1.702	8.88905e+06	380.098
Ig log	1.703	8.88904e+06	380.436
Ig log	1.704	8.88904e+06	380.773
Ig log	1.705	8.88904e+06	381.11
Ig log	1.706	8.88904e+06	381.448
Ig log	1.707	8.88904e+06	381.785
Ig log	1.708	8.88904e+06	382.122
Ig log	1.709	8.88904e+06	382.459
Ig log	1.71	8.88904e+06	382.797
Ig log	1.711	8.88904e+06	383.134
Ig log	1.712	8.88903e+06	383.471
Ig log	1.713	8.88903e+06	383.808
Ig log	1.714	8.88903e+06	384.145
Ig log	1.715	8.88903e+06	384.483
Ig log	1.716	8.88903e+06	384.82
Ig log	1.717	8.88903e+06	385.157
Ig log	1.718	8.88903e+06	385.494
Ig log	1.719	8.88903e+06	385.831
Ig log	1.72	8.88903e+06	386.168
Ig log	1.721	8.88902e+06	386.505
Ig log	1.722	8.88902e+06	386.842
Ig log	1.723	8.88902e+06	387.179
Ig log	1.724	8.88902e+06	387.516
Ig log	1.725	8.88902e+06	387.853
Ig log	1.726	8.88902e+06	388.19
Ig log	1.727	8.88902e+06	388.527
Ig log	1.728	8.88902e+06	388.864
Ig log	1.729	8.88902e+06	389.201
Ig log	1.73	8.88901e+06	389.537
Ig log	1.731	8.88901e+06	389.874
Ig log	1.732	8.88901e+06	390.211
Ig log	1.733	8.88901e+06	390.548
Ig log	1.734	8.88901e+06	390.885
Ig log	1.735	8.88901e+06	391.221
Ig log	1.736	8.88901e+06	391.558
Ig log	1.737	8.88901e+06	391.895
Ig log	1.738	8.88901e+06	392.232
Ig log	1.739	8.889e+06	392.568
Ig log	1.74	8.889e+06	392.905
Ig log	1.741	8.889e+06	393.242
Ig log	1.742	8.889e+06	393.578
Ig log	1.743	8.889e+06	393.915
Ig log	1.744	8.889e+06	394.252
Ig log	1.745	8.889e+06	394.588
Ig log	1.746	8.889e+06	394.925
Ig log	1.747	8.889e+06	395.262
Ig log	1.748	8.88899e+06	395.598
Ig log	1.749	8.88899e+06	395.935
Ig log	1.75	8.88899e+06	396.271
Ig log	1.751	8.88899e+06	396.608
Ig log	1.752	8.88899e+06	396.944
Ig log	1.753	8.88899e+06	397.281
Ig log	1.754	8.88899e+06	397.617
Ig log	1.755	8.88899e+06	397.953
Ig log	1.756	8.88899e+06	398.29
Ig log	1.757	8.88898e+06	398.626
Ig log	1.758	8.88898e+06	398.963
Ig log	1.759	8.88898e+06	399.299
Ig log	1.76	8.88898e+06	399.635
Ig log	1.761	8.88898e+06	399.972
Ig log	1.762	8.88898e+06	400.308
Ig log	1.763	8.88898e+06	400.644
Ig log	1.764	8.88898e+06	400.981
Ig log	1.765	8.88898e+06	401.317
Ig log	1.766	8.88897e+06	401.653
Ig log	1.767	8.88897e+06	401.989
Ig log	1.768	8.88897e+06	402.326
Ig log	1.769	8.88897e+06	402.662
Ig log	1.77	8.88897e+06	402.998
Ig log	1.771	8.88897e+06	403.334
Ig log	1.772	8.88897e+06	403.67
Ig log	1.773	8.88897e+06	404.006
Ig log	1.774	8.88897e+06	404.342
Ig log	1.775	8.88896e+06	404.679
Ig log	1.776	8.88896e+06	405.015
Ig log	1.777	8.88896e+06	405.351
Ig log	1.778	8.88896e+06	405.687
Ig log	1.779	8.88896e+06	406.023
Ig log	1.78	8.88896e+06	406.359
Ig log	1.781	8.88896e+06	406.695
Ig log	1.782	8.88896e+06	407.031
Ig log	1.783	8.88896e+06	407.367
Ig log	1.784	8.88895e+06	407.703
Ig log	1.785	8.88895e+06	408.039
Ig log	1.786	8.88895e+06	408.374
Ig log	1.787	8.88895e+06	408.71
Ig log	1.788	8.88895e+06	409.046
Ig log	1.789	8.88895e+06	409.382
Ig log	1.79	8.88895e+06	409.718
Ig log	1.791	8.88895e+06	410.054
Ig log	1.792	8.88894e+06	410.389
Ig log	1.793	8.88894e+06	410.725
Ig log	1.794	8.88894e+06	411.061
Ig log	1.795	8.88894e+06	411.397
Ig log	1.796	8.88894e+06	411.732
Ig log	1.797	8.88894e+06	412.068
Ig log	1.798	8.88894e+06	412.404
Ig log	1.799	8.88894e+06	412.74
Ig log	1.8	8.88894e+06	413.075
Ig log	1.801	8.88893e+06	413.411
Ig log	1.802	8.88893e+06	413.746
Ig log	1.803	8.88893e+06	414.082
Ig log	1.804	8.88893e+06	414.418
Ig log	1.805	8.88893e+06	414.753
Ig log	1.806	8.88893e+06	415.089
Ig log	1.807	8.88893e+06	415.424
Ig log	1.808	8.88893e+06	415.76
Ig log	1.809	8.88893e+06	416.095
Ig log	1.81	8.88892e+06	416.431
Ig log	1.811	8.88892e+06	416.766
Ig log	1.812	8.88892e+06	417.102
Ig log	1.813	8.88892e+06	417.437
Ig log	1.814	8.88892e+06	417.773
Ig log	1.815	8.88892e+06	418.108
Ig log	1.816	8.88892e+06	418.443
Ig log	1.817	8.88892e+06	418.779
Ig log	1.818	8.88891e+06	419.114
Ig log	1.819	8.88891e+06	419.449
Ig log	1.82	8.88891e+06	419.785
Ig log	1.821	8.88891e+06	420.12
Ig log	1.822	8.88891e+06	420.455
Ig log	1.823	8.88891e+06	420.79
Ig log	1.824	8.88891e+06	421.126
Ig log	1.825	8.88891e+06	421.461
Ig log	1.826	8.88891e+06	421.796
Ig log	1.827	8.8889e+06	422.131
Ig log	1.828	8.8889e+06	422.466
Ig log	1.829	8.8889e+06	422.802
Ig log	1.83	8.8889e+06	423.137
Ig log	1.831	8.8889e+06	423.472
Ig log	1.832	8.8889e+06	423.807
Ig log	1.833	8.8889e+06	424.142
Ig log	1.834	8.8889e+06	424.477
Ig log	1.835	8.8889e+06	424.812
Ig log	1.836	8.88889e+06	425.147
Ig log	1.837	8.88889e+06	425.482
Ig log	1.838	8.88889e+06	425.817
Ig log	1.839	8.88889e+06	426.152
Ig log	1.84	8.88889e+06	426.487
Ig log	1.841	8.88889e+06	426.822
Ig log	1.842	8.88889e+06	427.157
Ig log	1.843	8.88889e+06	427.492
Ig log	1.844	8.88888e+06	427.827
Ig log	1.845	8.88888e+06	428.162
Ig log	1.846	8.88888e+06	428.497
Ig log	1.847	8.88888e+06	428.831
Ig log	1.848	8.88888e+06	429.166
Ig log	1.849	8.88888e+06	429.501
Ig log	1.85	8.88888e+06	429.836
Ig log	1.851	8.88888e+06	430.171
Ig log	1.852	8.88888e+06	430.505
Ig log	1.853	8.88887e+06	430.84
Ig log	1.854	8.88887e+06	431.175
Ig log	1.855	8.88887e+06	431.51
Ig log	1.856	8.88887e+06	431.844
Ig log	1.857	8.88887e+06	432.179
Ig log	1.858	8.88887e+06	432.514
Ig log	1.859	8.88887e+06	432.848
Ig log	1.86	8.88887e+06	433.183
Ig log	1.861	8.88886e+06	433.517
Ig log	1.862	8.88886e+06	433.852
Ig log	1.863	8.88886e+06	434.187
Ig log	1.864	8.88886e+06	434.521
Ig log	1.865	8.88886e+06	434.856
Ig log	1.866	8.88886e+06	435.19
Ig log	1.867	8.88886e+06	435.525
Ig log	1.868	8.88886e+06	435.859
Ig log	1.869	8.88886e+06	436.194
Ig log	1.87	8.88885e+06	436.528
Ig log	1.871	8.88885e+06	436.862
Ig log	1.872	8.88885e+06	437.197
Ig log	1.873	8.88885e+06	437.531
Ig log	1.874	8.88885e+06	437.866
Ig log	1.875	8.88885e+06	438.2
Ig log	1.876	8.88885e+06	438.534
Ig log	1.877	8.88885e+06	438.869
Ig log	1.878	8.88884e+06	439.203
Ig log	1.879	8.88884e+06	439.537
Ig log	1.88	8.88884e+06	439.871
Ig log	1.881	8.88884e+06	440.206
Ig log	1.882	8.88884e+06	440.54
Ig log	1.883	8.88884e+06	440.874
Ig log	1.884	8.88884e+06	441.208
Ig log	1.885	8.88884e+06	441.543
Ig log	1.886	8.88884e+06	441.877
Ig log	1.887	8.88883e+06	442.211
Ig log	1.888	8.88883e+06	442.545
Ig log	1.889	8.88883e+06	442.879
Ig log	1.89	8.88883e+06	443.213
Ig log	1.891	8.88883e+06	443.547
Ig log	1.892	8.88883e+06	443.881
Ig log	1.893	8.88883e+06	444.215
Ig log	1.894	8.88883e+06	444.549
Ig log	1.895	8.88882e+06	444.883
Ig log	1.896	8.88882e+06	445.217
Ig log	1.897	8.88882e+06	445.551
Ig log	1.898	8.88882e+06	445.885
Ig log	1.899	8.88882e+06	446.219
Ig log	1.9	8.88882e+06	446.553
Ig log	1.901	8.88882e+06	446.887
Ig log	1.902	8.88882e+06	447.221
Ig log	1.903	8.88882e+06	447.555
Ig log	1.904	8.88881e+06	447.889
Ig log	1.905	8.88881e+06	448.223
Ig log	1.906	8.88881e+06	448.556
Ig log	1.907	8.88881e+06	448.89
Ig log	1.908	8.88881e+06	449.224
Ig log	1.909	8.88881e+06	449.558
Ig log	1.91	8.88881e+06	449.892
Ig log	1.911	8.88881e+06	450.225
Ig log	1.912	8.8888e+06	450.559
Ig log	1.913	8.8888e+06	450.893
Ig log	1.914	8.8888e+06	451.226
Ig log	1.915	8.8888e+06	451.56
Ig log	1.916	8.8888e+06	451.894
Ig log	1.917	8.8888e+06	452.227
Ig log	1.918	8.8888e+06	452.561
Ig log	1.919	8.8888e+06	452.895
Ig log	1.92	8.88879e+06	453.228
Ig log	1.921	8.88879e+06	453.562
Ig log	1.922	8.88879e+06	453.895
Ig log	1.923	8.88879e+06	454.229
Ig log	1.924	8.88879e+06	454.562
Ig log	1.925	8.88879e+06	454.896
Ig log	1.926	8.88879e+06	455.229
Ig log	1.927	8.88879e+06	455.563
Ig log	1.928	8.88879e+06	455.896
Ig log	1.929	8.88878e+06	456.23
Ig log	1.93	8.88878e+06	456.563
Ig log	1.931	8.88878e+06	456.896
Ig log	1.932	8.88878e+06	457.23
Ig log	1.933	8.88878e+06	457.563
Ig log	1.934	8.88878e+06	457.896
Ig log	1.935	8.88878e+06	458.23
Ig log	1.936	8.88878e+06	458.563
Ig log	1.937	8.88877e+06	458.896
Ig log	1.938	8.88877e+06	459.23
Ig log	1.939	8.88877e+06	459.563
Ig log	1.94	8.88877e+06	459.896
Ig log	1.941	8.88877e+06	460.229
Ig log	1.942	8.88877e+06	460.562
Ig log	1.943	8.88877e+06	460.896
Ig log	1.944	8.88877e+06	461.229
Ig log	1.945	8.88876e+06	461.562
Ig log	1.946	8.88876e+06	461.895
Ig log	1.947	8.88876e+06	462.228
Ig log	1.948	8.88876e+06	462.561
Ig log	1.949	8.88876e+06	462.894
Ig log	1.95	8.88876e+06	463.227
Ig log	1.951	8.88876e+06	463.56
Ig log	1.952	8.88876e+06	463.893
Ig log	1.953	8.88876e+06	464.226
Ig log	1.954	8.88875e+06	464.559
Ig log	1.955	8.88875e+06	464.892
Ig log	1.956	8.88875e+06	465.225
Ig log	1.957	8.88875e+06	465.558
Ig log	1.958	8.88875e+06	465.891
Ig log	1.959	8.88875e+06	466.224
Ig log	1.96	8.88875e+06	466.557
Ig log	1.961	8.88875e+06	466.89
Ig log	1.962	8.88874e+06	467.223
Ig log	1.963	8.88874e+06	467.556
Ig log	1.964	8.88874e+06	467.888
Ig log	1.965	8.88874e+06	468.221
Ig log	1.966	8.88874e+06	468.554
Ig log	1.967	8.88874e+06	468.887
Ig log	1.968	8.88874e+06	469.22
Ig log	1.969	8.88874e+06	469.552
Ig log	1.97	8.88873e+06	469.885
Ig log	1.971	8.88873e+06	470.218
Ig log	1.972	8.88873e+06	470.55
Ig log	1.973	8.88873e+06	470.883
Ig log	1.974	8.88873e+06	471.216
Ig log	1.975	8.88873e+06	471.548
Ig log	1.976	8.88873e+06	471.881
Ig log	1.977	8.88873e+06	472.213
Ig log	1.978	8.88872e+06	472.546
Ig log	1.979	8.88872e+06	472.879
Ig log	1.98	8.88872e+06	473.211
Ig log	1.981	8.88872e+06	473.544
Ig log	1.982	8.88872e+06	473.876
Ig log	1.983	8.88872e+06	474.209
Ig log	1.984	8.88872e+06	474.541
Ig log	1.985	8.88872e+06	474.874
Ig log	1.986	8.88871e+06	475.206
Ig log	1.987	8.88871e+06	475.538
Ig log	1.988	8.88871e+06	475.871
Ig log	1.989	8.88871e+06	476.203
Ig log	1.99	8.88871e+06	476.536
Ig log	1.991	8.88871e+06	476.868
Ig log	1.992	8.88871e+06	477.2
Ig log	1.993	8.88871e+06	477.533
Ig log	1.994	8.88871e+06	477.865
Ig log	1.995	8.8887e+06	478.197
Ig log	1.996	8.8887e+06	478.529
Ig log	1.997	8.8887e+06	478.862
Ig log	1.998	8.8887e+06	479.194
[truncated: 88,004 more rows]

## Sheet: Fig6B
label	fitness_normalized	area
I	0.859785	2.82696e+11
I log	0.960681	1.40285e+11
Ig	0.86702	2.10928e+11
Ig log	0.973209	1.84022e+11
Total I	0.895896	1.96135e+11
Total I log	0.968603	1.60696e+11
R	0.834138	1.70061e+11
R log	0.82866	1.70993e+11
G	0.868971	2.55457e+11
G log	0.967398	1.84876e+11

## Sheet: Fig6C
label	time	RBC	total_iRBC
R log & I log	0	8890000	0
R log & I log	0.01	8.89e+06	44.0327
R log & I log	0.02	8.89e+06	44.8149
R log & I log	0.03	8.89e+06	45.7819
R log & I log	0.04	8.88999e+06	46.8047
R log & I log	0.05	8.88999e+06	47.844
R log & I log	0.06	8.88999e+06	48.8881
R log & I log	0.07	8.88999e+06	49.9331
R log & I log	0.08	8.88998e+06	50.9781
R log & I log	0.09	8.88998e+06	52.0228
R log & I log	0.1	8.88998e+06	53.0669
R log & I log	0.11	8.88998e+06	54.1105
R log & I log	0.12	8.88997e+06	55.1537
R log & I log	0.13	8.88997e+06	56.1963
R log & I log	0.14	8.88997e+06	57.2383
R log & I log	0.15	8.88997e+06	58.2799
R log & I log	0.16	8.88996e+06	59.3209
R log & I log	0.17	8.88996e+06	60.3614
R log & I log	0.18	8.88996e+06	61.4013
R log & I log	0.19	8.88995e+06	62.4408
R log & I log	0.2	8.88995e+06	63.4797
R log & I log	0.21	8.88995e+06	64.5181
R log & I log	0.22	8.88995e+06	65.556
R log & I log	0.23	8.88994e+06	66.5933
R log & I log	0.24	8.88994e+06	67.6301
R log & I log	0.25	8.88994e+06	68.6664
R log & I log	0.26	8.88994e+06	69.7022
R log & I log	0.27	8.88993e+06	70.7374
R log & I log	0.28	8.88993e+06	71.7722
R log & I log	0.29	8.88993e+06	72.8064
R log & I log	0.3	8.88992e+06	73.8401
R log & I log	0.31	8.88992e+06	74.8732
R log & I log	0.32	8.88992e+06	75.9059
R log & I log	0.33	8.88991e+06	76.938
R log & I log	0.34	8.88991e+06	77.9696
R log & I log	0.35	8.88991e+06	79.0006
R log & I log	0.36	8.88991e+06	80.0312
R log & I log	0.37	8.8899e+06	81.0612
R log & I log	0.38	8.8899e+06	82.0907
R log & I log	0.39	8.8899e+06	83.1197
R log & I log	0.4	8.88989e+06	84.1482
R log & I log	0.41	8.88989e+06	85.1761
R log & I log	0.42	8.88989e+06	86.2035
R log & I log	0.43	8.88988e+06	87.2305
R log & I log	0.44	8.88988e+06	88.2568
R log & I log	0.45	8.88988e+06	89.2827
R log & I log	0.46	8.88987e+06	90.308
R log & I log	0.47	8.88987e+06	91.3329
R log & I log	0.48	8.88987e+06	92.3572
R log & I log	0.49	8.88986e+06	93.381
R log & I log	0.5	8.88986e+06	94.4042
R log & I log	0.51	8.88986e+06	95.427
R log & I log	0.52	8.88985e+06	96.4492
R log & I log	0.53	8.88985e+06	97.4709
R log & I log	0.54	8.88985e+06	98.4921
R log & I log	0.55	8.88984e+06	99.5128
R log & I log	0.56	8.88984e+06	100.533
R log & I log	0.57	8.88984e+06	101.553
R log & I log	0.58	8.88983e+06	102.572
R log & I log	0.59	8.88983e+06	103.59
R log & I log	0.6	8.88983e+06	104.608
R log & I log	0.61	8.88982e+06	105.626
R log & I log	0.62	8.88982e+06	106.643
R log & I log	0.63	8.88982e+06	107.66
R log & I log	0.64	8.88981e+06	108.676
R log & I log	0.65	8.88981e+06	109.691
R log & I log	0.66	8.88981e+06	110.706
R log & I log	0.67	8.8898e+06	111.72
R log & I log	0.68	8.8898e+06	112.734
R log & I log	0.69	8.8898e+06	113.748
R log & I log	0.7	8.88979e+06	114.761
R log & I log	0.71	8.88979e+06	115.773
R log & I log	0.72	8.88979e+06	116.785
R log & I log	0.73	8.88978e+06	117.796
R log & I log	0.74	8.88978e+06	118.807
R log & I log	0.75	8.88978e+06	119.818
R log & I log	0.76	8.88977e+06	120.827
R log & I log	0.77	8.88977e+06	121.837
R log & I log	0.78	8.88976e+06	122.846
R log & I log	0.79	8.88976e+06	123.854
R log & I log	0.8	8.88976e+06	124.862
R log & I log	0.81	8.88975e+06	125.869
R log & I log	0.82	8.88975e+06	126.876
R log & I log	0.83	8.88975e+06	127.882
R log & I log	0.84	8.88974e+06	128.888
R log & I log	0.85	8.88974e+06	129.893
R log & I log	0.86	8.88973e+06	130.897
R log & I log	0.87	8.88973e+06	131.902
R log & I log	0.88	8.88973e+06	132.905
R log & I log	0.89	8.88972e+06	133.908
R log & I log	0.9	8.88972e+06	134.911
R log & I log	0.91	8.88972e+06	135.913
R log & I log	0.92	8.88971e+06	136.915
R log & I log	0.93	8.88971e+06	137.916
R log & I log	0.94	8.8897e+06	138.917
R log & I log	0.95	8.8897e+06	139.917
R log & I log	0.96	8.8897e+06	140.916
R log & I log	0.97	8.88969e+06	141.915
R log & I log	0.98	8.88969e+06	142.914
R log & I log	0.99	8.88969e+06	143.912
R log & I log	1	8.88968e+06	144.909
R log & I log	1.01	8.88968e+06	145.794
R log & I log	1.02	8.88967e+06	147.438
R log & I log	1.03	8.88967e+06	150.047
R log & I log	1.04	8.88966e+06	153.171
R log & I log	1.05	8.88965e+06	156.519
R log & I log	1.06	8.88964e+06	159.954
R log & I log	1.07	8.88964e+06	163.42
R log & I log	1.08	8.88963e+06	166.897
R log & I log	1.09	8.88962e+06	170.376
R log & I log	1.1	8.88961e+06	173.855
R log & I log	1.11	8.8896e+06	177.333
R log & I log	1.12	8.8896e+06	180.809
R log & I log	1.13	8.88959e+06	184.283
R log & I log	1.14	8.88958e+06	187.756
R log & I log	1.15	8.88957e+06	191.226
R log & I log	1.16	8.88957e+06	194.696
R log & I log	1.17	8.88956e+06	198.163
R log & I log	1.18	8.88955e+06	201.628
R log & I log	1.19	8.88954e+06	205.092
R log & I log	1.2	8.88953e+06	208.554
R log & I log	1.21	8.88952e+06	212.014
R log & I log	1.22	8.88952e+06	215.473
R log & I log	1.23	8.88951e+06	218.93
R log & I log	1.24	8.8895e+06	222.385
R log & I log	1.25	8.88949e+06	225.838
R log & I log	1.26	8.88948e+06	229.289
R log & I log	1.27	8.88947e+06	232.739
R log & I log	1.28	8.88946e+06	236.187
R log & I log	1.29	8.88945e+06	239.633
R log & I log	1.3	8.88945e+06	243.078
R log & I log	1.31	8.88944e+06	246.521
R log & I log	1.32	8.88943e+06	249.962
R log & I log	1.33	8.88942e+06	253.401
R log & I log	1.34	8.88941e+06	256.838
R log & I log	1.35	8.8894e+06	260.274
R log & I log	1.36	8.88939e+06	263.708
R log & I log	1.37	8.88938e+06	267.14
R log & I log	1.38	8.88937e+06	270.571
R log & I log	1.39	8.88936e+06	273.999
R log & I log	1.4	8.88935e+06	277.426
R log & I log	1.41	8.88934e+06	280.851
R log & I log	1.42	8.88934e+06	284.275
R log & I log	1.43	8.88933e+06	287.697
R log & I log	1.44	8.88932e+06	291.117
R log & I log	1.45	8.88931e+06	294.535
R log & I log	1.46	8.8893e+06	297.951
R log & I log	1.47	8.88929e+06	301.366
R log & I log	1.48	8.88928e+06	304.779
R log & I log	1.49	8.88927e+06	308.19
R log & I log	1.5	8.88926e+06	311.6
R log & I log	1.51	8.88925e+06	315.008
R log & I log	1.52	8.88924e+06	318.414
R log & I log	1.53	8.88923e+06	321.818
R log & I log	1.54	8.88922e+06	325.22
R log & I log	1.55	8.88921e+06	328.621
R log & I log	1.56	8.8892e+06	332.02
R log & I log	1.57	8.88919e+06	335.418
R log & I log	1.58	8.88918e+06	338.813
R log & I log	1.59	8.88917e+06	342.207
R log & I log	1.6	8.88915e+06	345.599
R log & I log	1.61	8.88914e+06	348.989
R log & I log	1.62	8.88913e+06	352.378
R log & I log	1.63	8.88912e+06	355.765
R log & I log	1.64	8.88911e+06	359.15
R log & I log	1.65	8.8891e+06	362.533
R log & I log	1.66	8.88909e+06	365.915
R log & I log	1.67	8.88908e+06	369.295
R log & I log	1.68	8.88907e+06	372.673
R log & I log	1.69	8.88906e+06	376.049
R log & I log	1.7	8.88905e+06	379.424
R log & I log	1.71	8.88904e+06	382.797
R log & I log	1.72	8.88903e+06	386.168
R log & I log	1.73	8.88901e+06	389.538
R log & I log	1.74	8.889e+06	392.905
R log & I log	1.75	8.88899e+06	396.271
R log & I log	1.76	8.88898e+06	399.636
R log & I log	1.77	8.88897e+06	402.998
R log & I log	1.78	8.88896e+06	406.359
R log & I log	1.79	8.88895e+06	409.718
R log & I log	1.8	8.88894e+06	413.075
R log & I log	1.81	8.88892e+06	416.431
R log & I log	1.82	8.88891e+06	419.785
R log & I log	1.83	8.8889e+06	423.137
R log & I log	1.84	8.88889e+06	426.488
R log & I log	1.85	8.88888e+06	429.836
R log & I log	1.86	8.88887e+06	433.183
R log & I log	1.87	8.88885e+06	436.528
R log & I log	1.88	8.88884e+06	439.872
R log & I log	1.89	8.88883e+06	443.214
R log & I log	1.9	8.88882e+06	446.554
R log & I log	1.91	8.88881e+06	449.892
R log & I log	1.92	8.88879e+06	453.228
R log & I log	1.93	8.88878e+06	456.563
R log & I log	1.94	8.88877e+06	459.896
R log & I log	1.95	8.88876e+06	463.228
R log & I log	1.96	8.88875e+06	466.557
R log & I log	1.97	8.88873e+06	469.885
R log & I log	1.98	8.88872e+06	473.211
R log & I log	1.99	8.88871e+06	476.536
R log & I log	2	8.8887e+06	479.859
R log & I log	2.01	8.88869e+06	483.047
R log & I log	2.02	8.88867e+06	486.874
R log & I log	2.03	8.88865e+06	493.268
R log & I log	2.04	8.88863e+06	502.046
R log & I log	2.05	8.88861e+06	512.302
R log & I log	2.06	8.88859e+06	523.316
R log & I log	2.07	8.88856e+06	534.675
R log & I log	2.08	8.88854e+06	546.179
R log & I log	2.09	8.88851e+06	557.739
R log & I log	2.1	8.88849e+06	569.316
R log & I log	2.11	8.88846e+06	580.897
R log & I log	2.12	8.88844e+06	592.476
R log & I log	2.13	8.88841e+06	604.049
R log & I log	2.14	8.88839e+06	615.618
R log & I log	2.15	8.88836e+06	627.18
R log & I log	2.16	8.88833e+06	638.737
R log & I log	2.17	8.88831e+06	650.287
R log & I log	2.18	8.88828e+06	661.832
R log & I log	2.19	8.88825e+06	673.37
R log & I log	2.2	8.88823e+06	684.903
R log & I log	2.21	8.8882e+06	696.43
R log & I log	2.22	8.88817e+06	707.95
R log & I log	2.23	8.88815e+06	719.465
R log & I log	2.24	8.88812e+06	730.974
R log & I log	2.25	8.88809e+06	742.477
R log & I log	2.26	8.88806e+06	753.974
R log & I log	2.27	8.88803e+06	765.465
R log & I log	2.28	8.88801e+06	776.95
R log & I log	2.29	8.88798e+06	788.429
R log & I log	2.3	8.88795e+06	799.902
R log & I log	2.31	8.88792e+06	811.369
R log & I log	2.32	8.88789e+06	822.83
R log & I log	2.33	8.88786e+06	834.285
R log & I log	2.34	8.88783e+06	845.734
R log & I log	2.35	8.8878e+06	857.178
R log & I log	2.36	8.88777e+06	868.615
R log & I log	2.37	8.88774e+06	880.046
R log & I log	2.38	8.88771e+06	891.472
R log & I log	2.39	8.88768e+06	902.891
R log & I log	2.4	8.88765e+06	914.304
R log & I log	2.41	8.88762e+06	925.712
R log & I log	2.42	8.88759e+06	937.113
R log & I log	2.43	8.88756e+06	948.509
R log & I log	2.44	8.88753e+06	959.898
R log & I log	2.45	8.8875e+06	971.282
R log & I log	2.46	8.88746e+06	982.659
R log & I log	2.47	8.88743e+06	994.031
R log & I log	2.48	8.8874e+06	1005.4
R log & I log	2.49	8.88737e+06	1016.76
R log & I log	2.5	8.88734e+06	1028.11
R log & I log	2.51	8.8873e+06	1039.46
R log & I log	2.52	8.88727e+06	1050.8
R log & I log	2.53	8.88724e+06	1062.14
R log & I log	2.54	8.88721e+06	1073.47
R log & I log	2.55	8.88717e+06	1084.79
R log & I log	2.56	8.88714e+06	1096.11
R log & I log	2.57	8.88711e+06	1107.42
R log & I log	2.58	8.88707e+06	1118.72
R log & I log	2.59	8.88704e+06	1130.02
R log & I log	2.6	8.887e+06	1141.32
R log & I log	2.61	8.88697e+06	1152.61
R log & I log	2.62	8.88694e+06	1163.89
R log & I log	2.63	8.8869e+06	1175.16
R log & I log	2.64	8.88687e+06	1186.43
R log & I log	2.65	8.88683e+06	1197.7
R log & I log	2.66	8.8868e+06	1208.96
R log & I log	2.67	8.88676e+06	1220.21
R log & I log	2.68	8.88673e+06	1231.45
R log & I log	2.69	8.88669e+06	1242.69
R log & I log	2.7	8.88665e+06	1253.93
R log & I log	2.71	8.88662e+06	1265.16
R log & I log	2.72	8.88658e+06	1276.38
R log & I log	2.73	8.88655e+06	1287.6
R log & I log	2.74	8.88651e+06	1298.81
R log & I log	2.75	8.88647e+06	1310.01
R log & I log	2.76	8.88644e+06	1321.21
R log & I log	2.77	8.8864e+06	1332.4
R log & I log	2.78	8.88636e+06	1343.59
R log & I log	2.79	8.88633e+06	1354.77
R log & I log	2.8	8.88629e+06	1365.94
R log & I log	2.81	8.88625e+06	1377.11
R log & I log	2.82	8.88621e+06	1388.27
R log & I log	2.83	8.88618e+06	1399.43
R log & I log	2.84	8.88614e+06	1410.58
R log & I log	2.85	8.8861e+06	1421.72
R log & I log	2.86	8.88606e+06	1432.86
R log & I log	2.87	8.88602e+06	1443.99
R log & I log	2.88	8.88598e+06	1455.12
R log & I log	2.89	8.88595e+06	1466.24
R log & I log	2.9	8.88591e+06	1477.35
R log & I log	2.91	8.88587e+06	1488.46
R log & I log	2.92	8.88583e+06	1499.56
R log & I log	2.93	8.88579e+06	1510.66
R log & I log	2.94	8.88575e+06	1521.75
R log & I log	2.95	8.88571e+06	1532.83
R log & I log	2.96	8.88567e+06	1543.91
R log & I log	2.97	8.88563e+06	1554.98
R log & I log	2.98	8.88559e+06	1566.05
R log & I log	2.99	8.88555e+06	1577.11
R log & I log	3	8.88551e+06	1588.16
R log & I log	3.01	8.88547e+06	1599.13
R log & I log	3.02	8.88543e+06	1610.23
R log & I log	3.03	8.88538e+06	1625.88
R log & I log	3.04	8.88532e+06	1648.9
R log & I log	3.05	8.88525e+06	1678.43
R log & I log	3.06	8.88517e+06	1712.31
R log & I log	3.07	8.88509e+06	1748.64
R log & I log	3.08	8.88501e+06	1786.22
R log & I log	3.09	8.88493e+06	1824.36
R log & I log	3.1	8.88485e+06	1862.76
R log & I log	3.11	8.88477e+06	1901.24
R log & I log	3.12	8.88468e+06	1939.76
R log & I log	3.13	8.8846e+06	1978.26
R log & I log	3.14	8.88452e+06	2016.76
R log & I log	3.15	8.88443e+06	2055.24
R log & I log	3.16	8.88435e+06	2093.7
R log & I log	3.17	8.88426e+06	2132.13
R log & I log	3.18	8.88417e+06	2170.55
R log & I log	3.19	8.88409e+06	2208.95
R log & I log	3.2	8.884e+06	2247.32
R log & I log	3.21	8.88391e+06	2285.67
R log & I log	3.22	8.88382e+06	2324.01
R log & I log	3.23	8.88373e+06	2362.32
R log & I log	3.24	8.88364e+06	2400.61
R log & I log	3.25	8.88355e+06	2438.88
R log & I log	3.26	8.88346e+06	2477.13
R log & I log	3.27	8.88336e+06	2515.35
R log & I log	3.28	8.88327e+06	2553.56
R log & I log	3.29	8.88318e+06	2591.75
R log & I log	3.3	8.88308e+06	2629.91
R log & I log	3.31	8.88299e+06	2668.05
R log & I log	3.32	8.88289e+06	2706.17
R log & I log	3.33	8.88279e+06	2744.27
R log & I log	3.34	8.8827e+06	2782.35
R log & I log	3.35	8.8826e+06	2820.41
R log & I log	3.36	8.8825e+06	2858.44
R log & I log	3.37	8.8824e+06	2896.46
R log & I log	3.38	8.8823e+06	2934.45
R log & I log	3.39	8.8822e+06	2972.42
R log & I log	3.4	8.8821e+06	3010.38
R log & I log	3.41	8.882e+06	3048.3
R log & I log	3.42	8.8819e+06	3086.21
R log & I log	3.43	8.8818e+06	3124.1
R log & I log	3.44	8.88169e+06	3161.96
R log & I log	3.45	8.88159e+06	3199.81
R log & I log	3.46	8.88149e+06	3237.63
R log & I log	3.47	8.88138e+06	3275.43
R log & I log	3.48	8.88128e+06	3313.21
R log & I log	3.49	8.88117e+06	3350.96
R log & I log	3.5	8.88106e+06	3388.7
R log & I log	3.51	8.88096e+06	3426.41
R log & I log	3.52	8.88085e+06	3464.1
R log & I log	3.53	8.88074e+06	3501.77
R log & I log	3.54	8.88063e+06	3539.42
R log & I log	3.55	8.88052e+06	3577.05
R log & I log	3.56	8.88041e+06	3614.65
R log & I log	3.57	8.8803e+06	3652.24
R log & I log	3.58	8.88019e+06	3689.8
R log & I log	3.59	8.88008e+06	3727.34
R log & I log	3.6	8.87997e+06	3764.86
R log & I log	3.61	8.87985e+06	3802.35
R log & I log	3.62	8.87974e+06	3839.83
R log & I log	3.63	8.87963e+06	3877.28
R log & I log	3.64	8.87951e+06	3914.71
R log & I log	3.65	8.8794e+06	3952.11
R log & I log	3.66	8.87928e+06	3989.5
R log & I log	3.67	8.87917e+06	4026.86
R log & I log	3.68	8.87905e+06	4064.2
R log & I log	3.69	8.87893e+06	4101.52
R log & I log	3.7	8.87881e+06	4138.82
R log & I log	3.71	8.8787e+06	4176.1
R log & I log	3.72	8.87858e+06	4213.35
R log & I log	3.73	8.87846e+06	4250.58
R log & I log	3.74	8.87834e+06	4287.79
R log & I log	3.75	8.87822e+06	4324.97
R log & I log	3.76	8.8781e+06	4362.14
R log & I log	3.77	8.87797e+06	4399.28
R log & I log	3.78	8.87785e+06	4436.4
R log & I log	3.79	8.87773e+06	4473.49
R log & I log	3.8	8.87761e+06	4510.57
R log & I log	3.81	8.87748e+06	4547.62
R log & I log	3.82	8.87736e+06	4584.65
R log & I log	3.83	8.87724e+06	4621.66
R log & I log	3.84	8.87711e+06	4658.64
R log & I log	3.85	8.87698e+06	4695.6
R log & I log	3.86	8.87686e+06	4732.54
R log & I log	3.87	8.87673e+06	4769.46
R log & I log	3.88	8.8766e+06	4806.35
R log & I log	3.89	8.87648e+06	4843.22
R log & I log	3.9	8.87635e+06	4880.07
R log & I log	3.91	8.87622e+06	4916.89
R log & I log	3.92	8.87609e+06	4953.7
R log & I log	3.93	8.87596e+06	4990.48
R log & I log	3.94	8.87583e+06	5027.23
R log & I log	3.95	8.8757e+06	5063.97
R log & I log	3.96	8.87557e+06	5100.68
R log & I log	3.97	8.87544e+06	5137.37
R log & I log	3.98	8.87531e+06	5174.03
R log & I log	3.99	8.87517e+06	5210.67
R log & I log	4	8.87504e+06	5247.29
R log & I log	4.01	8.87491e+06	5283.88
R log & I log	4.02	8.87477e+06	5319.98
R log & I log	4.03	8.87462e+06	5361.89
R log & I log	4.04	8.87445e+06	5420.77
R log & I log	4.05	8.87424e+06	5501.13
R log & I log	4.06	8.87401e+06	5600.13
R log & I log	4.07	8.87376e+06	5712.12
R log & I log	4.08	8.8735e+06	5831.92
R log & I log	4.09	8.87324e+06	5955.96
R log & I log	4.1	8.87297e+06	6082.1
R log & I log	4.11	8.8727e+06	6209.22
R log & I log	4.12	8.87243e+06	6336.73
R log & I log	4.13	8.87215e+06	6464.38
R log & I log	4.14	8.87187e+06	6592.03
R log & I log	4.15	8.87159e+06	6719.64
R log & I log	4.16	8.87131e+06	6847.18
R log & I log	4.17	8.87103e+06	6974.65
R log & I log	4.18	8.87074e+06	7102.04
R log & I log	4.19	8.87045e+06	7229.34
R log & I log	4.2	8.87016e+06	7356.57
R log & I log	4.21	8.86987e+06	7483.71
R log & I log	4.22	8.86958e+06	7610.77
R log & I log	4.23	8.86928e+06	7737.75
R log & I log	4.24	8.86898e+06	7864.64
R log & I log	4.25	8.86868e+06	7991.45
R log & I log	4.26	8.86838e+06	8118.18
R log & I log	4.27	8.86808e+06	8244.82
R log & I log	4.28	8.86777e+06	8371.38
R log & I log	4.29	8.86746e+06	8497.85
R log & I log	4.3	8.86715e+06	8624.24
R log & I log	4.31	8.86684e+06	8750.54
R log & I log	4.32	8.86652e+06	8876.76
R log & I log	4.33	8.8662e+06	9002.89
R log & I log	4.34	8.86588e+06	9128.93
R log & I log	4.35	8.86556e+06	9254.89
R log & I log	4.36	8.86524e+06	9380.76
R log & I log	4.37	8.86492e+06	9506.55
R log & I log	4.38	8.86459e+06	9632.25
R log & I log	4.39	8.86426e+06	9757.86
R log & I log	4.4	8.86393e+06	9883.38
R log & I log	4.41	8.8636e+06	10008.8
R log & I log	4.42	8.86326e+06	10134.2
R log & I log	4.43	8.86292e+06	10259.4
R log & I log	4.44	8.86258e+06	10384.6
R log & I log	4.45	8.86224e+06	10509.7
R log & I log	4.46	8.8619e+06	10634.6
R log & I log	4.47	8.86156e+06	10759.5
R log & I log	4.48	8.86121e+06	10884.3
R log & I log	4.49	8.86086e+06	11009
R log & I log	4.5	8.86051e+06	11133.7
R log & I log	4.51	8.86016e+06	11258.2
R log & I log	4.52	8.8598e+06	11382.6
R log & I log	4.53	8.85945e+06	11506.9
R log & I log	4.54	8.85909e+06	11631.2
R log & I log	4.55	8.85873e+06	11755.3
R log & I log	4.56	8.85837e+06	11879.3
R log & I log	4.57	8.85801e+06	12003.2
R log & I log	4.58	8.85764e+06	12127
R log & I log	4.59	8.85727e+06	12250.7
R log & I log	4.6	8.8569e+06	12374.3
R log & I log	4.61	8.85653e+06	12497.7
R log & I log	4.62	8.85616e+06	12621.1
R log & I log	4.63	8.85579e+06	12744.3
R log & I log	4.64	8.85541e+06	12867.3
R log & I log	4.65	8.85503e+06	12990.2
R log & I log	4.66	8.85465e+06	13113
R log & I log	4.67	8.85427e+06	13235.7
R log & I log	4.68	8.85389e+06	13358.1
R log & I log	4.69	8.85351e+06	13480.4
R log & I log	4.7	8.85312e+06	13602.6
R log & I log	4.71	8.85273e+06	13724.5
R log & I log	4.72	8.85234e+06	13846.3
R log & I log	4.73	8.85195e+06	13967.9
R log & I log	4.74	8.85156e+06	14089.3
R log & I log	4.75	8.85117e+06	14210.5
R log & I log	4.76	8.85077e+06	14331.5
R log & I log	4.77	8.85038e+06	14452.2
R log & I log	4.78	8.84998e+06	14572.7
R log & I log	4.79	8.84958e+06	14693
R log & I log	4.8	8.84918e+06	14813
R log & I log	4.81	8.84877e+06	14932.8
R log & I log	4.82	8.84837e+06	15052.3
R log & I log	4.83	8.84796e+06	15171.5
R log & I log	4.84	8.84756e+06	15290.5
R log & I log	4.85	8.84715e+06	15409.2
R log & I log	4.86	8.84674e+06	15527.5
R log & I log	4.87	8.84633e+06	15645.6
R log & I log	4.88	8.84592e+06	15763.3
R log & I log	4.89	8.84551e+06	15880.7
R log & I log	4.9	8.84509e+06	15997.8
R log & I log	4.91	8.84468e+06	16114.6
R log & I log	4.92	8.84426e+06	16231
R log & I log	4.93	8.84384e+06	16347
R log & I log	4.94	8.84342e+06	16462.7
R log & I log	4.95	8.843e+06	16578.1
R log & I log	4.96	8.84258e+06	16693
R log & I log	4.97	8.84216e+06	16807.6
R log & I log	4.98	8.84174e+06	16921.7
R log & I log	4.99	8.84131e+06	17035.5
R log & I log	5	8.84089e+06	17148.9
R log & I log	5.01	8.84046e+06	17261.9
R log & I log	5.02	8.84003e+06	17373.7
R log & I log	5.03	8.83959e+06	17490
R log & I log	5.04	8.83909e+06	17634.7
R log & I log	5.05	8.83851e+06	17831.1
R log & I log	5.06	8.83785e+06	18085.3
R log & I log	5.07	8.83713e+06	18388
R log & I log	5.08	8.83636e+06	18723.7
R log & I log	5.09	8.83557e+06	19078.5
R log & I log	5.1	8.83477e+06	19442.1
R log & I log	5.11	8.83396e+06	19808
R log & I log	5.12	8.83315e+06	20172.6
R log & I log	5.13	8.83234e+06	20534
R log & I log	5.14	8.83153e+06	20891.2
R log & I log	5.15	8.83072e+06	21243.7
R log & I log	5.16	8.82991e+06	21591.4
R log & I log	5.17	8.8291e+06	21934.2
R log & I log	5.18	8.82829e+06	22272.1
R log & I log	5.19	8.82749e+06	22605.2
R log & I log	5.2	8.82668e+06	22933.4
R log & I log	5.21	8.82587e+06	23256.9
R log & I log	5.22	8.82507e+06	23575.7
R log & I log	5.23	8.82427e+06	23889.9
R log & I log	5.24	8.82346e+06	24199.6
R log & I log	5.25	8.82266e+06	24504.9
R log & I log	5.26	8.82186e+06	24805.9
R log & I log	5.27	8.82106e+06	25102.7
R log & I log	5.28	8.82026e+06	25395.3
R log & I log	5.29	8.81946e+06	25683.9
R log & I log	5.3	8.81866e+06	25968.5
R log & I log	5.31	8.81786e+06	26249.3
R log & I log	5.32	8.81706e+06	26526.3
R log & I log	5.33	8.81627e+06	26799.7
R log & I log	5.34	8.81547e+06	27069.4
R log & I log	5.35	8.81467e+06	27335.7
R log & I log	5.36	8.81388e+06	27598.6
R log & I log	5.37	8.81308e+06	27858.2
R log & I log	5.38	8.81229e+06	28114.6
R log & I log	5.39	8.81149e+06	28367.8
R log & I log	5.4	8.81069e+06	28618
R log & I log	5.41	8.8099e+06	28865.2
R log & I log	5.42	8.8091e+06	29109.5
R log & I log	5.43	8.80831e+06	29350.9
R log & I log	5.44	8.80751e+06	29589.6
R log & I log	5.45	8.80672e+06	29825.6
R log & I log	5.46	8.80592e+06	30059
R log & I log	5.47	8.80513e+06	30289.8
R log & I log	5.48	8.80433e+06	30518.2
R log & I log	5.49	8.80354e+06	30744.1
R log & I log	5.5	8.80274e+06	30967.6
R log & I log	5.51	8.80195e+06	31188.9
R log & I log	5.52	8.80115e+06	31407.9
R log & I log	5.53	8.80036e+06	31624.7
R log & I log	5.54	8.79956e+06	31839.3
R log & I log	5.55	8.79877e+06	32051.9
R log & I log	5.56	8.79797e+06	32262.4
R log & I log	5.57	8.79718e+06	32470.9
R log & I log	5.58	8.79638e+06	32677.4
R log & I log	5.59	8.79559e+06	32882
R log & I log	5.6	8.79479e+06	33084.7
R log & I log	5.61	8.79399e+06	33285.6
R log & I log	5.62	8.7932e+06	33484.7
R log & I log	5.63	8.7924e+06	33682
R log & I log	5.64	8.7916e+06	33877.5
R log & I log	5.65	8.7908e+06	34071.4
R log & I log	5.66	8.79001e+06	34263.5
R log & I log	5.67	8.78921e+06	34454
R log & I log	5.68	8.78841e+06	34642.9
R log & I log	5.69	8.78761e+06	34830.1
R log & I log	5.7	8.78682e+06	35015.8
R log & I log	5.71	8.78602e+06	35199.9
R log & I log	5.72	8.78522e+06	35382.5
R log & I log	5.73	8.78442e+06	35563.5
R log & I log	5.74	8.78362e+06	35743
R log & I log	5.75	8.78282e+06	35921
R log & I log	5.76	8.78202e+06	36097.6
R log & I log	5.77	8.78122e+06	36272.7
R log & I log	5.78	8.78042e+06	36446.3
R log & I log	5.79	8.77962e+06	36618.5
R log & I log	5.8	8.77883e+06	36789.3
R log & I log	5.81	8.77803e+06	36958.6
R log & I log	5.82	8.77723e+06	37126.5
R log & I log	5.83	8.77643e+06	37293.1
R log & I log	5.84	8.77563e+06	37458.3
R log & I log	5.85	8.77483e+06	37622
R log & I log	5.86	8.77403e+06	37784.5
R log & I log	5.87	8.77323e+06	37945.5
R log & I log	5.88	8.77243e+06	38105.2
R log & I log	5.89	8.77163e+06	38263.6
R log & I log	5.9	8.77083e+06	38420.6
R log & I log	5.91	8.77003e+06	38576.3
R log & I log	5.92	8.76923e+06	38730.6
R log & I log	5.93	8.76844e+06	38883.7
R log & I log	5.94	8.76764e+06	39035.4
R log & I log	5.95	8.76684e+06	39185.8
R log & I log	5.96	8.76604e+06	39335
R log & I log	5.97	8.76524e+06	39482.8
R log & I log	5.98	8.76445e+06	39629.3
R log & I log	5.99	8.76365e+06	39774.6
R log & I log	6	8.76285e+06	39918.6
R log & I log	6.01	8.76205e+06	40061.3
R log & I log	6.02	8.76126e+06	40202.3
R log & I log	6.03	8.76045e+06	40342.3
R log & I log	6.04	8.75961e+06	40496.9
R log & I log	6.05	8.75869e+06	40695
R log & I log	6.06	8.75767e+06	40958
R log & I log	6.07	8.75656e+06	41288.4
R log & I log	6.08	8.75537e+06	41673.4
R log & I log	6.09	8.75413e+06	42094.8
R log & I log	6.1	8.75287e+06	42535.5
R log & I log	6.11	8.75159e+06	42983.2
R log & I log	6.12	8.75031e+06	43429.6
R log & I log	6.13	8.74903e+06	43870.2
R log & I log	6.14	8.74775e+06	44302.5
R log & I log	6.15	8.74648e+06	44725.4
R log & I log	6.16	8.74522e+06	45138.3
R log & I log	6.17	8.74396e+06	45541.3
R log & I log	6.18	8.7427e+06	45934.5
R log & I log	6.19	8.74145e+06	46318
R log & I log	6.2	8.7402e+06	46692.2
R log & I log	6.21	8.73896e+06	47057.2
R log & I log	6.22	8.73773e+06	47413.3
R log & I log	6.23	8.73649e+06	47760.8
R log & I log	6.24	8.73526e+06	48099.9
R log & I log	6.25	8.73404e+06	48430.9
R log & I log	6.26	8.73282e+06	48754
R log & I log	6.27	8.7316e+06	49069.4
R log & I log	6.28	8.73039e+06	49377.4
R log & I log	6.29	8.72918e+06	49678.2
R log & I log	6.3	8.72797e+06	49972
R log & I log	6.31	8.72677e+06	50259.1
R log & I log	6.32	8.72557e+06	50539.5
R log & I log	6.33	8.72437e+06	50813.6
R log & I log	6.34	8.72318e+06	51081.5
R log & I log	6.35	8.72199e+06	51343.4
R log & I log	6.36	8.7208e+06	51599.5
R log & I log	6.37	8.71962e+06	51849.9
R log & I log	6.38	8.71844e+06	52094.9
R log & I log	6.39	8.71726e+06	52334.5
R log & I log	6.4	8.71609e+06	52568.9
R log & I log	6.41	8.71492e+06	52798.4
R log & I log	6.42	8.71375e+06	53023
R log & I log	6.43	8.71258e+06	53242.8
R log & I log	6.44	8.71142e+06	53458.1
R log & I log	6.45	8.71026e+06	53668.9
R log & I log	6.46	8.70911e+06	53875.3
R log & I log	6.47	8.70795e+06	54077.6
R log & I log	6.48	8.7068e+06	54275.7
R log & I log	6.49	8.70565e+06	54469.9
R log & I log	6.5	8.7045e+06	54660.2
R log & I log	6.51	8.70336e+06	54846.7
R log & I log	6.52	8.70222e+06	55029.5
R log & I log	6.53	8.70108e+06	55208.8
R log & I log	6.54	8.69995e+06	55384.6
R log & I log	6.55	8.69881e+06	55557
R log & I log	6.56	8.69768e+06	55726.2
R log & I log	6.57	8.69656e+06	55892.1
R log & I log	6.58	8.69543e+06	56054.8
R log & I log	6.59	8.69431e+06	56214.5
R log & I log	6.6	8.69319e+06	56371.3
R log & I log	6.61	8.69207e+06	56525.1
R log & I log	6.62	8.69095e+06	56676.1
R log & I log	6.63	8.68984e+06	56824.3
R log & I log	6.64	8.68873e+06	56969.8
R log & I log	6.65	8.68762e+06	57112.7
R log & I log	6.66	8.68652e+06	57252.9
R log & I log	6.67	8.68542e+06	57390.7
R log & I log	6.68	8.68432e+06	57526
R log & I log	6.69	8.68322e+06	57658.8
R log & I log	6.7	8.68213e+06	57789.3
R log & I log	6.71	8.68103e+06	57917.5
R log & I log	6.72	8.67995e+06	58043.4
R log & I log	6.73	8.67886e+06	58167.1
R log & I log	6.74	8.67777e+06	58288.6
R log & I log	6.75	8.67669e+06	58407.9
R log & I log	6.76	8.67561e+06	58525.2
R log & I log	6.77	8.67454e+06	58640.4
R log & I log	6.78	8.67347e+06	58753.6
R log & I log	6.79	8.67239e+06	58864.8
R log & I log	6.8	8.67133e+06	58974.1
R log & I log	6.81	8.67026e+06	59081.5
R log & I log	6.82	8.6692e+06	59186.9
R log & I log	6.83	8.66814e+06	59290.6
R log & I log	6.84	8.66708e+06	59392.4
R log & I log	6.85	8.66603e+06	59492.4
R log & I log	6.86	8.66498e+06	59590.7
R log & I log	6.87	8.66393e+06	59687.3
R log & I log	6.88	8.66288e+06	59782.2
R log & I log	6.89	8.66184e+06	59875.4
R log & I log	6.9	8.6608e+06	59966.9
R log & I log	6.91	8.65976e+06	60056.9
R log & I log	6.92	8.65873e+06	60145.2
R log & I log	6.93	8.6577e+06	60232
R log & I log	6.94	8.65667e+06	60317.3
R log & I log	6.95	8.65564e+06	60401
R log & I log	6.96	8.65462e+06	60483.3
R log & I log	6.97	8.6536e+06	60564
R log & I log	6.98	8.65259e+06	60643.3
R log & I log	6.99	8.65157e+06	60721.2
R log & I log	7	8.65056e+06	60797.7
R log & I log	7.01	8.64956e+06	60872.8
R log & I log	7.02	8.64855e+06	60946.2
R log & I log	7.03	8.64755e+06	61009
R log & I log	7.04	8.64652e+06	61051
R log & I log	7.05	8.64544e+06	61083.6
R log & I log	7.06	8.64427e+06	61136.4
R log & I log	7.07	8.64298e+06	61236.2
R log & I log	7.08	8.64159e+06	61393.2
R log & I log	7.09	8.64011e+06	61601.9
R log & I log	7.1	8.63859e+06	61849
R log & I log	7.11	8.63704e+06	62119.9
R log & I log	7.12	8.63548e+06	62402.6
R log & I log	7.13	8.63392e+06	62688.8
R log & I log	7.14	8.63236e+06	62973.5
R log & I log	7.15	8.63082e+06	63253.7
R log & I log	7.16	8.62928e+06	63528.1
R log & I log	7.17	8.62776e+06	63796
R log & I log	7.18	8.62625e+06	64057.3
R log & I log	7.19	8.62475e+06	64312.1
R log & I log	7.2	8.62326e+06	64560.6
R log & I log	7.21	8.62179e+06	64803
R log & I log	7.22	8.62032e+06	65039.4
R log & I log	7.23	8.61887e+06	65270.3
R log & I log	7.24	8.61743e+06	65495.7
R log & I log	7.25	8.61599e+06	65715.9
R log & I log	7.26	8.61457e+06	65931.1
R log & I log	7.27	8.61315e+06	66141.4
R log & I log	7.28	8.61175e+06	66347.2
R log & I log	7.29	8.61035e+06	66548.5
R log & I log	7.3	8.60896e+06	66745.5
R log & I log	7.31	8.60758e+06	66938.3
R log & I log	7.32	8.60621e+06	67127.2
R log & I log	7.33	8.60485e+06	67312.2
R log & I log	7.34	8.6035e+06	67493.5
R log & I log	7.35	8.60215e+06	67671.2
R log & I log	7.36	8.60081e+06	67845.4
R log & I log	7.37	8.59948e+06	68016.3
R log & I log	7.38	8.59816e+06	68183.9
R log & I log	7.39	8.59684e+06	68348.4
R log & I log	7.4	8.59553e+06	68509.8
R log & I log	7.41	8.59423e+06	68668.3
R log & I log	7.42	8.59293e+06	68823.9
R log & I log	7.43	8.59164e+06	68976.7
R log & I log	7.44	8.59036e+06	69126.8
R log & I log	7.45	8.58908e+06	69274.3
R log & I log	7.46	8.58781e+06	69419.2
R log & I log	7.47	8.58655e+06	69561.6
R log & I log	7.48	8.58529e+06	69701.7
R log & I log	7.49	8.58404e+06	69839.3
R log & I log	7.5	8.58279e+06	69974.7
R log & I log	7.51	8.58155e+06	70107.9
R log & I log	7.52	8.58031e+06	70238.8
R log & I log	7.53	8.57908e+06	70367.7
R log & I log	7.54	8.57786e+06	70494.5
R log & I log	7.55	8.57664e+06	70619.2
R log & I log	7.56	8.57542e+06	70742
R log & I log	7.57	8.57421e+06	70862.8
R log & I log	7.58	8.57301e+06	70981.8
R log & I log	7.59	8.57181e+06	71098.9
R log & I log	7.6	8.57061e+06	71214.2
R log & I log	7.61	8.56942e+06	71327.7
R log & I log	7.62	8.56824e+06	71439.5
R log & I log	7.63	8.56706e+06	71549.6
R log & I log	7.64	8.56588e+06	71658
R log & I log	7.65	8.56471e+06	71764.7
R log & I log	7.66	8.56355e+06	71869.8
R log & I log	7.67	8.56239e+06	71973.4
R log & I log	7.68	8.56123e+06	72075.3
R log & I log	7.69	8.56008e+06	72175.8
R log & I log	7.7	8.55893e+06	72274.7
R log & I log	7.71	8.55778e+06	72372.1
R log & I log	7.72	8.55664e+06	72468
R log & I log	7.73	8.55551e+06	72562.5
R log & I log	7.74	8.55438e+06	72655.5
R log & I log	7.75	8.55325e+06	72747.1
R log & I log	7.76	8.55213e+06	72837.3
R log & I log	7.77	8.55101e+06	72926.1
R log & I log	7.78	8.5499e+06	73013.5
R log & I log	7.79	8.54879e+06	73099.5
R log & I log	7.8	8.54769e+06	73184.2
R log & I log	7.81	8.54658e+06	73267.5
R log & I log	7.82	8.54549e+06	73349.5
R log & I log	7.83	8.5444e+06	73430.1
R log & I log	7.84	8.54331e+06	73509.5
R log & I log	7.85	8.54222e+06	73587.5
R log & I log	7.86	8.54114e+06	73664.3
R log & I log	7.87	8.54007e+06	73739.7
R log & I log	7.88	8.539e+06	73813.9
R log & I log	7.89	8.53793e+06	73886.8
R log & I log	7.9	8.53687e+06	73958.4
R log & I log	7.91	8.53581e+06	74028.8
R log & I log	7.92	8.53475e+06	74097.9
R log & I log	7.93	8.5337e+06	74165.7
R log & I log	7.94	8.53266e+06	74232.3
R log & I log	7.95	8.53161e+06	74297.7
R log & I log	7.96	8.53058e+06	74361.9
R log & I log	7.97	8.52954e+06	74424.8
R log & I log	7.98	8.52851e+06	74486.5
R log & I log	7.99	8.52749e+06	74547
R log & I log	8	8.52646e+06	74606.3
R log & I log	8.01	8.52545e+06	74664.4
R log & I log	8.02	8.52443e+06	74721.4
R log & I log	8.03	8.52342e+06	74772.7
R log & I log	8.04	8.52241e+06	74805.4
R log & I log	8.05	8.52135e+06	74815.3
R log & I log	8.06	8.52022e+06	74821.7
R log & I log	8.07	8.51897e+06	74857.2
R log & I log	8.08	8.51759e+06	74948.4
R log & I log	8.09	8.5161e+06	75105.1
R log & I log	8.1	8.51451e+06	75322.2
R log & I log	8.11	8.51287e+06	75585.8
R log & I log	8.12	8.51119e+06	75880.6
R log & I log	8.13	8.5095e+06	76193.3
R log & I log	8.14	8.50781e+06	76514.3
R log & I log	8.15	8.50612e+06	76837
R log & I log	8.16	8.50445e+06	77157.7
R log & I log	8.17	8.50278e+06	77474.2
R log & I log	8.18	8.50114e+06	77785.2
R log & I log	8.19	8.4995e+06	78090.4
R log & I log	8.2	8.49788e+06	78389.5
R log & I log	8.21	8.49627e+06	78682.4
R log & I log	8.22	8.49468e+06	78969.3
R log & I log	8.23	8.4931e+06	79250.2
R log & I log	8.24	8.49153e+06	79525.3
R log & I log	8.25	8.48998e+06	79794.7
R log & I log	8.26	8.48843e+06	80058.4
R log & I log	8.27	8.4869e+06	80316.7
R log & I log	8.28	8.48538e+06	80569.7
R log & I log	8.29	8.48387e+06	80817.4
R log & I log	8.3	8.48237e+06	81060.1
R log & I log	8.31	8.48088e+06	81297.9
R log & I log	8.32	8.4794e+06	81530.8
R log & I log	8.33	8.47793e+06	81759
R log & I log	8.34	8.47647e+06	81982.6
R log & I log	8.35	8.47502e+06	82201.7
R log & I log	8.36	8.47358e+06	82416.4
R log & I log	8.37	8.47215e+06	82626.8
R log & I log	8.38	8.47072e+06	82833.1
R log & I log	8.39	8.46931e+06	83035.4
R log & I log	8.4	8.4679e+06	83233.6
R log & I log	8.41	8.46651e+06	83428
R log & I log	8.42	8.46512e+06	83618.5
R log & I log	8.43	8.46373e+06	83805.4
R log & I log	8.44	8.46236e+06	83988.7
R log & I log	8.45	8.46099e+06	84168.4
R log & I log	8.46	8.45963e+06	84344.6
R log & I log	8.47	8.45828e+06	84517.5
R log & I log	8.48	8.45694e+06	84687.1
R log & I log	8.49	8.4556e+06	84853.5
R log & I log	8.5	8.45427e+06	85016.7
R log & I log	8.51	8.45294e+06	85176.8
R log & I log	8.52	8.45163e+06	85333.8
R log & I log	8.53	8.45032e+06	85488
R log & I log	8.54	8.44901e+06	85639.2
R log & I log	8.55	8.44771e+06	85787.5
R log & I log	8.56	8.44642e+06	85933.1
R log & I log	8.57	8.44514e+06	86075.9
R log & I log	8.58	8.44386e+06	86216
R log & I log	8.59	8.44259e+06	86353.5
R log & I log	8.6	8.44132e+06	86488.4
R log & I log	8.61	8.44006e+06	86620.8
R log & I log	8.62	8.4388e+06	86750.6
R log & I log	8.63	8.43755e+06	86878
R log & I log	8.64	8.43631e+06	87003
R log & I log	8.65	8.43507e+06	87125.6
R log & I log	8.66	8.43384e+06	87245.8
R log & I log	8.67	8.43261e+06	87363.8
R log & I log	8.68	8.43139e+06	87479.4
R log & I log	8.69	8.43017e+06	87592.9
R log & I log	8.7	8.42896e+06	87704.1
R log & I log	8.71	8.42776e+06	87813.1
R log & I log	8.72	8.42656e+06	87919.9
R log & I log	8.73	8.42536e+06	88024.6
R log & I log	8.74	8.42418e+06	88127.2
R log & I log	8.75	8.42299e+06	88227.7
R log & I log	8.76	8.42181e+06	88326.1
R log & I log	8.77	8.42064e+06	88422.5
R log & I log	8.78	8.41947e+06	88516.8
R log & I log	8.79	8.41831e+06	88609.1
R log & I log	8.8	8.41715e+06	88699.5
R log & I log	8.81	8.416e+06	88787.8
R log & I log	8.82	8.41486e+06	88874.2
R log & I log	8.83	8.41371e+06	88958.6
R log & I log	8.84	8.41258e+06	89041.1
R log & I log	8.85	8.41145e+06	89121.7
R log & I log	8.86	8.41032e+06	89200.3
R log & I log	8.87	8.4092e+06	89277.1
R log & I log	8.88	8.40809e+06	89352
R log & I log	8.89	8.40698e+06	89425
R log & I log	8.9	8.40587e+06	89496.1
R log & I log	8.91	8.40477e+06	89565.4
R log & I log	8.92	8.40368e+06	89632.8
R log & I log	8.93	8.40259e+06	89698.4
R log & I log	8.94	8.4015e+06	89762.2
R log & I log	8.95	8.40043e+06	89824.2
R log & I log	8.96	8.39935e+06	89884.4
R log & I log	8.97	8.39828e+06	89942.7
R log & I log	8.98	8.39722e+06	89999.3
R log & I log	8.99	8.39616e+06	90054.1
R log & I log	9	8.39511e+06	90107.2
R log & I log	9.01	8.39406e+06	90158.5
R log & I log	9.02	8.39302e+06	90208.1
R log & I log	9.03	8.39199e+06	90254.4
R log & I log	9.04	8.39095e+06	90289.1
R log & I log	9.05	8.38989e+06	90302
R log & I log	9.06	8.38878e+06	90298.9
R log & I log	9.07	8.38756e+06	90305.7
R log & I log	9.08	8.38621e+06	90355.9
R log & I log	9.09	8.3847e+06	90473.8
R log & I log	9.1	8.38307e+06	90667
R log & I log	9.11	8.38133e+06	90928.5
R log & I log	9.12	8.37953e+06	91243.3
R log & I log	9.13	8.37768e+06	91594.5
R log & I log	9.14	8.37581e+06	91967.5
R log & I log	9.15	8.37394e+06	92351.2
R log & I log	9.16	8.37208e+06	92738
R log & I log	9.17	8.37022e+06	93123.1
R log & I log	9.18	8.36838e+06	93503.7
R log & I log	9.19	8.36656e+06	93878.3
R log & I log	9.2	8.36475e+06	94246.1
R log & I log	9.21	8.36296e+06	94606.8
R log & I log	9.22	8.36118e+06	94960.2
R log & I log	9.23	8.35942e+06	95306.4
R log & I log	9.24	8.35767e+06	95645.3
R log & I log	9.25	8.35594e+06	95977.2
R log & I log	9.26	8.35422e+06	96302.2
R log & I log	9.27	8.35251e+06	96620.4
R log & I log	9.28	8.35082e+06	96931.8
R log & I log	9.29	8.34914e+06	97236.7
R log & I log	9.3	8.34747e+06	97535.2
R log & I log	9.31	8.34581e+06	97827.4
R log & I log	9.32	8.34417e+06	98113.4
R log & I log	9.33	8.34254e+06	98393.4
R log & I log	9.34	8.34092e+06	98667.5
R log & I log	9.35	8.33931e+06	98935.8
R log & I log	9.36	8.33771e+06	99198.5
R log & I log	9.37	8.33613e+06	99455.6
R log & I log	9.38	8.33455e+06	99707.3
R log & I log	9.39	8.33299e+06	99953.7
R log & I log	9.4	8.33143e+06	100195
R log & I log	9.41	8.32989e+06	100431
R log & I log	9.42	8.32835e+06	100662
R log & I log	9.43	8.32682e+06	100888
R log & I log	9.44	8.32531e+06	101110
R log & I log	9.45	8.3238e+06	101326
R log & I log	9.46	8.3223e+06	101538
R log & I log	9.47	8.32081e+06	101746
R log & I log	9.48	8.31933e+06	101949
R log & I log	9.49	8.31786e+06	102148
R log & I log	9.5	8.3164e+06	102343
R log & I log	9.51	8.31494e+06	102533
R log & I log	9.52	8.3135e+06	102719
R log & I log	9.53	8.31206e+06	102902
R log & I log	9.54	8.31063e+06	103080
R log & I log	9.55	8.30921e+06	103255
R log & I log	9.56	8.30779e+06	103425
R log & I log	9.57	8.30639e+06	103592
R log & I log	9.58	8.30499e+06	103755
R log & I log	9.59	8.3036e+06	103915
R log & I log	9.6	8.30221e+06	104071
R log & I log	9.61	8.30084e+06	104223
R log & I log	9.62	8.29947e+06	104372
R log & I log	9.63	8.2981e+06	104518
R log & I log	9.64	8.29675e+06	104660
R log & I log	9.65	8.2954e+06	104799
R log & I log	9.66	8.29406e+06	104935
R log & I log	9.67	8.29273e+06	105068
R log & I log	9.68	8.2914e+06	105197
R log & I log	9.69	8.29008e+06	105323
R log & I log	9.7	8.28877e+06	105446
R log & I log	9.71	8.28747e+06	105566
R log & I log	9.72	8.28617e+06	105683
R log & I log	9.73	8.28488e+06	105797
R log & I log	9.74	8.28359e+06	105908
R log & I log	9.75	8.28231e+06	106016
R log & I log	9.76	8.28104e+06	106121
R log & I log	9.77	8.27978e+06	106224
R log & I log	9.78	8.27852e+06	106323
R log & I log	9.79	8.27727e+06	106419
R log & I log	9.8	8.27602e+06	106513
R log & I log	9.81	8.27479e+06	106604
R log & I log	9.82	8.27356e+06	106692
R log & I log	9.83	8.27233e+06	106777
R log & I log	9.84	8.27112e+06	106860
R log & I log	9.85	8.26991e+06	106940
R log & I log	9.86	8.2687e+06	107017
R log & I log	9.87	8.26751e+06	107091
R log & I log	9.88	8.26632e+06	107163
R log & I log	9.89	8.26513e+06	107232
R log & I log	9.9	8.26396e+06	107298
R log & I log	9.91	8.26279e+06	107362
R log & I log	9.92	8.26163e+06	107423
R log & I log	9.93	8.26047e+06	107482
R log & I log	9.94	8.25932e+06	107538
R log & I log	9.95	8.25818e+06	107591
R log & I log	9.96	8.25704e+06	107642
R log & I log	9.97	8.25592e+06	107690
R log & I log	9.98	8.25479e+06	107736
R log & I log	9.99	8.25368e+06	107779
R log & I log	10	8.25257e+06	107819
R log & I log	10.01	8.25147e+06	107857
R log & I log	10.02	8.25038e+06	107893
R log & I log	10.03	8.24929e+06	107926
R log & I log	10.04	8.24821e+06	107951
R log & I log	10.05	8.24712e+06	107960
R log & I log	10.06	8.246e+06	107949
R log & I log	10.07	8.24479e+06	107934
R log & I log	10.08	8.24345e+06	107944
R log & I log	10.09	8.24195e+06	108016
R log & I log	10.1	8.24028e+06	108169
R log & I log	10.11	8.23846e+06	108411
R log & I log	10.12	8.23652e+06	108731
R log & I log	10.13	8.23451e+06	109113
R log & I log	10.14	8.23244e+06	109539
R log & I log	10.15	8.23034e+06	109991
R log & I log	10.16	8.22824e+06	110457
R log & I log	10.17	8.22614e+06	110928
R log & I log	10.18	8.22404e+06	111398
R log & I log	10.19	8.22197e+06	111864
R log & I log	10.2	8.21991e+06	112323
R log & I log	10.21	8.21786e+06	112774
R log & I log	10.22	8.21584e+06	113217
R log & I log	10.23	8.21383e+06	113652
R log & I log	10.24	8.21183e+06	114077
R log & I log	10.25	8.20985e+06	114495
R log & I log	10.26	8.20789e+06	114903
R log & I log	10.27	8.20595e+06	115304
R log & I log	10.28	8.20402e+06	115696
R log & I log	10.29	8.2021e+06	116080
R log & I log	10.3	8.2002e+06	116455
R log & I log	10.31	8.19831e+06	116823
R log & I log	10.32	8.19644e+06	117183
R log & I log	10.33	8.19458e+06	117535
R log & I log	10.34	8.19273e+06	117880
R log & I log	10.35	8.1909e+06	118217
R log & I log	10.36	8.18908e+06	118547
R log & I log	10.37	8.18728e+06	118870
R log & I log	10.38	8.18548e+06	119186
R log & I log	10.39	8.1837e+06	119495
R log & I log	10.4	8.18193e+06	119797
R log & I log	10.41	8.18017e+06	120092
R log & I log	10.42	8.17843e+06	120381
R log & I log	10.43	8.1767e+06	120663
R log & I log	10.44	8.17497e+06	120939
R log & I log	10.45	8.17326e+06	121209
R log & I log	10.46	8.17156e+06	121472
R log & I log	10.47	8.16987e+06	121730
R log & I log	10.48	8.1682e+06	121981
R log & I log	10.49	8.16653e+06	122227
R log & I log	10.5	8.16487e+06	122467
R log & I log	10.51	8.16323e+06	122701
R log & I log	10.52	8.16159e+06	122930
R log & I log	10.53	8.15996e+06	123153
R log & I log	10.54	8.15835e+06	123371
R log & I log	10.55	8.15674e+06	123583
R log & I log	10.56	8.15515e+06	123790
R log & I log	10.57	8.15356e+06	123992
R log & I log	10.58	8.15198e+06	124189
R log & I log	10.59	8.15041e+06	124381
R log & I log	10.6	8.14886e+06	124568
R log & I log	10.61	8.14731e+06	124750
R log & I log	10.62	8.14577e+06	124928
R log & I log	10.63	8.14424e+06	125100
R log & I log	10.64	8.14272e+06	125268
R log & I log	10.65	8.14121e+06	125431
R log & I log	10.66	8.13971e+06	125590
R log & I log	10.67	8.13821e+06	125744
R log & I log	10.68	8.13673e+06	125894
R log & I log	10.69	8.13525e+06	126039
R log & I log	10.7	8.13379e+06	126180
R log & I log	10.71	8.13233e+06	126316
R log & I log	10.72	8.13088e+06	126448
R log & I log	10.73	8.12944e+06	126576
R log & I log	10.74	8.12801e+06	126700
R log & I log	10.75	8.12659e+06	126819
R log & I log	10.76	8.12518e+06	126934
R log & I log	10.77	8.12378e+06	127046
R log & I log	10.78	8.12238e+06	127153
R log & I log	10.79	8.121e+06	127256
R log & I log	10.8	8.11962e+06	127355
R log & I log	10.81	8.11825e+06	127449
R log & I log	10.82	8.11689e+06	127540
R log & I log	10.83	8.11554e+06	127627
R log & I log	10.84	8.1142e+06	127710
R log & I log	10.85	8.11287e+06	127789
R log & I log	10.86	8.11155e+06	127864
R log & I log	10.87	8.11023e+06	127936
R log & I log	10.88	8.10893e+06	128003
R log & I log	10.89	8.10763e+06	128067
R log & I log	10.9	8.10635e+06	128126
R log & I log	10.91	8.10507e+06	128182
R log & I log	10.92	8.1038e+06	128234
R log & I log	10.93	8.10254e+06	128283
R log & I log	10.94	8.10129e+06	128327
R log & I log	10.95	8.10005e+06	128368
R log & I log	10.96	8.09882e+06	128405
R log & I log	10.97	8.09759e+06	128439
R log & I log	10.98	8.09638e+06	128468
R log & I log	10.99	8.09518e+06	128495
R log & I log	11	8.09398e+06	128517
R log & I log	11.01	8.0928e+06	128536
R log & I log	11.02	8.09162e+06	128551
R log & I log	11.03	8.09045e+06	128562
R log & I log	11.04	8.0893e+06	128569
R log & I log	11.05	8.08814e+06	128563
R log & I log	11.06	8.08697e+06	128540
R log & I log	11.07	8.08574e+06	128504
R log & I log	11.08	8.0844e+06	128480
R log & I log	11.09	8.08289e+06	128503
R log & I log	11.1	8.0812e+06	128609
R log & I log	11.11	8.0793e+06	128817
R log & I log	11.12	8.07724e+06	129130
R log & I log	11.13	8.07503e+06	129535
R log & I log	11.14	8.07273e+06	130013
R log & I log	11.15	8.07036e+06	130544
R log & I log	11.16	8.06796e+06	131108
R log & I log	11.17	8.06554e+06	131691
R log & I log	11.18	8.06313e+06	132281
R log & I log	11.19	8.06071e+06	132871
R log & I log	11.2	8.05832e+06	133457
R log & I log	11.21	8.05593e+06	134036
R log & I log	11.22	8.05357e+06	134606
R log & I log	11.23	8.05122e+06	135167
R log & I log	11.24	8.04889e+06	135718
R log & I log	11.25	8.04657e+06	136258
R log & I log	11.26	8.04428e+06	136788
R log & I log	11.27	8.042e+06	137307
R log & I log	11.28	8.03974e+06	137816
R log & I log	11.29	8.03749e+06	138315
R log & I log	11.3	8.03526e+06	138804
R log & I log	11.31	8.03305e+06	139283
R log & I log	11.32	8.03085e+06	139751
R log & I log	11.33	8.02867e+06	140210
R log & I log	11.34	8.0265e+06	140660
R log & I log	11.35	8.02435e+06	141099
R log & I log	11.36	8.02222e+06	141529
R log & I log	11.37	8.0201e+06	141950
R log & I log	11.38	8.01799e+06	142361
R log & I log	11.39	8.0159e+06	142763
R log & I log	11.4	8.01382e+06	143157
R log & I log	11.41	8.01176e+06	143541
R log & I log	11.42	8.00971e+06	143916
R log & I log	11.43	8.00767e+06	144283
R log & I log	11.44	8.00565e+06	144641
R log & I log	11.45	8.00365e+06	144991
R log & I log	11.46	8.00165e+06	145332
R log & I log	11.47	7.99967e+06	145665
R log & I log	11.48	7.9977e+06	145990
R log & I log	11.49	7.99575e+06	146307
R log & I log	11.5	7.99381e+06	146616
R log & I log	11.51	7.99188e+06	146917
R log & I log	11.52	7.98996e+06	147210
R log & I log	11.53	7.98806e+06	147495
R log & I log	11.54	7.98617e+06	147773
R log & I log	11.55	7.98429e+06	148044
R log & I log	11.56	7.98243e+06	148307
R log & I log	11.57	7.98057e+06	148563
R log & I log	11.58	7.97873e+06	148812
R log & I log	11.59	7.97691e+06	149053
R log & I log	11.6	7.97509e+06	149288
R log & I log	11.61	7.97329e+06	149515
R log & I log	11.62	7.97149e+06	149736
R log & I log	11.63	7.96971e+06	149950
R log & I log	11.64	7.96795e+06	150157
R log & I log	11.65	7.96619e+06	150358
R log & I log	11.66	7.96445e+06	150551
R log & I log	11.67	7.96271e+06	150739
R log & I log	11.68	7.96099e+06	150919
R log & I log	11.69	7.95928e+06	151094
R log & I log	11.7	7.95759e+06	151262
R log & I log	11.71	7.9559e+06	151423
R log & I log	11.72	7.95423e+06	151579
R log & I log	11.73	7.95257e+06	151728
R log & I log	11.74	7.95092e+06	151871
R log & I log	11.75	7.94929e+06	152007
R log & I log	11.76	7.94766e+06	152138
R log & I log	11.77	7.94605e+06	152262
R log & I log	11.78	7.94445e+06	152381
R log & I log	11.79	7.94286e+06	152493
R log & I log	11.8	7.94128e+06	152600
R log & I log	11.81	7.93972e+06	152700
R log & I log	11.82	7.93816e+06	152795
R log & I log	11.83	7.93662e+06	152884
R log & I log	11.84	7.9351e+06	152967
R log & I log	11.85	7.93358e+06	153044
R log & I log	11.86	7.93208e+06	153115
R log & I log	11.87	7.93059e+06	153181
R log & I log	11.88	7.92911e+06	153241
R log & I log	11.89	7.92764e+06	153295
R log & I log	11.9	7.92619e+06	153344
R log & I log	11.91	7.92475e+06	153386
R log & I log	11.92	7.92332e+06	153424
R log & I log	11.93	7.9219e+06	153455
R log & I log	11.94	7.9205e+06	153481
R log & I log	11.95	7.91911e+06	153502
R log & I log	11.96	7.91773e+06	153517
R log & I log	11.97	7.91637e+06	153526
R log & I log	11.98	7.91501e+06	153530
R log & I log	11.99	7.91367e+06	153528
R log & I log	12	7.91235e+06	153522
R log & I log	12.01	7.91103e+06	153509
R log & I log	12.02	7.90973e+06	153492
R log & I log	12.03	7.90845e+06	153469
R log & I log	12.04	7.90717e+06	153440
R log & I log	12.05	7.90591e+06	153402
R log & I log	12.06	7.90464e+06	153349
R log & I log	12.07	7.90335e+06	153282
R log & I log	12.08	7.90196e+06	153215
R log & I log	12.09	7.90043e+06	153183
R log & I log	12.1	7.8987e+06	153226
R log & I log	12.11	7.89674e+06	153378
R log & I log	12.12	7.89455e+06	153657
R log & I log	12.13	7.89216e+06	154063
R log & I log	12.14	7.8896e+06	154580
R log & I log	12.15	7.88692e+06	155187
R log & I log	12.16	7.88416e+06	155858
R log & I log	12.17	7.88135e+06	156571
R log & I log	12.18	7.87851e+06	157309
R log & I log	12.19	7.87567e+06	158058
R log & I log	12.2	7.87283e+06	158810
R log & I log	12.21	7.86999e+06	159558
R log & I log	12.22	7.86717e+06	160298
R log & I log	12.23	7.86437e+06	161029
R log & I log	12.24	7.86158e+06	161749
R log & I log	12.25	7.85882e+06	162457
R log & I log	12.26	7.85606e+06	163153
R log & I log	12.27	7.85333e+06	163836
R log & I log	12.28	7.85062e+06	164507
R log & I log	12.29	7.84792e+06	165165
R log & I log	12.3	7.84524e+06	165811
R log & I log	12.31	7.84257e+06	166444
R log & I log	12.32	7.83993e+06	167064
R log & I log	12.33	7.8373e+06	167672
R log & I log	12.34	7.83469e+06	168267
R log & I log	12.35	7.8321e+06	168849
R log & I log	12.36	7.82952e+06	169420
R log & I log	12.37	7.82696e+06	169978
R log & I log	12.38	7.82442e+06	170524
R log & I log	12.39	7.82189e+06	171057
R log & I log	12.4	7.81938e+06	171579
R log & I log	12.41	7.81689e+06	172088
R log & I log	12.42	7.81441e+06	172586
R log & I log	12.43	7.81195e+06	173072
R log & I log	12.44	7.80951e+06	173546
R log & I log	12.45	7.80708e+06	174009
R log & I log	12.46	7.80468e+06	174460
R log & I log	12.47	7.80228e+06	174900
R log & I log	12.48	7.79991e+06	175328
R log & I log	12.49	7.79754e+06	175745
R log & I log	12.5	7.7952e+06	176151
R log & I log	12.51	7.79287e+06	176546
R log & I log	12.52	7.79056e+06	176930
R log & I log	12.53	7.78826e+06	177303
R log & I log	12.54	7.78599e+06	177666
R log & I log	12.55	7.78372e+06	178018
R log & I log	12.56	7.78147e+06	178359
R log & I log	12.57	7.77924e+06	178689
R log & I log	12.58	7.77703e+06	179010
R log & I log	12.59	7.77483e+06	179320
R log & I log	12.6	7.77265e+06	179620
R log & I log	12.61	7.77048e+06	179909
R log & I log	12.62	7.76833e+06	180189
R log & I log	12.63	7.76619e+06	180459
R log & I log	12.64	7.76408e+06	180718
R log & I log	12.65	7.76197e+06	180968
R log & I log	12.66	7.75989e+06	181209
R log & I log	12.67	7.75782e+06	181439
R log & I log	12.68	7.75576e+06	181660
R log & I log	12.69	7.75372e+06	181871
R log & I log	12.7	7.7517e+06	182073
R log & I log	12.71	7.7497e+06	182265
R log & I log	12.72	7.74771e+06	182448
R log & I log	12.73	7.74574e+06	182622
R log & I log	12.74	7.74378e+06	182787
R log & I log	12.75	7.74184e+06	182942
R log & I log	12.76	7.73992e+06	183088
R log & I log	12.77	7.73802e+06	183225
R log & I log	12.78	7.73613e+06	183353
R log & I log	12.79	7.73426e+06	183472
R log & I log	12.8	7.7324e+06	183581
R log & I log	12.81	7.73056e+06	183682
R log & I log	12.82	7.72874e+06	183774
R log & I log	12.83	7.72694e+06	183858
R log & I log	12.84	7.72515e+06	183932
R log & I log	12.85	7.72338e+06	183997
R log & I log	12.86	7.72163e+06	184054
R log & I log	12.87	7.7199e+06	184102
R log & I log	12.88	7.71818e+06	184142
R log & I log	12.89	7.71648e+06	184173
R log & I log	12.9	7.7148e+06	184195
R log & I log	12.91	7.71314e+06	184209
R log & I log	12.92	7.7115e+06	184214
R log & I log	12.93	7.70987e+06	184211
R log & I log	12.94	7.70826e+06	184199
R log & I log	12.95	7.70667e+06	184179
R log & I log	12.96	7.7051e+06	184150
R log & I log	12.97	7.70355e+06	184114
R log & I log	12.98	7.70201e+06	184069
R log & I log	12.99	7.70049e+06	184016
R log & I log	13	7.699e+06	183955
R log & I log	13.01	7.69752e+06	183885
R log & I log	13.02	7.69606e+06	183808
R log & I log	13.03	7.69461e+06	183723
R log & I log	13.04	7.69319e+06	183629
R log & I log	13.05	7.69178e+06	183526
R log & I log	13.06	7.69039e+06	183410
R log & I log	13.07	7.68899e+06	183279
R log & I log	13.08	7.68753e+06	183142
R log & I log	13.09	7.68596e+06	183025
R log & I log	13.1	7.68419e+06	182971
R log & I log	13.11	7.68219e+06	183024
R log & I log	13.12	7.67991e+06	183219
R log & I log	13.13	7.67736e+06	183573
R log & I log	13.14	7.67457e+06	184080
R log & I log	13.15	7.67158e+06	184723
R log & I log	13.16	7.66844e+06	185475
R log & I log	13.17	7.66519e+06	186308
R log & I log	13.18	7.66188e+06	187194
R log & I log	13.19	7.65852e+06	188114
R log & I log	13.2	7.65515e+06	189051
R log & I log	13.21	7.65177e+06	189994
R log & I log	13.22	7.6484e+06	190934
R log & I log	13.23	7.64504e+06	191868
R log & I log	13.24	7.64169e+06	192791
R log & I log	13.25	7.63835e+06	193702
R log & I log	13.26	7.63504e+06	194599
R log & I log	13.27	7.63174e+06	195482
R log & I log	13.28	7.62845e+06	196350
R log & I log	13.29	7.62519e+06	197202
R log & I log	13.3	7.62194e+06	198040
R log & I log	13.31	7.61871e+06	198862
R log & I log	13.32	7.6155e+06	199668
R log & I log	13.33	7.61231e+06	200458
R log & I log	13.34	7.60913e+06	201232
R log & I log	13.35	7.60598e+06	201991
R log & I log	13.36	7.60285e+06	202734
R log & I log	13.37	7.59973e+06	203460
R log & I log	13.38	7.59663e+06	204171
R log & I log	13.39	7.59356e+06	204865
R log & I log	13.4	7.5905e+06	205544
R log & I log	13.41	7.58746e+06	206206
R log & I log	13.42	7.58445e+06	206853
R log & I log	13.43	7.58145e+06	207483
R log & I log	13.44	7.57847e+06	208098
R log & I log	13.45	7.57552e+06	208697
R log & I log	13.46	7.57258e+06	209280
R log & I log	13.47	7.56967e+06	209847
R log & I log	13.48	7.56677e+06	210398
R log & I log	13.49	7.5639e+06	210934
R log & I log	13.5	7.56104e+06	211454
R log & I log	13.51	7.55821e+06	211959
R log & I log	13.52	7.5554e+06	212448
R log & I log	13.53	7.55261e+06	212921
R log & I log	13.54	7.54985e+06	213379
R log & I log	13.55	7.5471e+06	213822
R log & I log	13.56	7.54437e+06	214250
R log & I log	13.57	7.54167e+06	214663
R log & I log	13.58	7.53899e+06	215060
R log & I log	13.59	7.53633e+06	215443
R log & I log	13.6	7.53369e+06	215810
R log & I log	13.61	7.53108e+06	216163
R log & I log	13.62	7.52848e+06	216501
R log & I log	13.63	7.52591e+06	216825
R log & I log	13.64	7.52337e+06	217134
R log & I log	13.65	7.52084e+06	217428
R log & I log	13.66	7.51834e+06	217708
R log & I log	13.67	7.51586e+06	217973
R log & I log	13.68	7.5134e+06	218224
R log & I log	13.69	7.51097e+06	218461
R log & I log	13.7	7.50855e+06	218684
R log & I log	13.71	7.50617e+06	218893
R log & I log	13.72	7.5038e+06	219087
R log & I log	13.73	7.50146e+06	219268
R log & I log	13.74	7.49915e+06	219435
R log & I log	13.75	7.49685e+06	219588
R log & I log	13.76	7.49459e+06	219727
R log & I log	13.77	7.49234e+06	219853
R log & I log	13.78	7.49012e+06	219965
R log & I log	13.79	7.48793e+06	220063
R log & I log	13.8	7.48575e+06	220148
R log & I log	13.81	7.48361e+06	220219
R log & I log	13.82	7.48149e+06	220277
R log & I log	13.83	7.47939e+06	220322
R log & I log	13.84	7.47732e+06	220353
R log & I log	13.85	7.47528e+06	220371
R log & I log	13.86	7.47326e+06	220376
R log & I log	13.87	7.47126e+06	220368
R log & I log	13.88	7.46929e+06	220347
R log & I log	13.89	7.46735e+06	220313
R log & I log	13.9	7.46544e+06	220266
R log & I log	13.91	7.46355e+06	220206
R log & I log	13.92	7.46168e+06	220134
R log & I log	13.93	7.45985e+06	220049
R log & I log	13.94	7.45803e+06	219951
R log & I log	13.95	7.45625e+06	219841
R log & I log	13.96	7.45449e+06	219719
R log & I log	13.97	7.45276e+06	219584
R log & I log	13.98	7.45106e+06	219437
R log & I log	13.99	7.44938e+06	219278
R log & I log	14	7.44773e+06	219106
R log & I log	14.01	7.44611e+06	218923
R log & I log	14.02	7.44452e+06	218728
R log & I log	14.03	7.44295e+06	218521
R log & I log	14.04	7.44141e+06	218303
R log & I log	14.05	7.4399e+06	218072
R log & I log	14.06	7.43841e+06	217827
R log & I log	14.07	7.43693e+06	217567
R log & I log	14.08	7.43543e+06	217294
R log & I log	14.09	7.43386e+06	217028
R log & I log	14.1	7.43213e+06	216806
R log & I log	14.11	7.43018e+06	216678
R log & I log	14.12	7.42794e+06	216691
R log & I log	14.13	7.42538e+06	216880
R log & I log	14.14	7.42251e+06	217258
R log & I log	14.15	7.41936e+06	217820
R log & I log	14.16	7.41598e+06	218542
R log & I log	14.17	7.41242e+06	219393
R log & I log	14.18	7.40872e+06	220343
R log & I log	14.19	7.40494e+06	221361
R log & I log	14.2	7.4011e+06	222422
R log & I log	14.21	7.39723e+06	223507
R log & I log	14.22	7.39335e+06	224602
R log & I log	14.23	7.38946e+06	225697
R log & I log	14.24	7.38558e+06	226786
R log & I log	14.25	7.38171e+06	227865
R log & I log	14.26	7.37786e+06	228930
R log & I log	14.27	7.37402e+06	229979
R log & I log	14.28	7.3702e+06	231012
R log & I log	14.29	7.36639e+06	232028
R log & I log	14.3	7.3626e+06	233025
R log & I log	14.31	7.35884e+06	234004
R log & I log	14.32	7.35509e+06	234964
R log & I log	14.33	7.35136e+06	235905
R log & I log	14.34	7.34766e+06	236826
R log & I log	14.35	7.34397e+06	237728
R log & I log	14.36	7.34031e+06	238609
R log & I log	14.37	7.33667e+06	239470
R log & I log	14.38	7.33305e+06	240311
R log & I log	14.39	7.32946e+06	241131
R log & I log	14.4	7.32589e+06	241930
R log & I log	14.41	7.32235e+06	242709
R log & I log	14.42	7.31883e+06	243466
R log & I log	14.43	7.31533e+06	244203
R log & I log	14.44	7.31186e+06	244918
R log & I log	14.45	7.30842e+06	245612
R log & I log	14.46	7.30501e+06	246285
R log & I log	14.47	7.30162e+06	246936
R log & I log	14.48	7.29826e+06	247566
R log & I log	14.49	7.29492e+06	248175
R log & I log	14.5	7.29162e+06	248762
R log & I log	14.51	7.28834e+06	249328
R log & I log	14.52	7.28509e+06	249873
R log & I log	14.53	7.28187e+06	250396
R log & I log	14.54	7.27868e+06	250898
R log & I log	14.55	7.27552e+06	251378
R log & I log	14.56	7.27239e+06	251838
R log & I log	14.57	7.26929e+06	252275
R log & I log	14.58	7.26622e+06	252692
R log & I log	14.59	7.26318e+06	253088
R log & I log	14.6	7.26018e+06	253462
R log & I log	14.61	7.2572e+06	253816
R log & I log	14.62	7.25426e+06	254149
R log & I log	14.63	7.25134e+06	254460
R log & I log	14.64	7.24846e+06	254751
R log & I log	14.65	7.24561e+06	255021
R log & I log	14.66	7.2428e+06	255271
R log & I log	14.67	7.24002e+06	255500
R log & I log	14.68	7.23727e+06	255709
R log & I log	14.69	7.23455e+06	255897
R log & I log	14.7	7.23187e+06	256065
R log & I log	14.71	7.22922e+06	256212
R log & I log	14.72	7.22661e+06	256340
R log & I log	14.73	7.22403e+06	256448
R log & I log	14.74	7.22148e+06	256535
R log & I log	14.75	7.21897e+06	256603
R log & I log	14.76	7.2165e+06	256651
R log & I log	14.77	7.21406e+06	256680
R log & I log	14.78	7.21165e+06	256689
R log & I log	14.79	7.20928e+06	256678
R log & I log	14.8	7.20695e+06	256649
R log & I log	14.81	7.20465e+06	256600
R log & I log	14.82	7.20239e+06	256532
R log & I log	14.83	7.20017e+06	256445
R log & I log	14.84	7.19798e+06	256339
R log & I log	14.85	7.19583e+06	256214
R log & I log	14.86	7.19372e+06	256071
R log & I log	14.87	7.19164e+06	255910
R log & I log	14.88	7.1896e+06	255730
R log & I log	14.89	7.1876e+06	255532
R log & I log	14.9	7.18564e+06	255316
R log & I log	14.91	7.18371e+06	255081
R log & I log	14.92	7.18182e+06	254830
R log & I log	14.93	7.17997e+06	254560
R log & I log	14.94	7.17816e+06	254273
R log & I log	14.95	7.17639e+06	253969
R log & I log	14.96	7.17465e+06	253648
R log & I log	14.97	7.17296e+06	253309
R log & I log	14.98	7.1713e+06	252954
R log & I log	14.99	7.16968e+06	252582
R log & I log	15	7.1681e+06	252194
R log & I log	15.01	7.16656e+06	251790
R log & I log	15.02	7.16505e+06	251369
R log & I log	15.03	7.16359e+06	250933
R log & I log	15.04	7.16216e+06	250481
R log & I log	15.05	7.16077e+06	250013
R log & I log	15.06	7.15942e+06	249529
R log & I log	15.07	7.15811e+06	249027
R log & I log	15.08	7.1568e+06	248508
R log & I log	15.09	7.15546e+06	247983
R log & I log	15.1	7.15403e+06	247479
R log & I log	15.11	7.15243e+06	247037
R log & I log	15.12	7.15058e+06	246711
R log & I log	15.13	7.14842e+06	246546
R log & I log	15.14	7.14592e+06	246576
R log & I log	15.15	7.1431e+06	246811
R log & I log	15.16	7.13998e+06	247242
R log & I log	15.17	7.13662e+06	247847
R log & I log	15.18	7.13305e+06	248593
R log & I log	15.19	7.12935e+06	249446
R log & I log	15.2	7.12554e+06	250377
R log & I log	15.21	7.12167e+06	251357
R log & I log	15.22	7.11776e+06	252367
R log & I log	15.23	7.11383e+06	253390
R log & I log	15.24	7.1099e+06	254415
R log & I log	15.25	7.10597e+06	255435
R log & I log	15.26	7.10206e+06	256444
R log & I log	15.27	7.09815e+06	257438
R log & I log	15.28	7.09427e+06	258416
R log & I log	15.29	7.09041e+06	259375
R log & I log	15.3	7.08657e+06	260314
R log & I log	15.31	7.08275e+06	261232
R log & I log	15.32	7.07895e+06	262130
R log & I log	15.33	7.07518e+06	263005
R log & I log	15.34	7.07144e+06	263857
R log & I log	15.35	7.06772e+06	264687
R log & I log	15.36	7.06403e+06	265493
R log & I log	15.37	7.06037e+06	266275
R log & I log	15.38	7.05674e+06	267033
R log & I log	15.39	7.05314e+06	267767
R log & I log	15.4	7.04957e+06	268475
R log & I log	15.41	7.04603e+06	269159
R log & I log	15.42	7.04253e+06	269817
R log & I log	15.43	7.03906e+06	270449
R log & I log	15.44	7.03562e+06	271055
R log & I log	15.45	7.03222e+06	271636
R log & I log	15.46	7.02885e+06	272190
R log & I log	15.47	7.02552e+06	272718
R log & I log	15.48	7.02223e+06	273220
R log & I log	15.49	7.01897e+06	273694
R log & I log	15.5	7.01576e+06	274143
R log & I log	15.51	7.01258e+06	274564
R log & I log	15.52	7.00944e+06	274959
R log & I log	15.53	7.00634e+06	275327
R log & I log	15.54	7.00328e+06	275669
R log & I log	15.55	7.00026e+06	275983
R log & I log	15.56	6.99728e+06	276271
R log & I log	15.57	6.99435e+06	276532
R log & I log	15.58	6.99145e+06	276766
R log & I log	15.59	6.9886e+06	276974
R log & I log	15.6	6.9858e+06	277155
R log & I log	15.61	6.98303e+06	277309
R log & I log	15.62	6.98031e+06	277437
R log & I log	15.63	6.97763e+06	277539
R log & I log	15.64	6.975e+06	277615
R log & I log	15.65	6.97241e+06	277664
R log & I log	15.66	6.96987e+06	277688
R log & I log	15.67	6.96737e+06	277686
R log & I log	15.68	6.96492e+06	277658
R log & I log	15.69	6.96252e+06	277604
R log & I log	15.7	6.96016e+06	277525
R log & I log	15.71	6.95784e+06	277421
R log & I log	15.72	6.95558e+06	277292
R log & I log	15.73	6.95336e+06	277138
R log & I log	15.74	6.95119e+06	276959
R log & I log	15.75	6.94906e+06	276756
R log & I log	15.76	6.94698e+06	276528
R log & I log	15.77	6.94495e+06	276277
R log & I log	15.78	6.94297e+06	276001
R log & I log	15.79	6.94104e+06	275702
R log & I log	15.8	6.93916e+06	275379
R log & I log	15.81	6.93732e+06	275032
R log & I log	15.82	6.93553e+06	274663
R log & I log	15.83	6.93379e+06	274271
R log & I log	15.84	6.9321e+06	273856
R log & I log	15.85	6.93046e+06	273419
R log & I log	15.86	6.92887e+06	272960
R log & I log	15.87	6.92733e+06	272479
R log & I log	15.88	6.92583e+06	271976
R log & I log	15.89	6.92439e+06	271452
R log & I log	15.9	6.92299e+06	270907
R log & I log	15.91	6.92165e+06	270341
R log & I log	15.92	6.92035e+06	269755
R log & I log	15.93	6.9191e+06	269148
R log & I log	15.94	6.91791e+06	268522
R log & I log	15.95	6.91676e+06	267876
R log & I log	15.96	6.91566e+06	267210
R log & I log	15.97	6.91461e+06	266526
R log & I log	15.98	6.91361e+06	265823
R log & I log	15.99	6.91265e+06	265101
R log & I log	16	6.91175e+06	264361
R log & I log	16.01	6.91089e+06	263604
R log & I log	16.02	6.91009e+06	262829
R log & I log	16.03	6.90933e+06	262037
R log & I log	16.04	6.90862e+06	261229
R log & I log	16.05	6.90795e+06	260404
R log & I log	16.06	6.90734e+06	259563
R log & I log	16.07	6.90677e+06	258704
R log & I log	16.08	6.90623e+06	257828
R log & I log	16.09	6.90571e+06	256936
R log & I log	16.1	6.90517e+06	256043
R log & I log	16.11	6.90453e+06	255173
R log & I log	16.12	6.90374e+06	254365
R log & I log	16.13	6.90273e+06	253661
R log & I log	16.14	6.90146e+06	253100
R log & I log	16.15	6.89991e+06	252705
R log & I log	16.16	6.89809e+06	252487
R log & I log	16.17	6.89601e+06	252435
R log & I log	16.18	6.89373e+06	252532
R log & I log	16.19	6.89128e+06	252750
R log & I log	16.2	6.88871e+06	253061
R log & I log	16.21	6.88606e+06	253440
R log & I log	16.22	6.88336e+06	253862
R log & I log	16.23	6.88064e+06	254311
R log & I log	16.24	6.8779e+06	254770
R log & I log	16.25	6.87518e+06	255231
R log & I log	16.26	6.87246e+06	255687
R log & I log	16.27	6.86977e+06	256131
R log & I log	16.28	6.8671e+06	256560
R log & I log	16.29	6.86446e+06	256973
R log & I log	16.3	6.86185e+06	257367
R log & I log	16.31	6.85927e+06	257742
R log & I log	16.32	6.85672e+06	258096
R log & I log	16.33	6.8542e+06	258428
R log & I log	16.34	6.85172e+06	258738
R log & I log	16.35	6.84928e+06	259026
R log & I log	16.36	6.84687e+06	259291
R log & I log	16.37	6.8445e+06	259532
R log & I log	16.38	6.84217e+06	259749
R log & I log	16.39	6.83988e+06	259943
R log & I log	16.4	6.83763e+06	260111
R log & I log	16.41	6.83542e+06	260255
R log & I log	16.42	6.83326e+06	260375
R log & I log	16.43	6.83113e+06	260469
R log & I log	16.44	6.82905e+06	260537
R log & I log	16.45	6.82702e+06	260581
R log & I log	16.46	6.82503e+06	260598
R log & I log	16.47	6.82308e+06	260590
R log & I log	16.48	6.82118e+06	260556
R log & I log	16.49	6.81933e+06	260496
R log & I log	16.5	6.81753e+06	260411
R log & I log	16.51	6.81577e+06	260299
R log & I log	16.52	6.81406e+06	260162
R log & I log	16.53	6.8124e+06	259999
R log & I log	16.54	6.81079e+06	259810
R log & I log	16.55	6.80923e+06	259595
R log & I log	16.56	6.80772e+06	259355
R log & I log	16.57	6.80625e+06	259090
R log & I log	16.58	6.80484e+06	258799
R log & I log	16.59	6.80348e+06	258483
R log & I log	16.6	6.80217e+06	258142
R log & I log	16.61	6.80091e+06	257777
R log & I log	16.62	6.7997e+06	257386
R log & I log	16.63	6.79855e+06	256972
R log & I log	16.64	6.79744e+06	256533
R log & I log	16.65	6.79639e+06	256070
R log & I log	16.66	6.79539e+06	255584
R log & I log	16.67	6.79444e+06	255074
R log & I log	16.68	6.79354e+06	254541
R log & I log	16.69	6.7927e+06	253985
R log & I log	16.7	6.7919e+06	253407
R log & I log	16.71	6.79116e+06	252807
R log & I log	16.72	6.79047e+06	252184
R log & I log	16.73	6.78984e+06	251540
R log & I log	16.74	6.78925e+06	250875
R log & I log	16.75	6.78872e+06	250189
R log & I log	16.76	6.78824e+06	249482
R log & I log	16.77	6.78781e+06	248755
R log & I log	16.78	6.78743e+06	248008
R log & I log	16.79	6.78711e+06	247241
R log & I log	16.8	6.78683e+06	246455
R log & I log	16.81	6.78661e+06	245650
R log & I log	16.82	6.78644e+06	244827
R log & I log	16.83	6.78632e+06	243986
R log & I log	16.84	6.78625e+06	243127
R log & I log	16.85	6.78623e+06	242251
R log & I log	16.86	6.78626e+06	241358
R log & I log	16.87	6.78634e+06	240448
R log & I log	16.88	6.78647e+06	239522
R log & I log	16.89	6.78665e+06	238580
R log & I log	16.9	6.78688e+06	237623
R log & I log	16.91	6.78716e+06	236651
R log & I log	16.92	6.78749e+06	235665
R log & I log	16.93	6.78787e+06	234664
R log & I log	16.94	6.78829e+06	233650
R log & I log	16.95	6.78876e+06	232622
R log & I log	16.96	6.78928e+06	231582
R log & I log	16.97	6.78985e+06	230529
R log & I log	16.98	6.79046e+06	229464
R log & I log	16.99	6.79112e+06	228388
R log & I log	17	6.79183e+06	227300
R log & I log	17.01	6.79258e+06	226201
R log & I log	17.02	6.79338e+06	225092
R log & I log	17.03	6.79422e+06	223973
R log & I log	17.04	6.7951e+06	222845
R log & I log	17.05	6.79603e+06	221707
R log & I log	17.06	6.797e+06	220561
R log & I log	17.07	6.79802e+06	219405
R log & I log	17.08	6.79907e+06	218239
R log & I log	17.09	6.80016e+06	217062
R log & I log	17.1	6.80126e+06	215874
R log & I log	17.11	6.80235e+06	214680
R log & I log	17.12	6.80339e+06	213495
R log & I log	17.13	6.80435e+06	212336
R log & I log	17.14	6.8052e+06	211227
R log & I log	17.15	6.80591e+06	210187
R log & I log	17.16	6.80646e+06	209229
R log & I log	17.17	6.80688e+06	208359
R log & I log	17.18	6.80717e+06	207573
R log & I log	17.19	6.80736e+06	206863
R log & I log	17.2	6.80748e+06	206215
R log & I log	17.21	6.80754e+06	205615
R log & I log	17.22	6.80758e+06	205050
R log & I log	17.23	6.80761e+06	204506
R log & I log	17.24	6.80764e+06	203975
R log & I log	17.25	6.80768e+06	203448
R log & I log	17.26	6.80775e+06	202921
R log & I log	17.27	6.80785e+06	202388
R log & I log	17.28	6.80798e+06	201848
R log & I log	17.29	6.80814e+06	201298
R log & I log	17.3	6.80834e+06	200737
R log & I log	17.31	6.80857e+06	200164
R log & I log	17.32	6.80885e+06	199579
R log & I log	17.33	6.80916e+06	198981
R log & I log	17.34	6.80951e+06	198370
R log & I log	17.35	6.8099e+06	197746
R log & I log	17.36	6.81033e+06	197108
R log & I log	17.37	6.81079e+06	196458
R log & I log	17.38	6.8113e+06	195794
R log & I log	17.39	6.81185e+06	195116
R log & I log	17.4	6.81244e+06	194426
R log & I log	17.41	6.81308e+06	193722
R log & I log	17.42	6.81375e+06	193005
R log & I log	17.43	6.81446e+06	192274
R log & I log	17.44	6.81522e+06	191531
R log & I log	17.45	6.81601e+06	190775
R log & I log	17.46	6.81685e+06	190006
R log & I log	17.47	6.81773e+06	189225
R log & I log	17.48	6.81865e+06	188431
R log & I log	17.49	6.81961e+06	187625
R log & I log	17.5	6.82062e+06	186806
R log & I log	17.51	6.82166e+06	185976
R log & I log	17.52	6.82275e+06	185135
R log & I log	17.53	6.82388e+06	184282
R log & I log	17.54	6.82505e+06	183418
R log & I log	17.55	6.82626e+06	182543
R log & I log	17.56	6.82751e+06	181657
R log & I log	17.57	6.8288e+06	180761
R log & I log	17.58	6.83013e+06	179855
R log & I log	17.59	6.8315e+06	178939
R log & I log	17.6	6.83291e+06	178014
R log & I log	17.61	6.83436e+06	177080
R log & I log	17.62	6.83585e+06	176136
R log & I log	17.63	6.83738e+06	175184
R log & I log	17.64	6.83894e+06	174224
R log & I log	17.65	6.84055e+06	173257
R log & I log	17.66	6.84219e+06	172281
R log & I log	17.67	6.84387e+06	171298
R log & I log	17.68	6.84559e+06	170309
R log & I log	17.69	6.84734e+06	169313
R log & I log	17.7	6.84913e+06	168310
R log & I log	17.71	6.85096e+06	167302
R log & I log	17.72	6.85282e+06	166288
R log & I log	17.73	6.85472e+06	165268
R log & I log	17.74	6.85665e+06	164244
R log & I log	17.75	6.85862e+06	163215
R log & I log	17.76	6.86062e+06	162182
R log & I log	17.77	6.86266e+06	161145
R log & I log	17.78	6.86473e+06	160105
R log & I log	17.79	6.86683e+06	159061
R log & I log	17.8	6.86896e+06	158014
R log & I log	17.81	6.87113e+06	156964
R log & I log	17.82	6.87333e+06	155912
R log & I log	17.83	6.87556e+06	154858
R log & I log	17.84	6.87781e+06	153803
R log & I log	17.85	6.8801e+06	152745
R log & I log	17.86	6.88242e+06	151687
R log & I log	17.87	6.88477e+06	150628
R log & I log	17.88	6.88715e+06	149568
R log & I log	17.89	6.88956e+06	148508
R log & I log	17.9	6.89199e+06	147448
R log & I log	17.91	6.89445e+06	146388
R log & I log	17.92	6.89694e+06	145329
R log & I log	17.93	6.89946e+06	144271
R log & I log	17.94	6.902e+06	143213
R log & I log	17.95	6.90457e+06	142157
R log & I log	17.96	6.90716e+06	141103
R log & I log	17.97	6.90978e+06	140050
R log & I log	17.98	6.91242e+06	138999
R log & I log	17.99	6.91509e+06	137951
R log & I log	18	6.91778e+06	136905
R log & I log	18.01	6.92049e+06	135861
R log & I log	18.02	6.92323e+06	134821
R log & I log	18.03	6.92599e+06	133783
R log & I log	18.04	6.92877e+06	132749
R log & I log	18.05	6.93157e+06	131719
R log & I log	18.06	6.93439e+06	130692
R log & I log	18.07	6.93724e+06	129668
R log & I log	18.08	6.9401e+06	128647
R log & I log	18.09	6.94298e+06	127627
R log & I log	18.1	6.94588e+06	126603
R log & I log	18.11	6.94878e+06	125570
R log & I log	18.12	6.95169e+06	124526
R log & I log	18.13	6.95459e+06	123466
R log & I log	18.14	6.95748e+06	122393
R log & I log	18.15	6.96034e+06	121311
R log & I log	18.16	6.96317e+06	120224
R log & I log	18.17	6.96597e+06	119138
R log & I log	18.18	6.96874e+06	118058
R log & I log	18.19	6.97149e+06	116986
R log & I log	18.2	6.97423e+06	115924
R log & I log	18.21	6.97695e+06	114872
R log & I log	18.22	6.97968e+06	113829
R log & I log	18.23	6.98242e+06	112795
R log & I log	18.24	6.98516e+06	111767
R log & I log	18.25	6.98792e+06	110744
R log & I log	18.26	6.9907e+06	109726
R log & I log	18.27	6.99349e+06	108711
R log & I log	18.28	6.99631e+06	107699
R log & I log	18.29	6.99915e+06	106690
R log & I log	18.3	7.00201e+06	105684
R log & I log	18.31	7.00489e+06	104680
R log & I log	18.32	7.00779e+06	103678
R log & I log	18.33	7.01072e+06	102679
R log & I log	18.34	7.01366e+06	101683
R log & I log	18.35	7.01663e+06	100690
R log & I log	18.36	7.01962e+06	99699.5
R log & I log	18.37	7.02263e+06	98712.5
R log & I log	18.38	7.02566e+06	97728.9
R log & I log	18.39	7.02872e+06	96748.9
R log & I log	18.4	7.03179e+06	95772.7
R log & I log	18.41	7.03488e+06	94800.5
R log & I log	18.42	7.03799e+06	93832.4
R log & I log	18.43	7.04113e+06	92868.6
R log & I log	18.44	7.04428e+06	91909.3
R log & I log	18.45	7.04745e+06	90954.7
R log & I log	18.46	7.05063e+06	90005
R log & I log	18.47	7.05384e+06	89060.2
R log & I log	18.48	7.05706e+06	88120.6
R log & I log	18.49	7.0603e+06	87186.4
R log & I log	18.5	7.06356e+06	86257.7
R log & I log	18.51	7.06684e+06	85334.6
R log & I log	18.52	7.07013e+06	84417.3
R log & I log	18.53	7.07344e+06	83505.9
R log & I log	18.54	7.07676e+06	82600.7
R log & I log	18.55	7.0801e+06	81701.7
R log & I log	18.56	7.08345e+06	80809
R log & I log	18.57	7.08682e+06	79922.8
R log & I log	18.58	7.09021e+06	79043.3
R log & I log	18.59	7.0936e+06	78170.4
R log & I log	18.6	7.09701e+06	77304.5
R log & I log	18.61	7.10044e+06	76445.4
R log & I log	18.62	7.10388e+06	75593.4
R log & I log	18.63	7.10733e+06	74748.6
R log & I log	18.64	7.11079e+06	73911
R log & I log	18.65	7.11426e+06	73080.7
R log & I log	18.66	7.11775e+06	72257.9
R log & I log	18.67	7.12124e+06	71442.5
R log & I log	18.68	7.12475e+06	70634.8
R log & I log	18.69	7.12827e+06	69834.6
R log & I log	18.7	7.1318e+06	69042.1
R log & I log	18.71	7.13534e+06	68257.4
R log & I log	18.72	7.13889e+06	67480.5
R log & I log	18.73	7.14245e+06	66711.4
R log & I log	18.74	7.14601e+06	65950.3
R log & I log	18.75	7.14959e+06	65197.1
R log & I log	18.76	7.15318e+06	64451.8
R log & I log	18.77	7.15677e+06	63714.5
R log & I log	18.78	7.16037e+06	62985.3
R log & I log	18.79	7.16398e+06	62264.1
R log & I log	18.8	7.16759e+06	61550.9
R log & I log	18.81	7.17121e+06	60845.8
R log & I log	18.82	7.17484e+06	60148.8
R log & I log	18.83	7.17848e+06	59459.9
R log & I log	18.84	7.18212e+06	58779
R log & I log	18.85	7.18577e+06	58106.2
R log & I log	18.86	7.18942e+06	57441.4
R log & I log	18.87	7.19308e+06	56784.7
R log & I log	18.88	7.19674e+06	56136
R log & I log	18.89	7.20041e+06	55495.2
R log & I log	18.9	7.20408e+06	54862.5
R log & I log	18.91	7.20776e+06	54237.7
R log & I log	18.92	7.21144e+06	53620.8
R log & I log	18.93	7.21512e+06	53011.7
R log & I log	18.94	7.21881e+06	52410.5
R log & I log	18.95	7.2225e+06	51817.1
R log & I log	18.96	7.22619e+06	51231.4
R log & I log	18.97	7.22989e+06	50653.4
R log & I log	18.98	7.23359e+06	50083
R log & I log	18.99	7.23729e+06	49520.1
R log & I log	19	7.241e+06	48964.8
R log & I log	19.01	7.2447e+06	48417
R log & I log	19.02	7.24841e+06	47876.5
R log & I log	19.03	7.25212e+06	47343.4
R log & I log	19.04	7.25583e+06	46817.5
R log & I log	19.05	7.25954e+06	46298.8
R log & I log	19.06	7.26325e+06	45787.1
R log & I log	19.07	7.26697e+06	45282.5
R log & I log	19.08	7.27068e+06	44784.3
R log & I log	19.09	7.2744e+06	44291.3
R log & I log	19.1	7.27811e+06	43801.2
R log & I log	19.11	7.28182e+06	43309.8
R log & I log	19.12	7.28554e+06	42812
R log & I log	19.13	7.28925e+06	42302.1
R log & I log	19.14	7.29295e+06	41775.7
R log & I log	19.15	7.29666e+06	41229.8
R log & I log	19.16	7.30035e+06	40663.7
R log & I log	19.17	7.30405e+06	40078.9
R log & I log	19.18	7.30774e+06	39478.3
R log & I log	19.19	7.31142e+06	38865.7
R log & I log	19.2	7.31511e+06	38245
R log & I log	19.21	7.31879e+06	37619.9
R log & I log	19.22	7.32247e+06	36993.7
R log & I log	19.23	7.32615e+06	36368.8
R log & I log	19.24	7.32983e+06	35747.1
R log & I log	19.25	7.33351e+06	35130.2
R log & I log	19.26	7.3372e+06	34519
R log & I log	19.27	7.34088e+06	33914.2
R log & I log	19.28	7.34457e+06	33316.1
R log & I log	19.29	7.34827e+06	32725.3
R log & I log	19.3	7.35196e+06	32141.8
R log & I log	19.31	7.35566e+06	31565.7
R log & I log	19.32	7.35936e+06	30997.4
R log & I log	19.33	7.36306e+06	30436.7
R log & I log	19.34	7.36676e+06	29883.7
R log & I log	19.35	7.37047e+06	29338.6
R log & I log	19.36	7.37417e+06	28801.3
R log & I log	19.37	7.37788e+06	28271.9
R log & I log	19.38	7.38159e+06	27750.4
R log & I log	19.39	7.38531e+06	27236.9
R log & I log	19.4	7.38902e+06	26731.3
R log & I log	19.41	7.39273e+06	26233.6
R log & I log	19.42	7.39644e+06	25743.9
R log & I log	19.43	7.40016e+06	25262.1
R log & I log	19.44	7.40387e+06	24788.2
R log & I log	19.45	7.40759e+06	24322.3
R log & I log	19.46	7.4113e+06	23864.3
R log & I log	19.47	7.41502e+06	23414.1
R log & I log	19.48	7.41873e+06	22971.7
R log & I log	19.49	7.42244e+06	22537.2
R log & I log	19.5	7.42616e+06	22110.4
R log & I log	19.51	7.42987e+06	21691.3
R log & I log	19.52	7.43358e+06	21279.8
R log & I log	19.53	7.43729e+06	20876
R log & I log	19.54	7.44099e+06	20479.7
R log & I log	19.55	7.4447e+06	20090.9
R log & I log	19.56	7.4484e+06	19709.6
R log & I log	19.57	7.4521e+06	19335.5
R log & I log	19.58	7.4558e+06	18968.8
R log & I log	19.59	7.4595e+06	18609.3
R log & I log	19.6	7.4632e+06	18256.9
R log & I log	19.61	7.46689e+06	17911.5
R log & I log	19.62	7.47058e+06	17573.1
R log & I log	19.63	7.47426e+06	17241.6
R log & I log	19.64	7.47795e+06	16916.9
R log & I log	19.65	7.48163e+06	16598.9
R log & I log	19.66	7.4853e+06	16287.6
R log & I log	19.67	7.48898e+06	15982.7
R log & I log	19.68	7.49264e+06	15684.3
R log & I log	19.69	7.49631e+06	15392.3
R log & I log	19.7	7.49997e+06	15106.5
R log & I log	19.71	7.50363e+06	14826.8
R log & I log	19.72	7.50728e+06	14553.3
R log & I log	19.73	7.51093e+06	14285.6
R log & I log	19.74	7.51458e+06	14023.9
R log & I log	19.75	7.51821e+06	13767.9
R log & I log	19.76	7.52185e+06	13517.6
R log & I log	19.77	7.52548e+06	13272.8
R log & I log	19.78	7.52911e+06	13033.6
R log & I log	19.79	7.53273e+06	12799.7
R log & I log	19.8	7.53634e+06	12571.1
R log & I log	19.81	7.53995e+06	12347.7
R log & I log	19.82	7.54356e+06	12129.3
R log & I log	19.83	7.54716e+06	11916
R log & I log	19.84	7.55075e+06	11707.5
R log & I log	19.85	7.55434e+06	11503.9
R log & I log	19.86	7.55792e+06	11304.9
R log & I log	19.87	7.5615e+06	11110.5
R log & I log	19.88	7.56507e+06	10920.6
R log & I log	19.89	7.56863e+06	10735.2
R log & I log	19.9	7.57219e+06	10554
R log & I log	19.91	7.57574e+06	10377.1
R log & I log	19.92	7.57929e+06	10204.4
R log & I log	19.93	7.58283e+06	10035.6
R log & I log	19.94	7.58636e+06	9870.83
R log & I log	19.95	7.58989e+06	9709.91
R log & I log	19.96	7.59341e+06	9552.75
R log & I log	19.97	7.59692e+06	9399.29
R log & I log	19.98	7.60043e+06	9249.42
[truncated: 2,003 more rows]

## Sheet: Fig6D
label	fitness_normalized	area
G log & I log	0.978036	2.00838e+11
G log & Total I log	0.974364	1.57703e+11
G log & Ig log	0.977105	1.57065e+11
G log & R log	0.975107	1.67907e+11
Total I log & I log	0.975019	1.48837e+11
Total I log & Ig log	0.97564	1.53709e+11
Ig log & I log	0.975682	1.51594e+11
R log & I log	0.999715	2.89509e+11
R log & Total I log	0.988858	3.07051e+11
R log & Ig log	0.976895	1.66276e+11
