# Supplementary material for: Malaria parasites can optimize transmission investment by sensing two within-host cues
Source: PLoS Biol. 2025 Oct 9;23(10):e3003081. doi: 10.1371/journal.pbio.3003081 (PMC12551962; doi:10.1371/journal.pbio.3003081)
Supplement: S6 Data — (CSV) [file pbio.3003081.s013.csv]

label	fitness_optimized	fitness_randomized
Gametocyte log (G log)	9.561373	0.467178979313136
Gametocyte log (G log)	9.561373	6.93725042211922e-05
Gametocyte log (G log)	9.561373	0.00440055127133999
Gametocyte log (G log)	9.561373	8.03108463734837e-14
Gametocyte log (G log)	9.561373	0.624214899548948
Gametocyte log (G log)	9.561373	4.75756262696963e-57
Gametocyte log (G log)	9.561373	0.0402518862638419
Gametocyte log (G log)	9.561373	0.00453806849284165
Gametocyte log (G log)	9.561373	0.00439644673750947
Gametocyte log (G log)	9.561373	1.87602700390716
Gametocyte log (G log)	9.561373	0.00489566382055842
Gametocyte log (G log)	9.561373	0.646451364981915
Gametocyte log (G log)	9.561373	0.031313030665741
Gametocyte log (G log)	9.561373	8.13035747579408e-24
Gametocyte log (G log)	9.561373	0.00439936869835747
Gametocyte log (G log)	9.561373	0.00504826238563616
Gametocyte log (G log)	9.561373	0.00229317055797548
Gametocyte log (G log)	9.561373	1.62855998792255
Gametocyte log (G log)	9.561373	3.26213781187302
Gametocyte log (G log)	9.561373	0.00510608944216887
Gametocyte log (G log)	9.561373	1.7732692346139
Gametocyte log (G log)	9.561373	1.55680517879317
Gametocyte log (G log)	9.561373	2.29103048305642
Gametocyte log (G log)	9.561373	0.507426488749633
Gametocyte log (G log)	9.561373	0.549847865226749
Gametocyte log (G log)	9.561373	0.00454753776760465
Gametocyte log (G log)	9.561373	0.0511627342923426
Gametocyte log (G log)	9.561373	4.87282281073539e-05
Gametocyte log (G log)	9.561373	0.00471524763318005
Gametocyte log (G log)	9.561373	0.00439698041556
Gametocyte log (G log)	9.561373	8.00606641670675e-13
Gametocyte log (G log)	9.561373	7.42822717676003e-32
Gametocyte log (G log)	9.561373	1.4578763480982
Gametocyte log (G log)	9.561373	3.94262919105956e-95
Gametocyte log (G log)	9.561373	1.62551376257031
Gametocyte log (G log)	9.561373	2.75591630154599
Gametocyte log (G log)	9.561373	5.82605810220065e-48
Gametocyte log (G log)	9.561373	2.93079619947164
Gametocyte log (G log)	9.561373	0.0194080701848235
Gametocyte log (G log)	9.561373	0.0044018513316113
Gametocyte log (G log)	9.561373	0.00439544265373424
Gametocyte log (G log)	9.561373	2.01571959285074
Gametocyte log (G log)	9.561373	1.23596938314089
Gametocyte log (G log)	9.561373	1.76192572457696e-06
Gametocyte log (G log)	9.561373	0.105125068647876
Gametocyte log (G log)	9.561373	0.033520810043788
Gametocyte log (G log)	9.561373	2.48660490180932
Gametocyte log (G log)	9.561373	0.00493512505806213
Gametocyte log (G log)	9.561373	0.00457555482453882
Gametocyte log (G log)	9.561373	1.30797128195253
Gametocyte log (G log)	9.561373	0.00467993790952301
Gametocyte log (G log)	9.561373	0.757967997904525
Gametocyte log (G log)	9.561373	1.05962042136242e-56
Gametocyte log (G log)	9.561373	0.752222478760949
Gametocyte log (G log)	9.561373	0.0759811832256153
Gametocyte log (G log)	9.561373	2.14340365641996
Gametocyte log (G log)	9.561373	2.91021371541854
Gametocyte log (G log)	9.561373	0.267118775449248
Gametocyte log (G log)	9.561373	0.277246825449763
Gametocyte log (G log)	9.561373	0.506192640957623
Gametocyte log (G log)	9.561373	2.32878042574073
Gametocyte log (G log)	9.561373	0.000108944262715891
Gametocyte log (G log)	9.561373	2.85216740507012e-20
Gametocyte log (G log)	9.561373	1.71022647598117e-55
Gametocyte log (G log)	9.561373	0.00439881819071526
Gametocyte log (G log)	9.561373	3.24619047178602
Gametocyte log (G log)	9.561373	0.00439546035748991
Gametocyte log (G log)	9.561373	0.0273206443480925
Gametocyte log (G log)	9.561373	3.69218751578517
Gametocyte log (G log)	9.561373	3.12736297034428e-22
Gametocyte log (G log)	9.561373	3.04658951992427e-09
Gametocyte log (G log)	9.561373	0.957017290868062
Gametocyte log (G log)	9.561373	2.89958889888827
Gametocyte log (G log)	9.561373	0.00500080688112011
Gametocyte log (G log)	9.561373	0.00445182989104105
Gametocyte log (G log)	9.561373	2.91414468348012
Gametocyte log (G log)	9.561373	3.47804855238403
Gametocyte log (G log)	9.561373	2.22027778086603
Gametocyte log (G log)	9.561373	0.0066487155072008
Gametocyte log (G log)	9.561373	0.00458513930393092
Gametocyte log (G log)	9.561373	0.763384029312984
Gametocyte log (G log)	9.561373	0.00442262521549362
Gametocyte log (G log)	9.561373	2.81145441168427
Gametocyte log (G log)	9.561373	1.42737581865052e-84
Gametocyte log (G log)	9.561373	1.10183020065053e-28
Gametocyte log (G log)	9.561373	3.47148124149061e-45
Gametocyte log (G log)	9.561373	0.605765264764158
Gametocyte log (G log)	9.561373	0.0044038839352328
Gametocyte log (G log)	9.561373	0.00473827776941712
Gametocyte log (G log)	9.561373	2.22161134151917e-05
Gametocyte log (G log)	9.561373	0.725031534004573
Gametocyte log (G log)	9.561373	5.73372450189501e-05
Gametocyte log (G log)	9.561373	7.8026600887612e-06
Gametocyte log (G log)	9.561373	0.0776329035637629
Gametocyte log (G log)	9.561373	3.56261469155731e-89
Gametocyte log (G log)	9.561373	1.75381182042605e-28
Gametocyte log (G log)	9.561373	1.78153854203185
Gametocyte log (G log)	9.561373	0.00444524784538399
Gametocyte log (G log)	9.561373	2.63569183183913e-15
Gametocyte log (G log)	9.561373	0.00439478322481328
Gametocyte log (G log)	9.561373	1.46193406692088e-15
Gametocyte log (G log)	9.561373	2.68828252594861
Gametocyte log (G log)	9.561373	3.18250855182672e-98
Gametocyte log (G log)	9.561373	0.00439655554145961
Gametocyte log (G log)	9.561373	0.00450912232488313
Gametocyte log (G log)	9.561373	2.24149516858988e-90
Gametocyte log (G log)	9.561373	0.131211911936657
Gametocyte log (G log)	9.561373	2.74165692931525
Gametocyte log (G log)	9.561373	0.252642370135629
Gametocyte log (G log)	9.561373	0.135194276679469
Gametocyte log (G log)	9.561373	2.44486486825777e-35
Gametocyte log (G log)	9.561373	0.00439739919272689
Gametocyte log (G log)	9.561373	2.17753574563405e-20
Gametocyte log (G log)	9.561373	2.82623590404332
Gametocyte log (G log)	9.561373	5.67710561331788e-74
Gametocyte log (G log)	9.561373	0.000536035429778007
Gametocyte log (G log)	9.561373	0.00444280138742934
Gametocyte log (G log)	9.561373	1.13205539799247
Gametocyte log (G log)	9.561373	3.58654831848783e-11
Gametocyte log (G log)	9.561373	0.00473880865381818
Gametocyte log (G log)	9.561373	4.13311000520778
Gametocyte log (G log)	9.561373	0.00483597158538154
Gametocyte log (G log)	9.561373	0.00441417741535481
Gametocyte log (G log)	9.561373	0.00439556352007995
Gametocyte log (G log)	9.561373	1.465719973165e-09
Gametocyte log (G log)	9.561373	4.05279026664441e-07
Gametocyte log (G log)	9.561373	1.33646037251961e-92
Gametocyte log (G log)	9.561373	1.73558396229955e-53
Gametocyte log (G log)	9.561373	0.00441401509062846
Gametocyte log (G log)	9.561373	7.26281375693296e-23
Gametocyte log (G log)	9.561373	2.00938252228957e-57
Gametocyte log (G log)	9.561373	0.0236935338279214
Gametocyte log (G log)	9.561373	2.79832397603435
Gametocyte log (G log)	9.561373	2.9708459889709
Gametocyte log (G log)	9.561373	0.00440641255213886
Gametocyte log (G log)	9.561373	0.124250783033479
Gametocyte log (G log)	9.561373	0.0164708732334603
Gametocyte log (G log)	9.561373	6.54018298853649e-12
Gametocyte log (G log)	9.561373	0.00505220829068832
Gametocyte log (G log)	9.561373	0.00439817034359803
Gametocyte log (G log)	9.561373	0.00521880813634517
Gametocyte log (G log)	9.561373	0.00805475068974123
Gametocyte log (G log)	9.561373	0.00444299438586372
Gametocyte log (G log)	9.561373	1.47351447726214e-07
Gametocyte log (G log)	9.561373	0.370265516894007
Gametocyte log (G log)	9.561373	0.0253373423794952
Gametocyte log (G log)	9.561373	7.5815435704093e-08
Gametocyte log (G log)	9.561373	0.00440439291140271
Gametocyte log (G log)	9.561373	0.00442194149487371
Gametocyte log (G log)	9.561373	0.324801207826781
Gametocyte log (G log)	9.561373	0.00441242967773697
Gametocyte log (G log)	9.561373	0.00442123030726919
Gametocyte log (G log)	9.561373	7.92639920819027e-24
Gametocyte log (G log)	9.561373	1.51183213381505
Gametocyte log (G log)	9.561373	0.300875787329694
Gametocyte log (G log)	9.561373	1.53928879770076e-62
Gametocyte log (G log)	9.561373	1.04271203851461e-18
Gametocyte log (G log)	9.561373	0.0044532636206429
Gametocyte log (G log)	9.561373	6.89448627484866e-15
Gametocyte log (G log)	9.561373	1.64775774180308
Gametocyte log (G log)	9.561373	0.00440446137333989
Gametocyte log (G log)	9.561373	0.00473408926596262
Gametocyte log (G log)	9.561373	0.00439727171495391
Gametocyte log (G log)	9.561373	1.01642745980968e-17
Gametocyte log (G log)	9.561373	0.317700494445093
Gametocyte log (G log)	9.561373	1.80435143949922e-42
Gametocyte log (G log)	9.561373	0.00439533818930658
Gametocyte log (G log)	9.561373	1.34405665429469e-58
Gametocyte log (G log)	9.561373	1.62761266939968e-07
Gametocyte log (G log)	9.561373	0.00542476266873864
Gametocyte log (G log)	9.561373	3.26981570232232
Gametocyte log (G log)	9.561373	0.00447692186292073
Gametocyte log (G log)	9.561373	0.120162814520676
Gametocyte log (G log)	9.561373	0.00444610862750793
Gametocyte log (G log)	9.561373	0.00606218031190645
Gametocyte log (G log)	9.561373	8.52154292050285e-34
Gametocyte log (G log)	9.561373	0.00627108004575115
Gametocyte log (G log)	9.561373	7.68920508947111e-10
Gametocyte log (G log)	9.561373	4.15688981549837e-10
Gametocyte log (G log)	9.561373	0.0116782100467122
Gametocyte log (G log)	9.561373	0.00443487651288529
Gametocyte log (G log)	9.561373	7.31231895257141e-92
Gametocyte log (G log)	9.561373	0.0184670826132382
Gametocyte log (G log)	9.561373	0.0397031921274663
Gametocyte log (G log)	9.561373	3.31154339976043
Gametocyte log (G log)	9.561373	2.08227266457954
Gametocyte log (G log)	9.561373	0.230261187063006
Gametocyte log (G log)	9.561373	5.58852122847391e-09
Gametocyte log (G log)	9.561373	0.0143965943916941
Gametocyte log (G log)	9.561373	1.65359766787655
Gametocyte log (G log)	9.561373	0.710358016731438
Gametocyte log (G log)	9.561373	2.58592777281796
Gametocyte log (G log)	9.561373	2.80888680909322
Gametocyte log (G log)	9.561373	5.7168953639003e-07
Gametocyte log (G log)	9.561373	3.60539693586713
Gametocyte log (G log)	9.561373	0.0402100237073622
Gametocyte log (G log)	9.561373	3.26382811782904e-38
Gametocyte log (G log)	9.561373	1.00188782422803e-76
Gametocyte log (G log)	9.561373	7.48058832903807e-37
Gametocyte log (G log)	9.561373	0.00442993789156518
Gametocyte log (G log)	9.561373	0.341349608208786
Gametocyte log (G log)	9.561373	4.11679727904984e-93
Gametocyte log (G log)	9.561373	2.54422968432138e-06
Gametocyte log (G log)	9.561373	0.341202347710117
Gametocyte log (G log)	9.561373	8.76082519185699e-46
Gametocyte log (G log)	9.561373	1.74832825453436
Gametocyte log (G log)	9.561373	0.00482337766415317
Gametocyte log (G log)	9.561373	0.280089343327169
Gametocyte log (G log)	9.561373	0.403717465251277
Gametocyte log (G log)	9.561373	0.00441469827342733
Gametocyte log (G log)	9.561373	5.14330177984265e-26
Gametocyte log (G log)	9.561373	0.00690395992213799
Gametocyte log (G log)	9.561373	0.00479964693936323
Gametocyte log (G log)	9.561373	0.0158034243430233
Gametocyte log (G log)	9.561373	1.88359560942334e-18
Gametocyte log (G log)	9.561373	0.012574050315533
Gametocyte log (G log)	9.561373	0.00441960262937685
Gametocyte log (G log)	9.561373	0.00489817821403231
Gametocyte log (G log)	9.561373	1.5487583374942e-68
Gametocyte log (G log)	9.561373	5.51756905483732e-10
Gametocyte log (G log)	9.561373	0.308324613635139
Gametocyte log (G log)	9.561373	1.92181433802442
Gametocyte log (G log)	9.561373	5.15078703023048e-12
Gametocyte log (G log)	9.561373	3.17190823588421
Gametocyte log (G log)	9.561373	0.00439683011176465
Gametocyte log (G log)	9.561373	3.8561814860169
Gametocyte log (G log)	9.561373	1.66618920717945e-46
Gametocyte log (G log)	9.561373	0.00443053353373166
Gametocyte log (G log)	9.561373	0.00542814801208795
Gametocyte log (G log)	9.561373	1.32027195094792e-86
Gametocyte log (G log)	9.561373	0.00478669634103787
Gametocyte log (G log)	9.561373	0.00439738885830398
Gametocyte log (G log)	9.561373	2.8927923831521e-09
Gametocyte log (G log)	9.561373	3.51708915080458
Gametocyte log (G log)	9.561373	3.06745915770883e-05
Gametocyte log (G log)	9.561373	0.0178862803781908
Gametocyte log (G log)	9.561373	0.00440347199181989
Gametocyte log (G log)	9.561373	3.55172388058616e-26
Gametocyte log (G log)	9.561373	0.173465593156559
Gametocyte log (G log)	9.561373	0.111177592087571
Gametocyte log (G log)	9.561373	1.6231572552978
Gametocyte log (G log)	9.561373	0.00439470840396764
Gametocyte log (G log)	9.561373	0.0080310506635037
Gametocyte log (G log)	9.561373	0.00469985844649392
Gametocyte log (G log)	9.561373	4.20434215530596
Gametocyte log (G log)	9.561373	0.00446360056896693
Gametocyte log (G log)	9.561373	0.00645470126374844
Gametocyte log (G log)	9.561373	2.34399418107272e-10
Gametocyte log (G log)	9.561373	1.29760088133423e-31
Gametocyte log (G log)	9.561373	1.34166483770349e-76
Gametocyte log (G log)	9.561373	0.00440735710914556
Gametocyte log (G log)	9.561373	0.0049709157636183
Gametocyte log (G log)	9.561373	3.92294027290889e-18
Gametocyte log (G log)	9.561373	0.00029969794229807
Gametocyte log (G log)	9.561373	0.0820938233337526
Gametocyte log (G log)	9.561373	0.370414697244344
Gametocyte log (G log)	9.561373	2.26321536474642e-07
Gametocyte log (G log)	9.561373	0.0618399169751378
Gametocyte log (G log)	9.561373	0.581116672264169
Gametocyte log (G log)	9.561373	3.12887240668617e-28
Gametocyte log (G log)	9.561373	4.12829140179241e-29
Gametocyte log (G log)	9.561373	7.56620561415454e-42
Gametocyte log (G log)	9.561373	0.00439736693979853
Gametocyte log (G log)	9.561373	0.572923184467787
Gametocyte log (G log)	9.561373	7.89571427212482e-31
Gametocyte log (G log)	9.561373	4.83206986209218e-05
Gametocyte log (G log)	9.561373	0.0190589980929303
Gametocyte log (G log)	9.561373	3.01465503915058e-33
Gametocyte log (G log)	9.561373	1.61614677152782
Gametocyte log (G log)	9.561373	0.035796868551522
Gametocyte log (G log)	9.561373	8.37697773769465e-10
Gametocyte log (G log)	9.561373	1.36284869595582
Gametocyte log (G log)	9.561373	0.00452461437945687
Gametocyte log (G log)	9.561373	0.00446912156738461
Gametocyte log (G log)	9.561373	4.31344270669382e-34
Gametocyte log (G log)	9.561373	0.0093166481018546
Gametocyte log (G log)	9.561373	0.0043948093576582
Gametocyte log (G log)	9.561373	3.97947407648506e-73
Gametocyte log (G log)	9.561373	0.0318536928747225
Gametocyte log (G log)	9.561373	3.71326839184487e-23
Gametocyte log (G log)	9.561373	7.58361275333678e-05
Gametocyte log (G log)	9.561373	0.719251563444755
Gametocyte log (G log)	9.561373	1.49341728469446
Gametocyte log (G log)	9.561373	0.00441022790680137
Gametocyte log (G log)	9.561373	2.49739292241222
Gametocyte log (G log)	9.561373	1.17244715883991e-25
Gametocyte log (G log)	9.561373	0.00903473817486408
Gametocyte log (G log)	9.561373	4.63478435014987e-08
Gametocyte log (G log)	9.561373	0.00440499944091128
Gametocyte log (G log)	9.561373	2.17105707223464e-13
Gametocyte log (G log)	9.561373	0.449353942146051
Gametocyte log (G log)	9.561373	3.59774847048247e-70
Gametocyte log (G log)	9.561373	0.00444326132254246
Gametocyte log (G log)	9.561373	8.11201548253909e-13
Gametocyte log (G log)	9.561373	2.50722296979362
Gametocyte log (G log)	9.561373	1.70513180019956
Gametocyte log (G log)	9.561373	0.00442662309601055
Gametocyte log (G log)	9.561373	8.86606622078179e-31
Gametocyte log (G log)	9.561373	1.80568536421939
Gametocyte log (G log)	9.561373	0.648037968129775
Gametocyte log (G log)	9.561373	0.00443734582380071
Gametocyte log (G log)	9.561373	3.67238572304441
Gametocyte log (G log)	9.561373	0.00941838887854136
Gametocyte log (G log)	9.561373	0.00440845675965982
Gametocyte log (G log)	9.561373	0.00466168936502492
Gametocyte log (G log)	9.561373	1.47610789161001e-07
Gametocyte log (G log)	9.561373	0.00638109642816763
Gametocyte log (G log)	9.561373	1.2421388615925e-37
Gametocyte log (G log)	9.561373	0.0773872946905056
Gametocyte log (G log)	9.561373	2.45513016067435e-05
Gametocyte log (G log)	9.561373	2.84699764739753
Gametocyte log (G log)	9.561373	3.7674084456969
Gametocyte log (G log)	9.561373	1.3378870753133e-10
Gametocyte log (G log)	9.561373	2.83565610531047
Gametocyte log (G log)	9.561373	2.64217745683332e-08
Gametocyte log (G log)	9.561373	4.65198754891118e-12
Gametocyte log (G log)	9.561373	0.000724767281624521
Gametocyte log (G log)	9.561373	0.432033993365095
Gametocyte log (G log)	9.561373	1.33091775079757e-09
Gametocyte log (G log)	9.561373	7.1258118526774e-51
Gametocyte log (G log)	9.561373	1.30507418501088
Gametocyte log (G log)	9.561373	0.00439686423451429
Gametocyte log (G log)	9.561373	0.00439491183284477
Gametocyte log (G log)	9.561373	0.502990688850598
Gametocyte log (G log)	9.561373	0.00484278948029677
Gametocyte log (G log)	9.561373	0.00447116887191772
Gametocyte log (G log)	9.561373	0.00452989557968419
Gametocyte log (G log)	9.561373	0.00814197080838293
Gametocyte log (G log)	9.561373	5.46484935276488e-08
Gametocyte log (G log)	9.561373	1.68485472220303
Gametocyte log (G log)	9.561373	1.41200975022492
Gametocyte log (G log)	9.561373	4.48833950984516e-96
Gametocyte log (G log)	9.561373	1.02554087243876e-09
Gametocyte log (G log)	9.561373	1.52131383971686e-08
Gametocyte log (G log)	9.561373	5.64703500996035e-08
Gametocyte log (G log)	9.561373	2.38543176534011
Gametocyte log (G log)	9.561373	0.00439722878650272
Gametocyte log (G log)	9.561373	4.30081915823938e-39
Gametocyte log (G log)	9.561373	7.86070882166951e-55
Gametocyte log (G log)	9.561373	0.00440318248540721
Gametocyte log (G log)	9.561373	0.0046021136320502
Gametocyte log (G log)	9.561373	0.0141739087353398
Gametocyte log (G log)	9.561373	2.81701728051616
Gametocyte log (G log)	9.561373	3.4590923561435
Gametocyte log (G log)	9.561373	2.99965684205625
Gametocyte log (G log)	9.561373	7.0479870400266e-49
Gametocyte log (G log)	9.561373	5.23517270395719e-26
Gametocyte log (G log)	9.561373	2.10364152517715
Gametocyte log (G log)	9.561373	8.40929827715327e-06
Gametocyte log (G log)	9.561373	4.368269522613e-35
Gametocyte log (G log)	9.561373	0.000195743726602191
Gametocyte log (G log)	9.561373	0.167452257258751
Gametocyte log (G log)	9.561373	1.39042308115038e-22
Gametocyte log (G log)	9.561373	1.76201240246966
Gametocyte log (G log)	9.561373	1.14023996302132
Gametocyte log (G log)	9.561373	2.47869092093217e-27
Gametocyte log (G log)	9.561373	3.78754871524821
Gametocyte log (G log)	9.561373	0.00826780003220274
Gametocyte log (G log)	9.561373	0.00441578326582648
Gametocyte log (G log)	9.561373	1.33238542146135e-32
Gametocyte log (G log)	9.561373	0.467930003649842
Gametocyte log (G log)	9.561373	0.00469048117454367
Gametocyte log (G log)	9.561373	4.25226828284297
Gametocyte log (G log)	9.561373	1.50607256994693e-30
Gametocyte log (G log)	9.561373	6.27087826249805e-24
Gametocyte log (G log)	9.561373	1.0881104716126e-09
Gametocyte log (G log)	9.561373	1.21140764254923e-88
Gametocyte log (G log)	9.561373	0.487366159309236
Gametocyte log (G log)	9.561373	0.00475677574017239
Gametocyte log (G log)	9.561373	0.000304465594545145
Gametocyte log (G log)	9.561373	0.00053263753003887
Gametocyte log (G log)	9.561373	2.77651326050638
Gametocyte log (G log)	9.561373	0.297795323802088
Gametocyte log (G log)	9.561373	1.40647750903868e-18
Gametocyte log (G log)	9.561373	1.41417873633083e-80
Gametocyte log (G log)	9.561373	0.00439473583309495
Gametocyte log (G log)	9.561373	0.00440946879679123
Gametocyte log (G log)	9.561373	3.491265878494
Gametocyte log (G log)	9.561373	0.112078308625976
Gametocyte log (G log)	9.561373	6.67860013188734e-44
Gametocyte log (G log)	9.561373	0.212173687337649
Gametocyte log (G log)	9.561373	0.00533397033021777
Gametocyte log (G log)	9.561373	3.85919473580139
Gametocyte log (G log)	9.561373	0.00443351844378575
Gametocyte log (G log)	9.561373	7.34582792426517e-94
Gametocyte log (G log)	9.561373	0.00446251084075492
Gametocyte log (G log)	9.561373	0.00441555592862186
Gametocyte log (G log)	9.561373	2.71856666355823
Gametocyte log (G log)	9.561373	5.3518440207197e-08
Gametocyte log (G log)	9.561373	2.70974162541395
Gametocyte log (G log)	9.561373	0.0044641046402258
Gametocyte log (G log)	9.561373	5.19230004855213e-60
Gametocyte log (G log)	9.561373	0.00440598047300369
Gametocyte log (G log)	9.561373	0.00441621324246217
Gametocyte log (G log)	9.561373	0.00444664003205491
Gametocyte log (G log)	9.561373	0.0044046100630234
Gametocyte log (G log)	9.561373	6.63386220556062e-28
Gametocyte log (G log)	9.561373	0.489617131507
Gametocyte log (G log)	9.561373	4.26970359568664
Gametocyte log (G log)	9.561373	0.00765240518576174
Gametocyte log (G log)	9.561373	4.49489630744259e-09
Gametocyte log (G log)	9.561373	0.661148296508447
Gametocyte log (G log)	9.561373	0.00439624870779139
Gametocyte log (G log)	9.561373	9.83381601207655e-25
Gametocyte log (G log)	9.561373	8.76835618039196e-73
Gametocyte log (G log)	9.561373	0.00464217659463545
Gametocyte log (G log)	9.561373	9.35741888493221e-15
Gametocyte log (G log)	9.561373	9.83308889495603e-16
Gametocyte log (G log)	9.561373	3.87717094395898
Gametocyte log (G log)	9.561373	0.024283364066304
Gametocyte log (G log)	9.561373	1.08151446645771
Gametocyte log (G log)	9.561373	0.4397447434971
Gametocyte log (G log)	9.561373	0.00462141136051052
Gametocyte log (G log)	9.561373	1.13326185392922
Gametocyte log (G log)	9.561373	0.257980311923768
Gametocyte log (G log)	9.561373	0.00451842649703606
Gametocyte log (G log)	9.561373	0.191606754544202
Gametocyte log (G log)	9.561373	0.00446311334917982
Gametocyte log (G log)	9.561373	0.0162906677381039
Gametocyte log (G log)	9.561373	0.464449407411533
Gametocyte log (G log)	9.561373	1.23168591610682e-71
Gametocyte log (G log)	9.561373	9.54415330709408e-17
Gametocyte log (G log)	9.561373	2.80935111991386
Gametocyte log (G log)	9.561373	1.75358632680214e-17
Gametocyte log (G log)	9.561373	6.79630603724257e-09
Gametocyte log (G log)	9.561373	1.94361307902855
Gametocyte log (G log)	9.561373	0.0044414062454386
Gametocyte log (G log)	9.561373	1.67337556572825
Gametocyte log (G log)	9.561373	3.51667679836051e-15
Gametocyte log (G log)	9.561373	1.4727237748913
Gametocyte log (G log)	9.561373	5.4888185074927e-12
Gametocyte log (G log)	9.561373	0.00442600317047923
Gametocyte log (G log)	9.561373	3.39689690799236e-95
Gametocyte log (G log)	9.561373	0.00837190949600124
Gametocyte log (G log)	9.561373	0.319151093079854
Gametocyte log (G log)	9.561373	0.204662634221104
Gametocyte log (G log)	9.561373	6.0203133528093e-58
Gametocyte log (G log)	9.561373	5.85962111584155e-53
Gametocyte log (G log)	9.561373	2.23775301370415
Gametocyte log (G log)	9.561373	0.00443107404295374
Gametocyte log (G log)	9.561373	7.71670895375288e-46
Gametocyte log (G log)	9.561373	7.33332035792449e-34
Gametocyte log (G log)	9.561373	0.00441891398939044
Gametocyte log (G log)	9.561373	0.0067742573910533
Gametocyte log (G log)	9.561373	4.62822627537881e-61
Gametocyte log (G log)	9.561373	2.85854991130237
Gametocyte log (G log)	9.561373	0.00399825926841567
Gametocyte log (G log)	9.561373	0.00019602705566265
Gametocyte log (G log)	9.561373	1.18699177783855e-15
Gametocyte log (G log)	9.561373	0.00443477315491431
Gametocyte log (G log)	9.561373	2.85585661680827e-10
Gametocyte log (G log)	9.561373	7.97123843807604e-85
Gametocyte log (G log)	9.561373	4.79065590277605e-98
Gametocyte log (G log)	9.561373	7.73413995072076e-50
Gametocyte log (G log)	9.561373	0.00441569297935797
Gametocyte log (G log)	9.561373	0.00498047576520546
Gametocyte log (G log)	9.561373	1.46035756510413e-09
Gametocyte log (G log)	9.561373	0.0527045231050981
Gametocyte log (G log)	9.561373	0.0045106646186565
Gametocyte log (G log)	9.561373	0.00439463547728788
Gametocyte log (G log)	9.561373	0.00731153550857861
Gametocyte log (G log)	9.561373	3.8537746222311e-06
Gametocyte log (G log)	9.561373	0.0044008007731696
Gametocyte log (G log)	9.561373	0.00439988348029185
Gametocyte log (G log)	9.561373	3.14983845935583
Gametocyte log (G log)	9.561373	0.00448731700375184
Gametocyte log (G log)	9.561373	2.7792033695531e-13
Gametocyte log (G log)	9.561373	3.98196043457868e-78
Gametocyte log (G log)	9.561373	1.81223191562113
Gametocyte log (G log)	9.561373	0.00474198565780978
Gametocyte log (G log)	9.561373	1.8332691712037e-06
Gametocyte log (G log)	9.561373	9.78513631888603e-06
Gametocyte log (G log)	9.561373	2.51123011329222e-14
Gametocyte log (G log)	9.561373	0.00456826089816572
Gametocyte log (G log)	9.561373	4.44785353475613e-55
Gametocyte log (G log)	9.561373	0.168034201389647
Gametocyte log (G log)	9.561373	0.00558343742498743
Gametocyte log (G log)	9.561373	0.00454694861537124
Gametocyte log (G log)	9.561373	2.07880465017976e-71
Gametocyte log (G log)	9.561373	0.0198713686985496
Gametocyte log (G log)	9.561373	0.619713617035206
Gametocyte log (G log)	9.561373	0.000268912627155883
Gametocyte log (G log)	9.561373	4.20051388637785
Gametocyte log (G log)	9.561373	6.40677559613007e-34
Gametocyte log (G log)	9.561373	3.66325479185787
Gametocyte log (G log)	9.561373	0.0148265958904899
Gametocyte log (G log)	9.561373	1.54883408806693
Gametocyte log (G log)	9.561373	9.59150138999251e-16
Gametocyte log (G log)	9.561373	0.388921698409037
Gametocyte log (G log)	9.561373	0.00439772531948499
Gametocyte log (G log)	9.561373	3.35652963018818e-14
Gametocyte log (G log)	9.561373	0.317319337294058
Gametocyte log (G log)	9.561373	2.26059957956969e-80
Gametocyte log (G log)	9.561373	1.02955824094969e-24
Gametocyte log (G log)	9.561373	0.0112711301159341
Gametocyte log (G log)	9.561373	2.57854376222236e-53
Gametocyte log (G log)	9.561373	0.0052299665874642
Gametocyte log (G log)	9.561373	0.00464246881991762
Gametocyte log (G log)	9.561373	0.00611749994226023
Gametocyte log (G log)	9.561373	0.00624617427930367
Gametocyte log (G log)	9.561373	0.00439750133425398
Gametocyte log (G log)	9.561373	1.4208146021972e-09
Gametocyte log (G log)	9.561373	1.04326096072474e-10
Gametocyte log (G log)	9.561373	2.28233649109061e-27
Gametocyte log (G log)	9.561373	5.01708880296165e-16
Gametocyte log (G log)	9.561373	0.00476570532664973
Gametocyte log (G log)	9.561373	1.67156945114882
Gametocyte log (G log)	9.561373	4.25305635962169e-08
Gametocyte log (G log)	9.561373	0.00440634520960743
Gametocyte log (G log)	9.561373	1.59004258084157e-37
Gametocyte log (G log)	9.561373	0.00441900874547851
Gametocyte log (G log)	9.561373	0.00485289782083578
Gametocyte log (G log)	9.561373	0.00446702704870221
Gametocyte log (G log)	9.561373	2.8420008234557
Gametocyte log (G log)	9.561373	5.07976215003632e-10
Gametocyte log (G log)	9.561373	0.522195894666606
Gametocyte log (G log)	9.561373	0.0228292029043492
Gametocyte log (G log)	9.561373	3.15618021951065e-64
Gametocyte log (G log)	9.561373	2.85223558527384e-17
Gametocyte log (G log)	9.561373	0.00440852217362236
Gametocyte log (G log)	9.561373	0.0016313654673778
Gametocyte log (G log)	9.561373	0.00479037489276078
Gametocyte log (G log)	9.561373	0.00649952791716206
Gametocyte log (G log)	9.561373	0.00510987831236827
Gametocyte log (G log)	9.561373	0.666178047213504
Gametocyte log (G log)	9.561373	0.00440907816039424
Gametocyte log (G log)	9.561373	1.01963483598017e-74
Gametocyte log (G log)	9.561373	0.00439660187322035
Gametocyte log (G log)	9.561373	4.49847365526053e-18
Gametocyte log (G log)	9.561373	0.00880207777566528
Gametocyte log (G log)	9.561373	0.00439926080548673
Gametocyte log (G log)	9.561373	1.55329131795437
Gametocyte log (G log)	9.561373	6.71577661386567e-63
Gametocyte log (G log)	9.561373	3.3083882174257
Gametocyte log (G log)	9.561373	1.29362747203465
Gametocyte log (G log)	9.561373	1.51049342189659
Gametocyte log (G log)	9.561373	0.0598725839674183
Gametocyte log (G log)	9.561373	0.00443389068426321
Gametocyte log (G log)	9.561373	6.2846091663084e-27
Gametocyte log (G log)	9.561373	8.19888711517477e-81
Gametocyte log (G log)	9.561373	1.06304274664892e-05
Gametocyte log (G log)	9.561373	3.88878150883065
Gametocyte log (G log)	9.561373	4.3179602463046e-20
Gametocyte log (G log)	9.561373	0.0661721056656782
Gametocyte log (G log)	9.561373	0.00439539951822466
Gametocyte log (G log)	9.561373	1.94334262072149
Gametocyte log (G log)	9.561373	2.85872912988366e-14
Gametocyte log (G log)	9.561373	0.00443653745083466
Gametocyte log (G log)	9.561373	1.76894095574319
Gametocyte log (G log)	9.561373	0.493102129959231
Gametocyte log (G log)	9.561373	0.00446185392458519
Gametocyte log (G log)	9.561373	0.0044334525921992
Gametocyte log (G log)	9.561373	0.203700115780711
Gametocyte log (G log)	9.561373	0.0613673335934696
Gametocyte log (G log)	9.561373	3.74677654625445
Gametocyte log (G log)	9.561373	4.0995195803631e-82
Gametocyte log (G log)	9.561373	5.85274134581898e-10
Gametocyte log (G log)	9.561373	1.71027406405824e-84
Gametocyte log (G log)	9.561373	0.00677624289157925
Gametocyte log (G log)	9.561373	0.0438318620691004
Gametocyte log (G log)	9.561373	0.00445957444268347
Gametocyte log (G log)	9.561373	3.5390440198522e-27
Gametocyte log (G log)	9.561373	1.12609834659058
Gametocyte log (G log)	9.561373	5.46348947378744e-55
Gametocyte log (G log)	9.561373	0.482481645759156
Gametocyte log (G log)	9.561373	0.446312158938898
Gametocyte log (G log)	9.561373	0.0072856369132433
Gametocyte log (G log)	9.561373	4.03851763565019e-06
Gametocyte log (G log)	9.561373	3.09435714999978e-65
Gametocyte log (G log)	9.561373	7.66372108059989e-06
Gametocyte log (G log)	9.561373	0.02776606236017
Gametocyte log (G log)	9.561373	0.00444133165753113
Gametocyte log (G log)	9.561373	1.90013245632505e-66
Gametocyte log (G log)	9.561373	9.70656571749039e-07
Gametocyte log (G log)	9.561373	0.00569419891700981
Gametocyte log (G log)	9.561373	0.00439694503406089
Gametocyte log (G log)	9.561373	0.106104594070291
Gametocyte log (G log)	9.561373	0.0044627895652941
Gametocyte log (G log)	9.561373	0.00439626466568797
Gametocyte log (G log)	9.561373	0.504916306561676
Gametocyte log (G log)	9.561373	0.973362716960177
Gametocyte log (G log)	9.561373	0.0044754974509808
Gametocyte log (G log)	9.561373	0.000565665386489872
Gametocyte log (G log)	9.561373	3.78924463549431
Gametocyte log (G log)	9.561373	0.450917105319838
Gametocyte log (G log)	9.561373	0.00501394876903873
Gametocyte log (G log)	9.561373	1.07027335892316e-05
Gametocyte log (G log)	9.561373	0.00597842111915506
Gametocyte log (G log)	9.561373	1.24794020043688e-25
Gametocyte log (G log)	9.561373	0.00441093569418341
Gametocyte log (G log)	9.561373	0.00439523430560454
Gametocyte log (G log)	9.561373	0.000207449643261453
Gametocyte log (G log)	9.561373	0.124346594069179
Gametocyte log (G log)	9.561373	2.5585185871423e-16
Gametocyte log (G log)	9.561373	3.73116044503836
Gametocyte log (G log)	9.561373	0.00490913821002969
Gametocyte log (G log)	9.561373	0.922036817848503
Gametocyte log (G log)	9.561373	0.00440791046940544
Gametocyte log (G log)	9.561373	7.56425588978336e-13
Gametocyte log (G log)	9.561373	8.55726713135514e-22
Gametocyte log (G log)	9.561373	6.90172259974288e-92
Gametocyte log (G log)	9.561373	1.86366088598357
Gametocyte log (G log)	9.561373	0.741292946078733
Gametocyte log (G log)	9.561373	3.8033994643379
Gametocyte log (G log)	9.561373	0.136729874265479
Gametocyte log (G log)	9.561373	1.1186865888951e-06
Gametocyte log (G log)	9.561373	0.00439707697828529
Gametocyte log (G log)	9.561373	3.5537733853792
Gametocyte log (G log)	9.561373	8.68454322018079e-14
Gametocyte log (G log)	9.561373	0.108434191750461
Gametocyte log (G log)	9.561373	3.61044058623114e-32
Gametocyte log (G log)	9.561373	1.77389864362774e-98
Gametocyte log (G log)	9.561373	0.0796300476381053
Gametocyte log (G log)	9.561373	0.122412933703335
Gametocyte log (G log)	9.561373	0.0044052372460816
Gametocyte log (G log)	9.561373	3.96076418322689e-69
Gametocyte log (G log)	9.561373	0.399226818133511
Gametocyte log (G log)	9.561373	2.22682827340075e-44
Gametocyte log (G log)	9.561373	3.44547441253074
Gametocyte log (G log)	9.561373	0.160400221788965
Gametocyte log (G log)	9.561373	2.02709436769757e-05
Gametocyte log (G log)	9.561373	1.18524973092355e-74
Gametocyte log (G log)	9.561373	7.76764586253085e-17
Gametocyte log (G log)	9.561373	0.130729174049498
Gametocyte log (G log)	9.561373	0.00486536438487696
Gametocyte log (G log)	9.561373	0.00612910979293276
Gametocyte log (G log)	9.561373	0.00461390927549763
Gametocyte log (G log)	9.561373	2.91480202342542
Gametocyte log (G log)	9.561373	2.19883041525972
Gametocyte log (G log)	9.561373	1.68774385836512
Gametocyte log (G log)	9.561373	0.00439575732228775
Gametocyte log (G log)	9.561373	0.00439639450963287
Gametocyte log (G log)	9.561373	0.0645636516794802
Gametocyte log (G log)	9.561373	1.67057086494925
Gametocyte log (G log)	9.561373	0.00441963250527517
Gametocyte log (G log)	9.561373	4.41313950962716
Gametocyte log (G log)	9.561373	0.0902771261933397
Gametocyte log (G log)	9.561373	2.4087215349977e-05
Gametocyte log (G log)	9.561373	0.00442255189724376
Gametocyte log (G log)	9.561373	0.00442619813026715
Gametocyte log (G log)	9.561373	4.42401872562469
Gametocyte log (G log)	9.561373	2.88734846498684e-59
Gametocyte log (G log)	9.561373	0.00647446714791929
Gametocyte log (G log)	9.561373	0.00440828810040583
Gametocyte log (G log)	9.561373	8.44145211429517e-18
Gametocyte log (G log)	9.561373	0.004396396061344
Gametocyte log (G log)	9.561373	7.38367505343961e-35
Gametocyte log (G log)	9.561373	0.00465863696848328
Gametocyte log (G log)	9.561373	4.75127919242683e-27
Gametocyte log (G log)	9.561373	0.00489749110386514
Gametocyte log (G log)	9.561373	6.18431862622866e-73
Gametocyte log (G log)	9.561373	0.042399888888518
Gametocyte log (G log)	9.561373	2.45210212264628
Gametocyte log (G log)	9.561373	0.00442645060921273
Gametocyte log (G log)	9.561373	1.53099866288995
Gametocyte log (G log)	9.561373	0.0058557944740759
Gametocyte log (G log)	9.561373	0.00124809283517383
Gametocyte log (G log)	9.561373	0.00454279645429449
Gametocyte log (G log)	9.561373	0.0541541046773289
Gametocyte log (G log)	9.561373	1.73227007586675
Gametocyte log (G log)	9.561373	6.1531229377842e-66
Gametocyte log (G log)	9.561373	7.65230164267259e-89
Gametocyte log (G log)	9.561373	2.6661852784303e-06
Gametocyte log (G log)	9.561373	0.27599223590931
Gametocyte log (G log)	9.561373	0.0909172069064833
Gametocyte log (G log)	9.561373	0.0044232109600906
Gametocyte log (G log)	9.561373	0.0781295540265712
Gametocyte log (G log)	9.561373	0.269032198543363
Gametocyte log (G log)	9.561373	5.48233769976664e-61
Gametocyte log (G log)	9.561373	2.39967811912124e-53
Gametocyte log (G log)	9.561373	3.63870499049586
Gametocyte log (G log)	9.561373	1.11788480787078e-73
Gametocyte log (G log)	9.561373	0.253438660588476
Gametocyte log (G log)	9.561373	1.37911773795921
Gametocyte log (G log)	9.561373	0.507015615303808
Gametocyte log (G log)	9.561373	2.98278945087432e-26
Gametocyte log (G log)	9.561373	1.06461002433431e-09
Gametocyte log (G log)	9.561373	0.00441653724667075
Gametocyte log (G log)	9.561373	4.83762532144921
Gametocyte log (G log)	9.561373	0.00441769574615521
Gametocyte log (G log)	9.561373	3.88082977009206
Gametocyte log (G log)	9.561373	0.00443399030961501
Gametocyte log (G log)	9.561373	0.00637403037760465
Gametocyte log (G log)	9.561373	6.64355997517312e-27
Gametocyte log (G log)	9.561373	0.0235625840875705
Gametocyte log (G log)	9.561373	0.00441855053639824
Gametocyte log (G log)	9.561373	0.492306142543724
Gametocyte log (G log)	9.561373	0.00440010081430041
Gametocyte log (G log)	9.561373	0.422547511241776
Gametocyte log (G log)	9.561373	3.43405890627584e-08
Gametocyte log (G log)	9.561373	1.29771106192312
Gametocyte log (G log)	9.561373	3.87738680295831
Gametocyte log (G log)	9.561373	0.39437225523825
Gametocyte log (G log)	9.561373	1.41096233334608e-63
Gametocyte log (G log)	9.561373	0.00440124807011259
Gametocyte log (G log)	9.561373	3.62719196790505
Gametocyte log (G log)	9.561373	0.0052411900869147
Gametocyte log (G log)	9.561373	0.0150671457820879
Gametocyte log (G log)	9.561373	0.00515216027555139
Gametocyte log (G log)	9.561373	1.50862026888056e-42
Gametocyte log (G log)	9.561373	0.0297683411348244
Gametocyte log (G log)	9.561373	3.13308850303681
Gametocyte log (G log)	9.561373	7.48507979649429e-58
Gametocyte log (G log)	9.561373	9.15656025447822e-14
Gametocyte log (G log)	9.561373	0.00440140357037312
Gametocyte log (G log)	9.561373	2.55176791109523e-10
Gametocyte log (G log)	9.561373	3.19740923636255
Gametocyte log (G log)	9.561373	2.95767869840058
Gametocyte log (G log)	9.561373	0.0044284459184266
Gametocyte log (G log)	9.561373	1.35403791899804
Gametocyte log (G log)	9.561373	0.00501017423428677
Gametocyte log (G log)	9.561373	1.45712082883678e-63
Gametocyte log (G log)	9.561373	5.55271982054553e-06
Gametocyte log (G log)	9.561373	0.0048828949079271
Gametocyte log (G log)	9.561373	3.998851462129
Gametocyte log (G log)	9.561373	4.70137450755931e-66
Gametocyte log (G log)	9.561373	0.0102191889143814
Gametocyte log (G log)	9.561373	0.00526694516371594
Gametocyte log (G log)	9.561373	7.12390244059039e-16
Gametocyte log (G log)	9.561373	2.22442846927048e-91
Gametocyte log (G log)	9.561373	0.00835443242748111
Gametocyte log (G log)	9.561373	5.70058961227686e-09
Gametocyte log (G log)	9.561373	1.14688741355684
Gametocyte log (G log)	9.561373	0.0229129923285305
Gametocyte log (G log)	9.561373	0.859620197889518
Gametocyte log (G log)	9.561373	0.000201686386136954
Gametocyte log (G log)	9.561373	1.50850676625306e-09
Gametocyte log (G log)	9.561373	1.14914177729944
Gametocyte log (G log)	9.561373	0.00439533376492147
Gametocyte log (G log)	9.561373	9.10838226638886e-14
Gametocyte log (G log)	9.561373	0.059382434124769
Gametocyte log (G log)	9.561373	0.00440031887944091
Gametocyte log (G log)	9.561373	0.0818245163655532
Gametocyte log (G log)	9.561373	3.42038781318932
Gametocyte log (G log)	9.561373	1.70314542092721e-18
Gametocyte log (G log)	9.561373	0.00451191372309857
Gametocyte log (G log)	9.561373	0.688323448761475
Gametocyte log (G log)	9.561373	0.00485706062056843
Gametocyte log (G log)	9.561373	0.186903878156991
Gametocyte log (G log)	9.561373	3.42659919956911
Gametocyte log (G log)	9.561373	0.00440881118299478
Gametocyte log (G log)	9.561373	0.0182490369899372
Gametocyte log (G log)	9.561373	0.0559100795954734
Gametocyte log (G log)	9.561373	0.0250487765759979
Gametocyte log (G log)	9.561373	3.73712689112606e-51
Gametocyte log (G log)	9.561373	0.110185563560141
Gametocyte log (G log)	9.561373	0.00441682829458053
Gametocyte log (G log)	9.561373	0.00465080446338524
Gametocyte log (G log)	9.561373	0.00522343966606613
Gametocyte log (G log)	9.561373	5.38701191289342e-89
Gametocyte log (G log)	9.561373	4.03542363494267e-10
Gametocyte log (G log)	9.561373	0.000201250468311651
Gametocyte log (G log)	9.561373	0.00465866580000068
Gametocyte log (G log)	9.561373	0.00444059701343117
Gametocyte log (G log)	9.561373	0.185109650773561
Gametocyte log (G log)	9.561373	7.03688774496835e-64
Gametocyte log (G log)	9.561373	0.694474319629744
Gametocyte log (G log)	9.561373	0.0167959476238018
Gametocyte log (G log)	9.561373	2.22114087662208e-36
Gametocyte log (G log)	9.561373	3.21111782418247e-48
Gametocyte log (G log)	9.561373	3.9835398093074e-84
Gametocyte log (G log)	9.561373	1.68623771461167
Gametocyte log (G log)	9.561373	3.71435885163948
Gametocyte log (G log)	9.561373	2.49487538561382e-16
Gametocyte log (G log)	9.561373	1.00035821615863
Gametocyte log (G log)	9.561373	0.84920401358635
Gametocyte log (G log)	9.561373	0.00441733827906425
Gametocyte log (G log)	9.561373	4.17666688076713
Gametocyte log (G log)	9.561373	4.00465565612687
Gametocyte log (G log)	9.561373	7.66655721380204e-79
Gametocyte log (G log)	9.561373	7.31981372414903e-24
Gametocyte log (G log)	9.561373	3.20273996566307
Gametocyte log (G log)	9.561373	0.0627099026900085
Gametocyte log (G log)	9.561373	1.77923140240603
Gametocyte log (G log)	9.561373	0.00440504816262311
Gametocyte log (G log)	9.561373	0.0043954726135629
Gametocyte log (G log)	9.561373	0.00463123802642606
Gametocyte log (G log)	9.561373	2.48818903869938
Gametocyte log (G log)	9.561373	5.98126680030887e-13
Gametocyte log (G log)	9.561373	2.15146696575478e-06
Gametocyte log (G log)	9.561373	2.23509546635289e-48
Gametocyte log (G log)	9.561373	1.04738059505549
Gametocyte log (G log)	9.561373	6.87313891278251e-63
Gametocyte log (G log)	9.561373	0.0043950907304172
Gametocyte log (G log)	9.561373	2.50809717770062
Gametocyte log (G log)	9.561373	1.78606032100856
Gametocyte log (G log)	9.561373	0.00485292585688423
Gametocyte log (G log)	9.561373	9.14069412546339e-34
Gametocyte log (G log)	9.561373	3.65401620555222e-35
Gametocyte log (G log)	9.561373	0.00582315269574691
Gametocyte log (G log)	9.561373	0.0546340593666568
Gametocyte log (G log)	9.561373	0.00756340961973007
Gametocyte log (G log)	9.561373	1.71497160991738
Gametocyte log (G log)	9.561373	1.19140591299929
Gametocyte log (G log)	9.561373	1.79166554939174
Gametocyte log (G log)	9.561373	4.26495302537669e-41
Gametocyte log (G log)	9.561373	0.980063193852008
Gametocyte log (G log)	9.561373	8.05504247679787e-20
Gametocyte log (G log)	9.561373	0.00929476626010026
Gametocyte log (G log)	9.561373	0.00440028404340738
Gametocyte log (G log)	9.561373	0.0043965648911813
Gametocyte log (G log)	9.561373	0.00883317076968218
Gametocyte log (G log)	9.561373	2.97645194047595e-18
Gametocyte log (G log)	9.561373	0.285803935978692
Gametocyte log (G log)	9.561373	0.808441436732081
Gametocyte log (G log)	9.561373	0.679623081555439
Gametocyte log (G log)	9.561373	0.00451415366697928
Gametocyte log (G log)	9.561373	3.2264749915613e-20
Gametocyte log (G log)	9.561373	0.00443053854887108
Gametocyte log (G log)	9.561373	8.31265622220718e-13
Gametocyte log (G log)	9.561373	4.57998601211872e-88
Gametocyte log (G log)	9.561373	0.00439783415164691
Gametocyte log (G log)	9.561373	0.0412924875481945
Gametocyte log (G log)	9.561373	1.50513426874373e-86
Gametocyte log (G log)	9.561373	1.01598252732356e-20
Gametocyte log (G log)	9.561373	0.0305508720455194
Gametocyte log (G log)	9.561373	0.00439944242030507
Gametocyte log (G log)	9.561373	0.00463688153289169
Gametocyte log (G log)	9.561373	0.00442625594450279
Gametocyte log (G log)	9.561373	0.00246746604772365
Gametocyte log (G log)	9.561373	1.20522919430258
Gametocyte log (G log)	9.561373	6.76082618165801e-05
Gametocyte log (G log)	9.561373	3.44226046203362e-12
Gametocyte log (G log)	9.561373	0.00440652338100943
Gametocyte log (G log)	9.561373	1.22927429099328
Gametocyte log (G log)	9.561373	0.00647069386359869
Gametocyte log (G log)	9.561373	0.88817233419309
Gametocyte log (G log)	9.561373	0.0044006029640836
Gametocyte log (G log)	9.561373	2.83420363614629
Gametocyte log (G log)	9.561373	0.00817507392584202
Gametocyte log (G log)	9.561373	1.15650715306122e-87
Gametocyte log (G log)	9.561373	0.0569876518963362
Gametocyte log (G log)	9.561373	0.0140390188736181
Gametocyte log (G log)	9.561373	0.00441822887266935
Gametocyte log (G log)	9.561373	0.00838586010901788
Gametocyte log (G log)	9.561373	0.00495601545995818
Gametocyte log (G log)	9.561373	0.00472418651896268
Gametocyte log (G log)	9.561373	2.95573217099438
Gametocyte log (G log)	9.561373	3.10708014553866
Gametocyte log (G log)	9.561373	0.00477986075110571
Gametocyte log (G log)	9.561373	2.44146860532603
Gametocyte log (G log)	9.561373	3.76151257862035e-06
Gametocyte log (G log)	9.561373	3.40604484563974
Gametocyte log (G log)	9.561373	1.93426985041977e-91
Gametocyte log (G log)	9.561373	0.715263487339785
Gametocyte log (G log)	9.561373	0.174780165537736
Gametocyte log (G log)	9.561373	0.0121445471281304
Gametocyte log (G log)	9.561373	0.00465025746357593
Gametocyte log (G log)	9.561373	1.24694121652253
Gametocyte log (G log)	9.561373	0.334083503701042
Gametocyte log (G log)	9.561373	0.00442098668114844
Gametocyte log (G log)	9.561373	0.00445687198646245
Gametocyte log (G log)	9.561373	0.00439908410134412
Gametocyte log (G log)	9.561373	0.387887080888629
Gametocyte log (G log)	9.561373	0.00944962413143233
Gametocyte log (G log)	9.561373	1.32503702267637e-49
Gametocyte log (G log)	9.561373	0.615515936222761
Gametocyte log (G log)	9.561373	8.51871350520992e-06
Gametocyte log (G log)	9.561373	0.750730589404218
Gametocyte log (G log)	9.561373	3.85733569433692
Gametocyte log (G log)	9.561373	0.529524528006192
Gametocyte log (G log)	9.561373	0.00509166888129331
Gametocyte log (G log)	9.561373	0.0169091668965547
Gametocyte log (G log)	9.561373	3.10154964449457e-84
Gametocyte log (G log)	9.561373	8.14923769591422e-06
Gametocyte log (G log)	9.561373	5.64498949084884e-07
Gametocyte log (G log)	9.561373	4.4606173686798e-70
Gametocyte log (G log)	9.561373	1.68279232040328e-15
Gametocyte log (G log)	9.561373	0.00453809776242547
Gametocyte log (G log)	9.561373	0.000615747808423336
Gametocyte log (G log)	9.561373	1.33457401465984
Gametocyte log (G log)	9.561373	1.49888482800977e-57
Gametocyte log (G log)	9.561373	0.581288152454685
Gametocyte log (G log)	9.561373	0.00938274648931735
Gametocyte log (G log)	9.561373	5.26874300779604e-17
Gametocyte log (G log)	9.561373	0.00442007810317276
Gametocyte log (G log)	9.561373	2.28475791605304
Gametocyte log (G log)	9.561373	0.0102870388251313
Gametocyte log (G log)	9.561373	1.68448893361078
Gametocyte log (G log)	9.561373	0.00204753370737895
Gametocyte log (G log)	9.561373	3.23098075637776
Gametocyte log (G log)	9.561373	3.3834001285669e-85
Gametocyte log (G log)	9.561373	5.91324483701145e-17
Gametocyte log (G log)	9.561373	0.00440394039351886
Gametocyte log (G log)	9.561373	0.0232630339877949
Gametocyte log (G log)	9.561373	0.00497579841903882
Gametocyte log (G log)	9.561373	0.212268388592601
Gametocyte log (G log)	9.561373	0.927752120632319
Gametocyte log (G log)	9.561373	0.652336650527844
Gametocyte log (G log)	9.561373	0.062877502679157
Gametocyte log (G log)	9.561373	0.00439771833621866
Gametocyte log (G log)	9.561373	1.07421266702479e-14
Gametocyte log (G log)	9.561373	0.264225113677017
Gametocyte log (G log)	9.561373	0.0649999006518468
Gametocyte log (G log)	9.561373	0.000394993535053348
Gametocyte log (G log)	9.561373	4.27554165056623
Gametocyte log (G log)	9.561373	0.00439965293666501
Gametocyte log (G log)	9.561373	1.18230443762812e-28
Gametocyte log (G log)	9.561373	0.197449402127921
Gametocyte log (G log)	9.561373	0.00454028757452076
Gametocyte log (G log)	9.561373	6.15089440911488e-73
Gametocyte log (G log)	9.561373	0.0146698105137895
Gametocyte log (G log)	9.561373	0.00458230180657081
Gametocyte log (G log)	9.561373	0.00439785788453117
Gametocyte log (G log)	9.561373	4.13456233002661
Gametocyte log (G log)	9.561373	4.87153721612328e-91
Gametocyte log (G log)	9.561373	0.00473007087191264
Gametocyte log (G log)	9.561373	3.19025667250164
Gametocyte log (G log)	9.561373	3.88381257036896
Gametocyte log (G log)	9.561373	8.59915685740043e-85
Gametocyte log (G log)	9.561373	7.25023088183808e-88
Gametocyte log (G log)	9.561373	3.87727969671695e-93
Gametocyte log (G log)	9.561373	3.81045108339617e-09
Gametocyte log (G log)	9.561373	0.704440251907689
Gametocyte log (G log)	9.561373	0.00471932909117775
Gametocyte log (G log)	9.561373	0.0426681261201664
Gametocyte log (G log)	9.561373	7.41608811418728e-09
Gametocyte log (G log)	9.561373	2.42649629073221
Gametocyte log (G log)	9.561373	3.96338252611667
Gametocyte log (G log)	9.561373	4.27113338116163
Gametocyte log (G log)	9.561373	0.00439700005776377
Gametocyte log (G log)	9.561373	0.960305300459239
Gametocyte log (G log)	9.561373	5.9979961362804e-72
Gametocyte log (G log)	9.561373	3.74153877513694
Gametocyte log (G log)	9.561373	0.0043979283105041
Gametocyte log (G log)	9.561373	3.35396528687345
Gametocyte log (G log)	9.561373	1.19596061034313
Gametocyte log (G log)	9.561373	0.00441169050143589
Gametocyte log (G log)	9.561373	0.00439958001002297
Gametocyte log (G log)	9.561373	0.00441216156708319
Gametocyte log (G log)	9.561373	1.72614841530895
Gametocyte log (G log)	9.561373	0.00489817223080717
Gametocyte log (G log)	9.561373	0.487712018902872
Gametocyte log (G log)	9.561373	0.0376050455515536
Gametocyte log (G log)	9.561373	5.38383728351883e-12
Gametocyte log (G log)	9.561373	0.00767208277512622
Gametocyte log (G log)	9.561373	3.54429030922184
Gametocyte log (G log)	9.561373	0.00454043285625456
Gametocyte log (G log)	9.561373	0.00442416706873933
Gametocyte log (G log)	9.561373	3.88243437526785
Gametocyte log (G log)	9.561373	0.99279516221238
Gametocyte log (G log)	9.561373	1.4170065888733e-08
Gametocyte log (G log)	9.561373	2.8449799361743
Gametocyte log (G log)	9.561373	0.00467044057296045
Gametocyte log (G log)	9.561373	0.00439492378708498
Gametocyte log (G log)	9.561373	0.00440485284318612
Gametocyte log (G log)	9.561373	7.79848931194147e-06
Gametocyte log (G log)	9.561373	1.65417953326438
Gametocyte log (G log)	9.561373	0.371893317100272
Gametocyte log (G log)	9.561373	7.37084567907877e-08
Gametocyte log (G log)	9.561373	1.74181323666627
Gametocyte log (G log)	9.561373	0.0635545856478046
Gametocyte log (G log)	9.561373	3.30554134988553
Gametocyte log (G log)	9.561373	2.48097422574331
Gametocyte log (G log)	9.561373	4.42742389181193e-64
Gametocyte log (G log)	9.561373	0.00439689386953971
Gametocyte log (G log)	9.561373	4.80842021688161e-09
Gametocyte log (G log)	9.561373	3.19841660526749e-07
Gametocyte log (G log)	9.561373	0.00732337389701701
Gametocyte log (G log)	9.561373	9.83206203277082e-07
Gametocyte log (G log)	9.561373	1.16165232824335
Gametocyte log (G log)	9.561373	0.00441359817811411
Gametocyte log (G log)	9.561373	0.0221558869172523
Gametocyte log (G log)	9.561373	0.00507333566165112
Gametocyte log (G log)	9.561373	3.58919457799637e-61
Gametocyte log (G log)	9.561373	1.32093956291528e-11
Gametocyte log (G log)	9.561373	0.317281300888527
Gametocyte log (G log)	9.561373	0.00456043446191559
Gametocyte log (G log)	9.561373	0.00563563940275612
Gametocyte log (G log)	9.561373	0.110072967828469
Gametocyte log (G log)	9.561373	9.99323750829507e-69
Gametocyte log (G log)	9.561373	4.17431093654894
Gametocyte log (G log)	9.561373	0.0162720384631727
Gametocyte log (G log)	9.561373	0.00439936347324745
Gametocyte log (G log)	9.561373	0.00451801482942885
Gametocyte log (G log)	9.561373	1.45536888559272
Gametocyte log (G log)	9.561373	0.00726421027397723
Gametocyte log (G log)	9.561373	4.90083783292874e-46
Gametocyte log (G log)	9.561373	3.98236454590905e-06
Gametocyte log (G log)	9.561373	3.84378151799823
Gametocyte log (G log)	9.561373	0.841482904263538
Gametocyte log (G log)	9.561373	0.0044294366225668
Gametocyte log (G log)	9.561373	2.69636698890593e-08
Gametocyte log (G log)	9.561373	1.01076740272192
Gametocyte log (G log)	9.561373	0.224529698253858
Gametocyte log (G log)	9.561373	0.0382459775153495
Gametocyte log (G log)	9.561373	0.00551524586340208
Gametocyte log (G log)	9.561373	1.81968944114784e-40
Gametocyte log (G log)	9.561373	0.00619839263764479
Gametocyte log (G log)	9.561373	0.0318244396570516
Gametocyte log (G log)	9.561373	6.46377397466183e-10
Gametocyte log (G log)	9.561373	1.6850343940806
Gametocyte log (G log)	9.561373	0.00501640910285612
Gametocyte log (G log)	9.561373	0.321318868402128
Gametocyte log (G log)	9.561373	1.60239397706293
Gametocyte log (G log)	9.561373	1.30409433974291e-13
Gametocyte log (G log)	9.561373	1.08684227417745e-15
Gametocyte log (G log)	9.561373	3.94204679335926e-66
Gametocyte log (G log)	9.561373	2.76022823180229
Gametocyte log (G log)	9.561373	3.32731408955804
Gametocyte (G)	8.58856	0.0071427498523297
Gametocyte (G)	8.58856	0.000103144332654289
Gametocyte (G)	8.58856	0.00440020973763675
Gametocyte (G)	8.58856	8.03108718125185e-14
Gametocyte (G)	8.58856	2.90155015818826
Gametocyte (G)	8.58856	4.75756262696963e-57
Gametocyte (G)	8.58856	0.124094597097496
Gametocyte (G)	8.58856	0.00445291264984949
Gametocyte (G)	8.58856	0.00439644671714485
Gametocyte (G)	8.58856	1.05340539781447
Gametocyte (G)	8.58856	0.00489591953401396
Gametocyte (G)	8.58856	3.18968031093908
Gametocyte (G)	8.58856	0.24769719761307
Gametocyte (G)	8.58856	8.13035747579276e-24
Gametocyte (G)	8.58856	0.0043991210834347
Gametocyte (G)	8.58856	0.00504891430045135
Gametocyte (G)	8.58856	0.0033036914158995
Gametocyte (G)	8.58856	3.93198263034375e-05
Gametocyte (G)	8.58856	1.5788662497207
Gametocyte (G)	8.58856	0.00510945428723949
Gametocyte (G)	8.58856	0.244426579283648
Gametocyte (G)	8.58856	7.92163911015675e-05
Gametocyte (G)	8.58856	1.69144899349893
Gametocyte (G)	8.58856	0.123421775046177
Gametocyte (G)	8.58856	2.6155899610695
Gametocyte (G)	8.58856	0.00454753460185858
Gametocyte (G)	8.58856	0.00475461023714024
Gametocyte (G)	8.58856	6.00192053418474e-05
Gametocyte (G)	8.58856	0.00447873089751102
Gametocyte (G)	8.58856	0.00439698079304329
Gametocyte (G)	8.58856	8.00605131056759e-13
Gametocyte (G)	8.58856	7.42822717677078e-32
Gametocyte (G)	8.58856	0.00517098095675662
Gametocyte (G)	8.58856	3.94262919105956e-95
Gametocyte (G)	8.58856	0.0973098622729408
Gametocyte (G)	8.58856	3.93990348355261
Gametocyte (G)	8.58856	5.82605810220065e-48
Gametocyte (G)	8.58856	0.0079391533244899
Gametocyte (G)	8.58856	0.0250852946241663
Gametocyte (G)	8.58856	0.00440185128589121
Gametocyte (G)	8.58856	0.00439544264656561
Gametocyte (G)	8.58856	1.20703635074434
Gametocyte (G)	8.58856	3.76869217767972
Gametocyte (G)	8.58856	1.77497031723922e-06
Gametocyte (G)	8.58856	0.0186689570450239
Gametocyte (G)	8.58856	0.0408762024126749
Gametocyte (G)	8.58856	4.98465937220359
Gametocyte (G)	8.58856	0.00449934785400326
Gametocyte (G)	8.58856	0.00457555537402772
Gametocyte (G)	8.58856	1.5412589865954e-05
Gametocyte (G)	8.58856	0.00467997172859086
Gametocyte (G)	8.58856	2.83595493930467
Gametocyte (G)	8.58856	1.05962042136242e-56
Gametocyte (G)	8.58856	3.04624732625399
Gametocyte (G)	8.58856	0.343557778842285
Gametocyte (G)	8.58856	0.00752754868662107
Gametocyte (G)	8.58856	1.13263392355947
Gametocyte (G)	8.58856	1.51217452416364
Gametocyte (G)	8.58856	0.0506517919362227
Gametocyte (G)	8.58856	0.938478185344802
Gametocyte (G)	8.58856	0.00561063265995188
Gametocyte (G)	8.58856	0.000185976623836053
Gametocyte (G)	8.58856	2.85216743385325e-20
Gametocyte (G)	8.58856	1.71022647598117e-55
Gametocyte (G)	8.58856	0.0043988169922422
Gametocyte (G)	8.58856	0.0957556734554059
Gametocyte (G)	8.58856	0.00439540559598707
Gametocyte (G)	8.58856	0.0681438321743293
Gametocyte (G)	8.58856	0.0119125113545712
Gametocyte (G)	8.58856	3.12736308700259e-22
Gametocyte (G)	8.58856	3.04565083092707e-09
Gametocyte (G)	8.58856	0.216998220391683
Gametocyte (G)	8.58856	0.78035864445056
Gametocyte (G)	8.58856	0.00493613243263499
Gametocyte (G)	8.58856	0.00443236205827549
Gametocyte (G)	8.58856	1.89204488300913
Gametocyte (G)	8.58856	0.877619807707156
Gametocyte (G)	8.58856	1.36929439894344
Gametocyte (G)	8.58856	0.00456590967469814
Gametocyte (G)	8.58856	0.00458514381587279
Gametocyte (G)	8.58856	0.0267099492340009
Gametocyte (G)	8.58856	0.00441767611173041
Gametocyte (G)	8.58856	2.34174471025011
Gametocyte (G)	8.58856	1.42737578965179e-84
Gametocyte (G)	8.58856	1.10183281996295e-28
Gametocyte (G)	8.58856	3.47148124149061e-45
Gametocyte (G)	8.58856	3.36394602010755
Gametocyte (G)	8.58856	0.00440319831597489
Gametocyte (G)	8.58856	0.00473854135698831
Gametocyte (G)	8.58856	2.54196846365861e-05
Gametocyte (G)	8.58856	0.0091339870995733
Gametocyte (G)	8.58856	6.84175616560451e-05
Gametocyte (G)	8.58856	7.83367312046435e-06
Gametocyte (G)	8.58856	0.296521014230278
Gametocyte (G)	8.58856	3.56261469155731e-89
Gametocyte (G)	8.58856	1.75381182042605e-28
Gametocyte (G)	8.58856	0.0172833109576337
Gametocyte (G)	8.58856	0.00444524599304742
Gametocyte (G)	8.58856	2.63734259572727e-15
Gametocyte (G)	8.58856	0.00439478322313381
Gametocyte (G)	8.58856	1.46196308355282e-15
Gametocyte (G)	8.58856	6.27348219009981
Gametocyte (G)	8.58856	3.18250855158344e-98
Gametocyte (G)	8.58856	0.00439646197413046
Gametocyte (G)	8.58856	0.00450911939385093
Gametocyte (G)	8.58856	2.24149516858988e-90
Gametocyte (G)	8.58856	4.07125289595496
Gametocyte (G)	8.58856	0.00711345556099615
Gametocyte (G)	8.58856	2.14676060334045
Gametocyte (G)	8.58856	0.352824304883018
Gametocyte (G)	8.58856	2.44486486825777e-35
Gametocyte (G)	8.58856	0.00439739917669447
Gametocyte (G)	8.58856	2.17753574557878e-20
Gametocyte (G)	8.58856	1.85852954060372
Gametocyte (G)	8.58856	5.67710561331788e-74
Gametocyte (G)	8.58856	0.00115838443121005
Gametocyte (G)	8.58856	0.00444280068807152
Gametocyte (G)	8.58856	2.77777150723805
Gametocyte (G)	8.58856	4.06572058901896e-11
Gametocyte (G)	8.58856	0.00473887849554957
Gametocyte (G)	8.58856	2.78748831342535
Gametocyte (G)	8.58856	0.00483639501174802
Gametocyte (G)	8.58856	0.00441417725260371
Gametocyte (G)	8.58856	0.00439551184099152
Gametocyte (G)	8.58856	1.4668293529743e-09
Gametocyte (G)	8.58856	4.05666252401984e-07
Gametocyte (G)	8.58856	1.33646037251961e-92
Gametocyte (G)	8.58856	1.73558396229955e-53
Gametocyte (G)	8.58856	0.00441401492116148
Gametocyte (G)	8.58856	7.2628137570369e-23
Gametocyte (G)	8.58856	2.00938252228957e-57
Gametocyte (G)	8.58856	0.026192592105019
Gametocyte (G)	8.58856	0.383338581240481
Gametocyte (G)	8.58856	0.00839721600202763
Gametocyte (G)	8.58856	0.0044053982545202
Gametocyte (G)	8.58856	2.07714588652346
Gametocyte (G)	8.58856	0.00615279483266044
Gametocyte (G)	8.58856	6.5403695517796e-12
Gametocyte (G)	8.58856	0.00505810039295047
Gametocyte (G)	8.58856	0.00439816691837941
Gametocyte (G)	8.58856	0.00521996379267725
Gametocyte (G)	8.58856	0.00819051515821973
Gametocyte (G)	8.58856	0.0044429822964831
Gametocyte (G)	8.58856	1.467632210115e-07
Gametocyte (G)	8.58856	1.87218058960143
Gametocyte (G)	8.58856	0.159112200437385
Gametocyte (G)	8.58856	7.56713222070945e-08
Gametocyte (G)	8.58856	0.00440439284613268
Gametocyte (G)	8.58856	0.00442194081118366
Gametocyte (G)	8.58856	0.223226996169896
Gametocyte (G)	8.58856	0.0044124295226646
Gametocyte (G)	8.58856	0.00442037852604469
Gametocyte (G)	8.58856	7.92639982639989e-24
Gametocyte (G)	8.58856	0.73838745309098
Gametocyte (G)	8.58856	0.00586117456588029
Gametocyte (G)	8.58856	1.53928879770076e-62
Gametocyte (G)	8.58856	1.04271203820228e-18
Gametocyte (G)	8.58856	0.00445326196997678
Gametocyte (G)	8.58856	6.89448573964298e-15
Gametocyte (G)	8.58856	1.96563336883605
Gametocyte (G)	8.58856	0.00440410958776819
Gametocyte (G)	8.58856	0.00473415560329641
Gametocyte (G)	8.58856	0.00439727190539765
Gametocyte (G)	8.58856	1.01642763784564e-17
Gametocyte (G)	8.58856	1.26729252727279
Gametocyte (G)	8.58856	1.80435143949922e-42
Gametocyte (G)	8.58856	0.00439528720016665
Gametocyte (G)	8.58856	1.34405665429469e-58
Gametocyte (G)	8.58856	1.62819009114318e-07
Gametocyte (G)	8.58856	0.00452641172779447
Gametocyte (G)	8.58856	0.10159987918966
Gametocyte (G)	8.58856	0.00447429873418911
Gametocyte (G)	8.58856	0.422447686499938
Gametocyte (G)	8.58856	0.00444606439163322
Gametocyte (G)	8.58856	0.00454986532709906
Gametocyte (G)	8.58856	8.52154292050285e-34
Gametocyte (G)	8.58856	0.00628468657284298
Gametocyte (G)	8.58856	7.80164284403039e-10
Gametocyte (G)	8.58856	4.1570596531648e-10
Gametocyte (G)	8.58856	0.0135089493522162
Gametocyte (G)	8.58856	0.00442473026626162
Gametocyte (G)	8.58856	7.31231895257141e-92
Gametocyte (G)	8.58856	3.22768233012489
Gametocyte (G)	8.58856	0.0637538217341473
Gametocyte (G)	8.58856	2.79115018125821
Gametocyte (G)	8.58856	0.966510775651635
Gametocyte (G)	8.58856	0.0064714118908584
Gametocyte (G)	8.58856	5.58931416668163e-09
Gametocyte (G)	8.58856	0.0151054096352498
Gametocyte (G)	8.58856	0.0327064171182349
Gametocyte (G)	8.58856	3.04581861748945
Gametocyte (G)	8.58856	2.25139806293439
Gametocyte (G)	8.58856	0.0577840854380916
Gametocyte (G)	8.58856	5.68684208937008e-07
Gametocyte (G)	8.58856	2.25995650133857
Gametocyte (G)	8.58856	0.0114114213701477
Gametocyte (G)	8.58856	3.26382811782883e-38
Gametocyte (G)	8.58856	1.00188782422803e-76
Gametocyte (G)	8.58856	7.48058668587119e-37
Gametocyte (G)	8.58856	0.0044220176735617
Gametocyte (G)	8.58856	0.0600532749352129
Gametocyte (G)	8.58856	4.11679727904984e-93
Gametocyte (G)	8.58856	2.58728383274829e-06
Gametocyte (G)	8.58856	1.80221272581554
Gametocyte (G)	8.58856	8.76081585091756e-46
Gametocyte (G)	8.58856	4.94301083007722e-05
Gametocyte (G)	8.58856	0.004491320583959
Gametocyte (G)	8.58856	1.9413021764957
Gametocyte (G)	8.58856	3.89289735654191
Gametocyte (G)	8.58856	0.00441198219533501
Gametocyte (G)	8.58856	5.14330189010894e-26
Gametocyte (G)	8.58856	0.00457180404142174
Gametocyte (G)	8.58856	0.00479977471880747
Gametocyte (G)	8.58856	0.0310847662458226
Gametocyte (G)	8.58856	1.88359561666502e-18
Gametocyte (G)	8.58856	0.0129999034566241
Gametocyte (G)	8.58856	0.00441550265257576
Gametocyte (G)	8.58856	0.00489844234281218
Gametocyte (G)	8.58856	1.54875833749422e-68
Gametocyte (G)	8.58856	5.5253562590984e-10
Gametocyte (G)	8.58856	0.00495657482205451
Gametocyte (G)	8.58856	0.00571147408307552
Gametocyte (G)	8.58856	5.15075651892495e-12
Gametocyte (G)	8.58856	3.02578448044706
Gametocyte (G)	8.58856	0.00439672430534991
Gametocyte (G)	8.58856	2.30572382281391
Gametocyte (G)	8.58856	1.66618920717945e-46
Gametocyte (G)	8.58856	0.00442247573072388
Gametocyte (G)	8.58856	0.00543175819012806
Gametocyte (G)	8.58856	1.32027195094792e-86
Gametocyte (G)	8.58856	0.00474900070856891
Gametocyte (G)	8.58856	0.00439738884603651
Gametocyte (G)	8.58856	2.89294966908101e-09
Gametocyte (G)	8.58856	3.16058286930739
Gametocyte (G)	8.58856	3.91725802939427e-05
Gametocyte (G)	8.58856	0.0262304606221112
Gametocyte (G)	8.58856	0.00440283814593611
Gametocyte (G)	8.58856	3.55172388058614e-26
Gametocyte (G)	8.58856	0.00488677924972318
Gametocyte (G)	8.58856	0.525143201564545
Gametocyte (G)	8.58856	1.37271413923167
Gametocyte (G)	8.58856	0.00439467515103861
Gametocyte (G)	8.58856	0.00829654664424184
Gametocyte (G)	8.58856	0.00447716637260861
Gametocyte (G)	8.58856	3.28851406249166
Gametocyte (G)	8.58856	0.00443554313742079
Gametocyte (G)	8.58856	0.00649385634581608
Gametocyte (G)	8.58856	2.34386269713498e-10
Gametocyte (G)	8.58856	1.29760088133423e-31
Gametocyte (G)	8.58856	1.34166471939994e-76
Gametocyte (G)	8.58856	0.0044061870256144
Gametocyte (G)	8.58856	0.00450314633182237
Gametocyte (G)	8.58856	3.92294027036553e-18
Gametocyte (G)	8.58856	0.000872777833513137
Gametocyte (G)	8.58856	0.00556678820810505
Gametocyte (G)	8.58856	0.314151614490073
Gametocyte (G)	8.58856	2.2673051370479e-07
Gametocyte (G)	8.58856	0.00478084508277021
Gametocyte (G)	8.58856	3.11695557543567
Gametocyte (G)	8.58856	3.12887240668617e-28
Gametocyte (G)	8.58856	4.12829140179241e-29
Gametocyte (G)	8.58856	7.56620561415454e-42
Gametocyte (G)	8.58856	0.0043972768542499
Gametocyte (G)	8.58856	2.71677144204953
Gametocyte (G)	8.58856	7.89571427212482e-31
Gametocyte (G)	8.58856	6.63765973821974e-05
Gametocyte (G)	8.58856	0.0214985846932516
Gametocyte (G)	8.58856	3.01465503915058e-33
Gametocyte (G)	8.58856	1.29574558880826
Gametocyte (G)	8.58856	0.0561116696827052
Gametocyte (G)	8.58856	9.26949084150556e-10
Gametocyte (G)	8.58856	0.430598367587631
Gametocyte (G)	8.58856	0.00452461033576537
Gametocyte (G)	8.58856	0.00446896022686611
Gametocyte (G)	8.58856	4.31344270669382e-34
Gametocyte (G)	8.58856	0.00953960944314178
Gametocyte (G)	8.58856	0.00439480935459448
Gametocyte (G)	8.58856	3.97947407648506e-73
Gametocyte (G)	8.58856	0.0445289052185766
Gametocyte (G)	8.58856	3.7134771761644e-23
Gametocyte (G)	8.58856	0.000143013509356456
Gametocyte (G)	8.58856	3.03554017881255
Gametocyte (G)	8.58856	2.40327323214612
Gametocyte (G)	8.58856	0.00440852108788633
Gametocyte (G)	8.58856	3.00767225630157
Gametocyte (G)	8.58856	1.1724471588399e-25
Gametocyte (G)	8.58856	0.00460695862727808
Gametocyte (G)	8.58856	4.66673402356824e-08
Gametocyte (G)	8.58856	0.00440419055180791
Gametocyte (G)	8.58856	2.17105500426597e-13
Gametocyte (G)	8.58856	0.0986679948567075
Gametocyte (G)	8.58856	3.59774847048247e-70
Gametocyte (G)	8.58856	0.00442999501062027
Gametocyte (G)	8.58856	8.11381909173083e-13
Gametocyte (G)	8.58856	3.57272450021711
Gametocyte (G)	8.58856	0.000551312825850655
Gametocyte (G)	8.58856	0.00442662261593878
Gametocyte (G)	8.58856	8.86606622078179e-31
Gametocyte (G)	8.58856	0.192465454649606
Gametocyte (G)	8.58856	3.17283581066226
Gametocyte (G)	8.58856	0.00443733894059057
Gametocyte (G)	8.58856	3.00995326341079
Gametocyte (G)	8.58856	0.0122842721528166
Gametocyte (G)	8.58856	0.00440709893412511
Gametocyte (G)	8.58856	0.00466182977369312
Gametocyte (G)	8.58856	1.47021849333734e-07
Gametocyte (G)	8.58856	0.00455891875871507
Gametocyte (G)	8.58856	1.2421388615925e-37
Gametocyte (G)	8.58856	0.167281516542473
Gametocyte (G)	8.58856	2.94495096882442e-05
Gametocyte (G)	8.58856	2.01473564697148
Gametocyte (G)	8.58856	3.00465115387289
Gametocyte (G)	8.58856	1.33782533445624e-10
Gametocyte (G)	8.58856	0.57444335661352
Gametocyte (G)	8.58856	2.64176363588486e-08
Gametocyte (G)	8.58856	4.65196363390291e-12
Gametocyte (G)	8.58856	0.00179086479744524
Gametocyte (G)	8.58856	0.284830642993177
Gametocyte (G)	8.58856	1.33075516570882e-09
Gametocyte (G)	8.58856	7.1258118526774e-51
Gametocyte (G)	8.58856	2.32437413773584e-05
Gametocyte (G)	8.58856	0.00439676589930875
Gametocyte (G)	8.58856	0.00439491182752094
Gametocyte (G)	8.58856	3.04877542443629
Gametocyte (G)	8.58856	0.00479733309702093
Gametocyte (G)	8.58856	0.00447116760979924
Gametocyte (G)	8.58856	0.00452989572858225
Gametocyte (G)	8.58856	0.00824007548732782
Gametocyte (G)	8.58856	5.4952592814556e-08
Gametocyte (G)	8.58856	0.121225458009221
Gametocyte (G)	8.58856	0.67708401006495
Gametocyte (G)	8.58856	4.48833950984516e-96
Gametocyte (G)	8.58856	1.02544273992062e-09
Gametocyte (G)	8.58856	1.69998638521491e-08
Gametocyte (G)	8.58856	5.64711966885191e-08
Gametocyte (G)	8.58856	2.01809874231344
Gametocyte (G)	8.58856	0.00439710458210637
Gametocyte (G)	8.58856	4.30081915823938e-39
Gametocyte (G)	8.58856	7.86070882166892e-55
Gametocyte (G)	8.58856	0.0044031824319049
Gametocyte (G)	8.58856	0.00446392643139379
Gametocyte (G)	8.58856	0.0193393292520826
Gametocyte (G)	8.58856	0.531528827556133
Gametocyte (G)	8.58856	2.97236220033626
Gametocyte (G)	8.58856	0.0117896672605535
Gametocyte (G)	8.58856	7.0479870400266e-49
Gametocyte (G)	8.58856	5.23517270395718e-26
Gametocyte (G)	8.58856	0.410791319667985
Gametocyte (G)	8.58856	8.16856003566174e-06
Gametocyte (G)	8.58856	4.368269522613e-35
Gametocyte (G)	8.58856	0.0003734065279277
Gametocyte (G)	8.58856	0.513406191564872
Gametocyte (G)	8.58856	1.39042308114899e-22
Gametocyte (G)	8.58856	0.00533045499699389
Gametocyte (G)	8.58856	0.439188614796701
Gametocyte (G)	8.58856	2.47869092094054e-27
Gametocyte (G)	8.58856	0.12796599515512
Gametocyte (G)	8.58856	0.0083721628187134
Gametocyte (G)	8.58856	0.00441278165995261
Gametocyte (G)	8.58856	1.33238542146218e-32
Gametocyte (G)	8.58856	2.7085340586775
Gametocyte (G)	8.58856	0.00469037454199629
Gametocyte (G)	8.58856	2.72883645649595
Gametocyte (G)	8.58856	1.50607256994693e-30
Gametocyte (G)	8.58856	6.27087826249798e-24
Gametocyte (G)	8.58856	1.08792491447469e-09
Gametocyte (G)	8.58856	1.21140764254923e-88
Gametocyte (G)	8.58856	0.00509390248168635
Gametocyte (G)	8.58856	0.00475701902532817
Gametocyte (G)	8.58856	0.000678942672383046
Gametocyte (G)	8.58856	0.002008018643828
Gametocyte (G)	8.58856	5.64680494253459
Gametocyte (G)	8.58856	0.050826613520128
Gametocyte (G)	8.58856	1.40801567761609e-18
Gametocyte (G)	8.58856	1.41417861795631e-80
Gametocyte (G)	8.58856	0.00439470121342714
Gametocyte (G)	8.58856	0.00440946898652019
Gametocyte (G)	8.58856	3.06639057701152
Gametocyte (G)	8.58856	0.262595706557279
Gametocyte (G)	8.58856	6.67859885005435e-44
Gametocyte (G)	8.58856	1.26191152295123
Gametocyte (G)	8.58856	0.00534452042989367
Gametocyte (G)	8.58856	3.09542024503116
Gametocyte (G)	8.58856	0.0044274569400105
Gametocyte (G)	8.58856	7.34582792426517e-94
Gametocyte (G)	8.58856	0.0044625082285563
Gametocyte (G)	8.58856	0.00441274878157463
Gametocyte (G)	8.58856	0.006098173303256
Gametocyte (G)	8.58856	7.55068813052094e-08
Gametocyte (G)	8.58856	0.00833970819063058
Gametocyte (G)	8.58856	0.0044354697010086
Gametocyte (G)	8.58856	5.19230004855213e-60
Gametocyte (G)	8.58856	0.00440598035196699
Gametocyte (G)	8.58856	0.00441313184839836
Gametocyte (G)	8.58856	0.00443066446565702
Gametocyte (G)	8.58856	0.00440383402293522
Gametocyte (G)	8.58856	6.63386335272002e-28
Gametocyte (G)	8.58856	2.57021770928722
Gametocyte (G)	8.58856	3.55152697423363
Gametocyte (G)	8.58856	0.00804247003858062
Gametocyte (G)	8.58856	4.59710134795825e-09
Gametocyte (G)	8.58856	2.87165862118948
Gametocyte (G)	8.58856	0.00439624868918054
Gametocyte (G)	8.58856	9.83381601207614e-25
Gametocyte (G)	8.58856	8.76835618039196e-73
Gametocyte (G)	8.58856	0.00464126791039821
Gametocyte (G)	8.58856	9.35801859287446e-15
Gametocyte (G)	8.58856	9.83308884702974e-16
Gametocyte (G)	8.58856	2.90025769458201
Gametocyte (G)	8.58856	3.07289317149475
Gametocyte (G)	8.58856	0.00451926952892805
Gametocyte (G)	8.58856	2.30134838064
Gametocyte (G)	8.58856	0.00462142237501958
Gametocyte (G)	8.58856	0.327534396850815
Gametocyte (G)	8.58856	0.00490734054013091
Gametocyte (G)	8.58856	0.00451842479921703
Gametocyte (G)	8.58856	0.529323773469921
Gametocyte (G)	8.58856	0.00446311245964551
Gametocyte (G)	8.58856	0.0538901044302759
Gametocyte (G)	8.58856	3.27797003735434
Gametocyte (G)	8.58856	1.23168591610682e-71
Gametocyte (G)	8.58856	9.54415331558297e-17
Gametocyte (G)	8.58856	0.181665122623811
Gametocyte (G)	8.58856	1.75358632886528e-17
Gametocyte (G)	8.58856	6.79249710754307e-09
Gametocyte (G)	8.58856	0.00551191915359822
Gametocyte (G)	8.58856	0.00444140524520777
Gametocyte (G)	8.58856	0.00124339135389552
Gametocyte (G)	8.58856	3.51667724208802e-15
Gametocyte (G)	8.58856	0.919031661998637
Gametocyte (G)	8.58856	5.79737704964474e-12
Gametocyte (G)	8.58856	0.00441976676015668
Gametocyte (G)	8.58856	3.39689690799236e-95
Gametocyte (G)	8.58856	0.0084668048864479
Gametocyte (G)	8.58856	1.76046234266999
Gametocyte (G)	8.58856	2.38445067656408
Gametocyte (G)	8.58856	6.0203133528093e-58
Gametocyte (G)	8.58856	5.85962111155626e-53
Gametocyte (G)	8.58856	0.519392823115015
Gametocyte (G)	8.58856	0.00443104353096916
Gametocyte (G)	8.58856	7.71670895265544e-46
Gametocyte (G)	8.58856	7.33332035792449e-34
Gametocyte (G)	8.58856	0.00441891365992665
Gametocyte (G)	8.58856	0.00865550617925657
Gametocyte (G)	8.58856	4.62822627537881e-61
Gametocyte (G)	8.58856	0.964982249184691
Gametocyte (G)	8.58856	0.00706328017950957
Gametocyte (G)	8.58856	0.000488115212664378
Gametocyte (G)	8.58856	1.19679055806414e-15
Gametocyte (G)	8.58856	0.00442468684799189
Gametocyte (G)	8.58856	2.85564355040186e-10
Gametocyte (G)	8.58856	7.97123843807604e-85
Gametocyte (G)	8.58856	4.79065590277605e-98
Gametocyte (G)	8.58856	7.73413995072076e-50
Gametocyte (G)	8.58856	0.0044156927773561
Gametocyte (G)	8.58856	0.00498088703934489
Gametocyte (G)	8.58856	1.46071195676793e-09
Gametocyte (G)	8.58856	0.0749101808775299
Gametocyte (G)	8.58856	0.00451066157942874
Gametocyte (G)	8.58856	0.0043946354702503
Gametocyte (G)	8.58856	0.0073787358834459
Gametocyte (G)	8.58856	3.93353647802133e-06
Gametocyte (G)	8.58856	0.00440043807620907
Gametocyte (G)	8.58856	0.00439987825145744
Gametocyte (G)	8.58856	0.172570029991707
Gametocyte (G)	8.58856	0.004487313432347
Gametocyte (G)	8.58856	2.78473004212909e-13
Gametocyte (G)	8.58856	3.98196043457868e-78
Gametocyte (G)	8.58856	0.00140797101402325
Gametocyte (G)	8.58856	0.00463639136829346
Gametocyte (G)	8.58856	4.9826647713082e-06
Gametocyte (G)	8.58856	9.83346525310894e-06
Gametocyte (G)	8.58856	2.51122922962323e-14
Gametocyte (G)	8.58856	0.00456826001252115
Gametocyte (G)	8.58856	4.44785353817733e-55
Gametocyte (G)	8.58856	0.488808529946346
Gametocyte (G)	8.58856	0.00559044555875074
Gametocyte (G)	8.58856	0.00454695342001652
Gametocyte (G)	8.58856	2.07880465017976e-71
Gametocyte (G)	8.58856	0.00620827520162692
Gametocyte (G)	8.58856	2.9427163365714
Gametocyte (G)	8.58856	0.000645731710941265
Gametocyte (G)	8.58856	3.46254694933203
Gametocyte (G)	8.58856	6.40677559613007e-34
Gametocyte (G)	8.58856	2.941737363823
Gametocyte (G)	8.58856	0.0168867556404353
Gametocyte (G)	8.58856	0.0457895453319882
Gametocyte (G)	8.58856	9.59150126939065e-16
Gametocyte (G)	8.58856	2.49307119096888
Gametocyte (G)	8.58856	0.00439772530512022
Gametocyte (G)	8.58856	3.38738212710988e-14
Gametocyte (G)	8.58856	2.24752780208764
Gametocyte (G)	8.58856	2.26059944588746e-80
Gametocyte (G)	8.58856	1.02955824161335e-24
Gametocyte (G)	8.58856	0.0117837183237574
Gametocyte (G)	8.58856	2.57854376222236e-53
Gametocyte (G)	8.58856	0.00492980474001861
Gametocyte (G)	8.58856	0.00464248829710827
Gametocyte (G)	8.58856	0.00612725950815532
Gametocyte (G)	8.58856	0.00674835996988598
Gametocyte (G)	8.58856	0.00439750131838818
Gametocyte (G)	8.58856	1.60525920676755e-09
Gametocyte (G)	8.58856	1.04399826792069e-10
Gametocyte (G)	8.58856	2.28233649109061e-27
Gametocyte (G)	8.58856	5.01708971105583e-16
Gametocyte (G)	8.58856	0.00448432058913935
Gametocyte (G)	8.58856	1.531194571299
Gametocyte (G)	8.58856	4.24799982481055e-08
Gametocyte (G)	8.58856	0.00440634513159453
Gametocyte (G)	8.58856	1.59004258084157e-37
Gametocyte (G)	8.58856	0.00441894181742951
Gametocyte (G)	8.58856	0.00485308583404166
Gametocyte (G)	8.58856	0.00446702445621905
Gametocyte (G)	8.58856	2.38320144402232
Gametocyte (G)	8.58856	5.07921410311049e-10
Gametocyte (G)	8.58856	3.13200028612198
Gametocyte (G)	8.58856	0.0306387298152526
Gametocyte (G)	8.58856	3.15618021951065e-64
Gametocyte (G)	8.58856	2.85223557905975e-17
Gametocyte (G)	8.58856	0.00440849974044872
Gametocyte (G)	8.58856	0.00234859956027129
Gametocyte (G)	8.58856	0.00479050573885911
Gametocyte (G)	8.58856	0.00652132810226038
Gametocyte (G)	8.58856	0.00511147767996886
Gametocyte (G)	8.58856	0.194153719474293
Gametocyte (G)	8.58856	0.00440759515534951
Gametocyte (G)	8.58856	1.01963483598017e-74
Gametocyte (G)	8.58856	0.00439650675199668
Gametocyte (G)	8.58856	4.49859968532998e-18
Gametocyte (G)	8.58856	0.00889439240146654
Gametocyte (G)	8.58856	0.00439926078019345
Gametocyte (G)	8.58856	0.0538927771788768
Gametocyte (G)	8.58856	6.71577673389091e-63
Gametocyte (G)	8.58856	0.0240545910720636
Gametocyte (G)	8.58856	1.92993793266897e-05
Gametocyte (G)	8.58856	2.21949752703165
Gametocyte (G)	8.58856	0.0295175207796386
Gametocyte (G)	8.58856	0.00442420504660525
Gametocyte (G)	8.58856	6.28460916630839e-27
Gametocyte (G)	8.58856	8.19888711517477e-81
Gametocyte (G)	8.58856	1.08695969795333e-05
Gametocyte (G)	8.58856	2.69235822927229
Gametocyte (G)	8.58856	4.31796024619711e-20
Gametocyte (G)	8.58856	2.62963888148043
Gametocyte (G)	8.58856	0.00439539951024033
Gametocyte (G)	8.58856	2.97829079794847
Gametocyte (G)	8.58856	2.86097825691577e-14
Gametocyte (G)	8.58856	0.00443653567650713
Gametocyte (G)	8.58856	0.00352542144516662
Gametocyte (G)	8.58856	2.51607572420333
Gametocyte (G)	8.58856	0.00446185134229264
Gametocyte (G)	8.58856	0.00443345192927229
Gametocyte (G)	8.58856	0.0059058385480529
Gametocyte (G)	8.58856	2.54549105076447
Gametocyte (G)	8.58856	1.93118397780236
Gametocyte (G)	8.58856	4.0995195803631e-82
Gametocyte (G)	8.58856	5.85309285412717e-10
Gametocyte (G)	8.58856	1.71027406405824e-84
Gametocyte (G)	8.58856	0.00726048688252821
Gametocyte (G)	8.58856	0.164198412105884
Gametocyte (G)	8.58856	0.00445957320389148
Gametocyte (G)	8.58856	3.5390440198522e-27
Gametocyte (G)	8.58856	2.78140002033066
Gametocyte (G)	8.58856	5.46348947378744e-55
Gametocyte (G)	8.58856	0.109922611206313
Gametocyte (G)	8.58856	0.0771389813425966
Gametocyte (G)	8.58856	0.00733158290037776
Gametocyte (G)	8.58856	4.13114862550341e-06
Gametocyte (G)	8.58856	3.09435707590214e-65
Gametocyte (G)	8.58856	8.18328535626275e-06
Gametocyte (G)	8.58856	0.490209732073524
Gametocyte (G)	8.58856	0.00444132991613442
Gametocyte (G)	8.58856	1.90013245632505e-66
Gametocyte (G)	8.58856	9.88179977628186e-07
Gametocyte (G)	8.58856	0.00570672367704273
Gametocyte (G)	8.58856	0.00439685189127309
Gametocyte (G)	8.58856	1.62846419398043
Gametocyte (G)	8.58856	0.00443498657361423
Gametocyte (G)	8.58856	0.00439618654733539
Gametocyte (G)	8.58856	3.8027160464759
Gametocyte (G)	8.58856	0.0502149538678816
Gametocyte (G)	8.58856	0.00447549566707332
Gametocyte (G)	8.58856	0.001268630954241
Gametocyte (G)	8.58856	2.97664156128884
Gametocyte (G)	8.58856	2.93029234681424
Gametocyte (G)	8.58856	0.00450512536642683
Gametocyte (G)	8.58856	1.08033939339639e-05
Gametocyte (G)	8.58856	0.00598889994005981
Gametocyte (G)	8.58856	1.24794020043687e-25
Gametocyte (G)	8.58856	0.0044091107481488
Gametocyte (G)	8.58856	0.00439523430014992
Gametocyte (G)	8.58856	0.000726507544488384
Gametocyte (G)	8.58856	0.00576572044631065
Gametocyte (G)	8.58856	2.55851856195714e-16
Gametocyte (G)	8.58856	0.317083932628805
Gametocyte (G)	8.58856	0.00449763214909713
Gametocyte (G)	8.58856	0.20528623525098
Gametocyte (G)	8.58856	0.00440791037972337
Gametocyte (G)	8.58856	7.56424521684555e-13
Gametocyte (G)	8.58856	8.55726713132798e-22
Gametocyte (G)	8.58856	6.90172259974288e-92
Gametocyte (G)	8.58856	0.00114624714703342
Gametocyte (G)	8.58856	3.11345315471607
Gametocyte (G)	8.58856	2.7400675973034
Gametocyte (G)	8.58856	0.00484105955391369
Gametocyte (G)	8.58856	1.12536456124872e-06
Gametocyte (G)	8.58856	0.00439707695582685
Gametocyte (G)	8.58856	3.41556791342607
Gametocyte (G)	8.58856	8.68634250656999e-14
Gametocyte (G)	8.58856	0.0196788753936272
Gametocyte (G)	8.58856	3.61044058623114e-32
Gametocyte (G)	8.58856	1.77389864364832e-98
Gametocyte (G)	8.58856	2.39205027519974
Gametocyte (G)	8.58856	0.0232019519836513
Gametocyte (G)	8.58856	0.00440523718740516
Gametocyte (G)	8.58856	3.96076418322689e-69
Gametocyte (G)	8.58856	0.0676830378613737
Gametocyte (G)	8.58856	2.22682827340075e-44
Gametocyte (G)	8.58856	0.0102515976837672
Gametocyte (G)	8.58856	0.0052024084480637
Gametocyte (G)	8.58856	2.12176709115116e-05
Gametocyte (G)	8.58856	1.18524973092355e-74
Gametocyte (G)	8.58856	7.76764582291305e-17
Gametocyte (G)	8.58856	0.892470827641191
Gametocyte (G)	8.58856	0.00449354345683732
Gametocyte (G)	8.58856	0.00613898586995802
Gametocyte (G)	8.58856	0.0046139559705525
Gametocyte (G)	8.58856	2.39933216472674
Gametocyte (G)	8.58856	7.48347551590493e-05
Gametocyte (G)	8.58856	1.23353473079807
Gametocyte (G)	8.58856	0.00439575731546716
Gametocyte (G)	8.58856	0.00439639449789345
Gametocyte (G)	8.58856	0.0263786347239189
Gametocyte (G)	8.58856	1.74158491792617
Gametocyte (G)	8.58856	0.0044155081129582
Gametocyte (G)	8.58856	3.32478015720509
Gametocyte (G)	8.58856	0.0165298287787499
Gametocyte (G)	8.58856	2.97999940673876e-05
Gametocyte (G)	8.58856	0.00441746250117756
Gametocyte (G)	8.58856	0.00442029262022539
Gametocyte (G)	8.58856	2.38414892886758
Gametocyte (G)	8.58856	2.88734846498685e-59
Gametocyte (G)	8.58856	0.00649648553066168
Gametocyte (G)	8.58856	0.0044073989724953
Gametocyte (G)	8.58856	8.46783610075949e-18
Gametocyte (G)	8.58856	0.00439639605225727
Gametocyte (G)	8.58856	7.38367505343961e-35
Gametocyte (G)	8.58856	0.00447209017012644
Gametocyte (G)	8.58856	4.75127919242682e-27
Gametocyte (G)	8.58856	0.00455987974774844
Gametocyte (G)	8.58856	6.18431862622866e-73
Gametocyte (G)	8.58856	0.00476935520474188
Gametocyte (G)	8.58856	1.33158529288502
Gametocyte (G)	8.58856	0.00442644600221613
Gametocyte (G)	8.58856	0.00117334707277065
Gametocyte (G)	8.58856	0.00586482926182647
Gametocyte (G)	8.58856	0.00450088743966263
Gametocyte (G)	8.58856	0.00454279317748693
Gametocyte (G)	8.58856	0.00476554941101647
Gametocyte (G)	8.58856	0.00049322769214182
Gametocyte (G)	8.58856	6.1531229377842e-66
Gametocyte (G)	8.58856	7.65230164267257e-89
Gametocyte (G)	8.58856	3.04268198936866e-06
Gametocyte (G)	8.58856	0.00521439327985249
Gametocyte (G)	8.58856	0.230040682818121
Gametocyte (G)	8.58856	0.00442321053009596
Gametocyte (G)	8.58856	0.00529228001282309
Gametocyte (G)	8.58856	2.47383260439827
Gametocyte (G)	8.58856	5.48233769976664e-61
Gametocyte (G)	8.58856	2.39967811885817e-53
Gametocyte (G)	8.58856	3.57223672074258
Gametocyte (G)	8.58856	1.11788480787078e-73
Gametocyte (G)	8.58856	0.972061912027475
Gametocyte (G)	8.58856	1.59006003765672
Gametocyte (G)	8.58856	2.62911747656831
Gametocyte (G)	8.58856	2.9827894508748e-26
Gametocyte (G)	8.58856	1.06453253353638e-09
Gametocyte (G)	8.58856	0.00441337551400902
Gametocyte (G)	8.58856	2.84683267491329
Gametocyte (G)	8.58856	0.0044176950830131
Gametocyte (G)	8.58856	2.74729910874862
Gametocyte (G)	8.58856	0.00442431888654956
Gametocyte (G)	8.58856	0.00455923594631574
Gametocyte (G)	8.58856	6.64357134372242e-27
Gametocyte (G)	8.58856	0.0118029237078838
Gametocyte (G)	8.58856	0.00441855001470824
Gametocyte (G)	8.58856	0.00511684140444276
Gametocyte (G)	8.58856	0.00440010078821383
Gametocyte (G)	8.58856	2.27562354264927
Gametocyte (G)	8.58856	3.44101532908688e-08
Gametocyte (G)	8.58856	1.92682848605796e-05
Gametocyte (G)	8.58856	3.21395013844214
Gametocyte (G)	8.58856	3.14465306913424
Gametocyte (G)	8.58856	1.41096233334608e-63
Gametocyte (G)	8.58856	0.00440124802836932
Gametocyte (G)	8.58856	0.360269203929837
Gametocyte (G)	8.58856	0.00524410706507091
Gametocyte (G)	8.58856	0.0162731620808692
Gametocyte (G)	8.58856	0.00515326009289873
Gametocyte (G)	8.58856	1.50862026888056e-42
Gametocyte (G)	8.58856	0.0465992463217831
Gametocyte (G)	8.58856	1.61649497679873
Gametocyte (G)	8.58856	7.48507979649429e-58
Gametocyte (G)	8.58856	9.15655622856697e-14
Gametocyte (G)	8.58856	0.00440099427726274
Gametocyte (G)	8.58856	2.5516991521836e-10
Gametocyte (G)	8.58856	0.0901839921269511
Gametocyte (G)	8.58856	0.00793195671176103
Gametocyte (G)	8.58856	0.00442154548841573
Gametocyte (G)	8.58856	2.19085522214808
Gametocyte (G)	8.58856	0.00450473256251753
Gametocyte (G)	8.58856	1.45712082883678e-63
Gametocyte (G)	8.58856	5.35759182155918e-06
Gametocyte (G)	8.58856	0.00488312199376548
Gametocyte (G)	8.58856	2.81553423017626
Gametocyte (G)	8.58856	4.70137450755931e-66
Gametocyte (G)	8.58856	0.00462102849320239
Gametocyte (G)	8.58856	0.00527251083239097
Gametocyte (G)	8.58856	7.12972124973896e-16
Gametocyte (G)	8.58856	2.22442846887269e-91
Gametocyte (G)	8.58856	0.00843385189007736
Gametocyte (G)	8.58856	6.81364159232141e-09
Gametocyte (G)	8.58856	3.28652940110227
Gametocyte (G)	8.58856	3.01895898958642
Gametocyte (G)	8.58856	0.537823156561246
Gametocyte (G)	8.58856	0.000344010214919118
Gametocyte (G)	8.58856	1.92480222095314e-09
Gametocyte (G)	8.58856	2.75290557956742
Gametocyte (G)	8.58856	0.00439533375730454
Gametocyte (G)	8.58856	9.10838112668196e-14
Gametocyte (G)	8.58856	0.789347769399381
Gametocyte (G)	8.58856	0.0043999965374041
Gametocyte (G)	8.58856	3.60909620843033
Gametocyte (G)	8.58856	1.71961779503802
Gametocyte (G)	8.58856	1.70314542101127e-18
Gametocyte (G)	8.58856	0.00444806112080982
Gametocyte (G)	8.58856	3.11349350037376
Gametocyte (G)	8.58856	0.00485803264076686
Gametocyte (G)	8.58856	0.00537516302050085
Gametocyte (G)	8.58856	3.28838107425578
Gametocyte (G)	8.58856	0.00440856210219432
Gametocyte (G)	8.58856	3.23654510042332
Gametocyte (G)	8.58856	0.111021734664971
Gametocyte (G)	8.58856	3.36280087549389
Gametocyte (G)	8.58856	3.73712689112606e-51
Gametocyte (G)	8.58856	0.00517345100425654
Gametocyte (G)	8.58856	0.00441602040404207
Gametocyte (G)	8.58856	0.00465082549089972
Gametocyte (G)	8.58856	0.00524950635538123
Gametocyte (G)	8.58856	5.38701191289342e-89
Gametocyte (G)	8.58856	4.03514525245813e-10
Gametocyte (G)	8.58856	0.000405914361336648
Gametocyte (G)	8.58856	0.00447251416201741
Gametocyte (G)	8.58856	0.0044276953619662
Gametocyte (G)	8.58856	0.903440190977489
Gametocyte (G)	8.58856	7.03688774496835e-64
Gametocyte (G)	8.58856	2.87889943687985
Gametocyte (G)	8.58856	0.00467235268890326
Gametocyte (G)	8.58856	2.22114087667162e-36
Gametocyte (G)	8.58856	3.21111782418247e-48
Gametocyte (G)	8.58856	3.9835398093074e-84
Gametocyte (G)	8.58856	1.4898062824707
Gametocyte (G)	8.58856	0.0560366533032167
Gametocyte (G)	8.58856	2.50166760229767e-16
Gametocyte (G)	8.58856	1.4388970157314
Gametocyte (G)	8.58856	0.00529701484527146
Gametocyte (G)	8.58856	0.00441733805072601
Gametocyte (G)	8.58856	6.34243864493707
Gametocyte (G)	8.58856	2.65056840397692
Gametocyte (G)	8.58856	7.66655721380204e-79
Gametocyte (G)	8.58856	7.31981372414935e-24
Gametocyte (G)	8.58856	0.0295728784946906
Gametocyte (G)	8.58856	0.0169924088324246
Gametocyte (G)	8.58856	0.666308562874991
Gametocyte (G)	8.58856	0.00440421469577289
Gametocyte (G)	8.58856	0.00439541759709243
Gametocyte (G)	8.58856	0.00446892314897263
Gametocyte (G)	8.58856	1.74084592490545
Gametocyte (G)	8.58856	5.9812625123e-13
Gametocyte (G)	8.58856	3.42349434711895e-06
Gametocyte (G)	8.58856	2.23509546635289e-48
Gametocyte (G)	8.58856	2.48748543857151
Gametocyte (G)	8.58856	6.87313891371662e-63
Gametocyte (G)	8.58856	0.00439508966090758
Gametocyte (G)	8.58856	0.00765678371112725
Gametocyte (G)	8.58856	0.000116365313735508
Gametocyte (G)	8.58856	0.00449402351749869
Gametocyte (G)	8.58856	9.14069677709295e-34
Gametocyte (G)	8.58856	3.65401620555222e-35
Gametocyte (G)	8.58856	0.00591035057119696
Gametocyte (G)	8.58856	0.100846337979355
Gametocyte (G)	8.58856	0.00931115247457041
Gametocyte (G)	8.58856	0.00163443105622258
Gametocyte (G)	8.58856	1.36775708996731
Gametocyte (G)	8.58856	0.0559473113031536
Gametocyte (G)	8.58856	4.26495302537669e-41
Gametocyte (G)	8.58856	0.498684000341742
Gametocyte (G)	8.58856	8.05504247633017e-20
Gametocyte (G)	8.58856	0.00941703933667728
Gametocyte (G)	8.58856	0.00440028456041482
Gametocyte (G)	8.58856	0.00439656516042578
Gametocyte (G)	8.58856	0.00460482173268145
Gametocyte (G)	8.58856	2.97667062314282e-18
Gametocyte (G)	8.58856	1.65212067075845
Gametocyte (G)	8.58856	0.00532991260958659
Gametocyte (G)	8.58856	2.85814664688174
Gametocyte (G)	8.58856	0.00444890050598083
Gametocyte (G)	8.58856	3.22734337962462e-20
Gametocyte (G)	8.58856	0.0044303714728472
Gametocyte (G)	8.58856	8.34762504297767e-13
Gametocyte (G)	8.58856	4.57998601211872e-88
Gametocyte (G)	8.58856	0.004397834137705
Gametocyte (G)	8.58856	0.0731783081175042
Gametocyte (G)	8.58856	1.50513426874373e-86
Gametocyte (G)	8.58856	1.01598252732668e-20
Gametocyte (G)	8.58856	0.00472907191999408
Gametocyte (G)	8.58856	0.00439919015785363
Gametocyte (G)	8.58856	0.00463699818959661
Gametocyte (G)	8.58856	0.00442625549260867
Gametocyte (G)	8.58856	0.00363561699643371
Gametocyte (G)	8.58856	2.68811996552712
Gametocyte (G)	8.58856	9.53109621919727e-05
Gametocyte (G)	8.58856	3.4422477133881e-12
Gametocyte (G)	8.58856	0.00440550939373467
Gametocyte (G)	8.58856	0.656073816902489
Gametocyte (G)	8.58856	0.00673944087102906
Gametocyte (G)	8.58856	2.84103233897541
Gametocyte (G)	8.58856	0.00440028128839439
Gametocyte (G)	8.58856	2.01730393722339
Gametocyte (G)	8.58856	0.00825237491169085
Gametocyte (G)	8.58856	1.15650715306122e-87
Gametocyte (G)	8.58856	2.41369693268719
Gametocyte (G)	8.58856	0.0046561731512642
Gametocyte (G)	8.58856	0.00441457683839579
Gametocyte (G)	8.58856	0.00933127462365827
Gametocyte (G)	8.58856	0.00495647767010645
Gametocyte (G)	8.58856	0.00472425426799944
Gametocyte (G)	8.58856	0.00788379852283146
Gametocyte (G)	8.58856	2.37882605435466
Gametocyte (G)	8.58856	0.0047800601942954
Gametocyte (G)	8.58856	1.76737185690293
Gametocyte (G)	8.58856	3.64932626802418e-06
Gametocyte (G)	8.58856	2.94631876718837
Gametocyte (G)	8.58856	1.93426985041977e-91
Gametocyte (G)	8.58856	2.83871432540488
Gametocyte (G)	8.58856	2.19855345414153
Gametocyte (G)	8.58856	0.012841859089464
Gametocyte (G)	8.58856	0.00464570922576995
Gametocyte (G)	8.58856	3.90109233764508
Gametocyte (G)	8.58856	1.62861379731111
Gametocyte (G)	8.58856	0.00442098633660939
Gametocyte (G)	8.58856	0.00445687116388964
Gametocyte (G)	8.58856	0.00439885267592115
Gametocyte (G)	8.58856	4.30610179811779
Gametocyte (G)	8.58856	0.0141322681842035
Gametocyte (G)	8.58856	1.32503702267637e-49
Gametocyte (G)	8.58856	0.00509930701503918
Gametocyte (G)	8.58856	8.36355358644841e-06
Gametocyte (G)	8.58856	1.93942829811382
Gametocyte (G)	8.58856	2.88372911357756
Gametocyte (G)	8.58856	3.53098321877576
Gametocyte (G)	8.58856	0.00509705383664341
Gametocyte (G)	8.58856	0.0609917951170569
Gametocyte (G)	8.58856	3.10154964450135e-84
Gametocyte (G)	8.58856	8.12703790640271e-06
Gametocyte (G)	8.58856	5.59453210105323e-07
Gametocyte (G)	8.58856	4.46061737186034e-70
Gametocyte (G)	8.58856	1.6828956304472e-15
Gametocyte (G)	8.58856	0.00451827559460178
Gametocyte (G)	8.58856	0.00136992508412257
Gametocyte (G)	8.58856	2.49704727532347
Gametocyte (G)	8.58856	1.49888516493867e-57
Gametocyte (G)	8.58856	3.03816809163841
Gametocyte (G)	8.58856	0.00994461127385655
Gametocyte (G)	8.58856	5.2687429910132e-17
Gametocyte (G)	8.58856	0.00442002508034762
Gametocyte (G)	8.58856	1.5079422359249
Gametocyte (G)	8.58856	0.0105779190909914
Gametocyte (G)	8.58856	0.00089293372821627
Gametocyte (G)	8.58856	0.00953059772682431
Gametocyte (G)	8.58856	2.73964405128552
Gametocyte (G)	8.58856	3.38340014042691e-85
Gametocyte (G)	8.58856	5.9132448161212e-17
Gametocyte (G)	8.58856	0.00440325081014856
Gametocyte (G)	8.58856	0.00839152676956252
Gametocyte (G)	8.58856	0.00450904246856334
Gametocyte (G)	8.58856	0.0413318709324605
Gametocyte (G)	8.58856	2.80624262835601
Gametocyte (G)	8.58856	0.00505706557409112
Gametocyte (G)	8.58856	0.298840345649201
Gametocyte (G)	8.58856	0.00439757558150796
Gametocyte (G)	8.58856	1.07421238933938e-14
Gametocyte (G)	8.58856	1.8587042693153
Gametocyte (G)	8.58856	0.0899333802725448
Gametocyte (G)	8.58856	0.000891638827619542
Gametocyte (G)	8.58856	0.0651123413129659
Gametocyte (G)	8.58856	0.00439965290415438
Gametocyte (G)	8.58856	1.18230443765702e-28
Gametocyte (G)	8.58856	0.0049975858936291
Gametocyte (G)	8.58856	0.00445333957118228
Gametocyte (G)	8.58856	6.1508944090758e-73
Gametocyte (G)	8.58856	0.0155829986110209
Gametocyte (G)	8.58856	0.00458230594315733
Gametocyte (G)	8.58856	0.00439785787209089
Gametocyte (G)	8.58856	2.84069371740995
Gametocyte (G)	8.58856	4.87153721612328e-91
Gametocyte (G)	8.58856	0.00473014108218127
Gametocyte (G)	8.58856	0.0312022731834863
Gametocyte (G)	8.58856	2.43813634524551
Gametocyte (G)	8.58856	8.59915685740043e-85
Gametocyte (G)	8.58856	7.25023088183902e-88
Gametocyte (G)	8.58856	3.87727969671695e-93
Gametocyte (G)	8.58856	3.8109262757644e-09
Gametocyte (G)	8.58856	3.11693461535593
Gametocyte (G)	8.58856	0.00471938508619699
Gametocyte (G)	8.58856	0.0530568330944994
Gametocyte (G)	8.58856	7.4116537385111e-09
Gametocyte (G)	8.58856	1.33239080210944
Gametocyte (G)	8.58856	0.0190374292132793
Gametocyte (G)	8.58856	2.53805915959789
Gametocyte (G)	8.58856	0.00439700004248565
Gametocyte (G)	8.58856	0.0159995702008535
Gametocyte (G)	8.58856	5.9979961362804e-72
Gametocyte (G)	8.58856	2.66377945894506
Gametocyte (G)	8.58856	0.00439776797876186
Gametocyte (G)	8.58856	3.08906713688692
Gametocyte (G)	8.58856	2.67731212340559
Gametocyte (G)	8.58856	0.00441169037843882
Gametocyte (G)	8.58856	0.00439931482415381
Gametocyte (G)	8.58856	0.0044121599405245
Gametocyte (G)	8.58856	0.73407670099836
Gametocyte (G)	8.58856	0.00489842814816051
Gametocyte (G)	8.58856	0.00504746879163496
Gametocyte (G)	8.58856	0.045145267330296
Gametocyte (G)	8.58856	5.38380462860946e-12
Gametocyte (G)	8.58856	0.00826680804148957
Gametocyte (G)	8.58856	2.22067275328641
Gametocyte (G)	8.58856	0.00445677375587687
Gametocyte (G)	8.58856	0.00441858752644547
Gametocyte (G)	8.58856	0.909654134808245
Gametocyte (G)	8.58856	0.00946682109645492
Gametocyte (G)	8.58856	1.41860106133995e-08
Gametocyte (G)	8.58856	0.00947638819715166
Gametocyte (G)	8.58856	0.00467051319860633
Gametocyte (G)	8.58856	0.0043948843617787
Gametocyte (G)	8.58856	0.00440410983500523
Gametocyte (G)	8.58856	7.46657559431544e-06
Gametocyte (G)	8.58856	0.00169015160988145
Gametocyte (G)	8.58856	1.87908640488679
Gametocyte (G)	8.58856	7.37108210461867e-08
Gametocyte (G)	8.58856	0.000195586971600477
Gametocyte (G)	8.58856	0.0906750573895139
Gametocyte (G)	8.58856	0.292381865742511
Gametocyte (G)	8.58856	0.0165675051253256
Gametocyte (G)	8.58856	4.42742389181193e-64
Gametocyte (G)	8.58856	0.00439689385881262
Gametocyte (G)	8.58856	4.80773244028956e-09
Gametocyte (G)	8.58856	3.19142747973578e-07
Gametocyte (G)	8.58856	0.00972925198525998
Gametocyte (G)	8.58856	9.86613052513623e-07
Gametocyte (G)	8.58856	0.347346914562187
Gametocyte (G)	8.58856	0.00441359796695446
Gametocyte (G)	8.58856	0.0279862475641865
Gametocyte (G)	8.58856	0.00450861283753841
Gametocyte (G)	8.58856	3.58919457799637e-61
Gametocyte (G)	8.58856	1.32094217107482e-11
Gametocyte (G)	8.58856	2.02012589562236
Gametocyte (G)	8.58856	0.00456043472497561
Gametocyte (G)	8.58856	0.00453607646546263
Gametocyte (G)	8.58856	0.887513322778686
Gametocyte (G)	8.58856	9.99323750829507e-69
Gametocyte (G)	8.58856	3.31273665037389
Gametocyte (G)	8.58856	0.0170962461889422
Gametocyte (G)	8.58856	0.00439911701667242
Gametocyte (G)	8.58856	0.00451467885953289
Gametocyte (G)	8.58856	2.49394335435037e-05
Gametocyte (G)	8.58856	0.00457889347661523
Gametocyte (G)	8.58856	4.90083801114906e-46
Gametocyte (G)	8.58856	3.99119433108931e-06
Gametocyte (G)	8.58856	2.0314810674728
Gametocyte (G)	8.58856	2.89558712049265
Gametocyte (G)	8.58856	0.00442207585768489
Gametocyte (G)	8.58856	2.94745171674973e-08
Gametocyte (G)	8.58856	0.025813743073351
Gametocyte (G)	8.58856	0.748715618642565
Gametocyte (G)	8.58856	0.0117279210277174
Gametocyte (G)	8.58856	0.00551812832970747
Gametocyte (G)	8.58856	1.81968932794113e-40
Gametocyte (G)	8.58856	0.00626211976732797
Gametocyte (G)	8.58856	2.29386587851279
Gametocyte (G)	8.58856	6.46305954241512e-10
Gametocyte (G)	8.58856	0.000557525750212955
Gametocyte (G)	8.58856	0.00501690555576064
Gametocyte (G)	8.58856	1.94887744730128
Gametocyte (G)	8.58856	5.05341681905656e-05
Gametocyte (G)	8.58856	1.30409430054364e-13
Gametocyte (G)	8.58856	1.08684224627511e-15
Gametocyte (G)	8.58856	3.94204679335926e-66
Gametocyte (G)	8.58856	0.110258961013824
[truncated: 9,001 more rows]
