# Supplementary material for: Malaria parasites can optimize transmission investment by sensing two within-host cues
Source: PLoS Biol. 2025 Oct 9;23(10):e3003081. doi: 10.1371/journal.pbio.3003081 (PMC12551962; doi:10.1371/journal.pbio.3003081)
Supplement: S7 Data — (CSV) [file pbio.3003081.s014.csv]

label	time	transmission_investment
G log & I log	0	NA
G log & I log	0.01	0
G log & I log	0.02	0
G log & I log	0.03	0
G log & I log	0.04	0
G log & I log	0.05	0
G log & I log	0.06	0
G log & I log	0.07	0
G log & I log	0.08	0
G log & I log	0.09	0
G log & I log	0.1	0
G log & I log	0.11	0
G log & I log	0.12	0
G log & I log	0.13	0
G log & I log	0.14	0
G log & I log	0.15	0
G log & I log	0.16	0
G log & I log	0.17	0
G log & I log	0.18	0
G log & I log	0.19	0
G log & I log	0.2	0
G log & I log	0.21	0
G log & I log	0.22	0
G log & I log	0.23	0
G log & I log	0.24	0
G log & I log	0.25	0
G log & I log	0.26	0
G log & I log	0.27	0
G log & I log	0.28	0
G log & I log	0.29	0
G log & I log	0.3	0
G log & I log	0.31	0
G log & I log	0.32	0
G log & I log	0.33	0
G log & I log	0.34	0
G log & I log	0.35	0
G log & I log	0.36	0
G log & I log	0.37	0
G log & I log	0.38	0
G log & I log	0.39	0
G log & I log	0.4	0
G log & I log	0.41	0
G log & I log	0.42	0
G log & I log	0.43	0
G log & I log	0.44	0
G log & I log	0.45	0
G log & I log	0.46	0
G log & I log	0.47	0
G log & I log	0.48	0
G log & I log	0.49	0
G log & I log	0.5	0
G log & I log	0.51	0
G log & I log	0.52	0
G log & I log	0.53	0
G log & I log	0.54	0
G log & I log	0.55	0
G log & I log	0.56	0
G log & I log	0.57	0
G log & I log	0.58	0
G log & I log	0.59	0
G log & I log	0.6	0
G log & I log	0.61	0
G log & I log	0.62	0
G log & I log	0.63	0
G log & I log	0.64	0
G log & I log	0.65	0
G log & I log	0.66	0
G log & I log	0.67	0
G log & I log	0.68	0
G log & I log	0.69	0
G log & I log	0.7	0
G log & I log	0.71	0
G log & I log	0.72	0
G log & I log	0.73	0
G log & I log	0.74	0
G log & I log	0.75	0
G log & I log	0.76	0
G log & I log	0.77	0
G log & I log	0.78	0
G log & I log	0.79	0
G log & I log	0.8	0
G log & I log	0.81	0
G log & I log	0.82	0
G log & I log	0.83	0
G log & I log	0.84	0
G log & I log	0.85	0
G log & I log	0.86	0
G log & I log	0.87	0
G log & I log	0.88	0
G log & I log	0.89	0
G log & I log	0.9	0
G log & I log	0.91	0
G log & I log	0.92	0
G log & I log	0.93	0
G log & I log	0.94	0
G log & I log	0.95	0
G log & I log	0.96	0
G log & I log	0.97	0
G log & I log	0.98	0
G log & I log	0.99	0
G log & I log	1	0
G log & I log	1.01	0.050625726256122
G log & I log	1.02	0.0497740259134191
G log & I log	1.03	0.0484073177773594
G log & I log	1.04	0.0469476724966274
G log & I log	1.05	0.0455161803978153
G log & I log	1.06	0.0441442325649936
G log & I log	1.07	0.0428374454628443
G log & I log	1.08	0.041594328350314
G log & I log	1.09	0.0404121971981434
G log & I log	1.1	0.0392860916458958
G log & I log	1.11	0.0382122290368644
G log & I log	1.12	0.0371893935920967
G log & I log	1.13	0.0362130644752765
G log & I log	1.14	0.0352810041236615
G log & I log	1.15	0.0343899459965458
G log & I log	1.16	0.0335380002356947
G log & I log	1.17	0.032722988939868
G log & I log	1.18	0.0319427049052447
G log & I log	1.19	0.0311952766310446
G log & I log	1.2	0.0304788352839746
G log & I log	1.21	0.0297915170574557
G log & I log	1.22	0.0291317556658618
G log & I log	1.23	0.028498130449419
G log & I log	1.24	0.0278893220625388
G log & I log	1.25	0.027304065455566
G log & I log	1.26	0.0267411581633509
G log & I log	1.27	0.0261994672624265
G log & I log	1.28	0.0256779298388148
G log & I log	1.29	0.0251755518789908
G log & I log	1.3	0.0246914150048613
G log & I log	1.31	0.0242246477426317
G log & I log	1.32	0.0237744292363016
G log & I log	1.33	0.0233399788115797
G log & I log	1.34	0.0229205661847852
G log & I log	1.35	0.0225155031834502
G log & I log	1.36	0.022124142374841
G log & I log	1.37	0.0217458726553335
G log & I log	1.38	0.0213801157162
G log & I log	1.39	0.0210263244002305
G log & I log	1.4	0.0206839815055284
G log & I log	1.41	0.0203525979643005
G log & I log	1.42	0.0200317106827384
G log & I log	1.43	0.019720880696893
G log & I log	1.44	0.0194196917666162
G log & I log	1.45	0.019127749119271
G log & I log	1.46	0.0188446781505978
G log & I log	1.47	0.0185701231372293
G log & I log	1.48	0.0183037460720148
G log & I log	1.49	0.0180452256337791
G log & I log	1.5	0.0177942562335881
G log & I log	1.51	0.0175505471009871
G log & I log	1.52	0.0173138214181518
G log & I log	1.53	0.0170838155183328
G log & I log	1.54	0.0168602781466283
G log & I log	1.55	0.0166429697695921
G log & I log	1.56	0.016431661924915
G log & I log	1.57	0.0162261366105421
G log & I log	1.58	0.0160261857139212
G log & I log	1.59	0.0158316104788395
G log & I log	1.6	0.015642221005539
G log & I log	1.61	0.0154578357808896
G log & I log	1.62	0.0152782812369953
G log & I log	1.63	0.015103391336883
G log & I log	1.64	0.0149330071854435
G log & I log	1.65	0.0147669766636004
G log & I log	1.66	0.014605154083995
G log & I log	1.67	0.0144473998668383
G log & I log	1.68	0.0142935802346984
G log & I log	1.69	0.0141435669249693
G log & I log	1.7	0.0139972369188258
G log & I log	1.71	0.0138544721855462
G log & I log	1.72	0.0137151594412577
G log & I log	1.73	0.0135791899211805
G log & I log	1.74	0.0134464591645317
G log & I log	1.75	0.013316866811271
G log & I log	1.76	0.0131903164099504
G log & I log	1.77	0.0130667152359858
G log & I log	1.78	0.0129459741197092
G log & I log	1.79	0.0128280072836079
G log & I log	1.8	0.0127127321881897
G log & I log	1.81	0.012600069385961
G log & I log	1.82	0.0124899423830271
G log & I log	1.83	0.0123822775078716
G log & I log	1.84	0.0122770037868848
G log & I log	1.85	0.0121740528262571
G log & I log	1.86	0.0120733586998583
G log & I log	1.87	0.0119748578427659
G log & I log	1.88	0.0118784889501171
G log & I log	1.89	0.0117841928809818
G log & I log	1.9	0.0116919125669773
G log & I log	1.91	0.011601592925355
G log & I log	1.92	0.0115131807763125
G log & I log	1.93	0.0114266247643026
G log & I log	1.94	0.01134187528311
G log & I log	1.95	0.0112588844045029
G log & I log	1.96	0.0111776058102555
G log & I log	1.97	0.011097994727368
G log & I log	1.98	0.0110200078663102
G log & I log	1.99	0.0109436033621273
G log & I log	2	0.0108687407182617
G log & I log	2.01	0.0107989197091148
G log & I log	2.02	0.0107220400487544
G log & I log	2.03	0.0105824384749025
G log & I log	2.04	0.010402538789947
G log & I log	2.05	0.0102106984871161
G log & I log	2.06	0.010021118293976
G log & I log	2.07	0.0098392225502994
G log & I log	2.08	0.00966657800607514
G log & I log	2.09	0.00950331765911631
G log & I log	2.1	0.00934908638531191
G log & I log	2.11	0.0092033947871429
G log & I log	2.12	0.00906573803623814
G log & I log	2.13	0.00893563320932371
G log & I log	2.14	0.00881262495793476
G log & I log	2.15	0.00869628606584745
G log & I log	2.16	0.00858624248744229
G log & I log	2.17	0.00848210920833294
G log & I log	2.18	0.00838359668786232
G log & I log	2.19	0.00829033526251501
G log & I log	2.2	0.00820208220856274
G log & I log	2.21	0.00811853842556179
G log & I log	2.22	0.00803946406507695
G log & I log	2.23	0.00796463288988171
G log & I log	2.24	0.00789380058633
G log & I log	2.25	0.00782676936930023
G log & I log	2.26	0.00776338038661617
G log & I log	2.27	0.00770345742440309
G log & I log	2.28	0.00764682330037895
G log & I log	2.29	0.00759330277885148
G log & I log	2.3	0.00754274947949961
G log & I log	2.31	0.00749503087699062
G log & I log	2.32	0.00745002336207043
G log & I log	2.33	0.00740760767803973
G log & I log	2.34	0.00736766982236646
G log & I log	2.35	0.00733010190008196
G log & I log	2.36	0.0072948023051321
G log & I log	2.37	0.0072616756546278
G log & I log	2.38	0.00723063339160418
G log & I log	2.39	0.00720159120905332
G log & I log	2.4	0.00717446938459654
G log & I log	2.41	0.00714919186731548
G log & I log	2.42	0.00712568721170266
G log & I log	2.43	0.0071038877717259
G log & I log	2.44	0.00708372989093632
G log & I log	2.45	0.00706515315051191
G log & I log	2.46	0.00704810008714911
G log & I log	2.47	0.00703251619549525
G log & I log	2.48	0.00701834985318839
G log & I log	2.49	0.00700555209389789
G log & I log	2.5	0.00699407637155813
G log & I log	2.51	0.00698387841024072
G log & I log	2.52	0.00697491610581434
G log & I log	2.53	0.00696714941678563
G log & I log	2.54	0.00696054023422571
G log & I log	2.55	0.0069550522573035
G log & I log	2.56	0.00695065088996243
G log & I log	2.57	0.00694730315136081
G log & I log	2.58	0.00694497758857403
G log & I log	2.59	0.00694364418993773
G log & I log	2.6	0.00694327430362691
G log & I log	2.61	0.0069438405637768
G log & I log	2.62	0.00694531682240637
G log & I log	2.63	0.00694767808486207
G log & I log	2.64	0.00695090044837698
G log & I log	2.65	0.00695496104437185
G log & I log	2.66	0.00695983798470225
G log & I log	2.67	0.00696551031132593
G log & I log	2.68	0.00697195794883733
G log & I log	2.69	0.00697916165964922
G log & I log	2.7	0.00698710300182023
G log & I log	2.71	0.00699576428940737
G log & I log	2.72	0.00700512855514313
G log & I log	2.73	0.00701517951521638
G log & I log	2.74	0.00702590153603445
G log & I log	2.75	0.00703727960284853
G log & I log	2.76	0.00704929929015788
G log & I log	2.77	0.00706194673374821
G log & I log	2.78	0.00707520860427149
G log & I log	2.79	0.0070890720822555
G log & I log	2.8	0.00710352483447377
G log & I log	2.81	0.00711855499157601
G log & I log	2.82	0.00713415112692656
G log & I log	2.83	0.00715030223654711
G log & I log	2.84	0.00716699772011706
G log & I log	2.85	0.0071842273629677
G log & I log	2.86	0.00720198131899802
G log & I log	2.87	0.00722025009447617
G log & I log	2.88	0.00723902453265875
G log & I log	2.89	0.00725829579919617
G log & I log	2.9	0.00727805536825631
G log & I log	2.91	0.0072982950093569
G log & I log	2.92	0.00731900677483355
G log & I log	2.93	0.00734018298793535
G log & I log	2.94	0.00736181623148847
G log & I log	2.95	0.00738389933712356
G log & I log	2.96	0.00740642537500474
G log & I log	2.97	0.0074293876440628
G log & I log	2.98	0.00745277966267971
G log & I log	2.99	0.00747659515982282
G log & I log	3	0.00750082806658219
G log & I log	3.01	0.0075253462458031
G log & I log	3.02	0.00754989231099013
G log & I log	3.03	0.00758723359037157
G log & I log	3.04	0.00764499066766081
G log & I log	3.05	0.00771995659896059
G log & I log	3.06	0.00780692611000271
G log & I log	3.07	0.00790209047885349
G log & I log	3.08	0.0080032486014292
G log & I log	3.09	0.00810925882480107
G log & I log	3.1	0.00821954857423007
G log & I log	3.11	0.00833382479177268
G log & I log	3.12	0.00845191822970784
G log & I log	3.13	0.0085737180478284
G log & I log	3.14	0.00869914058163508
G log & I log	3.15	0.00882812449116838
G log & I log	3.16	0.0089605930583582
G log & I log	3.17	0.00909650639071211
G log & I log	3.18	0.00923580077184169
G log & I log	3.19	0.00937843669011305
G log & I log	3.2	0.0095243724363557
G log & I log	3.21	0.00967356133443516
G log & I log	3.22	0.00982596982268547
G log & I log	3.23	0.00998156204622958
G log & I log	3.24	0.0101403063240989
G log & I log	3.25	0.0103021720854177
G log & I log	3.26	0.0104671314072109
G log & I log	3.27	0.0106351575851836
G log & I log	3.28	0.010806225943618
G log & I log	3.29	0.0109803130274762
G log & I log	3.3	0.0111573969339217
G log & I log	3.31	0.0113374568440669
G log & I log	3.32	0.0115204731395889
G log & I log	3.33	0.0117064271467467
G log & I log	3.34	0.0118953011584488
G log & I log	3.35	0.0120870782754023
G log & I log	3.36	0.012281742383078
G log & I log	3.37	0.012479278044436
G log & I log	3.38	0.0126796704599794
G log & I log	3.39	0.0128829053904309
G log & I log	3.4	0.0130889691167771
G log & I log	3.41	0.0132978483820233
G log & I log	3.42	0.0135095303528718
G log & I log	3.43	0.0137240025726584
G log & I log	3.44	0.013941252926622
G log & I log	3.45	0.0141612696037567
G log & I log	3.46	0.0143840410669692
G log & I log	3.47	0.0146095560220549
G log & I log	3.48	0.0148378033914515
G log & I log	3.49	0.0150687722882493
G log & I log	3.5	0.0153024519937574
G log & I log	3.51	0.0155388319359455
G log & I log	3.52	0.0157779016703552
G log & I log	3.53	0.0160196508619474
G log & I log	3.54	0.0162640692688294
G log & I log	3.55	0.0165111467270315
G log & I log	3.56	0.0167608731367674
G log & I log	3.57	0.0170132384496542
G log & I log	3.58	0.0172682326571146
G log & I log	3.59	0.01752584577965
G log & I log	3.6	0.0177860678570917
G log & I log	3.61	0.0180488889396403
G log & I log	3.62	0.0183142990797261
G log & I log	3.63	0.0185822883245298
G log & I log	3.64	0.0188528467092199
G log & I log	3.65	0.0191259642507546
G log & I log	3.66	0.0194016309423097
G log & I log	3.67	0.0196798367481828
G log & I log	3.68	0.0199605715992271
G log & I log	3.69	0.0202438253887223
G log & I log	3.7	0.020529587968672
G log & I log	3.71	0.0208178491464962
G log & I log	3.72	0.021108598682093
G log & I log	3.73	0.0214018262852264
G log & I log	3.74	0.021697521613244
G log & I log	3.75	0.0219956742690736
G log & I log	3.76	0.022296273799504
G log & I log	3.77	0.0225993096937098
G log & I log	3.78	0.0229047713820159
G log & I log	3.79	0.0232126482348653
G log & I log	3.8	0.0235229295620192
G log & I log	3.81	0.0238356046119104
G log & I log	3.82	0.0241506625711978
G log & I log	3.83	0.0244680925644565
G log & I log	3.84	0.0247878836540497
G log & I log	3.85	0.0251100248401123
G log & I log	3.86	0.0254345050606675
G log & I log	3.87	0.0257613131918855
G log & I log	3.88	0.0260904380484081
G log & I log	3.89	0.0264218683838316
G log & I log	3.9	0.0267555928912214
G log & I log	3.91	0.027091600203781
G log & I log	3.92	0.0274298788955255
G log & I log	3.93	0.027770417482105
G log & I log	3.94	0.028113204421628
G log & I log	3.95	0.0284582281156048
G log & I log	3.96	0.0288054769098961
G log & I log	3.97	0.0291549390957567
G log & I log	3.98	0.0295066029108858
G log & I log	3.99	0.0298604565405682
G log & I log	4	0.0302164881188054
G log & I log	4.01	0.0305748182402123
G log & I log	4.02	0.0309274778322176
G log & I log	4.03	0.0313437660206133
G log & I log	4.04	0.0319569441517668
G log & I log	4.05	0.0328029026155086
G log & I log	4.06	0.0338378942302001
G log & I log	4.07	0.0367535001777455
G log & I log	4.08	0.0621301908773582
G log & I log	4.09	0.0974175454374476
G log & I log	4.1	0.133583025052336
G log & I log	4.11	0.168334568871864
G log & I log	4.12	0.20054565723976
G log & I log	4.13	0.22979205732341
G log & I log	4.14	0.256034293874512
G log & I log	4.15	0.279417304545217
G log & I log	4.16	0.300170402645181
G log & I log	4.17	0.318549774820157
G log & I log	4.18	0.334806229434503
G log & I log	4.19	0.349174291379689
G log & I log	4.2	0.361867307033348
G log & I log	4.21	0.373074766993355
G log & I log	4.22	0.382962314966726
G log & I log	4.23	0.391678371871411
G log & I log	4.24	0.399349455361921
G log & I log	4.25	0.406088938031007
G log & I log	4.26	0.411994260549683
G log & I log	4.27	0.417152599652923
G log & I log	4.28	0.421638841056153
G log & I log	4.29	0.425519943337528
G log & I log	4.3	0.428856034123122
G log & I log	4.31	0.43169942693316
G log & I log	4.32	0.434096114991316
G log & I log	4.33	0.43608727146105
G log & I log	4.34	0.437709957121299
G log & I log	4.35	0.438997479123582
G log & I log	4.36	0.439979746382677
G log & I log	4.37	0.440683678778328
G log & I log	4.38	0.441133599148166
G log & I log	4.39	0.441351560615952
G log & I log	4.4	0.441357610029061
G log & I log	4.41	0.441170010005715
G log & I log	4.42	0.440805433347419
G log & I log	4.43	0.440279136093921
G log & I log	4.44	0.439605108793914
G log & I log	4.45	0.438796208874132
G log & I log	4.46	0.437864275317099
G log & I log	4.47	0.436820229858778
G log & I log	4.48	0.435674165433186
G log & I log	4.49	0.434435424991772
G log & I log	4.5	0.433112670485156
G log & I log	4.51	0.4317139446851
G log & I log	4.52	0.430246725314196
G log & I log	4.53	0.428717973956078
G log & I log	4.54	0.427134178916086
G log & I log	4.55	0.425501394298441
G log & I log	4.56	0.423825274224171
G log & I log	4.57	0.422111104331876
G log & I log	4.58	0.420363829310968
G log & I log	4.59	0.41858807853053
G log & I log	4.6	0.416788188370773
G log & I log	4.61	0.414968223270273
G log & I log	4.62	0.413131993980481
G log & I log	4.63	0.411283075014229
G log & I log	4.64	0.409424819683851
G log & I log	4.65	0.407560374705712
G log & I log	4.66	0.40569269268394
G log & I log	4.67	0.403824544453185
G log & I log	4.68	0.401958529521168
G log & I log	4.69	0.400097086600998
G log & I log	4.7	0.398242502411844
G log & I log	4.71	0.396396920753367
G log & I log	4.72	0.39456234997638
G log & I log	4.73	0.392740670875186
G log & I log	4.74	0.390933643073599
G log & I log	4.75	0.389142911952545
G log & I log	4.76	0.387370014144567
G log & I log	4.77	0.385616383667808
G log & I log	4.78	0.383883356682402
G log & I log	4.79	0.382172176967072
G log & I log	4.8	0.380484000058706
G log & I log	4.81	0.378819898179567
G log & I log	4.82	0.377180863857429
G log & I log	4.83	0.375567814389655
G log & I log	4.84	0.373981595021944
G log & I log	4.85	0.372422983018167
G log & I log	4.86	0.370892773121922
G log & I log	4.87	0.369391474584496
G log & I log	4.88	0.367919740722716
G log & I log	4.89	0.366478083003974
G log & I log	4.9	0.365066991843171
G log & I log	4.91	0.363686909316602
G log & I log	4.92	0.362338224248293
G log & I log	4.93	0.361021276965395
G log & I log	4.94	0.359736362775503
G log & I log	4.95	0.358483736143894
G log & I log	4.96	0.357263612156256
G log & I log	4.97	0.356076169436698
G log & I log	4.98	0.354921551065351
G log & I log	4.99	0.353799867304988
G log & I log	5	0.352711196395333
G log & I log	5.01	0.351547033924943
G log & I log	5.02	0.351509886464091
G log & I log	5.03	0.356723275100729
G log & I log	5.04	0.367584983202479
G log & I log	5.05	0.381745709426612
G log & I log	5.06	0.396962759086422
G log & I log	5.07	0.411867755723128
G log & I log	5.08	0.425797564086805
G log & I log	5.09	0.438454908715658
G log & I log	5.1	0.449785195281333
G log & I log	5.11	0.459868677558262
G log & I log	5.12	0.468831846868589
G log & I log	5.13	0.476808726863498
G log & I log	5.14	0.483925802268853
G log & I log	5.15	0.490292869400083
G log & I log	5.16	0.496005982461006
G log & I log	5.17	0.501147350556103
G log & I log	5.18	0.505787447778067
G log & I log	5.19	0.509985729310325
G log & I log	5.2	0.513794688984659
G log & I log	5.21	0.517259010043564
G log & I log	5.22	0.520416129459594
G log & I log	5.23	0.523300000093152
G log & I log	5.24	0.525939811536558
G log & I log	5.25	0.528363378734742
G log & I log	5.26	0.530590763613337
G log & I log	5.27	0.532643382473996
G log & I log	5.28	0.534538790738226
G log & I log	5.29	0.536293052525938
G log & I log	5.3	0.537919999689174
G log & I log	5.31	0.539432644666282
G log & I log	5.32	0.540842425094756
G log & I log	5.33	0.542159801888487
G log & I log	5.34	0.543393828457672
G log & I log	5.35	0.54455297491971
G log & I log	5.36	0.545644992598926
G log & I log	5.37	0.546676872289886
G log & I log	5.38	0.547655008680048
G log & I log	5.39	0.548585122236467
G log & I log	5.4	0.549472647634563
G log & I log	5.41	0.550322189520569
G log & I log	5.42	0.551138602485679
G log & I log	5.43	0.551925236580086
G log & I log	5.44	0.55268688841632
G log & I log	5.45	0.553426201694529
G log & I log	5.46	0.554146123402977
G log & I log	5.47	0.554849687352543
G log & I log	5.48	0.555539427744967
G log & I log	5.49	0.556217831402839
G log & I log	5.5	0.556887335507628
G log & I log	5.51	0.557549932975521
G log & I log	5.52	0.558207385404053
G log & I log	5.53	0.558861286005197
G log & I log	5.54	0.559513124693034
G log & I log	5.55	0.560164277284247
G log & I log	5.56	0.560815996847186
G log & I log	5.57	0.561469409398196
G log & I log	5.58	0.562125521770152
G log & I log	5.59	0.562785232229202
G log & I log	5.6	0.56344934022482
G log & I log	5.61	0.56411855362648
G log & I log	5.62	0.564793494402005
G log & I log	5.63	0.565474703783198
G log & I log	5.64	0.56616265185836
G log & I log	5.65	0.566857728313364
G log & I log	5.66	0.567560259847089
G log & I log	5.67	0.568270515193192
G log & I log	5.68	0.56898870630816
G log & I log	5.69	0.569714990817893
G log & I log	5.7	0.570449475936607
G log & I log	5.71	0.571192222623929
G log & I log	5.72	0.571943249168805
G log & I log	5.73	0.572702534308223
G log & I log	5.74	0.573470020078681
G log & I log	5.75	0.574245614612523
G log & I log	5.76	0.575029194809973
G log & I log	5.77	0.575820608917965
G log & I log	5.78	0.576619678932921
G log & I log	5.79	0.577426202904341
G log & I log	5.8	0.578239957085713
G log & I log	5.81	0.57906069800947
G log & I log	5.82	0.579888164423537
G log & I log	5.83	0.580722079158824
G log & I log	5.84	0.581562150865389
G log & I log	5.85	0.582408075686858
G log & I log	5.86	0.583259538256042
G log & I log	5.87	0.584116214216712
G log & I log	5.88	0.584977771414608
G log & I log	5.89	0.585843871072567
G log & I log	5.9	0.586714168853975
G log & I log	5.91	0.587588315962206
G log & I log	5.92	0.588465960232154
G log & I log	5.93	0.589346747243058
G log & I log	5.94	0.590230321309893
G log & I log	5.95	0.591116326416763
G log & I log	5.96	0.592004407030122
G log & I log	5.97	0.592894208890582
G log & I log	5.98	0.593785379714695
G log & I log	5.99	0.594677569885127
G log & I log	6	0.595570433051718
G log & I log	6.01	0.596450326523923
G log & I log	6.02	0.597414529006823
G log & I log	6.03	0.599487984820435
G log & I log	6.04	0.603586273406942
G log & I log	6.05	0.609431739422006
G log & I log	6.06	0.616140025804646
G log & I log	6.07	0.622910253145714
G log & I log	6.08	0.629265860349815
G log & I log	6.09	0.635005081678641
G log & I log	6.1	0.640084306668065
G log & I log	6.11	0.644544277453885
G log & I log	6.12	0.648459129585954
G log & I log	6.13	0.651907880602853
G log & I log	6.14	0.654962153271854
G log & I log	6.15	0.65768228650338
G log & I log	6.16	0.660118308271884
G log & I log	6.17	0.662311648153802
G log & I log	6.18	0.66429493438338
G log & I log	6.19	0.666096239388292
G log & I log	6.2	0.6677381071577
G log & I log	6.21	0.669238871553612
G log & I log	6.22	0.670615061834434
G log & I log	6.23	0.671879585501278
G log & I log	6.24	0.673044273790957
G log & I log	6.25	0.674118175367866
G log & I log	6.26	0.675110047122751
G log & I log	6.27	0.676026793108053
G log & I log	6.28	0.676874809581873
G log & I log	6.29	0.677659520964791
G log & I log	6.3	0.678385732210862
G log & I log	6.31	0.679057464550992
G log & I log	6.32	0.67967863804439
G log & I log	6.33	0.680252449691499
G log & I log	6.34	0.68078183732807
G log & I log	6.35	0.681269480612201
G log & I log	6.36	0.68171752700652
G log & I log	6.37	0.682128409876781
G log & I log	6.38	0.68250374716945
G log & I log	6.39	0.682845083592443
G log & I log	6.4	0.683154186556401
G log & I log	6.41	0.683432617701629
G log & I log	6.42	0.683681662099289
G log & I log	6.43	0.683902450820284
G log & I log	6.44	0.684096052372585
G log & I log	6.45	0.684263485099068
G log & I log	6.46	0.684405701549973
G log & I log	6.47	0.684523583235697
G log & I log	6.48	0.684617948179778
G log & I log	6.49	0.684689562147067
G log & I log	6.5	0.684739149437097
G log & I log	6.51	0.684767393467656
G log & I log	6.52	0.684774939034205
G log & I log	6.53	0.684762400961314
G log & I log	6.54	0.684730367604436
G log & I log	6.55	0.684679402681221
G log & I log	6.56	0.684610046843459
G log & I log	6.57	0.684522820231015
G log & I log	6.58	0.68441822570755
G log & I log	6.59	0.684296751007762
G log & I log	6.6	0.684158870119522
G log & I log	6.61	0.684005044538427
G log & I log	6.62	0.683835724683557
G log & I log	6.63	0.683651351198344
G log & I log	6.64	0.683452356018699
G log & I log	6.65	0.683239163174187
G log & I log	6.66	0.683012189502286
G log & I log	6.67	0.682771845322772
G log & I log	6.68	0.682518535066956
G log & I log	6.69	0.682252657772042
G log & I log	6.7	0.681974607479718
G log & I log	6.71	0.681684773555524
G log & I log	6.72	0.681383540981106
G log & I log	6.73	0.681071290589008
G log & I log	6.74	0.680748399255604
G log & I log	6.75	0.680415240033216
G log & I log	6.76	0.680072182255853
G log & I log	6.77	0.679719591604622
G log & I log	6.78	0.67935783015669
G log & I log	6.79	0.678987256397989
G log & I log	6.8	0.6786082252219
G log & I log	6.81	0.678221087900255
G log & I log	6.82	0.677826192048103
G log & I log	6.83	0.677423881566397
G log & I log	6.84	0.677014496581663
G log & I log	6.85	0.67659837336802
G log & I log	6.86	0.676175844271643
G log & I log	6.87	0.67574723761612
G log & I log	6.88	0.675312877614132
G log & I log	6.89	0.674873084273186
G log & I log	6.9	0.674428173312047
G log & I log	6.91	0.673978456062652
G log & I log	6.92	0.673524239009993
G log & I log	6.93	0.673065824921992
G log & I log	6.94	0.672603511528824
G log & I log	6.95	0.67213759147593
G log & I log	6.96	0.671668352627264
G log & I log	6.97	0.671196077855085
G log & I log	6.98	0.670721045553591
G log & I log	6.99	0.670243528888337
G log & I log	7	0.66976379570669
G log & I log	7.01	0.669281876038208
G log & I log	7.02	0.668797308943603
G log & I log	7.03	0.668355292562839
G log & I log	7.04	0.668049756966305
G log & I log	7.05	0.667843773018117
G log & I log	7.06	0.667554515041546
G log & I log	7.07	0.667009223742165
G log & I log	7.08	0.666113053534678
G log & I log	7.09	0.664709426747567
G log & I log	7.1	0.66263836677769
G log & I log	7.11	0.659903847107857
G log & I log	7.12	0.656669008025168
G log & I log	7.13	0.653152360086517
G log & I log	7.14	0.649541178553137
G log & I log	7.15	0.645968195264857
G log & I log	7.16	0.642514153892981
G log & I log	7.17	0.63922419037814
G log & I log	7.18	0.636121221014108
G log & I log	7.19	0.63321611360927
G log & I log	7.2	0.630507831397598
G log & I log	7.21	0.62798964159263
G log & I log	7.22	0.625651203025934
G log & I log	7.23	0.62348078912835
G log & I log	7.24	0.621466208481625
G log & I log	7.25	0.61959578764561
G log & I log	7.26	0.617858383591718
G log & I log	7.27	0.616243618838697
G log & I log	7.28	0.614741926007056
G log & I log	7.29	0.61334450725623
G log & I log	7.3	0.61204341811385
G log & I log	7.31	0.61083129173698
G log & I log	7.32	0.609701583406519
G log & I log	7.33	0.608648300133519
G log & I log	7.34	0.607665788339706
G log & I log	7.35	0.606749135761708
G log & I log	7.36	0.605893390769863
G log & I log	7.37	0.605095914051401
G log & I log	7.38	0.604351070451004
G log & I log	7.39	0.603656130133645
G log & I log	7.4	0.603008103234681
G log & I log	7.41	0.602403401431961
G log & I log	7.42	0.601839921398906
G log & I log	7.43	0.601314729301516
G log & I log	7.44	0.600825732437094
G log & I log	7.45	0.600370784752458
G log & I log	7.46	0.599947528845313
G log & I log	7.47	0.599554437588457
G log & I log	7.48	0.59918995072572
G log & I log	7.49	0.59885223065852
G log & I log	7.5	0.598539611099236
G log & I log	7.51	0.598250680667523
G log & I log	7.52	0.597984163106036
G log & I log	7.53	0.597738831039707
G log & I log	7.54	0.597513496038493
G log & I log	7.55	0.597307024610272
G log & I log	7.56	0.597118352458792
G log & I log	7.57	0.596946482750371
G log & I log	7.58	0.596790470908082
G log & I log	7.59	0.596649416384865
G log & I log	7.6	0.596522461091409
G log & I log	7.61	0.596408789982705
G log & I log	7.62	0.596307629111537
G log & I log	7.63	0.596218241702839
G log & I log	7.64	0.596139924441053
G log & I log	7.65	0.596072005164139
G log & I log	7.66	0.596013841514509
G log & I log	7.67	0.595964819373629
G log & I log	7.68	0.595924351299848
G log & I log	7.69	0.595891874852095
G log & I log	7.7	0.595866851083127
G log & I log	7.71	0.595848763326545
G log & I log	7.72	0.595837116148656
G log & I log	7.73	0.595831434338612
G log & I log	7.74	0.595831261925239
G log & I log	7.75	0.595836161280516
G log & I log	7.76	0.595845712323007
G log & I log	7.77	0.595859511799368
G log & I log	7.78	0.59587717260996
G log & I log	7.79	0.595898323179123
G log & I log	7.8	0.595922606871069
G log & I log	7.81	0.59594968145742
G log & I log	7.82	0.595979218623333
G log & I log	7.83	0.596010903507427
G log & I log	7.84	0.59604443426915
G log & I log	7.85	0.596079521686521
G log & I log	7.86	0.596115888782478
G log & I log	7.87	0.596153270474398
G log & I log	7.88	0.596191413228597
G log & I log	7.89	0.596230074734461
G log & I log	7.9	0.596269023607876
G log & I log	7.91	0.596308039123361
G log & I log	7.92	0.596346910938816
G log & I log	7.93	0.596385438837199
G log & I log	7.94	0.596423432473525
G log & I log	7.95	0.596460711126667
G log & I log	7.96	0.596497103456617
G log & I log	7.97	0.596532447277109
G log & I log	7.98	0.596566589343306
G log & I log	7.99	0.596599385147778
G log & I log	8	0.59663069870366
G log & I log	8.01	0.59666054935783
G log & I log	8.02	0.596688935124812
G log & I log	8.03	0.596694340968495
G log & I log	8.04	0.596613989130557
G log & I log	8.05	0.596344344969202
G log & I log	8.06	0.595731209221961
G log & I log	8.07	0.594641677487573
G log & I log	8.08	0.593051885210416
G log & I log	8.09	0.59106015969359
G log & I log	8.1	0.588823215885403
G log & I log	8.11	0.58649667363615
G log & I log	8.12	0.584202272539303
G log & I log	8.13	0.582017859008976
G log & I log	8.14	0.579982272056023
G log & I log	8.15	0.578108248689935
G log & I log	8.16	0.576392351695931
G log & I log	8.17	0.574823200913688
G log & I log	8.18	0.573386286086031
G log & I log	8.19	0.572067075659044
G log & I log	8.2	0.570851098733938
G log & I log	8.21	0.569726373301149
G log & I log	8.22	0.568681324830056
G log & I log	8.23	0.56770649681539
G log & I log	8.24	0.5667932682341
G log & I log	8.25	0.565934337906615
G log & I log	8.26	0.565123452665528
G log & I log	8.27	0.56435472767915
G log & I log	8.28	0.563623599448837
G log & I log	8.29	0.562926519993745
G log & I log	8.3	0.562258686395589
G log & I log	8.31	0.561618047626311
G log & I log	8.32	0.560999472721235
G log & I log	8.33	0.560403151971256
G log & I log	8.34	0.559824959167754
G log & I log	8.35	0.559264116124236
G log & I log	8.36	0.558718287128634
G log & I log	8.37	0.558186146456041
G log & I log	8.38	0.557666245999933
G log & I log	8.39	0.557157362472571
G log & I log	8.4	0.556658381339314
G log & I log	8.41	0.55616840171453
G log & I log	8.42	0.555686616412387
G log & I log	8.43	0.555212279568629
G log & I log	8.44	0.554744715070266
G log & I log	8.45	0.554283331244587
G log & I log	8.46	0.55382762155789
G log & I log	8.47	0.553377141326816
G log & I log	8.48	0.552931492958519
G log & I log	8.49	0.55249032426854
G log & I log	8.5	0.5520533312386
G log & I log	8.51	0.551620254815255
G log & I log	8.52	0.551190872954033
G log & I log	8.53	0.550764993685737
G log & I log	8.54	0.550342452003205
G log & I log	8.55	0.549923108809081
G log & I log	8.56	0.549506851685599
G log & I log	8.57	0.549093584355109
G log & I log	8.58	0.548683230352554
G log & I log	8.59	0.548275731152481
G log & I log	8.6	0.547871042982262
G log & I log	8.61	0.547469134499456
G log & I log	8.62	0.547069985344084
G log & I log	8.63	0.54667358453182
G log & I log	8.64	0.546279930237237
G log & I log	8.65	0.545889028836299
G log & I log	8.66	0.545500892543327
G log & I log	8.67	0.545115538421825
G log & I log	8.68	0.544732987899899
G log & I log	8.69	0.54435326633282
G log & I log	8.7	0.54397640221584
G log & I log	8.71	0.5436024263068
G log & I log	8.72	0.54323137090222
G log & I log	8.73	0.542863269321447
G log & I log	8.74	0.542498155485838
G log & I log	8.75	0.542136063497356
G log & I log	8.76	0.541777027210477
G log & I log	8.77	0.541421079844628
G log & I log	8.78	0.541068253673815
G log & I log	8.79	0.540718579712562
G log & I log	8.8	0.540372087502483
G log & I log	8.81	0.540028804910753
G log & I log	8.82	0.539688757924095
G log & I log	8.83	0.539351970472479
G log & I log	8.84	0.539018464294161
G log & I log	8.85	0.538688258831233
G log & I log	8.86	0.538361371139962
G log & I log	8.87	0.538037815816805
G log & I log	8.88	0.537717604940946
G log & I log	8.89	0.537400748037609
G log & I log	8.9	0.537087252056256
G log & I log	8.91	0.536777121365928
G log & I log	8.92	0.536470357762253
G log & I log	8.93	0.536166960484463
G log & I log	8.94	0.535866926240525
G log & I log	8.95	0.535570249243156
G log & I log	8.96	0.535276921256589
G log & I log	8.97	0.534986931652881
G log & I log	8.98	0.534700267472354
G log & I log	8.99	0.534416913489544
G log & I log	9	0.534136852284695
G log & I log	9.01	0.53386006346261
G log & I log	9.02	0.533586428098154
G log & I log	9.03	0.533316652652616
G log & I log	9.04	0.533063219783436
G log & I log	9.05	0.532846985915292
G log & I log	9.06	0.532653632440727
G log & I log	9.07	0.53242197261234
G log & I log	9.08	0.532092669655837
G log & I log	9.09	0.531651530948274
G log & I log	9.1	0.531127507893414
G log & I log	9.11	0.530569445270146
G log & I log	9.12	0.530023506264943
G log & I log	9.13	0.529520013414064
G log & I log	9.14	0.529072019497123
G log & I log	9.15	0.528679951115274
G log & I log	9.16	0.528337317830418
G log & I log	9.17	0.52803491006288
G log & I log	9.18	0.527763307470686
G log & I log	9.19	0.527514094843484
G log & I log	9.2	0.527280413750564
G log & I log	9.21	0.527056732889752
G log & I log	9.22	0.526838861700085
G log & I log	9.23	0.526623508204827
G log & I log	9.24	0.526408422972136
G log & I log	9.25	0.52619186510996
G log & I log	9.26	0.525972641903794
G log & I log	9.27	0.52574996108925
G log & I log	9.28	0.525523272125872
G log & I log	9.29	0.525292204804506
G log & I log	9.3	0.525056773797195
G log & I log	9.31	0.524816951643592
G log & I log	9.32	0.524572716756122
G log & I log	9.33	0.524324276218779
G log & I log	9.34	0.524071828509953
G log & I log	9.35	0.523815594947807
G log & I log	9.36	0.523555863504965
G log & I log	9.37	0.523292909153827
G log & I log	9.38	0.52302699685427
G log & I log	9.39	0.522758403757795
G log & I log	9.4	0.52248745560397
G log & I log	9.41	0.522214373761409
G log & I log	9.42	0.521939414289463
G log & I log	9.43	0.521662843491688
G log & I log	9.44	0.521384909022249
G log & I log	9.45	0.521105839948577
G log & I log	9.46	0.52082584914559
G log & I log	9.47	0.520545134604378
G log & I log	9.48	0.520263879320071
G log & I log	9.49	0.519982250760487
G log & I log	9.5	0.519700400739964
G log & I log	9.51	0.519418456949028
G log & I log	9.52	0.519136543940935
G log & I log	9.53	0.518854780352784
G log & I log	9.54	0.518573257141997
G log & I log	9.55	0.518292047428037
G log & I log	9.56	0.518011209690705
G log & I log	9.57	0.517730790967397
G log & I log	9.58	0.517450826236043
G log & I log	9.59	0.517171337971112
G log & I log	9.6	0.516892337809027
G log & I log	9.61	0.516613821929912
G log & I log	9.62	0.516335774798815
G log & I log	9.63	0.516058172059264
G log & I log	9.64	0.515780980015546
G log & I log	9.65	0.515504154534296
G log & I log	9.66	0.515227641482507
G log & I log	9.67	0.514951378062944
G log & I log	9.68	0.514675293739586
G log & I log	9.69	0.514399310558611
G log & I log	9.7	0.514123343439099
G log & I log	9.71	0.513847300743153
G log & I log	9.72	0.513571084451758
G log & I log	9.73	0.513294592500957
G log & I log	9.74	0.513017717413344
G log & I log	9.75	0.512740346883467
G log & I log	9.76	0.512462364870014
G log & I log	9.77	0.512183652385367
G log & I log	9.78	0.511904087409176
G log & I log	9.79	0.511623545463635
G log & I log	9.8	0.511341900240447
G log & I log	9.81	0.511059024016758
G log & I log	9.82	0.510774787976054
G log & I log	9.83	0.51048906258857
G log & I log	9.84	0.510201718045611
G log & I log	9.85	0.509912624669084
G log & I log	9.86	0.509621653265135
G log & I log	9.87	0.509328675449749
G log & I log	9.88	0.509033563970895
G log & I log	9.89	0.508736193022852
G log & I log	9.9	0.508436438537974
G log & I log	9.91	0.508134178460029
G log & I log	9.92	0.507829293005901
G log & I log	9.93	0.507521664914368
G log & I log	9.94	0.507211179675382
G log & I log	9.95	0.506897725737199
G log & I log	9.96	0.506581194696931
G log & I log	9.97	0.506261481481385
G log & I log	9.98	0.505938484514346
G log & I log	9.99	0.505612105868503
G log & I log	10	0.505282251400052
G log & I log	10.01	0.504948781708991
G log & I log	10.02	0.50461111068314
G log & I log	10.03	0.504272579670539
G log & I log	10.04	0.503998038725229
G log & I log	10.05	0.503988460657778
G log & I log	10.06	0.50448802937777
G log & I log	10.07	0.505599545556468
G log & I log	10.08	0.507225691719526
G log & I log	10.09	0.509152375441602
G log & I log	10.1	0.511150355279977
G log & I log	10.11	0.513039045153407
G log & I log	10.12	0.514708364633032
G log & I log	10.13	0.516109285124688
G log & I log	10.14	0.517231023524323
G log & I log	10.15	0.51808393158832
G log & I log	10.16	0.518688009086254
G log & I log	10.17	0.519067096676729
G log & I log	10.18	0.51924511721122
G log & I log	10.19	0.519244781111894
G log & I log	10.2	0.519086867192353
G log & I log	10.21	0.518790146612158
G log & I log	10.22	0.518369328506108
G log & I log	10.23	0.517843091463988
G log & I log	10.24	0.517222878828605
G log & I log	10.25	0.516518851951808
G log & I log	10.26	0.515740972609446
G log & I log	10.27	0.514899528424984
G log & I log	10.28	0.514001392117036
G log & I log	10.29	0.513055667602869
G log & I log	10.3	0.512066877670536
G log & I log	10.31	0.511042095692549
G log & I log	10.32	0.509984804045027
G log & I log	10.33	0.508900894661624
G log & I log	10.34	0.50779458910073
G log & I log	10.35	0.506669445112262
G log & I log	10.36	0.505529090790668
G log & I log	10.37	0.504376540460472
G log & I log	10.38	0.503214742092162
G log & I log	10.39	0.502046244658949
G log & I log	10.4	0.500873649547051
G log & I log	10.41	0.499699197636838
G log & I log	10.42	0.498524336163042
G log & I log	10.43	0.497351442561778
G log & I log	10.44	0.496182012393565
G log & I log	10.45	0.495017614891147
G log & I log	10.46	0.493859700736277
G log & I log	10.47	0.492709297305849
G log & I log	10.48	0.491567521965086
G log & I log	10.49	0.490435455690719
G log & I log	10.5	0.489314038383615
G log & I log	10.51	0.488204094148381
G log & I log	10.52	0.487106349818145
G log & I log	10.53	0.486021441499673
G log & I log	10.54	0.484949887271657
G log & I log	10.55	0.483892180184897
G log & I log	10.56	0.482848781474665
G log & I log	10.57	0.48182003490389
G log & I log	10.58	0.48080620970663
G log & I log	10.59	0.479807514056052
G log & I log	10.6	0.478824109461495
G log & I log	10.61	0.477856110506059
G log & I log	10.62	0.476903584931687
G log & I log	10.63	0.475966553763385
G log & I log	10.64	0.475044993510432
G log & I log	10.65	0.474138841292637
G log & I log	10.66	0.473247996029835
G log & I log	10.67	0.472372314811009
G log & I log	10.68	0.471511624283671
G log & I log	10.69	0.470665725827546
G log & I log	10.7	0.469834393444168
G log & I log	10.71	0.469017372610159
G log & I log	10.72	0.46821438336262
G log & I log	10.73	0.467425122472553
G log & I log	10.74	0.4666492724263
G log & I log	10.75	0.465886495457912
G log & I log	10.76	0.465136435432134
G log & I log	10.77	0.464398721905246
G log & I log	10.78	0.463672972473406
G log & I log	10.79	0.462958793674595
G log & I log	10.8	0.462255782358056
G log & I log	10.81	0.461563525799669
G log & I log	10.82	0.460881604103225
G log & I log	10.83	0.460209592149585
G log & I log	10.84	0.459547060450394
G log & I log	10.85	0.458893575796804
G log & I log	10.86	0.458248702324537
G log & I log	10.87	0.457612002790331
G log & I log	10.88	0.456983039661774
G log & I log	10.89	0.456361375954284
G log & I log	10.9	0.455746575983884
G log & I log	10.91	0.455138206151684
G log & I log	10.92	0.454535835730496
G log & I log	10.93	0.453939037588391
G log & I log	10.94	0.453347388828451
G log & I log	10.95	0.452760471367197
G log & I log	10.96	0.452177872473936
G log & I log	10.97	0.451599185278839
G log & I log	10.98	0.451024009242662
G log & I log	10.99	0.450451950583997
G log & I log	11	0.449882622661324
G log & I log	11.01	0.449315624674895
G log & I log	11.02	0.448750123492481
G log & I log	11.03	0.44818664797468
G log & I log	11.04	0.447671937933158
G log & I log	11.05	0.447438575747894
G log & I log	11.06	0.44792255675854
G log & I log	11.07	0.449522905356936
G log & I log	11.08	0.452340799885853
G log & I log	11.09	0.456139456219562
G log & I log	11.1	0.460488210753596
G log & I log	11.11	0.464937192393666
G log & I log	11.12	0.469138281523351
G log & I log	11.13	0.472882641936634
G log & I log	11.14	0.476079801214668
G log & I log	11.15	0.478717522151006
G log & I log	11.16	0.48082638087612
G log & I log	11.17	0.482456008627752
G log & I log	11.18	0.483661112084111
G log & I log	11.19	0.484494883108244
G log & I log	11.2	0.485005788632886
G log & I log	11.21	0.485236666658029
G log & I log	11.22	0.485225114625143
G log & I log	11.23	0.485003510399729
G log & I log	11.24	0.484599341123815
G log & I log	11.25	0.484036437184532
G log & I log	11.26	0.483336957347014
G log & I log	11.27	0.482517521874737
G log & I log	11.28	0.481595941967328
G log & I log	11.29	0.480585684325785
G log & I log	11.3	0.479498126557276
G log & I log	11.31	0.478345261746949
G log & I log	11.32	0.47713643874352
G log & I log	11.33	0.475880448538346
G log & I log	11.34	0.474584688441704
G log & I log	11.35	0.473255995081923
G log & I log	11.36	0.471900427956085
G log & I log	11.37	0.470523362735653
G log & I log	11.38	0.469129617050301
G log & I log	11.39	0.467723540502663
G log & I log	11.4	0.466309053786063
G log & I log	11.41	0.464889562067539
G log & I log	11.42	0.463468121080313
G log & I log	11.43	0.462047467233484
G log & I log	11.44	0.46063004379282
G log & I log	11.45	0.45921801165294
G log & I log	11.46	0.457813272569041
G log & I log	11.47	0.456417492597616
G log & I log	11.48	0.455032128538413
G log & I log	11.49	0.453658466526274
G log & I log	11.5	0.452297620861852
G log & I log	11.51	0.450950534887973
G log & I log	11.52	0.44961799299168
G log & I log	11.53	0.448300641628308
G log & I log	11.54	0.446998997376991
G log & I log	11.55	0.44571349415703
G log & I log	11.56	0.444444445991099
G log & I log	11.57	0.44319205410579
G log & I log	11.58	0.4419564294742
G log & I log	11.59	0.440737608959996
G log & I log	11.6	0.439535561398685
G log & I log	11.61	0.438350189875258
G log & I log	11.62	0.437181335259673
G log & I log	11.63	0.436028784375431
G log & I log	11.64	0.434892270707721
G log & I log	11.65	0.433771478508316
G log & I log	11.66	0.432666054509045
G log & I log	11.67	0.43157561231757
G log & I log	11.68	0.430499734302625
G log & I log	11.69	0.429437973048152
G log & I log	11.7	0.428389854742495
G log & I log	11.71	0.427354883508535
G log & I log	11.72	0.426332545385488
G log & I log	11.73	0.425322311340626
G log & I log	11.74	0.424323639332869
G log & I log	11.75	0.423335976376293
G log & I log	11.76	0.422358760986086
G log & I log	11.77	0.421391425668638
G log & I log	11.78	0.420433398923503
G log & I log	11.79	0.419484107210089
G log & I log	11.8	0.418542976277436
G log & I log	11.81	0.417609432629629
G log & I log	11.82	0.416682905160037
G log & I log	11.83	0.415762826590971
G log & I log	11.84	0.414848634598108
G log & I log	11.85	0.413939772803129
G log & I log	11.86	0.413035691778152
G log & I log	11.87	0.412135850013673
G log & I log	11.88	0.411239714756917
G log & I log	11.89	0.41034676271483
G log & I log	11.9	0.409456480677228
G log & I log	11.91	0.408568366089046
G log & I log	11.92	0.407681927563797
G log & I log	11.93	0.406796685332456
G log & I log	11.94	0.405912171632838
G log & I log	11.95	0.405027931042223
G log & I log	11.96	0.404143520744871
G log & I log	11.97	0.403258510745008
G log & I log	11.98	0.402372484037716
G log & I log	11.99	0.401485036748017
G log & I log	12	0.400595778231416
G log & I log	12.01	0.399704319292216
G log & I log	12.02	0.398810021878582
G log & I log	12.03	0.397912878644124
G log & I log	12.04	0.397032305530054
G log & I log	12.05	0.396337467676755
G log & I log	12.06	0.396279580172365
G log & I log	12.07	0.397496763816285
G log & I log	12.08	0.400475687160817
G log & I log	12.09	0.405291849227485
G log & I log	12.1	0.411594817966243
G log & I log	12.11	0.418780347459347
G log & I log	12.12	0.426209808421429
G log & I log	12.13	0.433367642008697
G log & I log	12.14	0.439917039944149
G log & I log	12.15	0.445686653167243
G log & I log	12.16	0.450623772259995
G log & I log	12.17	0.454750152414274
G log & I log	12.18	0.458125767034101
G log & I log	12.19	0.460827378541229
G log & I log	12.2	0.462933437677737
G log & I log	12.21	0.464519158222654
G log & I log	12.22	0.465652420960705
G log & I log	12.23	0.466393244454899
G log & I log	12.24	0.466793997322945
G log & I log	12.25	0.466900069073528
G log & I log	12.26	0.466750856424092
G log & I log	12.27	0.466380532079924
G log & I log	12.28	0.465819355767394
G log & I log	12.29	0.46509249287956
G log & I log	12.3	0.464223149406084
G log & I log	12.31	0.463231020613009
G log & I log	12.32	0.46213372888575
G log & I log	12.33	0.4609467787688
G log & I log	12.34	0.459683566082614
G log & I log	12.35	0.458356367162693
G log & I log	12.36	0.456976215930283
G log & I log	12.37	0.455552284865135
G log & I log	12.38	0.454093140414535
G log & I log	12.39	0.452606894495045
G log & I log	12.4	0.451099646205311
G log & I log	12.41	0.449577591769756
G log & I log	12.42	0.448046090595522
G log & I log	12.43	0.446510497307617
G log & I log	12.44	0.444974254243391
G log & I log	12.45	0.443441464740424
G log & I log	12.46	0.441914981677183
G log & I log	12.47	0.44039834277374
G log & I log	12.48	0.438894196124284
G log & I log	12.49	0.43740403322996
G log & I log	12.5	0.435930089018033
G log & I log	12.51	0.43447398722174
G log & I log	12.52	0.43303717173595
G log & I log	12.53	0.43162089451112
G log & I log	12.54	0.430225987419952
G log & I log	12.55	0.428853055600875
G log & I log	12.56	0.427502618533016
G log & I log	12.57	0.42617511709917
G log & I log	12.58	0.424870840381519
G log & I log	12.59	0.423589896068233
G log & I log	12.6	0.422332238994194
G log & I log	12.61	0.4210977024103
G log & I log	12.62	0.419886061032049
G log & I log	12.63	0.418696988971412
G log & I log	12.64	0.4175300606998
G log & I log	12.65	0.416384769501388
G log & I log	12.66	0.415260542083118
G log & I log	12.67	0.414156745561378
G log & I log	12.68	0.41307269415789
G log & I log	12.69	0.412007648962032
G log & I log	12.7	0.410960822468454
G log & I log	12.71	0.409931391746454
G log & I log	12.72	0.408918504715672
G log & I log	12.73	0.407921280816748
G log & I log	12.74	0.40693881309144
G log & I log	12.75	0.405970173463999
G log & I log	12.76	0.40501441831875
G log & I log	12.77	0.40407059225771
G log & I log	12.78	0.403137730650904
G log & I log	12.79	0.402214862298056
G log & I log	12.8	0.401301012085487
G log & I log	12.81	0.400395205483584
G log & I log	12.82	0.399496469193039
G log & I log	12.83	0.398603833505717
G log & I log	12.84	0.397716334929932
G log & I log	12.85	0.396833017856046
G log & I log	12.86	0.395952937075617
G log & I log	12.87	0.395075158796221
G log & I log	12.88	0.394198761677877
G log & I log	12.89	0.393322838343746
G log & I log	12.9	0.392446496882926
G log & I log	12.91	0.39156886196352
G log & I log	12.92	0.390689075649941
G log & I log	12.93	0.389806298179884
G log & I log	12.94	0.388919708772928
G log & I log	12.95	0.388028506377491
G log & I log	12.96	0.387131910274086
G log & I log	12.97	0.386229160549156
G log & I log	12.98	0.385319518493965
G log & I log	12.99	0.384402266968742
G log & I log	13	0.383476710716657
G log & I log	13.01	0.382542170706568
G log & I log	13.02	0.381597870868866
G log & I log	13.03	0.38064323190854
G log & I log	13.04	0.379684953037174
G log & I log	13.05	0.378816743498245
G log & I log	13.06	0.378402857872207
G log & I log	13.07	0.379147487258091
G log & I log	13.08	0.381873604613681
G log & I log	13.09	0.387135777369441
G log & I log	13.1	0.394960510746056
G log & I log	13.11	0.404847289457777
G log & I log	13.12	0.41598415333981
G log & I log	13.13	0.427500559781979
G log & I log	13.14	0.43867557924413
G log & I log	13.15	0.449013190457048
G log & I log	13.16	0.458238920485066
G log & I log	13.17	0.466250039874794
G log & I log	13.18	0.47305647977387
G log & I log	13.19	0.478733437240297
G log & I log	13.2	0.4833861201055
G log & I log	13.21	0.487129146830423
G log & I log	13.22	0.490073738881502
G log & I log	13.23	0.492322561251868
G log & I log	13.24	0.49396658317713
G log & I log	13.25	0.495085699144227
G log & I log	13.26	0.495749175996618
G log & I log	13.27	0.496016986523884
G log & I log	13.28	0.495940911021187
G log & I log	13.29	0.495565560598887
G log & I log	13.3	0.494929965626234
G log & I log	13.31	0.494068115544266
G log & I log	13.32	0.493009449381177
G log & I log	13.33	0.491780066120118
G log & I log	13.34	0.490402667134493
G log & I log	13.35	0.48889750968053
G log & I log	13.36	0.487282310174297
G log & I log	13.37	0.485572886667907
G log & I log	13.38	0.483783366003898
G log & I log	13.39	0.481926316954961
G log & I log	13.4	0.480012571796884
G log & I log	13.41	0.478052421583097
G log & I log	13.42	0.476054837559658
G log & I log	13.43	0.47402689035092
G log & I log	13.44	0.471976822533282
G log & I log	13.45	0.469909978781935
G log & I log	13.46	0.467833157391162
G log & I log	13.47	0.465749637945034
G log & I log	13.48	0.463666086270731
G log & I log	13.49	0.461583862844606
G log & I log	13.5	0.459508160269984
G log & I log	13.51	0.457443962201243
G log & I log	13.52	0.455390368251951
G log & I log	13.53	0.453351034552174
G log & I log	13.54	0.45132801591441
G log & I log	13.55	0.449323295898729
G log & I log	13.56	0.447338094157601
G log & I log	13.57	0.445373542651684
G log & I log	13.58	0.443430683298907
G log & I log	13.59	0.441510333726214
G log & I log	13.6	0.439613096772273
G log & I log	13.61	0.437739392897374
G log & I log	13.62	0.435889464476791
G log & I log	13.63	0.43406343773329
G log & I log	13.64	0.432261321008198
G log & I log	13.65	0.430482968439705
G log & I log	13.66	0.428728120290245
G log & I log	13.67	0.426996420177606
G log & I log	13.68	0.425287429447874
G log & I log	13.69	0.423600631863952
G log & I log	13.7	0.421935439442578
G log & I log	13.71	0.420291201757728
G log & I log	13.72	0.418667209254142
G log & I log	13.73	0.417062687845338
G log & I log	13.74	0.415476825859429
G log & I log	13.75	0.413908772310467
G log & I log	13.76	0.412357646935213
G log & I log	13.77	0.410822539170486
G log & I log	13.78	0.409302509500176
G log & I log	13.79	0.407796596048549
G log & I log	13.8	0.406303821554133
G log & I log	13.81	0.404823196969328
G log & I log	13.82	0.403353723263766
G log & I log	13.83	0.401894394068147
G log & I log	13.84	0.400444199278205
G log & I log	13.85	0.399002128242731
G log & I log	13.86	0.397567172105884
G log & I log	13.87	0.396138325816153
G log & I log	13.88	0.394714590191114
G log & I log	13.89	0.393294973956504
G log & I log	13.9	0.391878495571962
G log & I log	13.91	0.390464184828865
G log & I log	13.92	0.389051084294056
G log & I log	13.93	0.387638250639366
G log & I log	13.94	0.38622475585246
G log & I log	13.95	0.384809688333299
G log & I log	13.96	0.383392153882678
G log & I log	13.97	0.381971276581261
G log & I log	13.98	0.380546199548704
G log & I log	13.99	0.379116085602327
G log & I log	14	0.377680117843138
G log & I log	14.01	0.376237497779286
G log & I log	14.02	0.374787395015108
G log & I log	14.03	0.373328862734557
G log & I log	14.04	0.371864673157063
G log & I log	14.05	0.370430171485836
G log & I log	14.06	0.369246138310952
G log & I log	14.07	0.368865514768313
G log & I log	14.08	0.370156881968331
G log & I log	14.09	0.374004794143357
G log & I log	14.1	0.380934270919742
G log & I log	14.11	0.390875118150369
G log & I log	14.12	0.403198463376153
G log & I log	14.13	0.416941723110398
G log & I log	14.14	0.431091007553697
G log & I log	14.15	0.444794542083127
G log & I log	14.16	0.457459626953494
G log & I log	14.17	0.468751790409883
G log & I log	14.18	0.478541171117275
G log & I log	14.19	0.486838971054215
G log & I log	14.2	0.493737770947433
G log & I log	14.21	0.499370096407148
G log & I log	14.22	0.503880962600167
G log & I log	14.23	0.507411855415807
G log & I log	14.24	0.510093020437008
G log & I log	14.25	0.512040454604001
G log & I log	14.26	0.513355097170543
G log & I log	14.27	0.514124930787929
G log & I log	14.28	0.514424839076888
G log & I log	14.29	0.514319896816495
G log & I log	14.3	0.513866262439411
G log & I log	14.31	0.513111582637471
G log & I log	14.32	0.512098060760202
G log & I log	14.33	0.51086191595866
G log & I log	14.34	0.509434969493316
G log & I log	14.35	0.507844726409878
G log & I log	14.36	0.506116377526755
G log & I log	14.37	0.504270585881716
G log & I log	14.38	0.502327421086068
G log & I log	14.39	0.500300100899764
G log & I log	14.4	0.498207303122644
G log & I log	14.41	0.496061818166282
G log & I log	14.42	0.493874184523424
G log & I log	14.43	0.491654092527583
G log & I log	14.44	0.489412458232952
G log & I log	14.45	0.487156452064497
G log & I log	14.46	0.484893156049004
G log & I log	14.47	0.482629043932814
G log & I log	14.48	0.480369643558376
G log & I log	14.49	0.478119802413346
G log & I log	14.5	0.475883723409165
G log & I log	14.51	0.473664819115704
G log & I log	14.52	0.471466121406916
G log & I log	14.53	0.469290299178837
G log & I log	14.54	0.467139586779819
G log & I log	14.55	0.465015752341902
G log & I log	14.56	0.462920180130766
G log & I log	14.57	0.460853952520779
G log & I log	14.58	0.458817887078045
G log & I log	14.59	0.456812513916827
G log & I log	14.6	0.454838081838016
G log & I log	14.61	0.452894618341837
G log & I log	14.62	0.450981965331732
G log & I log	14.63	0.449099790065066
G log & I log	14.64	0.447247564244435
G log & I log	14.65	0.445424630253832
G log & I log	14.66	0.443630184240629
G log & I log	14.67	0.441863297395262
G log & I log	14.68	0.440122939534326
G log & I log	14.69	0.438407992503009
G log & I log	14.7	0.436717257895847
G log & I log	14.71	0.435049464912307
G log & I log	14.72	0.433403280000899
G log & I log	14.73	0.431777317900295
G log & I log	14.74	0.430170151014675
G log & I log	14.75	0.428580318597493
G log & I log	14.76	0.427006329700319
G log & I log	14.77	0.425446668758855
G log & I log	14.78	0.423899806646322
G log & I log	14.79	0.422364206753478
G log & I log	14.8	0.420838328930984
G log & I log	14.81	0.419320632811626
G log & I log	14.82	0.417809582189399
G log & I log	14.83	0.416303649738481
G log & I log	14.84	0.414801321193536
G log & I log	14.85	0.413301098485963
G log & I log	14.86	0.411801502878184
G log & I log	14.87	0.410301077190134
G log & I log	14.88	0.408798388107545
G log & I log	14.89	0.407292028587936
G log & I log	14.9	0.405780619942853
G log & I log	14.91	0.404262813458178
G log & I log	14.92	0.402737291731103
G log & I log	14.93	0.401202769903897
G log & I log	14.94	0.39965799678825
G log & I log	14.95	0.398101755812785
G log & I log	14.96	0.396532865772503
G log & I log	14.97	0.394950181427678
G log & I log	14.98	0.393352593976193
G log & I log	14.99	0.391739031403038
G log & I log	15	0.390108458709548
G log & I log	15.01	0.388459877152592
G log & I log	15.02	0.386792304019856
G log & I log	15.03	0.385104711427342
G log & I log	15.04	0.383397684153053
G log & I log	15.05	0.381682532219418
G log & I log	15.06	0.38006125308323
G log & I log	15.07	0.378877462421912
G log & I log	15.08	0.378816729537146
G log & I log	15.09	0.380796443639042
G log & I log	15.1	0.385649461842075
G log & I log	15.11	0.393790729963506
G log & I log	15.12	0.405042304584047
G log & I log	15.13	0.418690412791189
G log & I log	15.14	0.433716469372136
G log & I log	15.15	0.44906898428394
G log & I log	15.16	0.463868990486471
G log & I log	15.17	0.477500896983241
G log & I log	15.18	0.489620239569621
G log & I log	15.19	0.50009461702647
G log & I log	15.2	0.508940501096422
G log & I log	15.21	0.516263055114585
G log & I log	15.22	0.522210181494209
G log & I log	15.23	0.52694343277917
G log & I log	15.24	0.530620445153662
G log & I log	15.25	0.533386273312253
G log & I log	15.26	0.535369953987086
G log & I log	15.27	0.536683737474952
G log & I log	15.28	0.537424970740474
G log & I log	15.29	0.537676403670151
G log & I log	15.3	0.53750950426954
G log & I log	15.31	0.536985833677139
G log & I log	15.32	0.536157646734381
G log & I log	15.33	0.535069757985873
G log & I log	15.34	0.533762659190362
G log & I log	15.35	0.532272920807131
G log & I log	15.36	0.530626933645717
G log & I log	15.37	0.528850923050772
G log & I log	15.38	0.526968809240191
G log & I log	15.39	0.525000489701277
G log & I log	15.4	0.522964089469902
G log & I log	15.41	0.520874662048421
G log & I log	15.42	0.518746243723722
G log & I log	15.43	0.516590774542713
G log & I log	15.44	0.514418820802209
G log & I log	15.45	0.512239323321229
G log & I log	15.46	0.510062079393236
G log & I log	15.47	0.507891309841746
G log & I log	15.48	0.505736457681394
G log & I log	15.49	0.503600444494978
G log & I log	15.5	0.501489266548738
G log & I log	15.51	0.499405966082556
G log & I log	15.52	0.497353432798864
G log & I log	15.53	0.495335625864879
G log & I log	15.54	0.493354290563985
G log & I log	15.55	0.491410643346235
G log & I log	15.56	0.489506350182722
G log & I log	15.57	0.487642274333311
G log & I log	15.58	0.485818969397123
G log & I log	15.59	0.484036700165902
G log & I log	15.6	0.482295432497004
G log & I log	15.61	0.480594864027672
G log & I log	15.62	0.478934536634235
G log & I log	15.63	0.477313574875016
G log & I log	15.64	0.475731139927493
G log & I log	15.65	0.474186359319173
G log & I log	15.66	0.472677962083345
G log & I log	15.67	0.471204506190137
G log & I log	15.68	0.469764493136005
G log & I log	15.69	0.468356385605428
G log & I log	15.7	0.466978577470645
G log & I log	15.71	0.465629374581766
G log & I log	15.72	0.464307008538611
G log & I log	15.73	0.463009656031232
G log & I log	15.74	0.461735459961066
G log & I log	15.75	0.460482532421924
G log & I log	15.76	0.459248971337978
G log & I log	15.77	0.458032854102886
G log & I log	15.78	0.456832245698013
G log & I log	15.79	0.455645207006583
G log & I log	15.8	0.454469802069379
G log & I log	15.81	0.453304103052776
G log & I log	15.82	0.452146195007774
G log & I log	15.83	0.45099417910226
G log & I log	15.84	0.449846176704582
G log & I log	15.85	0.448700331500795
G log & I log	15.86	0.447554812001538
G log & I log	15.87	0.446407814542216
G log & I log	15.88	0.445257565822654
G log & I log	15.89	0.444102324622886
G log & I log	15.9	0.442940383079726
G log & I log	15.91	0.441770067898162
G log & I log	15.92	0.440589741482267
G log & I log	15.93	0.439397802811126
G log & I log	15.94	0.438192688021211
G log & I log	15.95	0.436972870786789
G log & I log	15.96	0.435736862575098
G log & I log	15.97	0.43448321277797
G log & I log	15.98	0.433210508695581
G log & I log	15.99	0.431917375369562
G log & I log	16	0.43060247528981
G log & I log	16.01	0.429264507703664
G log & I log	16.02	0.427902200933339
G log & I log	16.03	0.426514280455503
G log & I log	16.04	0.425099831569842
G log & I log	16.05	0.423661753223481
G log & I log	16.06	0.42223794192342
G log & I log	16.07	0.421001433099999
G log & I log	16.08	0.420394304821325
G log & I log	16.09	0.42113711282008
G log & I log	16.1	0.424093239284762
G log & I log	16.11	0.429954430805868
G log & I log	16.12	0.438972107439017
G log & I log	16.13	0.450844674447026
G log & I log	16.14	0.464798930377963
G log & I log	16.15	0.47982228392307
G log & I log	16.16	0.494911934283593
G log & I log	16.17	0.509258295625248
G log & I log	16.18	0.522312002107217
G log & I log	16.19	0.533777385949197
G log & I log	16.2	0.543561956906657
G log & I log	16.21	0.551708759720437
G log & I log	16.22	0.558341447407429
G log & I log	16.23	0.56362028777821
G log & I log	16.24	0.5677133399975
G log & I log	16.25	0.570781525678399
G log & I log	16.26	0.572974998481168
G log & I log	16.27	0.574424681284391
G log & I log	16.28	0.575241647037306
G log & I log	16.29	0.575525401921428
G log & I log	16.3	0.575355299273284
G log & I log	16.31	0.574804400074935
G log & I log	16.32	0.573932318825676
G log & I log	16.33	0.57279030987738
G log & I log	16.34	0.571423506784274
G log & I log	16.35	0.569868625259318
G log & I log	16.36	0.568159524951284
G log & I log	16.37	0.566324011288533
G log & I log	16.38	0.564387444162673
G log & I log	16.39	0.56237097161711
G log & I log	16.4	0.56029320040043
G log & I log	16.41	0.558170872806762
G log & I log	16.42	0.556017639479922
G log & I log	16.43	0.553846235305056
G log & I log	16.44	0.551667015226887
G log & I log	16.45	0.549489440378981
G log & I log	16.46	0.54732155508157
G log & I log	16.47	0.54516953456103
G log & I log	16.48	0.543039922647193
G log & I log	16.49	0.540937401851327
G log & I log	16.5	0.538865263060995
G log & I log	16.51	0.53682747843844
G log & I log	16.52	0.534826287429269
G log & I log	16.53	0.532864185208481
G log & I log	16.54	0.530942301426762
G log & I log	16.55	0.529061595461933
G log & I log	16.56	0.527222854565057
G log & I log	16.57	0.525426033734
G log & I log	16.58	0.523671176200668
G log & I log	16.59	0.521957755395697
G log & I log	16.6	0.520285013271149
G log & I log	16.61	0.518652178825185
G log & I log	16.62	0.51705776359583
G log & I log	16.63	0.515500684977077
G log & I log	16.64	0.513979527630504
G log & I log	16.65	0.512492754221761
G log & I log	16.66	0.511038618597404
G log & I log	16.67	0.509615178670941
G log & I log	16.68	0.508220547254634
G log & I log	16.69	0.506852814485992
G log & I log	16.7	0.505510039658041
G log & I log	16.71	0.504190234382662
G log & I log	16.72	0.502891380191794
G log & I log	16.73	0.501611444691008
G log & I log	16.74	0.500348395417216
G log & I log	16.75	0.499100209499659
G log & I log	16.76	0.497864879884524
G log & I log	16.77	0.496640420652827
G log & I log	16.78	0.495424870799521
G log & I log	16.79	0.494216300026906
G log & I log	16.8	0.49301281760199
G log & I log	16.81	0.491812568937089
G log & I log	16.82	0.490613740314938
G log & I log	16.83	0.489414560549051
G log & I log	16.84	0.488213303534479
G log & I log	16.85	0.487008290014135
G log & I log	16.86	0.485797888259132
G log & I log	16.87	0.484580514386757
G log & I log	16.88	0.483354632657029
G log & I log	16.89	0.482118755549799
G log & I log	16.9	0.480871443457698
G log & I log	16.91	0.479611304105632
G log & I log	16.92	0.478336991809503
G log & I log	16.93	0.47704720657169
G log & I log	16.94	0.475740692969495
G log & I log	16.95	0.474416238874475
G log & I log	16.96	0.47307267407195
G log & I log	16.97	0.47170886878849
G log & I log	16.98	0.470323732122591
G log & I log	16.99	0.468916210369485
G log & I log	17	0.467485285274716
G log & I log	17.01	0.466029972147641
G log & I log	17.02	0.464549315855667
G log & I log	17.03	0.463042376295597
G log & I log	17.04	0.461508305819702
G log & I log	17.05	0.459947682799555
G log & I log	17.06	0.4583705094797
G log & I log	17.07	0.456844006721102
G log & I log	17.08	0.455573700168088
G log & I log	17.09	0.454988398360978
G log & I log	17.1	0.455698189440845
G log & I log	17.11	0.458343225634117
G log & I log	17.12	0.46336030425822
G log & I log	17.13	0.47080382176885
G log & I log	17.14	0.480303916337199
G log & I log	17.15	0.49116908030129
G log & I log	17.16	0.502578634248074
G log & I log	17.17	0.513761438700655
G log & I log	17.18	0.524118028546194
G log & I log	17.19	0.533260267649194
G log & I log	17.2	0.541000834098337
G log & I log	17.21	0.547301158615632
G log & I log	17.22	0.552218892156375
G log & I log	17.23	0.55587706803113
G log & I log	17.24	0.558426157647851
G log & I log	17.25	0.560009066712119
G log & I log	17.26	0.560772714438773
G log & I log	17.27	0.560838713596823
G log & I log	17.28	0.560328827945344
G log & I log	17.29	0.559339283872085
G log & I log	17.3	0.557951685256075
G log & I log	17.31	0.556239236912059
G log & I log	17.32	0.554264114049996
G log & I log	17.33	0.552078339116058
G log & I log	17.34	0.549727398668409
G log & I log	17.35	0.547249570293928
G log & I log	17.36	0.544678195866766
G log & I log	17.37	0.542041599871013
G log & I log	17.38	0.539364307043133
G log & I log	17.39	0.536667549431158
G log & I log	17.4	0.533969529778844
G log & I log	17.41	0.53128584409361
G log & I log	17.42	0.528630227958349
G log & I log	17.43	0.52601370118035
G log & I log	17.44	0.523446365629621
G log & I log	17.45	0.520935682553869
G log & I log	17.46	0.518488819405949
G log & I log	17.47	0.516111996894519
G log & I log	17.48	0.513808565838758
G log & I log	17.49	0.511582296025814
G log & I log	17.5	0.509436072580449
G log & I log	17.51	0.50737119255011
G log & I log	17.52	0.505388845776356
G log & I log	17.53	0.503489560855108
G log & I log	17.54	0.501673060282126
G log & I log	17.55	0.499938651238274
G log & I log	17.56	0.49828539387029
G log & I log	17.57	0.496711454084497
G log & I log	17.58	0.495215325603127
G log & I log	17.59	0.493795010610043
G log & I log	17.6	0.492448169172555
G log & I log	17.61	0.491172055430411
G log & I log	17.62	0.489963871897459
G log & I log	17.63	0.48882074281531
G log & I log	17.64	0.487739713173063
G log & I log	17.65	0.486717724297314
G log & I log	17.66	0.485751631859266
G log & I log	17.67	0.484838230998719
G log & I log	17.68	0.483974287687783
G log & I log	17.69	0.483156562470466
G log & I log	17.7	0.482381827559575
G log & I log	17.71	0.481646877384279
G log & I log	17.72	0.480948538992276
G log & I log	17.73	0.480283685604022
G log & I log	17.74	0.479649240601887
G log & I log	17.75	0.479042187207046
G log & I log	17.76	0.478459573225454
G log & I log	17.77	0.47789851875768
G log & I log	17.78	0.477356222176883
G log & I log	17.79	0.476829961965652
G log & I log	17.8	0.476317098801982
G log & I log	17.81	0.475815078320085
G log & I log	17.82	0.47532143307798
G log & I log	17.83	0.474833783005568
G log & I log	17.84	0.474349835068288
G log & I log	17.85	0.473867382938487
G log & I log	17.86	0.473384306573443
G log & I log	17.87	0.472898571229852
G log & I log	17.88	0.472408225820153
G log & I log	17.89	0.471911400927816
G log & I log	17.9	0.471406306698885
G log & I log	17.91	0.470891230584947
G log & I log	17.92	0.470364534831624
G log & I log	17.93	0.469824653713502
G log & I log	17.94	0.469270090603491
G log & I log	17.95	0.468699414931972
G log & I log	17.96	0.468111259065829
G log & I log	17.97	0.467504315094036
G log & I log	17.98	0.466877331536519
G log & I log	17.99	0.466229109983995
G log & I log	18	0.465558501697583
G log & I log	18.01	0.464864404162224
G log & I log	18.02	0.464145757065371
G log & I log	18.03	0.463401534689201
G log & I log	18.04	0.462630757085591
G log & I log	18.05	0.461832873428047
G log & I log	18.06	0.461010786326987
G log & I log	18.07	0.46018203781717
G log & I log	18.08	0.459429234032793
G log & I log	18.09	0.458946162477059
G log & I log	18.1	0.459080427625569
G log & I log	18.11	0.460256814624049
G log & I log	18.12	0.462856052078475
G log & I log	18.13	0.467062500227211
G log & I log	18.14	0.472774604232118
G log & I log	18.15	0.479620310657403
G log & I log	18.16	0.487056204116243
G log & I log	18.17	0.494503376962019
G log & I log	18.18	0.501459021160766
G log & I log	18.19	0.50755749379876
G log & I log	18.2	0.512587998071101
G log & I log	18.21	0.516468210895038
G log & I log	18.22	0.519214530032031
G log & I log	18.23	0.520907386650915
G log & I log	18.24	0.52165954444483
G log & I log	18.25	0.521595636929906
G log & I log	18.26	0.520841832670804
G log & I log	18.27	0.51951424120702
G log & I log	18.28	0.517717973002085
G log & I log	18.29	0.515544218517938
G log & I log	18.3	0.513072577295581
G log & I log	18.31	0.510371025412493
G log & I log	18.32	0.507497258914213
G log & I log	18.33	0.5045005057708
G log & I log	18.34	0.501422630175963
G log & I log	18.35	0.49829952018845
G log & I log	18.36	0.495161014264944
G log & I log	18.37	0.492032993513281
G log & I log	18.38	0.488937395683386
G log & I log	18.39	0.485892610194583
G log & I log	18.4	0.482914330739259
G log & I log	18.41	0.480015859159089
G log & I log	18.42	0.477207755934206
G log & I log	18.43	0.474498997650041
G log & I log	18.44	0.471896909250358
G log & I log	18.45	0.469407444954317
G log & I log	18.46	0.467034908321295
G log & I log	18.47	0.464782274067321
G log & I log	18.48	0.462651555858251
G log & I log	18.49	0.460643900740187
G log & I log	18.5	0.45875959177355
G log & I log	18.51	0.456998148433829
G log & I log	18.52	0.455358426833907
G log & I log	18.53	0.453838693049136
G log & I log	18.54	0.452436718809412
G log & I log	18.55	0.451149832496522
G log & I log	18.56	0.449974993836211
G log & I log	18.57	0.448908826203631
G log & I log	18.58	0.447947688139916
G log & I log	18.59	0.447087734620233
G log & I log	18.6	0.446324952907862
G log & I log	18.61	0.445655184620719
G log & I log	18.62	0.445074158837677
G log & I log	18.63	0.444577533824564
G log & I log	18.64	0.444160934458271
G log & I log	18.65	0.443819979337867
G log & I log	18.66	0.443550299401974
G log & I log	18.67	0.443347557351981
G log & I log	18.68	0.443207468074736
G log & I log	18.69	0.44312581411754
G log & I log	18.7	0.443098458330216
G log & I log	18.71	0.443121354742093
G log & I log	18.72	0.443190558868167
G log & I log	18.73	0.443302247696309
G log & I log	18.74	0.443452696567359
G log & I log	18.75	0.443638309342731
G log & I log	18.76	0.443855623943534
G log & I log	18.77	0.444101309722456
G log & I log	18.78	0.444372160731188
G log & I log	18.79	0.444665109169762
G log & I log	18.8	0.444977230518617
G log & I log	18.81	0.445305728222589
G log & I log	18.82	0.445647931926452
G log & I log	18.83	0.446001299928245
G log & I log	18.84	0.44636342176263
G log & I log	18.85	0.446732015271678
G log & I log	18.86	0.44710492066864
G log & I log	18.87	0.447480095894282
G log & I log	18.88	0.447855613776227
G log & I log	18.89	0.448229659070343
G log & I log	18.9	0.448600524313658
G log & I log	18.91	0.448966605048184
G log & I log	18.92	0.449326395209759
G log & I log	18.93	0.449678482787963
G log & I log	18.94	0.450021545429546
G log & I log	18.95	0.450354345805515
G log & I log	18.96	0.450675726867811
G log & I log	18.97	0.450984607149874
G log & I log	18.98	0.451279976158059
G log & I log	18.99	0.451560889785796
G log & I log	19	0.451826465728367
G log & I log	19.01	0.45207587891074
G log & I log	19.02	0.45230835684773
G log & I log	19.03	0.452523174070762
G log & I log	19.04	0.452719648357114
G log & I log	19.05	0.452897200158553
G log & I log	19.06	0.453056319821687
G log & I log	19.07	0.45320126502153
G log & I log	19.08	0.453357363263773
G log & I log	19.09	0.453602680685705
G log & I log	19.1	0.454094323229715
G log & I log	19.11	0.455065310990399
G log & I log	19.12	0.456760937679146
G log & I log	19.13	0.459345045636539
G log & I log	19.14	0.462819422656668
G log & I log	19.15	0.466999892149822
G log & I log	19.16	0.471561727427705
G log & I log	19.17	0.476119703368649
G log & I log	19.18	0.480312828421514
G log & I log	19.19	0.483862550936465
G log & I log	19.2	0.486594504095894
G log & I log	19.21	0.488432552496576
G log & I log	19.22	0.489381269812394
G log & I log	19.23	0.489499123645309
G log & I log	19.24	0.488876441358244
G log & I log	19.25	0.487617021074183
G log & I log	19.26	0.485826232354203
G log & I log	19.27	0.483603880454542
G log & I log	19.28	0.481040232532148
G log & I log	19.29	0.478214642833752
G log & I log	19.3	0.475195553594876
G log & I log	19.31	0.472041306394999
G log & I log	19.32	0.468800879354081
G log & I log	19.33	0.465517118035752
G log & I log	19.34	0.462223443262744
G log & I log	19.35	0.458949487276605
G log & I log	19.36	0.455719758973583
G log & I log	19.37	0.45255497448693
G log & I log	19.38	0.449471676888002
G log & I log	19.39	0.446483677542897
G log & I log	19.4	0.4436028072341
G log & I log	19.41	0.440838343819827
G log & I log	19.42	0.438197240110938
G log & I log	19.43	0.435685199354108
G log & I log	19.44	0.433306523587529
G log & I log	19.45	0.43106413648708
G log & I log	19.46	0.428959450234245
G log & I log	19.47	0.426993226778105
G log & I log	19.48	0.425165325768084
G log & I log	19.49	0.423474705457227
G log & I log	19.5	0.421919681599192
G log & I log	19.51	0.420497907709461
G log & I log	19.52	0.419206645235537
G log & I log	19.53	0.418042531225549
G log & I log	19.54	0.417001950859319
G log & I log	19.55	0.416080994286894
G log & I log	19.56	0.415275407581817
G log & I log	19.57	0.414580705304335
G log & I log	19.58	0.41399225586316
G log & I log	19.59	0.413505319784147
G log & I log	19.6	0.413115074628667
G log & I log	19.61	0.412816646374292
G log & I log	19.62	0.412605136231736
G log & I log	19.63	0.412475652004929
G log & I log	19.64	0.412423342841617
G log & I log	19.65	0.412443418546271
G log & I log	19.66	0.412531164522001
G log & I log	19.67	0.412681965825623
G log & I log	19.68	0.412891301529772
G log & I log	19.69	0.413154776728497
G log & I log	19.7	0.413468133696338
G log & I log	19.71	0.413827254846577
G log & I log	19.72	0.414228160088115
G log & I log	19.73	0.414667024991822
G log & I log	19.74	0.41514019287856
G log & I log	19.75	0.41564415951596
G log & I log	19.76	0.41617556963427
G log & I log	19.77	0.416731225983114
G log & I log	19.78	0.417308095060243
G log & I log	19.79	0.41790330387661
G log & I log	19.8	0.418514133826786
G log & I log	19.81	0.419138017119547
G log & I log	19.82	0.41977253515082
G log & I log	19.83	0.42041541594422
G log & I log	19.84	0.421064529836546
G log & I log	19.85	0.421717884525918
G log & I log	19.86	0.42237362040618
G log & I log	19.87	0.423030006072445
G log & I log	19.88	0.42368543354554
G log & I log	19.89	0.424338413146064
G log & I log	19.9	0.424987568241786
G log & I log	19.91	0.425631630046475
G log & I log	19.92	0.426269432448834
G log & I log	19.93	0.42689990681053
G log & I log	19.94	0.427522076751963
G log & I log	19.95	0.428135052969569
G log & I log	19.96	0.428738028130571
G log & I log	19.97	0.429330271835759
G log & I log	19.98	0.429911125661953
[truncated: 78,041 more rows]
