# Supplementary material for: Malaria parasites can optimize transmission investment by sensing two within-host cues
Source: PLoS Biol. 2025 Oct 9;23(10):e3003081. doi: 10.1371/journal.pbio.3003081 (PMC12551962; doi:10.1371/journal.pbio.3003081)
Supplement: S8 Data — (CSV) [file pbio.3003081.s015.csv]

label	time	cumulative_fitness_normalized
I log (df=9)	0	0
I log (df=9)	0.001	0
I log (df=9)	0.002	0
I log (df=9)	0.003	0
I log (df=9)	0.004	0
I log (df=9)	0.005	0
I log (df=9)	0.006	0
I log (df=9)	0.007	0
I log (df=9)	0.008	0
I log (df=9)	0.009	0
I log (df=9)	0.01	0
I log (df=9)	0.011	0
I log (df=9)	0.012	0
I log (df=9)	0.013	0
I log (df=9)	0.014	0
I log (df=9)	0.015	0
I log (df=9)	0.016	0
I log (df=9)	0.017	0
I log (df=9)	0.018	0
I log (df=9)	0.019	0
I log (df=9)	0.02	0
I log (df=9)	0.021	0
I log (df=9)	0.022	0
I log (df=9)	0.023	0
I log (df=9)	0.024	0
I log (df=9)	0.025	0
I log (df=9)	0.026	0
I log (df=9)	0.027	0
I log (df=9)	0.028	0
I log (df=9)	0.029	0
I log (df=9)	0.03	0
I log (df=9)	0.031	0
I log (df=9)	0.032	0
I log (df=9)	0.033	0
I log (df=9)	0.034	0
I log (df=9)	0.035	0
I log (df=9)	0.036	0
I log (df=9)	0.037	0
I log (df=9)	0.038	0
I log (df=9)	0.039	0
I log (df=9)	0.04	0
I log (df=9)	0.041	0
I log (df=9)	0.042	0
I log (df=9)	0.043	0
I log (df=9)	0.044	0
I log (df=9)	0.045	0
I log (df=9)	0.046	0
I log (df=9)	0.047	0
I log (df=9)	0.048	0
I log (df=9)	0.049	0
I log (df=9)	0.05	0
I log (df=9)	0.051	0
I log (df=9)	0.052	0
I log (df=9)	0.053	0
I log (df=9)	0.054	0
I log (df=9)	0.055	0
I log (df=9)	0.056	0
I log (df=9)	0.057	0
I log (df=9)	0.058	0
I log (df=9)	0.059	0
I log (df=9)	0.06	0
I log (df=9)	0.061	0
I log (df=9)	0.062	0
I log (df=9)	0.063	0
I log (df=9)	0.064	0
I log (df=9)	0.065	0
I log (df=9)	0.066	0
I log (df=9)	0.067	0
I log (df=9)	0.068	0
I log (df=9)	0.069	0
I log (df=9)	0.07	0
I log (df=9)	0.071	0
I log (df=9)	0.072	0
I log (df=9)	0.073	0
I log (df=9)	0.074	0
I log (df=9)	0.075	0
I log (df=9)	0.076	0
I log (df=9)	0.077	0
I log (df=9)	0.078	0
I log (df=9)	0.079	0
I log (df=9)	0.08	0
I log (df=9)	0.081	0
I log (df=9)	0.082	0
I log (df=9)	0.083	0
I log (df=9)	0.084	0
I log (df=9)	0.085	0
I log (df=9)	0.086	0
I log (df=9)	0.087	0
I log (df=9)	0.088	0
I log (df=9)	0.089	0
I log (df=9)	0.09	0
I log (df=9)	0.091	0
I log (df=9)	0.092	0
I log (df=9)	0.093	0
I log (df=9)	0.094	0
I log (df=9)	0.095	0
I log (df=9)	0.096	0
I log (df=9)	0.097	0
I log (df=9)	0.098	0
I log (df=9)	0.099	0
I log (df=9)	0.1	0
I log (df=9)	0.101	0
I log (df=9)	0.102	0
I log (df=9)	0.103	0
I log (df=9)	0.104	0
I log (df=9)	0.105	0
I log (df=9)	0.106	0
I log (df=9)	0.107	0
I log (df=9)	0.108	0
I log (df=9)	0.109	0
I log (df=9)	0.11	0
I log (df=9)	0.111	0
I log (df=9)	0.112	0
I log (df=9)	0.113	0
I log (df=9)	0.114	0
I log (df=9)	0.115	0
I log (df=9)	0.116	0
I log (df=9)	0.117	0
I log (df=9)	0.118	0
I log (df=9)	0.119	0
I log (df=9)	0.12	0
I log (df=9)	0.121	0
I log (df=9)	0.122	0
I log (df=9)	0.123	0
I log (df=9)	0.124	0
I log (df=9)	0.125	0
I log (df=9)	0.126	0
I log (df=9)	0.127	0
I log (df=9)	0.128	0
I log (df=9)	0.129	0
I log (df=9)	0.13	0
I log (df=9)	0.131	0
I log (df=9)	0.132	0
I log (df=9)	0.133	0
I log (df=9)	0.134	0
I log (df=9)	0.135	0
I log (df=9)	0.136	0
I log (df=9)	0.137	0
I log (df=9)	0.138	0
I log (df=9)	0.139	0
I log (df=9)	0.14	0
I log (df=9)	0.141	0
I log (df=9)	0.142	0
I log (df=9)	0.143	0
I log (df=9)	0.144	0
I log (df=9)	0.145	0
I log (df=9)	0.146	0
I log (df=9)	0.147	0
I log (df=9)	0.148	0
I log (df=9)	0.149	0
I log (df=9)	0.15	0
I log (df=9)	0.151	0
I log (df=9)	0.152	0
I log (df=9)	0.153	0
I log (df=9)	0.154	0
I log (df=9)	0.155	0
I log (df=9)	0.156	0
I log (df=9)	0.157	0
I log (df=9)	0.158	0
I log (df=9)	0.159	0
I log (df=9)	0.16	0
I log (df=9)	0.161	0
I log (df=9)	0.162	0
I log (df=9)	0.163	0
I log (df=9)	0.164	0
I log (df=9)	0.165	0
I log (df=9)	0.166	0
I log (df=9)	0.167	0
I log (df=9)	0.168	0
I log (df=9)	0.169	0
I log (df=9)	0.17	0
I log (df=9)	0.171	0
I log (df=9)	0.172	0
I log (df=9)	0.173	0
I log (df=9)	0.174	0
I log (df=9)	0.175	0
I log (df=9)	0.176	0
I log (df=9)	0.177	0
I log (df=9)	0.178	0
I log (df=9)	0.179	0
I log (df=9)	0.18	0
I log (df=9)	0.181	0
I log (df=9)	0.182	0
I log (df=9)	0.183	0
I log (df=9)	0.184	0
I log (df=9)	0.185	0
I log (df=9)	0.186	0
I log (df=9)	0.187	0
I log (df=9)	0.188	0
I log (df=9)	0.189	0
I log (df=9)	0.19	0
I log (df=9)	0.191	0
I log (df=9)	0.192	0
I log (df=9)	0.193	0
I log (df=9)	0.194	0
I log (df=9)	0.195	0
I log (df=9)	0.196	0
I log (df=9)	0.197	0
I log (df=9)	0.198	0
I log (df=9)	0.199	0
I log (df=9)	0.2	0
I log (df=9)	0.201	0
I log (df=9)	0.202	0
I log (df=9)	0.203	0
I log (df=9)	0.204	0
I log (df=9)	0.205	0
I log (df=9)	0.206	0
I log (df=9)	0.207	0
I log (df=9)	0.208	0
I log (df=9)	0.209	0
I log (df=9)	0.21	0
I log (df=9)	0.211	0
I log (df=9)	0.212	0
I log (df=9)	0.213	0
I log (df=9)	0.214	0
I log (df=9)	0.215	0
I log (df=9)	0.216	0
I log (df=9)	0.217	0
I log (df=9)	0.218	0
I log (df=9)	0.219	0
I log (df=9)	0.22	0
I log (df=9)	0.221	0
I log (df=9)	0.222	0
I log (df=9)	0.223	0
I log (df=9)	0.224	0
I log (df=9)	0.225	0
I log (df=9)	0.226	0
I log (df=9)	0.227	0
I log (df=9)	0.228	0
I log (df=9)	0.229	0
I log (df=9)	0.23	0
I log (df=9)	0.231	0
I log (df=9)	0.232	0
I log (df=9)	0.233	0
I log (df=9)	0.234	0
I log (df=9)	0.235	0
I log (df=9)	0.236	0
I log (df=9)	0.237	0
I log (df=9)	0.238	0
I log (df=9)	0.239	0
I log (df=9)	0.24	0
I log (df=9)	0.241	0
I log (df=9)	0.242	0
I log (df=9)	0.243	0
I log (df=9)	0.244	0
I log (df=9)	0.245	0
I log (df=9)	0.246	0
I log (df=9)	0.247	0
I log (df=9)	0.248	0
I log (df=9)	0.249	0
I log (df=9)	0.25	0
I log (df=9)	0.251	0
I log (df=9)	0.252	0
I log (df=9)	0.253	0
I log (df=9)	0.254	0
I log (df=9)	0.255	0
I log (df=9)	0.256	0
I log (df=9)	0.257	0
I log (df=9)	0.258	0
I log (df=9)	0.259	0
I log (df=9)	0.26	0
I log (df=9)	0.261	0
I log (df=9)	0.262	0
I log (df=9)	0.263	0
I log (df=9)	0.264	0
I log (df=9)	0.265	0
I log (df=9)	0.266	0
I log (df=9)	0.267	0
I log (df=9)	0.268	0
I log (df=9)	0.269	0
I log (df=9)	0.27	0
I log (df=9)	0.271	0
I log (df=9)	0.272	0
I log (df=9)	0.273	0
I log (df=9)	0.274	0
I log (df=9)	0.275	0
I log (df=9)	0.276	0
I log (df=9)	0.277	0
I log (df=9)	0.278	0
I log (df=9)	0.279	0
I log (df=9)	0.28	0
I log (df=9)	0.281	0
I log (df=9)	0.282	0
I log (df=9)	0.283	0
I log (df=9)	0.284	0
I log (df=9)	0.285	0
I log (df=9)	0.286	0
I log (df=9)	0.287	0
I log (df=9)	0.288	0
I log (df=9)	0.289	0
I log (df=9)	0.29	0
I log (df=9)	0.291	0
I log (df=9)	0.292	0
I log (df=9)	0.293	0
I log (df=9)	0.294	0
I log (df=9)	0.295	0
I log (df=9)	0.296	0
I log (df=9)	0.297	0
I log (df=9)	0.298	0
I log (df=9)	0.299	0
I log (df=9)	0.3	0
I log (df=9)	0.301	0
I log (df=9)	0.302	0
I log (df=9)	0.303	0
I log (df=9)	0.304	0
I log (df=9)	0.305	0
I log (df=9)	0.306	0
I log (df=9)	0.307	0
I log (df=9)	0.308	0
I log (df=9)	0.309	0
I log (df=9)	0.31	0
I log (df=9)	0.311	0
I log (df=9)	0.312	0
I log (df=9)	0.313	0
I log (df=9)	0.314	0
I log (df=9)	0.315	0
I log (df=9)	0.316	0
I log (df=9)	0.317	0
I log (df=9)	0.318	0
I log (df=9)	0.319	0
I log (df=9)	0.32	0
I log (df=9)	0.321	0
I log (df=9)	0.322	0
I log (df=9)	0.323	0
I log (df=9)	0.324	0
I log (df=9)	0.325	0
I log (df=9)	0.326	0
I log (df=9)	0.327	0
I log (df=9)	0.328	0
I log (df=9)	0.329	0
I log (df=9)	0.33	0
I log (df=9)	0.331	0
I log (df=9)	0.332	0
I log (df=9)	0.333	0
I log (df=9)	0.334	0
I log (df=9)	0.335	0
I log (df=9)	0.336	0
I log (df=9)	0.337	0
I log (df=9)	0.338	0
I log (df=9)	0.339	0
I log (df=9)	0.34	0
I log (df=9)	0.341	0
I log (df=9)	0.342	0
I log (df=9)	0.343	0
I log (df=9)	0.344	0
I log (df=9)	0.345	0
I log (df=9)	0.346	0
I log (df=9)	0.347	0
I log (df=9)	0.348	0
I log (df=9)	0.349	0
I log (df=9)	0.35	0
I log (df=9)	0.351	0
I log (df=9)	0.352	0
I log (df=9)	0.353	0
I log (df=9)	0.354	0
I log (df=9)	0.355	0
I log (df=9)	0.356	0
I log (df=9)	0.357	0
I log (df=9)	0.358	0
I log (df=9)	0.359	0
I log (df=9)	0.36	0
I log (df=9)	0.361	0
I log (df=9)	0.362	0
I log (df=9)	0.363	0
I log (df=9)	0.364	0
I log (df=9)	0.365	0
I log (df=9)	0.366	0
I log (df=9)	0.367	0
I log (df=9)	0.368	0
I log (df=9)	0.369	0
I log (df=9)	0.37	0
I log (df=9)	0.371	0
I log (df=9)	0.372	0
I log (df=9)	0.373	0
I log (df=9)	0.374	0
I log (df=9)	0.375	0
I log (df=9)	0.376	0
I log (df=9)	0.377	0
I log (df=9)	0.378	0
I log (df=9)	0.379	0
I log (df=9)	0.38	0
I log (df=9)	0.381	0
I log (df=9)	0.382	0
I log (df=9)	0.383	0
I log (df=9)	0.384	0
I log (df=9)	0.385	0
I log (df=9)	0.386	0
I log (df=9)	0.387	0
I log (df=9)	0.388	0
I log (df=9)	0.389	0
I log (df=9)	0.39	0
I log (df=9)	0.391	0
I log (df=9)	0.392	0
I log (df=9)	0.393	0
I log (df=9)	0.394	0
I log (df=9)	0.395	0
I log (df=9)	0.396	0
I log (df=9)	0.397	0
I log (df=9)	0.398	0
I log (df=9)	0.399	0
I log (df=9)	0.4	0
I log (df=9)	0.401	0
I log (df=9)	0.402	0
I log (df=9)	0.403	0
I log (df=9)	0.404	0
I log (df=9)	0.405	0
I log (df=9)	0.406	0
I log (df=9)	0.407	0
I log (df=9)	0.408	0
I log (df=9)	0.409	0
I log (df=9)	0.41	0
I log (df=9)	0.411	0
I log (df=9)	0.412	0
I log (df=9)	0.413	0
I log (df=9)	0.414	0
I log (df=9)	0.415	0
I log (df=9)	0.416	0
I log (df=9)	0.417	0
I log (df=9)	0.418	0
I log (df=9)	0.419	0
I log (df=9)	0.42	0
I log (df=9)	0.421	0
I log (df=9)	0.422	0
I log (df=9)	0.423	0
I log (df=9)	0.424	0
I log (df=9)	0.425	0
I log (df=9)	0.426	0
I log (df=9)	0.427	0
I log (df=9)	0.428	0
I log (df=9)	0.429	0
I log (df=9)	0.43	0
I log (df=9)	0.431	0
I log (df=9)	0.432	0
I log (df=9)	0.433	0
I log (df=9)	0.434	0
I log (df=9)	0.435	0
I log (df=9)	0.436	0
I log (df=9)	0.437	0
I log (df=9)	0.438	0
I log (df=9)	0.439	0
I log (df=9)	0.44	0
I log (df=9)	0.441	0
I log (df=9)	0.442	0
I log (df=9)	0.443	0
I log (df=9)	0.444	0
I log (df=9)	0.445	0
I log (df=9)	0.446	0
I log (df=9)	0.447	0
I log (df=9)	0.448	0
I log (df=9)	0.449	0
I log (df=9)	0.45	0
I log (df=9)	0.451	0
I log (df=9)	0.452	0
I log (df=9)	0.453	0
I log (df=9)	0.454	0
I log (df=9)	0.455	0
I log (df=9)	0.456	0
I log (df=9)	0.457	0
I log (df=9)	0.458	0
I log (df=9)	0.459	0
I log (df=9)	0.46	0
I log (df=9)	0.461	0
I log (df=9)	0.462	0
I log (df=9)	0.463	0
I log (df=9)	0.464	0
I log (df=9)	0.465	0
I log (df=9)	0.466	0
I log (df=9)	0.467	0
I log (df=9)	0.468	0
I log (df=9)	0.469	0
I log (df=9)	0.47	0
I log (df=9)	0.471	0
I log (df=9)	0.472	0
I log (df=9)	0.473	0
I log (df=9)	0.474	0
I log (df=9)	0.475	0
I log (df=9)	0.476	0
I log (df=9)	0.477	0
I log (df=9)	0.478	0
I log (df=9)	0.479	0
I log (df=9)	0.48	0
I log (df=9)	0.481	0
I log (df=9)	0.482	0
I log (df=9)	0.483	0
I log (df=9)	0.484	0
I log (df=9)	0.485	0
I log (df=9)	0.486	0
I log (df=9)	0.487	0
I log (df=9)	0.488	0
I log (df=9)	0.489	0
I log (df=9)	0.49	0
I log (df=9)	0.491	0
I log (df=9)	0.492	0
I log (df=9)	0.493	0
I log (df=9)	0.494	0
I log (df=9)	0.495	0
I log (df=9)	0.496	0
I log (df=9)	0.497	0
I log (df=9)	0.498	0
I log (df=9)	0.499	0
I log (df=9)	0.5	0
I log (df=9)	0.501	0
I log (df=9)	0.502	0
I log (df=9)	0.503	0
I log (df=9)	0.504	0
I log (df=9)	0.505	0
I log (df=9)	0.506	0
I log (df=9)	0.507	0
I log (df=9)	0.508	0
I log (df=9)	0.509	0
I log (df=9)	0.51	0
I log (df=9)	0.511	0
I log (df=9)	0.512	0
I log (df=9)	0.513	0
I log (df=9)	0.514	0
I log (df=9)	0.515	0
I log (df=9)	0.516	0
I log (df=9)	0.517	0
I log (df=9)	0.518	0
I log (df=9)	0.519	0
I log (df=9)	0.52	0
I log (df=9)	0.521	0
I log (df=9)	0.522	0
I log (df=9)	0.523	0
I log (df=9)	0.524	0
I log (df=9)	0.525	0
I log (df=9)	0.526	0
I log (df=9)	0.527	0
I log (df=9)	0.528	0
I log (df=9)	0.529	0
I log (df=9)	0.53	0
I log (df=9)	0.531	0
I log (df=9)	0.532	0
I log (df=9)	0.533	0
I log (df=9)	0.534	0
I log (df=9)	0.535	0
I log (df=9)	0.536	0
I log (df=9)	0.537	0
I log (df=9)	0.538	0
I log (df=9)	0.539	0
I log (df=9)	0.54	0
I log (df=9)	0.541	0
I log (df=9)	0.542	0
I log (df=9)	0.543	0
I log (df=9)	0.544	0
I log (df=9)	0.545	0
I log (df=9)	0.546	0
I log (df=9)	0.547	0
I log (df=9)	0.548	0
I log (df=9)	0.549	0
I log (df=9)	0.55	0
I log (df=9)	0.551	0
I log (df=9)	0.552	0
I log (df=9)	0.553	0
I log (df=9)	0.554	0
I log (df=9)	0.555	0
I log (df=9)	0.556	0
I log (df=9)	0.557	0
I log (df=9)	0.558	0
I log (df=9)	0.559	0
I log (df=9)	0.56	0
I log (df=9)	0.561	0
I log (df=9)	0.562	0
I log (df=9)	0.563	0
I log (df=9)	0.564	0
I log (df=9)	0.565	0
I log (df=9)	0.566	0
I log (df=9)	0.567	0
I log (df=9)	0.568	0
I log (df=9)	0.569	0
I log (df=9)	0.57	0
I log (df=9)	0.571	0
I log (df=9)	0.572	0
I log (df=9)	0.573	0
I log (df=9)	0.574	0
I log (df=9)	0.575	0
I log (df=9)	0.576	0
I log (df=9)	0.577	0
I log (df=9)	0.578	0
I log (df=9)	0.579	0
I log (df=9)	0.58	0
I log (df=9)	0.581	0
I log (df=9)	0.582	0
I log (df=9)	0.583	0
I log (df=9)	0.584	0
I log (df=9)	0.585	0
I log (df=9)	0.586	0
I log (df=9)	0.587	0
I log (df=9)	0.588	0
I log (df=9)	0.589	0
I log (df=9)	0.59	0
I log (df=9)	0.591	0
I log (df=9)	0.592	0
I log (df=9)	0.593	0
I log (df=9)	0.594	0
I log (df=9)	0.595	0
I log (df=9)	0.596	0
I log (df=9)	0.597	0
I log (df=9)	0.598	0
I log (df=9)	0.599	0
I log (df=9)	0.6	0
I log (df=9)	0.601	0
I log (df=9)	0.602	0
I log (df=9)	0.603	0
I log (df=9)	0.604	0
I log (df=9)	0.605	0
I log (df=9)	0.606	0
I log (df=9)	0.607	0
I log (df=9)	0.608	0
I log (df=9)	0.609	0
I log (df=9)	0.61	0
I log (df=9)	0.611	0
I log (df=9)	0.612	0
I log (df=9)	0.613	0
I log (df=9)	0.614	0
I log (df=9)	0.615	0
I log (df=9)	0.616	0
I log (df=9)	0.617	0
I log (df=9)	0.618	0
I log (df=9)	0.619	0
I log (df=9)	0.62	0
I log (df=9)	0.621	0
I log (df=9)	0.622	0
I log (df=9)	0.623	0
I log (df=9)	0.624	0
I log (df=9)	0.625	0
I log (df=9)	0.626	0
I log (df=9)	0.627	0
I log (df=9)	0.628	0
I log (df=9)	0.629	0
I log (df=9)	0.63	0
I log (df=9)	0.631	0
I log (df=9)	0.632	0
I log (df=9)	0.633	0
I log (df=9)	0.634	0
I log (df=9)	0.635	0
I log (df=9)	0.636	0
I log (df=9)	0.637	0
I log (df=9)	0.638	0
I log (df=9)	0.639	0
I log (df=9)	0.64	0
I log (df=9)	0.641	0
I log (df=9)	0.642	0
I log (df=9)	0.643	0
I log (df=9)	0.644	0
I log (df=9)	0.645	0
I log (df=9)	0.646	0
I log (df=9)	0.647	0
I log (df=9)	0.648	0
I log (df=9)	0.649	0
I log (df=9)	0.65	0
I log (df=9)	0.651	0
I log (df=9)	0.652	0
I log (df=9)	0.653	0
I log (df=9)	0.654	0
I log (df=9)	0.655	0
I log (df=9)	0.656	0
I log (df=9)	0.657	0
I log (df=9)	0.658	0
I log (df=9)	0.659	0
I log (df=9)	0.66	0
I log (df=9)	0.661	0
I log (df=9)	0.662	0
I log (df=9)	0.663	0
I log (df=9)	0.664	0
I log (df=9)	0.665	0
I log (df=9)	0.666	0
I log (df=9)	0.667	0
I log (df=9)	0.668	0
I log (df=9)	0.669	0
I log (df=9)	0.67	0
I log (df=9)	0.671	0
I log (df=9)	0.672	0
I log (df=9)	0.673	0
I log (df=9)	0.674	0
I log (df=9)	0.675	0
I log (df=9)	0.676	0
I log (df=9)	0.677	0
I log (df=9)	0.678	0
I log (df=9)	0.679	0
I log (df=9)	0.68	0
I log (df=9)	0.681	0
I log (df=9)	0.682	0
I log (df=9)	0.683	0
I log (df=9)	0.684	0
I log (df=9)	0.685	0
I log (df=9)	0.686	0
I log (df=9)	0.687	0
I log (df=9)	0.688	0
I log (df=9)	0.689	0
I log (df=9)	0.69	0
I log (df=9)	0.691	0
I log (df=9)	0.692	0
I log (df=9)	0.693	0
I log (df=9)	0.694	0
I log (df=9)	0.695	0
I log (df=9)	0.696	0
I log (df=9)	0.697	0
I log (df=9)	0.698	0
I log (df=9)	0.699	0
I log (df=9)	0.7	0
I log (df=9)	0.701	0
I log (df=9)	0.702	0
I log (df=9)	0.703	0
I log (df=9)	0.704	0
I log (df=9)	0.705	0
I log (df=9)	0.706	0
I log (df=9)	0.707	0
I log (df=9)	0.708	0
I log (df=9)	0.709	0
I log (df=9)	0.71	0
I log (df=9)	0.711	0
I log (df=9)	0.712	0
I log (df=9)	0.713	0
I log (df=9)	0.714	0
I log (df=9)	0.715	0
I log (df=9)	0.716	0
I log (df=9)	0.717	0
I log (df=9)	0.718	0
I log (df=9)	0.719	0
I log (df=9)	0.72	0
I log (df=9)	0.721	0
I log (df=9)	0.722	0
I log (df=9)	0.723	0
I log (df=9)	0.724	0
I log (df=9)	0.725	0
I log (df=9)	0.726	0
I log (df=9)	0.727	0
I log (df=9)	0.728	0
I log (df=9)	0.729	0
I log (df=9)	0.73	0
I log (df=9)	0.731	0
I log (df=9)	0.732	0
I log (df=9)	0.733	0
I log (df=9)	0.734	0
I log (df=9)	0.735	0
I log (df=9)	0.736	0
I log (df=9)	0.737	0
I log (df=9)	0.738	0
I log (df=9)	0.739	0
I log (df=9)	0.74	0
I log (df=9)	0.741	0
I log (df=9)	0.742	0
I log (df=9)	0.743	0
I log (df=9)	0.744	0
I log (df=9)	0.745	0
I log (df=9)	0.746	0
I log (df=9)	0.747	0
I log (df=9)	0.748	0
I log (df=9)	0.749	0
I log (df=9)	0.75	0
I log (df=9)	0.751	0
I log (df=9)	0.752	0
I log (df=9)	0.753	0
I log (df=9)	0.754	0
I log (df=9)	0.755	0
I log (df=9)	0.756	0
I log (df=9)	0.757	0
I log (df=9)	0.758	0
I log (df=9)	0.759	0
I log (df=9)	0.76	0
I log (df=9)	0.761	0
I log (df=9)	0.762	0
I log (df=9)	0.763	0
I log (df=9)	0.764	0
I log (df=9)	0.765	0
I log (df=9)	0.766	0
I log (df=9)	0.767	0
I log (df=9)	0.768	0
I log (df=9)	0.769	0
I log (df=9)	0.77	0
I log (df=9)	0.771	0
I log (df=9)	0.772	0
I log (df=9)	0.773	0
I log (df=9)	0.774	0
I log (df=9)	0.775	0
I log (df=9)	0.776	0
I log (df=9)	0.777	0
I log (df=9)	0.778	0
I log (df=9)	0.779	0
I log (df=9)	0.78	0
I log (df=9)	0.781	0
I log (df=9)	0.782	0
I log (df=9)	0.783	0
I log (df=9)	0.784	0
I log (df=9)	0.785	0
I log (df=9)	0.786	0
I log (df=9)	0.787	0
I log (df=9)	0.788	0
I log (df=9)	0.789	0
I log (df=9)	0.79	0
I log (df=9)	0.791	0
I log (df=9)	0.792	0
I log (df=9)	0.793	0
I log (df=9)	0.794	0
I log (df=9)	0.795	0
I log (df=9)	0.796	0
I log (df=9)	0.797	0
I log (df=9)	0.798	0
I log (df=9)	0.799	0
I log (df=9)	0.8	0
I log (df=9)	0.801	0
I log (df=9)	0.802	0
I log (df=9)	0.803	0
I log (df=9)	0.804	0
I log (df=9)	0.805	0
I log (df=9)	0.806	0
I log (df=9)	0.807	0
I log (df=9)	0.808	0
I log (df=9)	0.809	0
I log (df=9)	0.81	0
I log (df=9)	0.811	0
I log (df=9)	0.812	0
I log (df=9)	0.813	0
I log (df=9)	0.814	0
I log (df=9)	0.815	0
I log (df=9)	0.816	0
I log (df=9)	0.817	0
I log (df=9)	0.818	0
I log (df=9)	0.819	0
I log (df=9)	0.82	0
I log (df=9)	0.821	0
I log (df=9)	0.822	0
I log (df=9)	0.823	0
I log (df=9)	0.824	0
I log (df=9)	0.825	0
I log (df=9)	0.826	0
I log (df=9)	0.827	0
I log (df=9)	0.828	0
I log (df=9)	0.829	0
I log (df=9)	0.83	0
I log (df=9)	0.831	0
I log (df=9)	0.832	0
I log (df=9)	0.833	0
I log (df=9)	0.834	0
I log (df=9)	0.835	0
I log (df=9)	0.836	0
I log (df=9)	0.837	0
I log (df=9)	0.838	0
I log (df=9)	0.839	0
I log (df=9)	0.84	0
I log (df=9)	0.841	0
I log (df=9)	0.842	0
I log (df=9)	0.843	0
I log (df=9)	0.844	0
I log (df=9)	0.845	0
I log (df=9)	0.846	0
I log (df=9)	0.847	0
I log (df=9)	0.848	0
I log (df=9)	0.849	0
I log (df=9)	0.85	0
I log (df=9)	0.851	0
I log (df=9)	0.852	0
I log (df=9)	0.853	0
I log (df=9)	0.854	0
I log (df=9)	0.855	0
I log (df=9)	0.856	0
I log (df=9)	0.857	0
I log (df=9)	0.858	0
I log (df=9)	0.859	0
I log (df=9)	0.86	0
I log (df=9)	0.861	0
I log (df=9)	0.862	0
I log (df=9)	0.863	0
I log (df=9)	0.864	0
I log (df=9)	0.865	0
I log (df=9)	0.866	0
I log (df=9)	0.867	0
I log (df=9)	0.868	0
I log (df=9)	0.869	0
I log (df=9)	0.87	0
I log (df=9)	0.871	0
I log (df=9)	0.872	0
I log (df=9)	0.873	0
I log (df=9)	0.874	0
I log (df=9)	0.875	0
I log (df=9)	0.876	0
I log (df=9)	0.877	0
I log (df=9)	0.878	0
I log (df=9)	0.879	0
I log (df=9)	0.88	0
I log (df=9)	0.881	0
I log (df=9)	0.882	0
I log (df=9)	0.883	0
I log (df=9)	0.884	0
I log (df=9)	0.885	0
I log (df=9)	0.886	0
I log (df=9)	0.887	0
I log (df=9)	0.888	0
I log (df=9)	0.889	0
I log (df=9)	0.89	0
I log (df=9)	0.891	0
I log (df=9)	0.892	0
I log (df=9)	0.893	0
I log (df=9)	0.894	0
I log (df=9)	0.895	0
I log (df=9)	0.896	0
I log (df=9)	0.897	0
I log (df=9)	0.898	0
I log (df=9)	0.899	0
I log (df=9)	0.9	0
I log (df=9)	0.901	0
I log (df=9)	0.902	0
I log (df=9)	0.903	0
I log (df=9)	0.904	0
I log (df=9)	0.905	0
I log (df=9)	0.906	0
I log (df=9)	0.907	0
I log (df=9)	0.908	0
I log (df=9)	0.909	0
I log (df=9)	0.91	0
I log (df=9)	0.911	0
I log (df=9)	0.912	0
I log (df=9)	0.913	0
I log (df=9)	0.914	0
I log (df=9)	0.915	0
I log (df=9)	0.916	0
I log (df=9)	0.917	0
I log (df=9)	0.918	0
I log (df=9)	0.919	0
I log (df=9)	0.92	0
I log (df=9)	0.921	0
I log (df=9)	0.922	0
I log (df=9)	0.923	0
I log (df=9)	0.924	0
I log (df=9)	0.925	0
I log (df=9)	0.926	0
I log (df=9)	0.927	0
I log (df=9)	0.928	0
I log (df=9)	0.929	0
I log (df=9)	0.93	0
I log (df=9)	0.931	0
I log (df=9)	0.932	0
I log (df=9)	0.933	0
I log (df=9)	0.934	0
I log (df=9)	0.935	0
I log (df=9)	0.936	0
I log (df=9)	0.937	0
I log (df=9)	0.938	0
I log (df=9)	0.939	0
I log (df=9)	0.94	0
I log (df=9)	0.941	0
I log (df=9)	0.942	0
I log (df=9)	0.943	0
I log (df=9)	0.944	0
I log (df=9)	0.945	0
I log (df=9)	0.946	0
I log (df=9)	0.947	0
I log (df=9)	0.948	0
I log (df=9)	0.949	0
I log (df=9)	0.95	0
I log (df=9)	0.951	0
I log (df=9)	0.952	0
I log (df=9)	0.953	0
I log (df=9)	0.954	0
I log (df=9)	0.955	0
I log (df=9)	0.956	0
I log (df=9)	0.957	0
I log (df=9)	0.958	0
I log (df=9)	0.959	0
I log (df=9)	0.96	0
I log (df=9)	0.961	0
I log (df=9)	0.962	0
I log (df=9)	0.963	0
I log (df=9)	0.964	0
I log (df=9)	0.965	0
I log (df=9)	0.966	0
I log (df=9)	0.967	0
I log (df=9)	0.968	0
I log (df=9)	0.969	0
I log (df=9)	0.97	0
I log (df=9)	0.971	0
I log (df=9)	0.972	0
I log (df=9)	0.973	0
I log (df=9)	0.974	0
I log (df=9)	0.975	0
I log (df=9)	0.976	0
I log (df=9)	0.977	0
I log (df=9)	0.978	0
I log (df=9)	0.979	0
I log (df=9)	0.98	0
I log (df=9)	0.981	0
I log (df=9)	0.982	0
I log (df=9)	0.983	0
I log (df=9)	0.984	0
I log (df=9)	0.985	0
I log (df=9)	0.986	0
I log (df=9)	0.987	0
I log (df=9)	0.988	0
I log (df=9)	0.989	0
I log (df=9)	0.99	0
I log (df=9)	0.991	0
I log (df=9)	0.992	0
I log (df=9)	0.993	0
I log (df=9)	0.994	0
I log (df=9)	0.995	0
I log (df=9)	0.996	0
I log (df=9)	0.997	0
I log (df=9)	0.998	0
I log (df=9)	0.999	0
I log (df=9)	1	0
I log (df=9)	1.001	0
I log (df=9)	1.002	0
I log (df=9)	1.003	0
I log (df=9)	1.004	0
I log (df=9)	1.005	0
I log (df=9)	1.006	0
I log (df=9)	1.007	0
I log (df=9)	1.008	0
I log (df=9)	1.009	0
I log (df=9)	1.01	0
I log (df=9)	1.011	0
I log (df=9)	1.012	0
I log (df=9)	1.013	0
I log (df=9)	1.014	0
I log (df=9)	1.015	0
I log (df=9)	1.016	0
I log (df=9)	1.017	0
I log (df=9)	1.018	0
I log (df=9)	1.019	0
I log (df=9)	1.02	0
I log (df=9)	1.021	0
I log (df=9)	1.022	0
I log (df=9)	1.023	0
I log (df=9)	1.024	0
I log (df=9)	1.025	0
I log (df=9)	1.026	0
I log (df=9)	1.027	0
I log (df=9)	1.028	0
I log (df=9)	1.029	0
I log (df=9)	1.03	0
I log (df=9)	1.031	0
I log (df=9)	1.032	0
I log (df=9)	1.033	0
I log (df=9)	1.034	0
I log (df=9)	1.035	0
I log (df=9)	1.036	0
I log (df=9)	1.037	0
I log (df=9)	1.038	0
I log (df=9)	1.039	0
I log (df=9)	1.04	0
I log (df=9)	1.041	0
I log (df=9)	1.042	0
I log (df=9)	1.043	0
I log (df=9)	1.044	0
I log (df=9)	1.045	0
I log (df=9)	1.046	0
I log (df=9)	1.047	0
I log (df=9)	1.048	0
I log (df=9)	1.049	0
I log (df=9)	1.05	0
I log (df=9)	1.051	0
I log (df=9)	1.052	0
I log (df=9)	1.053	0
I log (df=9)	1.054	0
I log (df=9)	1.055	0
I log (df=9)	1.056	0
I log (df=9)	1.057	0
I log (df=9)	1.058	0
I log (df=9)	1.059	0
I log (df=9)	1.06	0
I log (df=9)	1.061	0
I log (df=9)	1.062	0
I log (df=9)	1.063	0
I log (df=9)	1.064	0
I log (df=9)	1.065	0
I log (df=9)	1.066	0
I log (df=9)	1.067	0
I log (df=9)	1.068	0
I log (df=9)	1.069	0
I log (df=9)	1.07	0
I log (df=9)	1.071	0
I log (df=9)	1.072	0
I log (df=9)	1.073	0
I log (df=9)	1.074	0
I log (df=9)	1.075	0
I log (df=9)	1.076	0
I log (df=9)	1.077	0
I log (df=9)	1.078	0
I log (df=9)	1.079	0
I log (df=9)	1.08	0
I log (df=9)	1.081	0
I log (df=9)	1.082	0
I log (df=9)	1.083	0
I log (df=9)	1.084	0
I log (df=9)	1.085	0
I log (df=9)	1.086	0
I log (df=9)	1.087	0
I log (df=9)	1.088	0
I log (df=9)	1.089	0
I log (df=9)	1.09	0
I log (df=9)	1.091	0
I log (df=9)	1.092	0
I log (df=9)	1.093	0
I log (df=9)	1.094	0
I log (df=9)	1.095	0
I log (df=9)	1.096	0
I log (df=9)	1.097	0
I log (df=9)	1.098	0
I log (df=9)	1.099	0
I log (df=9)	1.1	0
I log (df=9)	1.101	0
I log (df=9)	1.102	0
I log (df=9)	1.103	0
I log (df=9)	1.104	0
I log (df=9)	1.105	0
I log (df=9)	1.106	0
I log (df=9)	1.107	0
I log (df=9)	1.108	0
I log (df=9)	1.109	0
I log (df=9)	1.11	0
I log (df=9)	1.111	0
I log (df=9)	1.112	0
I log (df=9)	1.113	0
I log (df=9)	1.114	0
I log (df=9)	1.115	0
I log (df=9)	1.116	0
I log (df=9)	1.117	0
I log (df=9)	1.118	0
I log (df=9)	1.119	0
I log (df=9)	1.12	0
I log (df=9)	1.121	0
I log (df=9)	1.122	0
I log (df=9)	1.123	0
I log (df=9)	1.124	0
I log (df=9)	1.125	0
I log (df=9)	1.126	0
I log (df=9)	1.127	0
I log (df=9)	1.128	0
I log (df=9)	1.129	0
I log (df=9)	1.13	0
I log (df=9)	1.131	0
I log (df=9)	1.132	0
I log (df=9)	1.133	0
I log (df=9)	1.134	0
I log (df=9)	1.135	0
I log (df=9)	1.136	0
I log (df=9)	1.137	0
I log (df=9)	1.138	0
I log (df=9)	1.139	0
I log (df=9)	1.14	0
I log (df=9)	1.141	0
I log (df=9)	1.142	0
I log (df=9)	1.143	0
I log (df=9)	1.144	0
I log (df=9)	1.145	0
I log (df=9)	1.146	0
I log (df=9)	1.147	0
I log (df=9)	1.148	0
I log (df=9)	1.149	0
I log (df=9)	1.15	0
I log (df=9)	1.151	0
I log (df=9)	1.152	0
I log (df=9)	1.153	0
I log (df=9)	1.154	0
I log (df=9)	1.155	0
I log (df=9)	1.156	0
I log (df=9)	1.157	0
I log (df=9)	1.158	0
I log (df=9)	1.159	0
I log (df=9)	1.16	0
I log (df=9)	1.161	0
I log (df=9)	1.162	0
I log (df=9)	1.163	0
I log (df=9)	1.164	0
I log (df=9)	1.165	0
I log (df=9)	1.166	0
I log (df=9)	1.167	0
I log (df=9)	1.168	0
I log (df=9)	1.169	0
I log (df=9)	1.17	0
I log (df=9)	1.171	0
I log (df=9)	1.172	0
I log (df=9)	1.173	0
I log (df=9)	1.174	0
I log (df=9)	1.175	0
I log (df=9)	1.176	0
I log (df=9)	1.177	0
I log (df=9)	1.178	0
I log (df=9)	1.179	0
I log (df=9)	1.18	0
I log (df=9)	1.181	0
I log (df=9)	1.182	0
I log (df=9)	1.183	0
I log (df=9)	1.184	0
I log (df=9)	1.185	0
I log (df=9)	1.186	0
I log (df=9)	1.187	0
I log (df=9)	1.188	0
I log (df=9)	1.189	0
I log (df=9)	1.19	0
I log (df=9)	1.191	0
I log (df=9)	1.192	0
I log (df=9)	1.193	0
I log (df=9)	1.194	0
I log (df=9)	1.195	0
I log (df=9)	1.196	0
I log (df=9)	1.197	0
I log (df=9)	1.198	0
I log (df=9)	1.199	0
I log (df=9)	1.2	0
I log (df=9)	1.201	0
I log (df=9)	1.202	0
I log (df=9)	1.203	0
I log (df=9)	1.204	0
I log (df=9)	1.205	0
I log (df=9)	1.206	0
I log (df=9)	1.207	0
I log (df=9)	1.208	0
I log (df=9)	1.209	0
I log (df=9)	1.21	0
I log (df=9)	1.211	0
I log (df=9)	1.212	0
I log (df=9)	1.213	0
I log (df=9)	1.214	0
I log (df=9)	1.215	0
I log (df=9)	1.216	0
I log (df=9)	1.217	0
I log (df=9)	1.218	0
I log (df=9)	1.219	0
I log (df=9)	1.22	0
I log (df=9)	1.221	0
I log (df=9)	1.222	0
I log (df=9)	1.223	0
I log (df=9)	1.224	0
I log (df=9)	1.225	0
I log (df=9)	1.226	0
I log (df=9)	1.227	0
I log (df=9)	1.228	0
I log (df=9)	1.229	0
I log (df=9)	1.23	0
I log (df=9)	1.231	0
I log (df=9)	1.232	0
I log (df=9)	1.233	0
I log (df=9)	1.234	0
I log (df=9)	1.235	0
I log (df=9)	1.236	0
I log (df=9)	1.237	0
I log (df=9)	1.238	0
I log (df=9)	1.239	0
I log (df=9)	1.24	0
I log (df=9)	1.241	0
I log (df=9)	1.242	0
I log (df=9)	1.243	0
I log (df=9)	1.244	0
I log (df=9)	1.245	0
I log (df=9)	1.246	0
I log (df=9)	1.247	0
I log (df=9)	1.248	0
I log (df=9)	1.249	0
I log (df=9)	1.25	0
I log (df=9)	1.251	0
I log (df=9)	1.252	0
I log (df=9)	1.253	0
I log (df=9)	1.254	0
I log (df=9)	1.255	0
I log (df=9)	1.256	0
I log (df=9)	1.257	0
I log (df=9)	1.258	0
I log (df=9)	1.259	0
I log (df=9)	1.26	0
I log (df=9)	1.261	0
I log (df=9)	1.262	0
I log (df=9)	1.263	0
I log (df=9)	1.264	0
I log (df=9)	1.265	0
I log (df=9)	1.266	0
I log (df=9)	1.267	0
I log (df=9)	1.268	0
I log (df=9)	1.269	0
I log (df=9)	1.27	0
I log (df=9)	1.271	0
I log (df=9)	1.272	0
I log (df=9)	1.273	0
I log (df=9)	1.274	0
I log (df=9)	1.275	0
I log (df=9)	1.276	0
I log (df=9)	1.277	0
I log (df=9)	1.278	0
I log (df=9)	1.279	0
I log (df=9)	1.28	0
I log (df=9)	1.281	0
I log (df=9)	1.282	0
I log (df=9)	1.283	0
I log (df=9)	1.284	0
I log (df=9)	1.285	0
I log (df=9)	1.286	0
I log (df=9)	1.287	0
I log (df=9)	1.288	0
I log (df=9)	1.289	0
I log (df=9)	1.29	0
I log (df=9)	1.291	0
I log (df=9)	1.292	0
I log (df=9)	1.293	0
I log (df=9)	1.294	0
I log (df=9)	1.295	0
I log (df=9)	1.296	0
I log (df=9)	1.297	0
I log (df=9)	1.298	0
I log (df=9)	1.299	0
I log (df=9)	1.3	0
I log (df=9)	1.301	0
I log (df=9)	1.302	0
I log (df=9)	1.303	0
I log (df=9)	1.304	0
I log (df=9)	1.305	0
I log (df=9)	1.306	0
I log (df=9)	1.307	0
I log (df=9)	1.308	0
I log (df=9)	1.309	0
I log (df=9)	1.31	0
I log (df=9)	1.311	0
I log (df=9)	1.312	0
I log (df=9)	1.313	0
I log (df=9)	1.314	0
I log (df=9)	1.315	0
I log (df=9)	1.316	0
I log (df=9)	1.317	0
I log (df=9)	1.318	0
I log (df=9)	1.319	0
I log (df=9)	1.32	0
I log (df=9)	1.321	0
I log (df=9)	1.322	0
I log (df=9)	1.323	0
I log (df=9)	1.324	0
I log (df=9)	1.325	0
I log (df=9)	1.326	0
I log (df=9)	1.327	0
I log (df=9)	1.328	0
I log (df=9)	1.329	0
I log (df=9)	1.33	0
I log (df=9)	1.331	0
I log (df=9)	1.332	0
I log (df=9)	1.333	0
I log (df=9)	1.334	0
I log (df=9)	1.335	0
I log (df=9)	1.336	0
I log (df=9)	1.337	0
I log (df=9)	1.338	0
I log (df=9)	1.339	0
I log (df=9)	1.34	0
I log (df=9)	1.341	0
I log (df=9)	1.342	0
I log (df=9)	1.343	0
I log (df=9)	1.344	0
I log (df=9)	1.345	0
I log (df=9)	1.346	0
I log (df=9)	1.347	0
I log (df=9)	1.348	0
I log (df=9)	1.349	0
I log (df=9)	1.35	0
I log (df=9)	1.351	0
I log (df=9)	1.352	0
I log (df=9)	1.353	0
I log (df=9)	1.354	0
I log (df=9)	1.355	0
I log (df=9)	1.356	0
I log (df=9)	1.357	0
I log (df=9)	1.358	0
I log (df=9)	1.359	0
I log (df=9)	1.36	0
I log (df=9)	1.361	0
I log (df=9)	1.362	0
I log (df=9)	1.363	0
I log (df=9)	1.364	0
I log (df=9)	1.365	0
I log (df=9)	1.366	0
I log (df=9)	1.367	0
I log (df=9)	1.368	0
I log (df=9)	1.369	0
I log (df=9)	1.37	0
I log (df=9)	1.371	0
I log (df=9)	1.372	0
I log (df=9)	1.373	0
I log (df=9)	1.374	0
I log (df=9)	1.375	0
I log (df=9)	1.376	0
I log (df=9)	1.377	0
I log (df=9)	1.378	0
I log (df=9)	1.379	0
I log (df=9)	1.38	0
I log (df=9)	1.381	0
I log (df=9)	1.382	0
I log (df=9)	1.383	0
I log (df=9)	1.384	0
I log (df=9)	1.385	0
I log (df=9)	1.386	0
I log (df=9)	1.387	0
I log (df=9)	1.388	0
I log (df=9)	1.389	0
I log (df=9)	1.39	0
I log (df=9)	1.391	0
I log (df=9)	1.392	0
I log (df=9)	1.393	0
I log (df=9)	1.394	0
I log (df=9)	1.395	0
I log (df=9)	1.396	0
I log (df=9)	1.397	0
I log (df=9)	1.398	0
I log (df=9)	1.399	0
I log (df=9)	1.4	0
I log (df=9)	1.401	0
I log (df=9)	1.402	0
I log (df=9)	1.403	0
I log (df=9)	1.404	0
I log (df=9)	1.405	0
I log (df=9)	1.406	0
I log (df=9)	1.407	0
I log (df=9)	1.408	0
I log (df=9)	1.409	0
I log (df=9)	1.41	0
I log (df=9)	1.411	0
I log (df=9)	1.412	0
I log (df=9)	1.413	0
I log (df=9)	1.414	0
I log (df=9)	1.415	0
I log (df=9)	1.416	0
I log (df=9)	1.417	0
I log (df=9)	1.418	0
I log (df=9)	1.419	0
I log (df=9)	1.42	0
I log (df=9)	1.421	0
I log (df=9)	1.422	0
I log (df=9)	1.423	0
I log (df=9)	1.424	0
I log (df=9)	1.425	0
I log (df=9)	1.426	0
I log (df=9)	1.427	0
I log (df=9)	1.428	0
I log (df=9)	1.429	0
I log (df=9)	1.43	0
I log (df=9)	1.431	0
I log (df=9)	1.432	0
I log (df=9)	1.433	0
I log (df=9)	1.434	0
I log (df=9)	1.435	0
I log (df=9)	1.436	0
I log (df=9)	1.437	0
I log (df=9)	1.438	0
I log (df=9)	1.439	0
I log (df=9)	1.44	0
I log (df=9)	1.441	0
I log (df=9)	1.442	0
I log (df=9)	1.443	0
I log (df=9)	1.444	0
I log (df=9)	1.445	0
I log (df=9)	1.446	0
I log (df=9)	1.447	0
I log (df=9)	1.448	0
I log (df=9)	1.449	0
I log (df=9)	1.45	0
I log (df=9)	1.451	0
I log (df=9)	1.452	0
I log (df=9)	1.453	0
I log (df=9)	1.454	0
I log (df=9)	1.455	0
I log (df=9)	1.456	0
I log (df=9)	1.457	0
I log (df=9)	1.458	0
I log (df=9)	1.459	0
I log (df=9)	1.46	0
I log (df=9)	1.461	0
I log (df=9)	1.462	0
I log (df=9)	1.463	0
I log (df=9)	1.464	0
I log (df=9)	1.465	0
I log (df=9)	1.466	0
I log (df=9)	1.467	0
I log (df=9)	1.468	0
I log (df=9)	1.469	0
I log (df=9)	1.47	0
I log (df=9)	1.471	0
I log (df=9)	1.472	0
I log (df=9)	1.473	0
I log (df=9)	1.474	0
I log (df=9)	1.475	0
I log (df=9)	1.476	0
I log (df=9)	1.477	0
I log (df=9)	1.478	0
I log (df=9)	1.479	0
I log (df=9)	1.48	0
I log (df=9)	1.481	0
I log (df=9)	1.482	0
I log (df=9)	1.483	0
I log (df=9)	1.484	0
I log (df=9)	1.485	0
I log (df=9)	1.486	0
I log (df=9)	1.487	0
I log (df=9)	1.488	0
I log (df=9)	1.489	0
I log (df=9)	1.49	0
I log (df=9)	1.491	0
I log (df=9)	1.492	0
I log (df=9)	1.493	0
I log (df=9)	1.494	0
I log (df=9)	1.495	0
I log (df=9)	1.496	0
I log (df=9)	1.497	0
I log (df=9)	1.498	0
I log (df=9)	1.499	0
I log (df=9)	1.5	0
I log (df=9)	1.501	0
I log (df=9)	1.502	0
I log (df=9)	1.503	0
I log (df=9)	1.504	0
I log (df=9)	1.505	0
I log (df=9)	1.506	0
I log (df=9)	1.507	0
I log (df=9)	1.508	0
I log (df=9)	1.509	0
I log (df=9)	1.51	0
I log (df=9)	1.511	0
I log (df=9)	1.512	0
I log (df=9)	1.513	0
I log (df=9)	1.514	0
I log (df=9)	1.515	0
I log (df=9)	1.516	0
I log (df=9)	1.517	0
I log (df=9)	1.518	0
I log (df=9)	1.519	0
I log (df=9)	1.52	0
I log (df=9)	1.521	0
I log (df=9)	1.522	0
I log (df=9)	1.523	0
I log (df=9)	1.524	0
I log (df=9)	1.525	0
I log (df=9)	1.526	0
I log (df=9)	1.527	0
I log (df=9)	1.528	0
I log (df=9)	1.529	0
I log (df=9)	1.53	0
I log (df=9)	1.531	0
I log (df=9)	1.532	0
I log (df=9)	1.533	0
I log (df=9)	1.534	0
I log (df=9)	1.535	0
I log (df=9)	1.536	0
I log (df=9)	1.537	0
I log (df=9)	1.538	0
I log (df=9)	1.539	0
I log (df=9)	1.54	0
I log (df=9)	1.541	0
I log (df=9)	1.542	0
I log (df=9)	1.543	0
I log (df=9)	1.544	0
I log (df=9)	1.545	0
I log (df=9)	1.546	0
I log (df=9)	1.547	0
I log (df=9)	1.548	0
I log (df=9)	1.549	0
I log (df=9)	1.55	0
I log (df=9)	1.551	0
I log (df=9)	1.552	0
I log (df=9)	1.553	0
I log (df=9)	1.554	0
I log (df=9)	1.555	0
I log (df=9)	1.556	0
I log (df=9)	1.557	0
I log (df=9)	1.558	0
I log (df=9)	1.559	0
I log (df=9)	1.56	0
I log (df=9)	1.561	0
I log (df=9)	1.562	0
I log (df=9)	1.563	0
I log (df=9)	1.564	0
I log (df=9)	1.565	0
I log (df=9)	1.566	0
I log (df=9)	1.567	0
I log (df=9)	1.568	0
I log (df=9)	1.569	0
I log (df=9)	1.57	0
I log (df=9)	1.571	0
I log (df=9)	1.572	0
I log (df=9)	1.573	0
I log (df=9)	1.574	0
I log (df=9)	1.575	0
I log (df=9)	1.576	0
I log (df=9)	1.577	0
I log (df=9)	1.578	0
I log (df=9)	1.579	0
I log (df=9)	1.58	0
I log (df=9)	1.581	0
I log (df=9)	1.582	0
I log (df=9)	1.583	0
I log (df=9)	1.584	0
I log (df=9)	1.585	0
I log (df=9)	1.586	0
I log (df=9)	1.587	0
I log (df=9)	1.588	0
I log (df=9)	1.589	0
I log (df=9)	1.59	0
I log (df=9)	1.591	0
I log (df=9)	1.592	0
I log (df=9)	1.593	0
I log (df=9)	1.594	0
I log (df=9)	1.595	0
I log (df=9)	1.596	0
I log (df=9)	1.597	0
I log (df=9)	1.598	0
I log (df=9)	1.599	0
I log (df=9)	1.6	0
I log (df=9)	1.601	0
I log (df=9)	1.602	0
I log (df=9)	1.603	0
I log (df=9)	1.604	0
I log (df=9)	1.605	0
I log (df=9)	1.606	0
I log (df=9)	1.607	0
I log (df=9)	1.608	0
I log (df=9)	1.609	0
I log (df=9)	1.61	0
I log (df=9)	1.611	0
I log (df=9)	1.612	0
I log (df=9)	1.613	0
I log (df=9)	1.614	0
I log (df=9)	1.615	0
I log (df=9)	1.616	0
I log (df=9)	1.617	0
I log (df=9)	1.618	0
I log (df=9)	1.619	0
I log (df=9)	1.62	0
I log (df=9)	1.621	0
I log (df=9)	1.622	0
I log (df=9)	1.623	0
I log (df=9)	1.624	0
I log (df=9)	1.625	0
I log (df=9)	1.626	0
I log (df=9)	1.627	0
I log (df=9)	1.628	0
I log (df=9)	1.629	0
I log (df=9)	1.63	0
I log (df=9)	1.631	0
I log (df=9)	1.632	0
I log (df=9)	1.633	0
I log (df=9)	1.634	0
I log (df=9)	1.635	0
I log (df=9)	1.636	0
I log (df=9)	1.637	0
I log (df=9)	1.638	0
I log (df=9)	1.639	0
I log (df=9)	1.64	0
I log (df=9)	1.641	0
I log (df=9)	1.642	0
I log (df=9)	1.643	0
I log (df=9)	1.644	0
I log (df=9)	1.645	0
I log (df=9)	1.646	0
I log (df=9)	1.647	0
I log (df=9)	1.648	0
I log (df=9)	1.649	0
I log (df=9)	1.65	0
I log (df=9)	1.651	0
I log (df=9)	1.652	0
I log (df=9)	1.653	0
I log (df=9)	1.654	0
I log (df=9)	1.655	0
I log (df=9)	1.656	0
I log (df=9)	1.657	0
I log (df=9)	1.658	0
I log (df=9)	1.659	0
I log (df=9)	1.66	0
I log (df=9)	1.661	0
I log (df=9)	1.662	0
I log (df=9)	1.663	0
I log (df=9)	1.664	0
I log (df=9)	1.665	0
I log (df=9)	1.666	0
I log (df=9)	1.667	0
I log (df=9)	1.668	0
I log (df=9)	1.669	0
I log (df=9)	1.67	0
I log (df=9)	1.671	0
I log (df=9)	1.672	0
I log (df=9)	1.673	0
I log (df=9)	1.674	0
I log (df=9)	1.675	0
I log (df=9)	1.676	0
I log (df=9)	1.677	0
I log (df=9)	1.678	0
I log (df=9)	1.679	0
I log (df=9)	1.68	0
I log (df=9)	1.681	0
I log (df=9)	1.682	0
I log (df=9)	1.683	0
I log (df=9)	1.684	0
I log (df=9)	1.685	0
I log (df=9)	1.686	0
I log (df=9)	1.687	0
I log (df=9)	1.688	0
I log (df=9)	1.689	0
I log (df=9)	1.69	0
I log (df=9)	1.691	0
I log (df=9)	1.692	0
I log (df=9)	1.693	0
I log (df=9)	1.694	0
I log (df=9)	1.695	0
I log (df=9)	1.696	0
I log (df=9)	1.697	0
I log (df=9)	1.698	0
I log (df=9)	1.699	0
I log (df=9)	1.7	0
I log (df=9)	1.701	0
I log (df=9)	1.702	0
I log (df=9)	1.703	0
I log (df=9)	1.704	0
I log (df=9)	1.705	0
I log (df=9)	1.706	0
I log (df=9)	1.707	0
I log (df=9)	1.708	0
I log (df=9)	1.709	0
I log (df=9)	1.71	0
I log (df=9)	1.711	0
I log (df=9)	1.712	0
I log (df=9)	1.713	0
I log (df=9)	1.714	0
I log (df=9)	1.715	0
I log (df=9)	1.716	0
I log (df=9)	1.717	0
I log (df=9)	1.718	0
I log (df=9)	1.719	0
I log (df=9)	1.72	0
I log (df=9)	1.721	0
I log (df=9)	1.722	0
I log (df=9)	1.723	0
I log (df=9)	1.724	0
I log (df=9)	1.725	0
I log (df=9)	1.726	0
I log (df=9)	1.727	0
I log (df=9)	1.728	0
I log (df=9)	1.729	0
I log (df=9)	1.73	0
I log (df=9)	1.731	0
I log (df=9)	1.732	0
I log (df=9)	1.733	0
I log (df=9)	1.734	0
I log (df=9)	1.735	0
I log (df=9)	1.736	0
I log (df=9)	1.737	0
I log (df=9)	1.738	0
I log (df=9)	1.739	0
I log (df=9)	1.74	0
I log (df=9)	1.741	0
I log (df=9)	1.742	0
I log (df=9)	1.743	0
I log (df=9)	1.744	0
I log (df=9)	1.745	0
I log (df=9)	1.746	0
I log (df=9)	1.747	0
I log (df=9)	1.748	0
I log (df=9)	1.749	0
I log (df=9)	1.75	0
I log (df=9)	1.751	0
I log (df=9)	1.752	0
I log (df=9)	1.753	0
I log (df=9)	1.754	0
I log (df=9)	1.755	0
I log (df=9)	1.756	0
I log (df=9)	1.757	0
I log (df=9)	1.758	0
I log (df=9)	1.759	0
I log (df=9)	1.76	0
I log (df=9)	1.761	0
I log (df=9)	1.762	0
I log (df=9)	1.763	0
I log (df=9)	1.764	0
I log (df=9)	1.765	0
I log (df=9)	1.766	0
I log (df=9)	1.767	0
I log (df=9)	1.768	0
I log (df=9)	1.769	0
I log (df=9)	1.77	0
I log (df=9)	1.771	0
I log (df=9)	1.772	0
I log (df=9)	1.773	0
I log (df=9)	1.774	0
I log (df=9)	1.775	0
I log (df=9)	1.776	0
I log (df=9)	1.777	0
I log (df=9)	1.778	0
I log (df=9)	1.779	0
I log (df=9)	1.78	0
I log (df=9)	1.781	0
I log (df=9)	1.782	0
I log (df=9)	1.783	0
I log (df=9)	1.784	0
I log (df=9)	1.785	0
I log (df=9)	1.786	0
I log (df=9)	1.787	0
I log (df=9)	1.788	0
I log (df=9)	1.789	0
I log (df=9)	1.79	0
I log (df=9)	1.791	0
I log (df=9)	1.792	0
I log (df=9)	1.793	0
I log (df=9)	1.794	0
I log (df=9)	1.795	0
I log (df=9)	1.796	0
I log (df=9)	1.797	0
I log (df=9)	1.798	0
I log (df=9)	1.799	0
I log (df=9)	1.8	0
I log (df=9)	1.801	0
I log (df=9)	1.802	0
I log (df=9)	1.803	0
I log (df=9)	1.804	0
I log (df=9)	1.805	0
I log (df=9)	1.806	0
I log (df=9)	1.807	0
I log (df=9)	1.808	0
I log (df=9)	1.809	0
I log (df=9)	1.81	0
I log (df=9)	1.811	0
I log (df=9)	1.812	0
I log (df=9)	1.813	0
I log (df=9)	1.814	0
I log (df=9)	1.815	0
I log (df=9)	1.816	0
I log (df=9)	1.817	0
I log (df=9)	1.818	0
I log (df=9)	1.819	0
I log (df=9)	1.82	0
I log (df=9)	1.821	0
I log (df=9)	1.822	0
I log (df=9)	1.823	0
I log (df=9)	1.824	0
I log (df=9)	1.825	0
I log (df=9)	1.826	0
I log (df=9)	1.827	0
I log (df=9)	1.828	0
I log (df=9)	1.829	0
I log (df=9)	1.83	0
I log (df=9)	1.831	0
I log (df=9)	1.832	0
I log (df=9)	1.833	0
I log (df=9)	1.834	0
I log (df=9)	1.835	0
I log (df=9)	1.836	0
I log (df=9)	1.837	0
I log (df=9)	1.838	0
I log (df=9)	1.839	0
I log (df=9)	1.84	0
I log (df=9)	1.841	0
I log (df=9)	1.842	0
I log (df=9)	1.843	0
I log (df=9)	1.844	0
I log (df=9)	1.845	0
I log (df=9)	1.846	0
I log (df=9)	1.847	0
I log (df=9)	1.848	0
I log (df=9)	1.849	0
I log (df=9)	1.85	0
I log (df=9)	1.851	0
I log (df=9)	1.852	0
I log (df=9)	1.853	0
I log (df=9)	1.854	0
I log (df=9)	1.855	0
I log (df=9)	1.856	0
I log (df=9)	1.857	0
I log (df=9)	1.858	0
I log (df=9)	1.859	0
I log (df=9)	1.86	0
I log (df=9)	1.861	0
I log (df=9)	1.862	0
I log (df=9)	1.863	0
I log (df=9)	1.864	0
I log (df=9)	1.865	0
I log (df=9)	1.866	0
I log (df=9)	1.867	0
I log (df=9)	1.868	0
I log (df=9)	1.869	0
I log (df=9)	1.87	0
I log (df=9)	1.871	0
I log (df=9)	1.872	0
I log (df=9)	1.873	0
I log (df=9)	1.874	0
I log (df=9)	1.875	0
I log (df=9)	1.876	0
I log (df=9)	1.877	0
I log (df=9)	1.878	0
I log (df=9)	1.879	0
I log (df=9)	1.88	0
I log (df=9)	1.881	0
I log (df=9)	1.882	0
I log (df=9)	1.883	0
I log (df=9)	1.884	0
I log (df=9)	1.885	0
I log (df=9)	1.886	0
I log (df=9)	1.887	0
I log (df=9)	1.888	0
I log (df=9)	1.889	0
I log (df=9)	1.89	0
I log (df=9)	1.891	0
I log (df=9)	1.892	0
I log (df=9)	1.893	0
I log (df=9)	1.894	0
I log (df=9)	1.895	0
I log (df=9)	1.896	0
I log (df=9)	1.897	0
I log (df=9)	1.898	0
I log (df=9)	1.899	0
I log (df=9)	1.9	0
I log (df=9)	1.901	0
I log (df=9)	1.902	0
I log (df=9)	1.903	0
I log (df=9)	1.904	0
I log (df=9)	1.905	0
I log (df=9)	1.906	0
I log (df=9)	1.907	0
I log (df=9)	1.908	0
I log (df=9)	1.909	0
I log (df=9)	1.91	0
I log (df=9)	1.911	0
I log (df=9)	1.912	0
I log (df=9)	1.913	0
I log (df=9)	1.914	0
I log (df=9)	1.915	0
I log (df=9)	1.916	0
I log (df=9)	1.917	0
I log (df=9)	1.918	0
I log (df=9)	1.919	0
I log (df=9)	1.92	0
I log (df=9)	1.921	0
I log (df=9)	1.922	0
I log (df=9)	1.923	0
I log (df=9)	1.924	0
I log (df=9)	1.925	0
I log (df=9)	1.926	0
I log (df=9)	1.927	0
I log (df=9)	1.928	0
I log (df=9)	1.929	0
I log (df=9)	1.93	0
I log (df=9)	1.931	0
I log (df=9)	1.932	0
I log (df=9)	1.933	0
I log (df=9)	1.934	0
I log (df=9)	1.935	0
I log (df=9)	1.936	0
I log (df=9)	1.937	0
I log (df=9)	1.938	0
I log (df=9)	1.939	0
I log (df=9)	1.94	0
I log (df=9)	1.941	0
I log (df=9)	1.942	0
I log (df=9)	1.943	0
I log (df=9)	1.944	0
I log (df=9)	1.945	0
I log (df=9)	1.946	0
I log (df=9)	1.947	0
I log (df=9)	1.948	0
I log (df=9)	1.949	0
I log (df=9)	1.95	0
I log (df=9)	1.951	0
I log (df=9)	1.952	0
I log (df=9)	1.953	0
I log (df=9)	1.954	0
I log (df=9)	1.955	0
I log (df=9)	1.956	0
I log (df=9)	1.957	0
I log (df=9)	1.958	0
I log (df=9)	1.959	0
I log (df=9)	1.96	0
I log (df=9)	1.961	0
I log (df=9)	1.962	0
I log (df=9)	1.963	0
I log (df=9)	1.964	0
I log (df=9)	1.965	0
I log (df=9)	1.966	0
I log (df=9)	1.967	0
I log (df=9)	1.968	0
I log (df=9)	1.969	0
I log (df=9)	1.97	0
I log (df=9)	1.971	0
I log (df=9)	1.972	0
I log (df=9)	1.973	0
I log (df=9)	1.974	0
I log (df=9)	1.975	0
I log (df=9)	1.976	0
I log (df=9)	1.977	0
I log (df=9)	1.978	0
I log (df=9)	1.979	0
I log (df=9)	1.98	0
I log (df=9)	1.981	0
I log (df=9)	1.982	0
I log (df=9)	1.983	0
I log (df=9)	1.984	0
I log (df=9)	1.985	0
I log (df=9)	1.986	0
I log (df=9)	1.987	0
I log (df=9)	1.988	0
I log (df=9)	1.989	0
I log (df=9)	1.99	0
I log (df=9)	1.991	0
I log (df=9)	1.992	0
I log (df=9)	1.993	0
I log (df=9)	1.994	0
I log (df=9)	1.995	0
I log (df=9)	1.996	0
I log (df=9)	1.997	0
I log (df=9)	1.998	0
[truncated: 78,005 more rows]
