# Supplementary material for: Malaria parasites can optimize transmission investment by sensing two within-host cues
Source: PLoS Biol. 2025 Oct 9;23(10):e3003081. doi: 10.1371/journal.pbio.3003081 (PMC12551962; doi:10.1371/journal.pbio.3003081)
Supplement: S9 Data — (CSV) [file pbio.3003081.s016.csv]

label	iter	parameter	value
RBC replenishment (ρ)	1	rho	0.2627156
Burst size (β)	1	burst	5.721
Activation indis (ψn)	1	iota_N1	16.69234
Activation targeted (ψw)	1	iota_N2	0.8431785
Half-life indis (ϕn)	1	phi_N1	0.03520591
Half-life targeted (ϕw)	1	phi_N2	550.842
RBC replenishment (ρ)	2	rho	0.25483632
Burst size (β)	2	burst	4.05760761
Activation indis (ψn)	2	iota_N1	43.9074619
Activation targeted (ψw)	2	iota_N2	0.86105239
Half-life indis (ϕn)	2	phi_N1	0.01486683
Half-life targeted (ϕw)	2	phi_N2	1266.42334
RBC replenishment (ρ)	3	rho	0.27710708
Burst size (β)	3	burst	3.92125347
Activation indis (ψn)	3	iota_N1	45.580983
Activation targeted (ψw)	3	iota_N2	0.90451433
Half-life indis (ϕn)	3	phi_N1	0.01225722
Half-life targeted (ϕw)	3	phi_N2	560.416518
RBC replenishment (ρ)	4	rho	0.44323661
Burst size (β)	4	burst	4.7838122
Activation indis (ψn)	4	iota_N1	55.547286
Activation targeted (ψw)	4	iota_N2	0.49445235
Half-life indis (ϕn)	4	phi_N1	0.00631038
Half-life targeted (ϕw)	4	phi_N2	1011.64185
RBC replenishment (ρ)	5	rho	0.136123
Burst size (β)	5	burst	4.60260258
Activation indis (ψn)	5	iota_N1	54.1518138
Activation targeted (ψw)	5	iota_N2	2.12705195
Half-life indis (ϕn)	5	phi_N1	0.0420811
Half-life targeted (ϕw)	5	phi_N2	2168.60582
RBC replenishment (ρ)	6	rho	0.36816398
Burst size (β)	6	burst	5.77949156
Activation indis (ψn)	6	iota_N1	42.5090478
Activation targeted (ψw)	6	iota_N2	2.00371825
Half-life indis (ϕn)	6	phi_N1	0.02653977
Half-life targeted (ϕw)	6	phi_N2	4063.64227
RBC replenishment (ρ)	7	rho	0.36649643
Burst size (β)	7	burst	5.54801398
Activation indis (ψn)	7	iota_N1	52.0919618
Activation targeted (ψw)	7	iota_N2	1.07397402
Half-life indis (ϕn)	7	phi_N1	0.01043128
Half-life targeted (ϕw)	7	phi_N2	2549.27031
RBC replenishment (ρ)	8	rho	0.39799186
Burst size (β)	8	burst	3.97305693
Activation indis (ψn)	8	iota_N1	11.0059243
Activation targeted (ψw)	8	iota_N2	0.80423694
Half-life indis (ϕn)	8	phi_N1	0.07817523
Half-life targeted (ϕw)	8	phi_N2	214.658757
RBC replenishment (ρ)	9	rho	0.3226079
Burst size (β)	9	burst	4.0020262
Activation indis (ψn)	9	iota_N1	14.6294335
Activation targeted (ψw)	9	iota_N2	0.76051501
Half-life indis (ϕn)	9	phi_N1	0.03871975
Half-life targeted (ϕw)	9	phi_N2	279.017218
RBC replenishment (ρ)	10	rho	0.28918332
Burst size (β)	10	burst	4.86722708
Activation indis (ψn)	10	iota_N1	18.8557136
Activation targeted (ψw)	10	iota_N2	0.50591169
Half-life indis (ϕn)	10	phi_N1	0.01430833
Half-life targeted (ϕw)	10	phi_N2	179.939918
RBC replenishment (ρ)	11	rho	0.26167513
Burst size (β)	11	burst	4.52765453
Activation indis (ψn)	11	iota_N1	14.2641147
Activation targeted (ψw)	11	iota_N2	1.81914737
Half-life indis (ϕn)	11	phi_N1	0.2288543
Half-life targeted (ϕw)	11	phi_N2	295.615134
RBC replenishment (ρ)	12	rho	0.4358735
Burst size (β)	12	burst	6.04646261
Activation indis (ψn)	12	iota_N1	13.843265
Activation targeted (ψw)	12	iota_N2	2.04490981
Half-life indis (ϕn)	12	phi_N1	0.1009159
Half-life targeted (ϕw)	12	phi_N2	536.673244
RBC replenishment (ρ)	13	rho	0.29623083
Burst size (β)	13	burst	5.46249213
Activation indis (ψn)	13	iota_N1	10.0977046
Activation targeted (ψw)	13	iota_N2	1.14624113
Half-life indis (ϕn)	13	phi_N1	0.05497504
Half-life targeted (ϕw)	13	phi_N2	369.250084
RBC replenishment (ρ)	14	rho	0.2729932
Burst size (β)	14	burst	3.98689937
Activation indis (ψn)	14	iota_N1	4.26737351
Activation targeted (ψw)	14	iota_N2	0.8829752
Half-life indis (ϕn)	14	phi_N1	0.1675597
Half-life targeted (ϕw)	14	phi_N2	619.577877
RBC replenishment (ρ)	15	rho	0.35098088
Burst size (β)	15	burst	3.9377256
Activation indis (ψn)	15	iota_N1	5.31459795
Activation targeted (ψw)	15	iota_N2	0.79805239
Half-life indis (ϕn)	15	phi_N1	0.1102484
Half-life targeted (ϕw)	15	phi_N2	4758.37373
RBC replenishment (ρ)	16	rho	0.30884181
Burst size (β)	16	burst	4.6086141
Activation indis (ψn)	16	iota_N1	2.86735777
Activation targeted (ψw)	16	iota_N2	0.62609195
Half-life indis (ϕn)	16	phi_N1	0.11334135
Half-life targeted (ϕw)	16	phi_N2	1210.14362
RBC replenishment (ρ)	17	rho	0.1923006
Burst size (β)	17	burst	4.57181313
Activation indis (ψn)	17	iota_N1	5.28071816
Activation targeted (ψw)	17	iota_N2	1.84206396
Half-life indis (ϕn)	17	phi_N1	0.40934807
Half-life targeted (ϕw)	17	phi_N2	565.52101
RBC replenishment (ρ)	18	rho	0.47887314
Burst size (β)	18	burst	5.92167555
Activation indis (ψn)	18	iota_N1	3.73300854
Activation targeted (ψw)	18	iota_N2	1.74595788
Half-life indis (ϕn)	18	phi_N1	0.25655991
Half-life targeted (ϕw)	18	phi_N2	728.27876
RBC replenishment (ρ)	19	rho	0.32876565
Burst size (β)	19	burst	5.46088533
Activation indis (ψn)	19	iota_N1	3.82595235
Activation targeted (ψw)	19	iota_N2	1.00360484
Half-life indis (ϕn)	19	phi_N1	0.14065544
Half-life targeted (ϕw)	19	phi_N2	2462.04459
RBC replenishment (ρ)	20	rho	0.3348041
Burst size (β)	20	burst	4.1382574
Activation indis (ψn)	20	iota_N1	19.668688
Activation targeted (ψw)	20	iota_N2	0.80100782
Half-life indis (ϕn)	20	phi_N1	0.0387175
Half-life targeted (ϕw)	20	phi_N2	335.872263
RBC replenishment (ρ)	21	rho	0.45105014
Burst size (β)	21	burst	3.98146722
Activation indis (ψn)	21	iota_N1	20.7788483
Activation targeted (ψw)	21	iota_N2	0.82059535
Half-life indis (ϕn)	21	phi_N1	0.03222346
Half-life targeted (ϕw)	21	phi_N2	684.785941
RBC replenishment (ρ)	22	rho	0.30662743
Burst size (β)	22	burst	4.59434939
Activation indis (ψn)	22	iota_N1	13.985168
Activation targeted (ψw)	22	iota_N2	0.49108425
Half-life indis (ϕn)	22	phi_N1	0.02425707
Half-life targeted (ϕw)	22	phi_N2	1726.04041
RBC replenishment (ρ)	23	rho	0.35642064
Burst size (β)	23	burst	4.5178789
Activation indis (ψn)	23	iota_N1	122.477259
Activation targeted (ψw)	23	iota_N2	1.81112605
Half-life indis (ϕn)	23	phi_N1	0.02896833
Half-life targeted (ϕw)	23	phi_N2	390.376833
RBC replenishment (ρ)	24	rho	0.55540904
Burst size (β)	24	burst	5.88213474
Activation indis (ψn)	24	iota_N1	35.583306
Activation targeted (ψw)	24	iota_N2	1.77822473
Half-life indis (ϕn)	24	phi_N1	0.03262709
Half-life targeted (ϕw)	24	phi_N2	219.45284
RBC replenishment (ρ)	25	rho	0.49844966
Burst size (β)	25	burst	5.67428815
Activation indis (ψn)	25	iota_N1	24.4753687
Activation targeted (ψw)	25	iota_N2	0.80063498
Half-life indis (ϕn)	25	phi_N1	0.03286216
Half-life targeted (ϕw)	25	phi_N2	1010.49885
RBC replenishment (ρ)	26	rho	0.28604079
Burst size (β)	26	burst	4.0468652
Activation indis (ψn)	26	iota_N1	9.68523762
Activation targeted (ψw)	26	iota_N2	0.79834676
Half-life indis (ϕn)	26	phi_N1	0.07139845
Half-life targeted (ϕw)	26	phi_N2	972.215955
RBC replenishment (ρ)	27	rho	0.3713071
Burst size (β)	27	burst	4.06363352
Activation indis (ψn)	27	iota_N1	15.6749645
Activation targeted (ψw)	27	iota_N2	0.77905986
Half-life indis (ϕn)	27	phi_N1	0.03486508
Half-life targeted (ϕw)	27	phi_N2	1065.34852
RBC replenishment (ρ)	28	rho	0.33421368
Burst size (β)	28	burst	4.77617139
Activation indis (ψn)	28	iota_N1	10.052886
Activation targeted (ψw)	28	iota_N2	0.49459365
Half-life indis (ϕn)	28	phi_N1	0.02028395
Half-life targeted (ϕw)	28	phi_N2	918.466768
RBC replenishment (ρ)	29	rho	0.40912076
Burst size (β)	29	burst	4.58223203
Activation indis (ψn)	29	iota_N1	13.2391891
Activation targeted (ψw)	29	iota_N2	1.79078855
Half-life indis (ϕn)	29	phi_N1	0.3001994
Half-life targeted (ϕw)	29	phi_N2	62206.8195
RBC replenishment (ρ)	30	rho	0.31054484
Burst size (β)	30	burst	6.00309769
Activation indis (ψn)	30	iota_N1	8.37549191
Activation targeted (ψw)	30	iota_N2	1.67711406
Half-life indis (ϕn)	30	phi_N1	0.06470292
Half-life targeted (ϕw)	30	phi_N2	1282.23883
RBC replenishment (ρ)	31	rho	0.32732047
Burst size (β)	31	burst	5.50100882
Activation indis (ψn)	31	iota_N1	15.7653061
Activation targeted (ψw)	31	iota_N2	1.17853101
Half-life indis (ϕn)	31	phi_N1	0.02539706
Half-life targeted (ϕw)	31	phi_N2	5580.26203
RBC replenishment (ρ)	32	rho	0.30085477
Burst size (β)	32	burst	4.01813643
Activation indis (ψn)	32	iota_N1	8.68581631
Activation targeted (ψw)	32	iota_N2	0.81750839
Half-life indis (ϕn)	32	phi_N1	0.06272644
Half-life targeted (ϕw)	32	phi_N2	188.377901
RBC replenishment (ρ)	33	rho	0.40091675
Burst size (β)	33	burst	4.00902201
Activation indis (ψn)	33	iota_N1	13.4090824
Activation targeted (ψw)	33	iota_N2	0.84667361
Half-life indis (ϕn)	33	phi_N1	0.0434291
Half-life targeted (ϕw)	33	phi_N2	198.27365
RBC replenishment (ρ)	34	rho	0.36165653
Burst size (β)	34	burst	4.7950789
Activation indis (ψn)	34	iota_N1	4.24364983
Activation targeted (ψw)	34	iota_N2	0.57680637
Half-life indis (ϕn)	34	phi_N1	0.07575613
Half-life targeted (ϕw)	34	phi_N2	206.760678
RBC replenishment (ρ)	35	rho	0.31057776
Burst size (β)	35	burst	4.65054183
Activation indis (ψn)	35	iota_N1	37.7865822
Activation targeted (ψw)	35	iota_N2	1.71338088
Half-life indis (ϕn)	35	phi_N1	0.08780165
Half-life targeted (ϕw)	35	phi_N2	1359.38516
RBC replenishment (ρ)	36	rho	0.60879709
Burst size (β)	36	burst	6.04331829
Activation indis (ψn)	36	iota_N1	37.3057996
Activation targeted (ψw)	36	iota_N2	2.08543806
Half-life indis (ϕn)	36	phi_N1	0.03994433
Half-life targeted (ϕw)	36	phi_N2	362.379867
RBC replenishment (ρ)	37	rho	0.41128164
Burst size (β)	37	burst	5.57944645
Activation indis (ψn)	37	iota_N1	11.0674997
Activation targeted (ψw)	37	iota_N2	0.86759225
Half-life indis (ϕn)	37	phi_N1	0.08096825
Half-life targeted (ϕw)	37	phi_N2	284.996434
RBC replenishment (ρ)	38	rho	0.40946312
Burst size (β)	38	burst	3.9962671
Activation indis (ψn)	38	iota_N1	4.73587263
Activation targeted (ψw)	38	iota_N2	0.73853059
Half-life indis (ϕn)	38	phi_N1	0.17640674
Half-life targeted (ϕw)	38	phi_N2	1052.00905
RBC replenishment (ρ)	39	rho	0.26731475
Burst size (β)	39	burst	3.97913022
Activation indis (ψn)	39	iota_N1	16.4770938
Activation targeted (ψw)	39	iota_N2	0.82054037
Half-life indis (ϕn)	39	phi_N1	0.02620153
Half-life targeted (ϕw)	39	phi_N2	997.029716
RBC replenishment (ρ)	40	rho	0.34346
Burst size (β)	40	burst	4.64551106
Activation indis (ψn)	40	iota_N1	4.99307909
Activation targeted (ψw)	40	iota_N2	0.48156289
Half-life indis (ϕn)	40	phi_N1	0.047151
Half-life targeted (ϕw)	40	phi_N2	3573.13058
RBC replenishment (ρ)	41	rho	0.21734962
Burst size (β)	41	burst	4.61959123
Activation indis (ψn)	41	iota_N1	23.7013947
Activation targeted (ψw)	41	iota_N2	2.01393037
Half-life indis (ϕn)	41	phi_N1	0.14440592
Half-life targeted (ϕw)	41	phi_N2	1072.75535
RBC replenishment (ρ)	42	rho	0.30488806
Burst size (β)	42	burst	6.0151643
Activation indis (ψn)	42	iota_N1	10.424627
Activation targeted (ψw)	42	iota_N2	2.2188518
Half-life indis (ϕn)	42	phi_N1	0.09077127
Half-life targeted (ϕw)	42	phi_N2	1539.89039
RBC replenishment (ρ)	43	rho	0.28336518
Burst size (β)	43	burst	5.54303179
Activation indis (ψn)	43	iota_N1	7.00623756
Activation targeted (ψw)	43	iota_N2	1.02710473
Half-life indis (ϕn)	43	phi_N1	0.05960943
Half-life targeted (ϕw)	43	phi_N2	306.419521
RBC replenishment (ρ)	44	rho	0.22175107
Burst size (β)	44	burst	4.08296069
Activation indis (ψn)	44	iota_N1	35.3044262
Activation targeted (ψw)	44	iota_N2	0.87886863
Half-life indis (ϕn)	44	phi_N1	0.01022206
Half-life targeted (ϕw)	44	phi_N2	1959.99363
RBC replenishment (ρ)	45	rho	0.28965634
Burst size (β)	45	burst	3.85883144
Activation indis (ψn)	45	iota_N1	39.3163319
Activation targeted (ψw)	45	iota_N2	0.72654761
Half-life indis (ϕn)	45	phi_N1	0.01154613
Half-life targeted (ϕw)	45	phi_N2	281.307805
RBC replenishment (ρ)	46	rho	0.42882493
Burst size (β)	46	burst	4.81045359
Activation indis (ψn)	46	iota_N1	24.8326771
Activation targeted (ψw)	46	iota_N2	0.54754292
Half-life indis (ϕn)	46	phi_N1	0.01188511
Half-life targeted (ϕw)	46	phi_N2	1208.02976
RBC replenishment (ρ)	47	rho	0.1828014
Burst size (β)	47	burst	4.618446
Activation indis (ψn)	47	iota_N1	66.2039063
Activation targeted (ψw)	47	iota_N2	1.92263211
Half-life indis (ϕn)	47	phi_N1	0.03801
Half-life targeted (ϕw)	47	phi_N2	33083.2118
RBC replenishment (ρ)	48	rho	0.45461511
Burst size (β)	48	burst	6.11210943
Activation indis (ψn)	48	iota_N1	40.3575844
Activation targeted (ψw)	48	iota_N2	1.84070977
Half-life indis (ϕn)	48	phi_N1	0.03308028
Half-life targeted (ϕw)	48	phi_N2	12146.814
RBC replenishment (ρ)	49	rho	0.31803085
Burst size (β)	49	burst	5.65418578
Activation indis (ψn)	49	iota_N1	49.8215813
Activation targeted (ψw)	49	iota_N2	1.0756629
Half-life indis (ϕn)	49	phi_N1	0.01601819
Half-life targeted (ϕw)	49	phi_N2	5148.35039
RBC replenishment (ρ)	50	rho	0.26370631
Burst size (β)	50	burst	3.89914799
Activation indis (ψn)	50	iota_N1	7.63888323
Activation targeted (ψw)	50	iota_N2	0.74239277
Half-life indis (ϕn)	50	phi_N1	0.09586232
Half-life targeted (ϕw)	50	phi_N2	195.564636
RBC replenishment (ρ)	51	rho	0.27968424
Burst size (β)	51	burst	3.96050225
Activation indis (ψn)	51	iota_N1	8.10506692
Activation targeted (ψw)	51	iota_N2	0.90481894
Half-life indis (ϕn)	51	phi_N1	0.02834292
Half-life targeted (ϕw)	51	phi_N2	153.24186
RBC replenishment (ρ)	52	rho	0.25813562
Burst size (β)	52	burst	4.71677196
Activation indis (ψn)	52	iota_N1	10.4362143
Activation targeted (ψw)	52	iota_N2	0.53542348
Half-life indis (ϕn)	52	phi_N1	0.03855524
Half-life targeted (ϕw)	52	phi_N2	180.507611
RBC replenishment (ρ)	53	rho	0.22138235
Burst size (β)	53	burst	4.64363094
Activation indis (ψn)	53	iota_N1	21.1222469
Activation targeted (ψw)	53	iota_N2	2.3901298
Half-life indis (ϕn)	53	phi_N1	0.0943903
Half-life targeted (ϕw)	53	phi_N2	119.996197
RBC replenishment (ρ)	54	rho	0.43508118
Burst size (β)	54	burst	6.38055076
Activation indis (ψn)	54	iota_N1	14.59179
Activation targeted (ψw)	54	iota_N2	1.64824052
Half-life indis (ϕn)	54	phi_N1	0.08771553
Half-life targeted (ϕw)	54	phi_N2	111.342108
RBC replenishment (ρ)	55	rho	0.30850241
Burst size (β)	55	burst	5.59301462
Activation indis (ψn)	55	iota_N1	8.45932371
Activation targeted (ψw)	55	iota_N2	1.1968327
Half-life indis (ϕn)	55	phi_N1	0.11060957
Half-life targeted (ϕw)	55	phi_N2	185.836276
RBC replenishment (ρ)	56	rho	0.2608722
Burst size (β)	56	burst	4.17049606
Activation indis (ψn)	56	iota_N1	6.1182811
Activation targeted (ψw)	56	iota_N2	0.95646667
Half-life indis (ϕn)	56	phi_N1	0.07955531
Half-life targeted (ϕw)	56	phi_N2	1657.43835
RBC replenishment (ρ)	57	rho	0.29337658
Burst size (β)	57	burst	3.92570037
Activation indis (ψn)	57	iota_N1	12.7494584
Activation targeted (ψw)	57	iota_N2	0.68378413
Half-life indis (ϕn)	57	phi_N1	0.03888775
Half-life targeted (ϕw)	57	phi_N2	676.177749
RBC replenishment (ρ)	58	rho	0.32106039
Burst size (β)	58	burst	4.77447466
Activation indis (ψn)	58	iota_N1	21.3229498
Activation targeted (ψw)	58	iota_N2	0.47348867
Half-life indis (ϕn)	58	phi_N1	0.01429184
Half-life targeted (ϕw)	58	phi_N2	1997.88965
RBC replenishment (ρ)	59	rho	0.21811822
Burst size (β)	59	burst	4.79325064
Activation indis (ψn)	59	iota_N1	28.4225725
Activation targeted (ψw)	59	iota_N2	2.10413405
Half-life indis (ϕn)	59	phi_N1	0.07263984
Half-life targeted (ϕw)	59	phi_N2	2144.85307
RBC replenishment (ρ)	60	rho	0.40182782
Burst size (β)	60	burst	6.30689862
Activation indis (ψn)	60	iota_N1	19.9506488
Activation targeted (ψw)	60	iota_N2	1.61860295
Half-life indis (ϕn)	60	phi_N1	0.0382151
Half-life targeted (ϕw)	60	phi_N2	1644.46246
RBC replenishment (ρ)	61	rho	0.24939739
Burst size (β)	61	burst	5.57346819
Activation indis (ψn)	61	iota_N1	16.7017044
Activation targeted (ψw)	61	iota_N2	1.18554795
Half-life indis (ϕn)	61	phi_N1	0.03037486
Half-life targeted (ϕw)	61	phi_N2	1725.72251
RBC replenishment (ρ)	62	rho	0.35643206
Burst size (β)	62	burst	4.06083012
Activation indis (ψn)	62	iota_N1	17.0177289
Activation targeted (ψw)	62	iota_N2	0.83611979
Half-life indis (ϕn)	62	phi_N1	0.05437647
Half-life targeted (ϕw)	62	phi_N2	147.937053
RBC replenishment (ρ)	63	rho	0.30598278
Burst size (β)	63	burst	3.93109547
Activation indis (ψn)	63	iota_N1	15.6676692
Activation targeted (ψw)	63	iota_N2	0.92255256
Half-life indis (ϕn)	63	phi_N1	0.03178641
Half-life targeted (ϕw)	63	phi_N2	227.748603
RBC replenishment (ρ)	64	rho	0.36134949
Burst size (β)	64	burst	4.75255282
Activation indis (ψn)	64	iota_N1	15.5524191
Activation targeted (ψw)	64	iota_N2	0.52519252
Half-life indis (ϕn)	64	phi_N1	0.01821533
Half-life targeted (ϕw)	64	phi_N2	73.552139
RBC replenishment (ρ)	65	rho	0.28252889
Burst size (β)	65	burst	4.7379066
Activation indis (ψn)	65	iota_N1	15.0387359
Activation targeted (ψw)	65	iota_N2	2.2863089
Half-life indis (ϕn)	65	phi_N1	0.14450533
Half-life targeted (ϕw)	65	phi_N2	565.057811
RBC replenishment (ρ)	66	rho	0.59616148
Burst size (β)	66	burst	5.97302348
Activation indis (ψn)	66	iota_N1	22.1003478
Activation targeted (ψw)	66	iota_N2	2.20600697
Half-life indis (ϕn)	66	phi_N1	0.08803456
Half-life targeted (ϕw)	66	phi_N2	249.4994
RBC replenishment (ρ)	67	rho	0.25151738
Burst size (β)	67	burst	5.65837797
Activation indis (ψn)	67	iota_N1	14.7577554
Activation targeted (ψw)	67	iota_N2	1.02370494
Half-life indis (ϕn)	67	phi_N1	0.04273986
Half-life targeted (ϕw)	67	phi_N2	918.60073
RBC replenishment (ρ)	68	rho	0.25409129
Burst size (β)	68	burst	4.10687777
Activation indis (ψn)	68	iota_N1	20.3658151
Activation targeted (ψw)	68	iota_N2	1.06151163
Half-life indis (ϕn)	68	phi_N1	0.0323207
Half-life targeted (ϕw)	68	phi_N2	122.378172
RBC replenishment (ρ)	69	rho	0.3289517
Burst size (β)	69	burst	4.05056584
Activation indis (ψn)	69	iota_N1	39.9241673
Activation targeted (ψw)	69	iota_N2	0.84041615
Half-life indis (ϕn)	69	phi_N1	0.01646389
Half-life targeted (ϕw)	69	phi_N2	886.010097
RBC replenishment (ρ)	70	rho	0.33818478
Burst size (β)	70	burst	4.95635409
Activation indis (ψn)	70	iota_N1	13.4375425
Activation targeted (ψw)	70	iota_N2	0.51859344
Half-life indis (ϕn)	70	phi_N1	0.01618944
Half-life targeted (ϕw)	70	phi_N2	17.9097258
RBC replenishment (ρ)	71	rho	0.15765045
Burst size (β)	71	burst	4.66844095
Activation indis (ψn)	71	iota_N1	24.4907867
Activation targeted (ψw)	71	iota_N2	1.88728936
Half-life indis (ϕn)	71	phi_N1	0.06070281
Half-life targeted (ϕw)	71	phi_N2	5406.33342
RBC replenishment (ρ)	72	rho	0.4681368
Burst size (β)	72	burst	6.19516103
Activation indis (ψn)	72	iota_N1	28.81336
Activation targeted (ψw)	72	iota_N2	1.79850509
Half-life indis (ϕn)	72	phi_N1	0.03030116
Half-life targeted (ϕw)	72	phi_N2	1370.75209
RBC replenishment (ρ)	73	rho	0.30876855
Burst size (β)	73	burst	5.54704108
Activation indis (ψn)	73	iota_N1	8.38695064
Activation targeted (ψw)	73	iota_N2	1.05098372
Half-life indis (ϕn)	73	phi_N1	0.08816371
Half-life targeted (ϕw)	73	phi_N2	41.8555037
RBC replenishment (ρ)	74	rho	0.21616248
Burst size (β)	74	burst	3.93054911
Activation indis (ψn)	74	iota_N1	52.2090516
Activation targeted (ψw)	74	iota_N2	0.99373561
Half-life indis (ϕn)	74	phi_N1	0.02025214
Half-life targeted (ϕw)	74	phi_N2	56.0063546
RBC replenishment (ρ)	75	rho	0.32827894
Burst size (β)	75	burst	3.90121441
Activation indis (ψn)	75	iota_N1	42.5090359
Activation targeted (ψw)	75	iota_N2	0.77050988
Half-life indis (ϕn)	75	phi_N1	0.01514351
Half-life targeted (ϕw)	75	phi_N2	30.8444678
RBC replenishment (ρ)	76	rho	0.29845568
Burst size (β)	76	burst	4.76604692
Activation indis (ψn)	76	iota_N1	41.6125477
Activation targeted (ψw)	76	iota_N2	0.62916638
Half-life indis (ϕn)	76	phi_N1	0.00537344
Half-life targeted (ϕw)	76	phi_N2	22.6141921
RBC replenishment (ρ)	77	rho	0.32670901
Burst size (β)	77	burst	4.4352183
Activation indis (ψn)	77	iota_N1	65.3223747
Activation targeted (ψw)	77	iota_N2	2.35508192
Half-life indis (ϕn)	77	phi_N1	0.06921245
Half-life targeted (ϕw)	77	phi_N2	821.899804
RBC replenishment (ρ)	78	rho	0.48894478
Burst size (β)	78	burst	6.27509074
Activation indis (ψn)	78	iota_N1	56.0910037
Activation targeted (ψw)	78	iota_N2	1.95281952
Half-life indis (ϕn)	78	phi_N1	0.03080074
Half-life targeted (ϕw)	78	phi_N2	246.774861
RBC replenishment (ρ)	79	rho	0.43916033
Burst size (β)	79	burst	5.49842479
Activation indis (ψn)	79	iota_N1	43.5148678
Activation targeted (ψw)	79	iota_N2	1.10922221
Half-life indis (ϕn)	79	phi_N1	0.01941255
Half-life targeted (ϕw)	79	phi_N2	90.6118558
RBC replenishment (ρ)	80	rho	0.3377515
Burst size (β)	80	burst	3.99807923
Activation indis (ψn)	80	iota_N1	9.68247597
Activation targeted (ψw)	80	iota_N2	0.69233754
Half-life indis (ϕn)	80	phi_N1	0.08173773
Half-life targeted (ϕw)	80	phi_N2	377.596861
RBC replenishment (ρ)	81	rho	0.46346928
Burst size (β)	81	burst	3.87699145
Activation indis (ψn)	81	iota_N1	10.166611
Activation targeted (ψw)	81	iota_N2	0.80320266
Half-life indis (ϕn)	81	phi_N1	0.08695385
Half-life targeted (ϕw)	81	phi_N2	71.973707
RBC replenishment (ρ)	82	rho	0.32477726
Burst size (β)	82	burst	4.7121712
Activation indis (ψn)	82	iota_N1	7.21535763
Activation targeted (ψw)	82	iota_N2	0.54701099
Half-life indis (ϕn)	82	phi_N1	0.03700929
Half-life targeted (ϕw)	82	phi_N2	537.015522
RBC replenishment (ρ)	83	rho	0.28397073
Burst size (β)	83	burst	4.5218917
Activation indis (ψn)	83	iota_N1	29.0838699
Activation targeted (ψw)	83	iota_N2	1.92255003
Half-life indis (ϕn)	83	phi_N1	0.08698688
Half-life targeted (ϕw)	83	phi_N2	793.169794
RBC replenishment (ρ)	84	rho	0.51243488
Burst size (β)	84	burst	5.93726258
Activation indis (ψn)	84	iota_N1	14.570671
Activation targeted (ψw)	84	iota_N2	1.86502479
Half-life indis (ϕn)	84	phi_N1	0.08195391
Half-life targeted (ϕw)	84	phi_N2	319.245539
RBC replenishment (ρ)	85	rho	0.32525815
Burst size (β)	85	burst	5.5838158
Activation indis (ψn)	85	iota_N1	9.30694033
Activation targeted (ψw)	85	iota_N2	0.96547643
Half-life indis (ϕn)	85	phi_N1	0.04629372
Half-life targeted (ϕw)	85	phi_N2	457.34592
RBC replenishment (ρ)	86	rho	0.35536866
Burst size (β)	86	burst	3.99096517
Activation indis (ψn)	86	iota_N1	13.6525112
Activation targeted (ψw)	86	iota_N2	0.78957226
Half-life indis (ϕn)	86	phi_N1	0.06857833
Half-life targeted (ϕw)	86	phi_N2	983.676228
RBC replenishment (ρ)	87	rho	0.38479576
Burst size (β)	87	burst	4.01312012
Activation indis (ψn)	87	iota_N1	10.7164015
Activation targeted (ψw)	87	iota_N2	0.76257775
Half-life indis (ϕn)	87	phi_N1	0.04134249
Half-life targeted (ϕw)	87	phi_N2	862.47192
RBC replenishment (ρ)	88	rho	0.366081
Burst size (β)	88	burst	4.78235687
Activation indis (ψn)	88	iota_N1	9.37618906
Activation targeted (ψw)	88	iota_N2	0.51186716
Half-life indis (ϕn)	88	phi_N1	0.03715781
Half-life targeted (ϕw)	88	phi_N2	741.539824
RBC replenishment (ρ)	89	rho	0.15609871
Burst size (β)	89	burst	4.59754161
Activation indis (ψn)	89	iota_N1	35.4919244
Activation targeted (ψw)	89	iota_N2	2.34457858
Half-life indis (ϕn)	89	phi_N1	0.06063209
Half-life targeted (ϕw)	89	phi_N2	2001.5139
RBC replenishment (ρ)	90	rho	0.31997776
Burst size (β)	90	burst	6.35896495
Activation indis (ψn)	90	iota_N1	12.4539381
Activation targeted (ψw)	90	iota_N2	1.60167071
Half-life indis (ϕn)	90	phi_N1	0.06136102
Half-life targeted (ϕw)	90	phi_N2	385.372248
RBC replenishment (ρ)	91	rho	0.26556898
Burst size (β)	91	burst	5.58889315
Activation indis (ψn)	91	iota_N1	15.9063243
Activation targeted (ψw)	91	iota_N2	1.01310996
Half-life indis (ϕn)	91	phi_N1	0.02502959
Half-life targeted (ϕw)	91	phi_N2	1059.10448
RBC replenishment (ρ)	92	rho	0.31479169
Burst size (β)	92	burst	4.00309083
Activation indis (ψn)	92	iota_N1	14.5711739
Activation targeted (ψw)	92	iota_N2	0.85386515
Half-life indis (ϕn)	92	phi_N1	0.04483297
Half-life targeted (ϕw)	92	phi_N2	879.739986
RBC replenishment (ρ)	93	rho	0.32352567
Burst size (β)	93	burst	3.90978736
Activation indis (ψn)	93	iota_N1	9.16099054
Activation targeted (ψw)	93	iota_N2	0.77887385
Half-life indis (ϕn)	93	phi_N1	0.04204355
Half-life targeted (ϕw)	93	phi_N2	2103.34722
RBC replenishment (ρ)	94	rho	0.35992611
Burst size (β)	94	burst	4.81370522
Activation indis (ψn)	94	iota_N1	14.7281248
Activation targeted (ψw)	94	iota_N2	0.47849385
Half-life indis (ϕn)	94	phi_N1	0.02481447
Half-life targeted (ϕw)	94	phi_N2	1202.45765
RBC replenishment (ρ)	95	rho	0.20601711
Burst size (β)	95	burst	4.52443256
Activation indis (ψn)	95	iota_N1	28.3714724
Activation targeted (ψw)	95	iota_N2	2.43216099
Half-life indis (ϕn)	95	phi_N1	0.08010408
Half-life targeted (ϕw)	95	phi_N2	338.180722
RBC replenishment (ρ)	96	rho	0.34857098
Burst size (β)	96	burst	6.05750248
Activation indis (ψn)	96	iota_N1	18.6209776
Activation targeted (ψw)	96	iota_N2	2.25418842
Half-life indis (ϕn)	96	phi_N1	0.08001626
Half-life targeted (ϕw)	96	phi_N2	384.072267
RBC replenishment (ρ)	97	rho	0.30700347
Burst size (β)	97	burst	5.35148815
Activation indis (ψn)	97	iota_N1	12.3837371
Activation targeted (ψw)	97	iota_N2	1.25584932
Half-life indis (ϕn)	97	phi_N1	0.06592598
Half-life targeted (ϕw)	97	phi_N2	5743.84541
RBC replenishment (ρ)	98	rho	0.25278307
Burst size (β)	98	burst	4.06004342
Activation indis (ψn)	98	iota_N1	63.9208811
Activation targeted (ψw)	98	iota_N2	0.67635249
Half-life indis (ϕn)	98	phi_N1	0.00676
Half-life targeted (ϕw)	98	phi_N2	1965.95411
RBC replenishment (ρ)	99	rho	0.33636413
Burst size (β)	99	burst	3.83545335
Activation indis (ψn)	99	iota_N1	45.2694005
Activation targeted (ψw)	99	iota_N2	0.80023204
Half-life indis (ϕn)	99	phi_N1	0.01571543
Half-life targeted (ϕw)	99	phi_N2	1581.3823
RBC replenishment (ρ)	100	rho	0.38264767
Burst size (β)	100	burst	4.7100765
Activation indis (ψn)	100	iota_N1	81.857102
Activation targeted (ψw)	100	iota_N2	0.5812482
Half-life indis (ϕn)	100	phi_N1	0.00494533
Half-life targeted (ϕw)	100	phi_N2	1394.6199
RBC replenishment (ρ)	101	rho	0.16737619
Burst size (β)	101	burst	4.5502929
Activation indis (ψn)	101	iota_N1	44.892346
Activation targeted (ψw)	101	iota_N2	2.87443507
Half-life indis (ϕn)	101	phi_N1	0.07063501
Half-life targeted (ϕw)	101	phi_N2	1001.10799
RBC replenishment (ρ)	102	rho	0.2654701
Burst size (β)	102	burst	5.96106572
Activation indis (ψn)	102	iota_N1	42.1523922
Activation targeted (ψw)	102	iota_N2	2.56373399
Half-life indis (ϕn)	102	phi_N1	0.03426106
Half-life targeted (ϕw)	102	phi_N2	2141.6238
RBC replenishment (ρ)	103	rho	0.33529636
Burst size (β)	103	burst	5.50230557
Activation indis (ψn)	103	iota_N1	9.30045474
Activation targeted (ψw)	103	iota_N2	0.83978033
Half-life indis (ϕn)	103	phi_N1	0.02855062
Half-life targeted (ϕw)	103	phi_N2	1723.87015
RBC replenishment (ρ)	104	rho	0.27831889
Burst size (β)	104	burst	4.00766374
Activation indis (ψn)	104	iota_N1	72.2928961
Activation targeted (ψw)	104	iota_N2	0.61373734
Half-life indis (ϕn)	104	phi_N1	0.01013634
Half-life targeted (ϕw)	104	phi_N2	1126.51839
RBC replenishment (ρ)	105	rho	0.31860833
Burst size (β)	105	burst	3.8959339
Activation indis (ψn)	105	iota_N1	19.6155548
Activation targeted (ψw)	105	iota_N2	0.89958797
Half-life indis (ϕn)	105	phi_N1	0.02686993
Half-life targeted (ϕw)	105	phi_N2	954.247102
RBC replenishment (ρ)	106	rho	0.41454464
Burst size (β)	106	burst	4.74500144
Activation indis (ψn)	106	iota_N1	16.8506203
Activation targeted (ψw)	106	iota_N2	0.45971568
Half-life indis (ϕn)	106	phi_N1	0.02126932
Half-life targeted (ϕw)	106	phi_N2	1400.03002
RBC replenishment (ρ)	107	rho	0.22091839
Burst size (β)	107	burst	4.61416494
Activation indis (ψn)	107	iota_N1	55.785489
Activation targeted (ψw)	107	iota_N2	1.93780668
Half-life indis (ϕn)	107	phi_N1	0.02662913
Half-life targeted (ϕw)	107	phi_N2	613.885381
RBC replenishment (ρ)	108	rho	0.36561873
Burst size (β)	108	burst	6.11236638
Activation indis (ψn)	108	iota_N1	25.137837
Activation targeted (ψw)	108	iota_N2	1.57968083
Half-life indis (ϕn)	108	phi_N1	0.01948042
Half-life targeted (ϕw)	108	phi_N2	1045.72699
RBC replenishment (ρ)	109	rho	0.26356188
Burst size (β)	109	burst	5.68396991
Activation indis (ψn)	109	iota_N1	31.3072652
Activation targeted (ψw)	109	iota_N2	1.09209889
Half-life indis (ϕn)	109	phi_N1	0.01802771
Half-life targeted (ϕw)	109	phi_N2	470.269937
RBC replenishment (ρ)	110	rho	0.20156023
Burst size (β)	110	burst	3.97858547
Activation indis (ψn)	110	iota_N1	16.1635184
Activation targeted (ψw)	110	iota_N2	0.84238275
Half-life indis (ϕn)	110	phi_N1	0.02886098
Half-life targeted (ϕw)	110	phi_N2	590.881672
RBC replenishment (ρ)	111	rho	0.29507315
Burst size (β)	111	burst	3.87648287
Activation indis (ψn)	111	iota_N1	11.0203844
Activation targeted (ψw)	111	iota_N2	0.843016
Half-life indis (ϕn)	111	phi_N1	0.04565773
Half-life targeted (ϕw)	111	phi_N2	1268.81276
RBC replenishment (ρ)	112	rho	0.40439209
Burst size (β)	112	burst	4.75361573
Activation indis (ψn)	112	iota_N1	13.5772129
Activation targeted (ψw)	112	iota_N2	0.463003
Half-life indis (ϕn)	112	phi_N1	0.03009114
Half-life targeted (ϕw)	112	phi_N2	801.833174
RBC replenishment (ρ)	113	rho	0.23627116
Burst size (β)	113	burst	4.6588494
Activation indis (ψn)	113	iota_N1	36.9257968
Activation targeted (ψw)	113	iota_N2	1.60545191
Half-life indis (ϕn)	113	phi_N1	0.05813428
Half-life targeted (ϕw)	113	phi_N2	2657.93654
RBC replenishment (ρ)	114	rho	0.37831127
Burst size (β)	114	burst	6.18943316
Activation indis (ψn)	114	iota_N1	77.458783
Activation targeted (ψw)	114	iota_N2	2.13140421
Half-life indis (ϕn)	114	phi_N1	0.01530849
Half-life targeted (ϕw)	114	phi_N2	3603.33202
RBC replenishment (ρ)	115	rho	0.2528322
Burst size (β)	115	burst	5.51186505
Activation indis (ψn)	115	iota_N1	22.1154143
Activation targeted (ψw)	115	iota_N2	1.08980585
Half-life indis (ϕn)	115	phi_N1	0.02801729
Half-life targeted (ϕw)	115	phi_N2	2141.85916
RBC replenishment (ρ)	116	rho	0.34151209
Burst size (β)	116	burst	4.13842735
Activation indis (ψn)	116	iota_N1	4.24883079
Activation targeted (ψw)	116	iota_N2	0.76391759
Half-life indis (ϕn)	116	phi_N1	0.11818829
Half-life targeted (ϕw)	116	phi_N2	5674.94462
RBC replenishment (ρ)	117	rho	0.39061809
Burst size (β)	117	burst	4.03952823
Activation indis (ψn)	117	iota_N1	2.90154546
Activation targeted (ψw)	117	iota_N2	0.71929042
Half-life indis (ϕn)	117	phi_N1	0.16313903
Half-life targeted (ϕw)	117	phi_N2	2210.94821
RBC replenishment (ρ)	118	rho	0.38363924
Burst size (β)	118	burst	4.74535415
Activation indis (ψn)	118	iota_N1	3.88056647
Activation targeted (ψw)	118	iota_N2	0.42363202
Half-life indis (ϕn)	118	phi_N1	0.07555589
Half-life targeted (ϕw)	118	phi_N2	13935.2338
RBC replenishment (ρ)	119	rho	0.17416477
Burst size (β)	119	burst	4.59919006
Activation indis (ψn)	119	iota_N1	15.9622606
Activation targeted (ψw)	119	iota_N2	2.28500287
Half-life indis (ϕn)	119	phi_N1	0.1468705
Half-life targeted (ϕw)	119	phi_N2	52872.3732
RBC replenishment (ρ)	120	rho	0.46949607
Burst size (β)	120	burst	6.04707971
Activation indis (ψn)	120	iota_N1	7.63216254
Activation targeted (ψw)	120	iota_N2	2.2536975
Half-life indis (ϕn)	120	phi_N1	0.15243868
Half-life targeted (ϕw)	120	phi_N2	4291.56125
RBC replenishment (ρ)	121	rho	0.26533243
Burst size (β)	121	burst	5.66990868
Activation indis (ψn)	121	iota_N1	3.50911804
Activation targeted (ψw)	121	iota_N2	1.06717423
Half-life indis (ϕn)	121	phi_N1	0.08529601
Half-life targeted (ϕw)	121	phi_N2	9166.36896
RBC replenishment (ρ)	122	rho	0.37104493
Burst size (β)	122	burst	4.05068151
Activation indis (ψn)	122	iota_N1	4.98601375
Activation targeted (ψw)	122	iota_N2	0.68476063
Half-life indis (ϕn)	122	phi_N1	0.13830881
Half-life targeted (ϕw)	122	phi_N2	327.495957
RBC replenishment (ρ)	123	rho	0.31423548
Burst size (β)	123	burst	3.95308233
Activation indis (ψn)	123	iota_N1	5.17021694
Activation targeted (ψw)	123	iota_N2	0.89875044
Half-life indis (ϕn)	123	phi_N1	0.14222214
Half-life targeted (ϕw)	123	phi_N2	735.199291
RBC replenishment (ρ)	124	rho	0.41592167
Burst size (β)	124	burst	4.87140638
Activation indis (ψn)	124	iota_N1	2.56907256
Activation targeted (ψw)	124	iota_N2	0.49019563
Half-life indis (ϕn)	124	phi_N1	0.11324845
Half-life targeted (ϕw)	124	phi_N2	241.51916
RBC replenishment (ρ)	125	rho	0.25378089
Burst size (β)	125	burst	4.6777788
Activation indis (ψn)	125	iota_N1	12.0607132
Activation targeted (ψw)	125	iota_N2	1.82080983
Half-life indis (ϕn)	125	phi_N1	0.1557504
Half-life targeted (ϕw)	125	phi_N2	1878.66223
RBC replenishment (ρ)	126	rho	0.44463821
Burst size (β)	126	burst	6.11212349
Activation indis (ψn)	126	iota_N1	6.03488344
Activation targeted (ψw)	126	iota_N2	1.70943531
Half-life indis (ϕn)	126	phi_N1	0.17695819
Half-life targeted (ϕw)	126	phi_N2	376.85196
RBC replenishment (ρ)	127	rho	0.27736369
Burst size (β)	127	burst	5.50556462
Activation indis (ψn)	127	iota_N1	2.05038315
Activation targeted (ψw)	127	iota_N2	0.94577007
Half-life indis (ϕn)	127	phi_N1	0.17784027
Half-life targeted (ϕw)	127	phi_N2	538.280013
RBC replenishment (ρ)	128	rho	0.35855118
Burst size (β)	128	burst	4.18789
Activation indis (ψn)	128	iota_N1	45.5603046
Activation targeted (ψw)	128	iota_N2	0.69564048
Half-life indis (ϕn)	128	phi_N1	0.015661
Half-life targeted (ϕw)	128	phi_N2	249.199823
RBC replenishment (ρ)	129	rho	0.22746922
Burst size (β)	129	burst	3.94705126
Activation indis (ψn)	129	iota_N1	36.9962819
Activation targeted (ψw)	129	iota_N2	0.8064047
Half-life indis (ϕn)	129	phi_N1	0.01176229
Half-life targeted (ϕw)	129	phi_N2	86.018302
RBC replenishment (ρ)	130	rho	0.34326278
Burst size (β)	130	burst	4.80308742
Activation indis (ψn)	130	iota_N1	31.1922922
Activation targeted (ψw)	130	iota_N2	0.45996731
Half-life indis (ϕn)	130	phi_N1	0.01170284
Half-life targeted (ϕw)	130	phi_N2	900.528619
RBC replenishment (ρ)	131	rho	0.51709695
Burst size (β)	131	burst	4.68597378
Activation indis (ψn)	131	iota_N1	57.610435
Activation targeted (ψw)	131	iota_N2	2.14230072
Half-life indis (ϕn)	131	phi_N1	0.09763432
Half-life targeted (ϕw)	131	phi_N2	273.444418
RBC replenishment (ρ)	132	rho	0.34618312
Burst size (β)	132	burst	6.26302687
Activation indis (ψn)	132	iota_N1	61.4808241
Activation targeted (ψw)	132	iota_N2	1.85630057
Half-life indis (ϕn)	132	phi_N1	0.01859779
Half-life targeted (ϕw)	132	phi_N2	516.139548
RBC replenishment (ρ)	133	rho	0.28602575
Burst size (β)	133	burst	5.49535257
Activation indis (ψn)	133	iota_N1	10.7570252
Activation targeted (ψw)	133	iota_N2	0.99479196
Half-life indis (ϕn)	133	phi_N1	0.02832023
Half-life targeted (ϕw)	133	phi_N2	1785.08526
RBC replenishment (ρ)	134	rho	0.34662081
Burst size (β)	134	burst	3.96315919
Activation indis (ψn)	134	iota_N1	37.5343281
Activation targeted (ψw)	134	iota_N2	0.7638392
Half-life indis (ϕn)	134	phi_N1	0.03307196
Half-life targeted (ϕw)	134	phi_N2	386.81877
RBC replenishment (ρ)	135	rho	0.39690935
Burst size (β)	135	burst	3.99566905
Activation indis (ψn)	135	iota_N1	15.4199524
Activation targeted (ψw)	135	iota_N2	0.75651428
Half-life indis (ϕn)	135	phi_N1	0.07761857
Half-life targeted (ϕw)	135	phi_N2	354.417989
RBC replenishment (ρ)	136	rho	0.36128954
Burst size (β)	136	burst	4.71583863
Activation indis (ψn)	136	iota_N1	3.23956307
Activation targeted (ψw)	136	iota_N2	0.42810633
Half-life indis (ϕn)	136	phi_N1	0.09305996
Half-life targeted (ϕw)	136	phi_N2	4131.48321
RBC replenishment (ρ)	137	rho	0.25789977
Burst size (β)	137	burst	4.61989083
Activation indis (ψn)	137	iota_N1	42.218219
Activation targeted (ψw)	137	iota_N2	1.75520382
Half-life indis (ϕn)	137	phi_N1	0.06607976
Half-life targeted (ϕw)	137	phi_N2	1654.92929
RBC replenishment (ρ)	138	rho	0.37834919
Burst size (β)	138	burst	5.83075124
Activation indis (ψn)	138	iota_N1	12.8422917
Activation targeted (ψw)	138	iota_N2	2.29368577
Half-life indis (ϕn)	138	phi_N1	0.0760907
Half-life targeted (ϕw)	138	phi_N2	1323.94767
RBC replenishment (ρ)	139	rho	0.27245773
Burst size (β)	139	burst	5.50756889
Activation indis (ψn)	139	iota_N1	7.81878802
Activation targeted (ψw)	139	iota_N2	1.05753934
Half-life indis (ϕn)	139	phi_N1	0.04912593
Half-life targeted (ϕw)	139	phi_N2	467.27341
RBC replenishment (ρ)	140	rho	0.32795045
Burst size (β)	140	burst	4.01690261
Activation indis (ψn)	140	iota_N1	3.31912478
Activation targeted (ψw)	140	iota_N2	0.76508292
Half-life indis (ϕn)	140	phi_N1	0.33171273
Half-life targeted (ϕw)	140	phi_N2	221.233717
RBC replenishment (ρ)	141	rho	0.38760871
Burst size (β)	141	burst	3.92927158
Activation indis (ψn)	141	iota_N1	3.690773
Activation targeted (ψw)	141	iota_N2	0.69932947
Half-life indis (ϕn)	141	phi_N1	0.11346861
Half-life targeted (ϕw)	141	phi_N2	130.096792
RBC replenishment (ρ)	142	rho	0.35928179
Burst size (β)	142	burst	4.74982969
Activation indis (ψn)	142	iota_N1	2.84050578
Activation targeted (ψw)	142	iota_N2	0.46209232
Half-life indis (ϕn)	142	phi_N1	0.10980295
Half-life targeted (ϕw)	142	phi_N2	56.1755404
RBC replenishment (ρ)	143	rho	0.1589226
Burst size (β)	143	burst	4.61167078
Activation indis (ψn)	143	iota_N1	3.73648697
Activation targeted (ψw)	143	iota_N2	1.94624829
Half-life indis (ϕn)	143	phi_N1	0.4536625
Half-life targeted (ϕw)	143	phi_N2	297.548061
RBC replenishment (ρ)	144	rho	0.36443113
Burst size (β)	144	burst	6.03879933
Activation indis (ψn)	144	iota_N1	4.46827663
Activation targeted (ψw)	144	iota_N2	2.22786623
Half-life indis (ϕn)	144	phi_N1	0.27746652
Half-life targeted (ϕw)	144	phi_N2	93.4772983
RBC replenishment (ρ)	145	rho	0.27505335
Burst size (β)	145	burst	5.45305425
Activation indis (ψn)	145	iota_N1	4.9015855
Activation targeted (ψw)	145	iota_N2	1.0312015
Half-life indis (ϕn)	145	phi_N1	0.07900667
Half-life targeted (ϕw)	145	phi_N2	612.952359
RBC replenishment (ρ)	146	rho	0.19243934
Burst size (β)	146	burst	3.99360296
Activation indis (ψn)	146	iota_N1	8.69273755
Activation targeted (ψw)	146	iota_N2	0.71040912
Half-life indis (ϕn)	146	phi_N1	0.04195795
Half-life targeted (ϕw)	146	phi_N2	5711.09172
RBC replenishment (ρ)	147	rho	0.28367615
Burst size (β)	147	burst	3.9875755
Activation indis (ψn)	147	iota_N1	8.77917798
Activation targeted (ψw)	147	iota_N2	0.67714877
Half-life indis (ϕn)	147	phi_N1	0.05506799
Half-life targeted (ϕw)	147	phi_N2	2891.26083
RBC replenishment (ρ)	148	rho	0.32460879
Burst size (β)	148	burst	4.71122866
Activation indis (ψn)	148	iota_N1	7.05444056
Activation targeted (ψw)	148	iota_N2	0.53325454
Half-life indis (ϕn)	148	phi_N1	0.06134053
Half-life targeted (ϕw)	148	phi_N2	4950.06629
RBC replenishment (ρ)	149	rho	0.20192789
Burst size (β)	149	burst	4.70704163
Activation indis (ψn)	149	iota_N1	8.3178598
Activation targeted (ψw)	149	iota_N2	2.22441299
Half-life indis (ϕn)	149	phi_N1	0.2695553
Half-life targeted (ϕw)	149	phi_N2	5372.17865
RBC replenishment (ρ)	150	rho	0.46263544
Burst size (β)	150	burst	6.06049566
Activation indis (ψn)	150	iota_N1	11.8623812
Activation targeted (ψw)	150	iota_N2	1.90703537
Half-life indis (ϕn)	150	phi_N1	0.07814795
Half-life targeted (ϕw)	150	phi_N2	1982.09938
RBC replenishment (ρ)	151	rho	0.34207425
Burst size (β)	151	burst	5.55368887
Activation indis (ψn)	151	iota_N1	13.2795409
Activation targeted (ψw)	151	iota_N2	0.93611787
Half-life indis (ϕn)	151	phi_N1	0.02243619
Half-life targeted (ϕw)	151	phi_N2	1775.4716
RBC replenishment (ρ)	152	rho	0.41125685
Burst size (β)	152	burst	4.06743615
Activation indis (ψn)	152	iota_N1	12.444822
Activation targeted (ψw)	152	iota_N2	0.8542188
Half-life indis (ϕn)	152	phi_N1	0.11060363
Half-life targeted (ϕw)	152	phi_N2	362.289944
RBC replenishment (ρ)	153	rho	0.18497537
Burst size (β)	153	burst	3.96529533
Activation indis (ψn)	153	iota_N1	12.7099043
Activation targeted (ψw)	153	iota_N2	1.035463
Half-life indis (ϕn)	153	phi_N1	0.03008786
Half-life targeted (ϕw)	153	phi_N2	354.327132
RBC replenishment (ρ)	154	rho	0.39481209
Burst size (β)	154	burst	4.81610896
Activation indis (ψn)	154	iota_N1	25.3428391
Activation targeted (ψw)	154	iota_N2	0.52249177
Half-life indis (ϕn)	154	phi_N1	0.00882106
Half-life targeted (ϕw)	154	phi_N2	693.841792
RBC replenishment (ρ)	155	rho	0.18197645
Burst size (β)	155	burst	4.6008007
Activation indis (ψn)	155	iota_N1	26.8554741
Activation targeted (ψw)	155	iota_N2	2.41864465
Half-life indis (ϕn)	155	phi_N1	0.09020103
Half-life targeted (ϕw)	155	phi_N2	462.291754
RBC replenishment (ρ)	156	rho	0.48442371
Burst size (β)	156	burst	6.08735265
Activation indis (ψn)	156	iota_N1	22.8272179
Activation targeted (ψw)	156	iota_N2	1.90013246
Half-life indis (ϕn)	156	phi_N1	0.06198076
Half-life targeted (ϕw)	156	phi_N2	337.786382
RBC replenishment (ρ)	157	rho	0.23761509
Burst size (β)	157	burst	5.52861937
Activation indis (ψn)	157	iota_N1	17.4725993
Activation targeted (ψw)	157	iota_N2	1.25030783
Half-life indis (ϕn)	157	phi_N1	0.01757042
Half-life targeted (ϕw)	157	phi_N2	1002.52648
RBC replenishment (ρ)	158	rho	0.29753799
Burst size (β)	158	burst	4.02964072
Activation indis (ψn)	158	iota_N1	12.6622853
Activation targeted (ψw)	158	iota_N2	0.82903181
Half-life indis (ϕn)	158	phi_N1	0.06306102
Half-life targeted (ϕw)	158	phi_N2	1411.75794
RBC replenishment (ρ)	159	rho	0.27920739
Burst size (β)	159	burst	3.96597757
Activation indis (ψn)	159	iota_N1	3.49459522
Activation targeted (ψw)	159	iota_N2	1.05235143
Half-life indis (ϕn)	159	phi_N1	0.11987139
Half-life targeted (ϕw)	159	phi_N2	10.1930277
RBC replenishment (ρ)	160	rho	0.33368663
Burst size (β)	160	burst	4.77685227
Activation indis (ψn)	160	iota_N1	2.21277534
Activation targeted (ψw)	160	iota_N2	0.69223745
Half-life indis (ϕn)	160	phi_N1	0.1176689
Half-life targeted (ϕw)	160	phi_N2	7.65837401
RBC replenishment (ρ)	161	rho	0.29495164
Burst size (β)	161	burst	4.76360005
Activation indis (ψn)	161	iota_N1	39.5135641
Activation targeted (ψw)	161	iota_N2	1.91901984
Half-life indis (ϕn)	161	phi_N1	0.08362851
Half-life targeted (ϕw)	161	phi_N2	80.79671
RBC replenishment (ρ)	162	rho	0.39438187
Burst size (β)	162	burst	6.41132857
Activation indis (ψn)	162	iota_N1	3.76100485
Activation targeted (ψw)	162	iota_N2	2.12803033
Half-life indis (ϕn)	162	phi_N1	0.17271602
Half-life targeted (ϕw)	162	phi_N2	88.4946004
RBC replenishment (ρ)	163	rho	0.29121341
Burst size (β)	163	burst	5.41512107
Activation indis (ψn)	163	iota_N1	4.09137473
Activation targeted (ψw)	163	iota_N2	0.98311312
Half-life indis (ϕn)	163	phi_N1	0.11407862
Half-life targeted (ϕw)	163	phi_N2	88.2080106
RBC replenishment (ρ)	164	rho	0.2584574
Burst size (β)	164	burst	4.01927216
Activation indis (ψn)	164	iota_N1	16.9078677
Activation targeted (ψw)	164	iota_N2	0.96975481
Half-life indis (ϕn)	164	phi_N1	0.03702692
Half-life targeted (ϕw)	164	phi_N2	180.023116
RBC replenishment (ρ)	165	rho	0.37668471
Burst size (β)	165	burst	4.00566496
Activation indis (ψn)	165	iota_N1	17.1483759
Activation targeted (ψw)	165	iota_N2	0.68228288
Half-life indis (ϕn)	165	phi_N1	0.02908125
Half-life targeted (ϕw)	165	phi_N2	583.541496
RBC replenishment (ρ)	166	rho	0.32453596
Burst size (β)	166	burst	4.74580789
Activation indis (ψn)	166	iota_N1	14.3894419
Activation targeted (ψw)	166	iota_N2	0.36685555
Half-life indis (ϕn)	166	phi_N1	0.01355828
Half-life targeted (ϕw)	166	phi_N2	376.136877
RBC replenishment (ρ)	167	rho	0.26138063
Burst size (β)	167	burst	4.55701025
Activation indis (ψn)	167	iota_N1	20.7933895
Activation targeted (ψw)	167	iota_N2	1.85150972
Half-life indis (ϕn)	167	phi_N1	0.12770158
Half-life targeted (ϕw)	167	phi_N2	411.366186
RBC replenishment (ρ)	168	rho	0.48613997
Burst size (β)	168	burst	6.23136243
Activation indis (ψn)	168	iota_N1	19.2930298
Activation targeted (ψw)	168	iota_N2	1.81731641
Half-life indis (ϕn)	168	phi_N1	0.05614458
Half-life targeted (ϕw)	168	phi_N2	439.100621
RBC replenishment (ρ)	169	rho	0.2932175
Burst size (β)	169	burst	5.60617329
Activation indis (ψn)	169	iota_N1	12.8491074
Activation targeted (ψw)	169	iota_N2	1.2438544
Half-life indis (ϕn)	169	phi_N1	0.04486868
Half-life targeted (ϕw)	169	phi_N2	367.617646
RBC replenishment (ρ)	170	rho	0.29033892
Burst size (β)	170	burst	3.98621809
Activation indis (ψn)	170	iota_N1	71.8696451
Activation targeted (ψw)	170	iota_N2	0.86632539
Half-life indis (ϕn)	170	phi_N1	0.0101758
Half-life targeted (ϕw)	170	phi_N2	82.6181249
RBC replenishment (ρ)	171	rho	0.32933134
Burst size (β)	171	burst	4.045251
Activation indis (ψn)	171	iota_N1	28.3106159
Activation targeted (ψw)	171	iota_N2	0.77719711
Half-life indis (ϕn)	171	phi_N1	0.01074833
Half-life targeted (ϕw)	171	phi_N2	94.7330177
RBC replenishment (ρ)	172	rho	0.41259362
Burst size (β)	172	burst	4.58411157
Activation indis (ψn)	172	iota_N1	20.3403778
Activation targeted (ψw)	172	iota_N2	0.53161915
Half-life indis (ϕn)	172	phi_N1	0.01070388
Half-life targeted (ϕw)	172	phi_N2	53.6594782
RBC replenishment (ρ)	173	rho	0.15854053
Burst size (β)	173	burst	4.59696236
Activation indis (ψn)	173	iota_N1	145.889988
Activation targeted (ψw)	173	iota_N2	1.94585389
Half-life indis (ϕn)	173	phi_N1	0.00877254
Half-life targeted (ϕw)	173	phi_N2	68.1200777
RBC replenishment (ρ)	174	rho	0.40900626
Burst size (β)	174	burst	6.07348925
Activation indis (ψn)	174	iota_N1	100.332687
Activation targeted (ψw)	174	iota_N2	1.81282343
Half-life indis (ϕn)	174	phi_N1	0.00927695
Half-life targeted (ϕw)	174	phi_N2	401.871836
RBC replenishment (ρ)	175	rho	0.21932152
Burst size (β)	175	burst	5.69129292
Activation indis (ψn)	175	iota_N1	11.6771988
Activation targeted (ψw)	175	iota_N2	0.90728481
Half-life indis (ϕn)	175	phi_N1	0.00998567
Half-life targeted (ϕw)	175	phi_N2	143.408257
RBC replenishment (ρ)	176	rho	0.30271561
Burst size (β)	176	burst	3.9959038
Activation indis (ψn)	176	iota_N1	13.9756079
Activation targeted (ψw)	176	iota_N2	0.69651397
Half-life indis (ϕn)	176	phi_N1	0.05727875
Half-life targeted (ϕw)	176	phi_N2	230.216614
RBC replenishment (ρ)	177	rho	0.3846304
Burst size (β)	177	burst	3.82703738
Activation indis (ψn)	177	iota_N1	18.3222921
Activation targeted (ψw)	177	iota_N2	0.74159728
Half-life indis (ϕn)	177	phi_N1	0.03579995
Half-life targeted (ϕw)	177	phi_N2	725.422763
RBC replenishment (ρ)	178	rho	0.33342176
Burst size (β)	178	burst	4.77367044
Activation indis (ψn)	178	iota_N1	9.15442176
Activation targeted (ψw)	178	iota_N2	0.54122677
Half-life indis (ϕn)	178	phi_N1	0.04045264
Half-life targeted (ϕw)	178	phi_N2	1428.11847
RBC replenishment (ρ)	179	rho	0.26739846
Burst size (β)	179	burst	4.66378218
Activation indis (ψn)	179	iota_N1	40.4779671
Activation targeted (ψw)	179	iota_N2	2.3123256
Half-life indis (ϕn)	179	phi_N1	0.06402287
Half-life targeted (ϕw)	179	phi_N2	1025.89343
RBC replenishment (ρ)	180	rho	0.38271708
Burst size (β)	180	burst	5.96322672
Activation indis (ψn)	180	iota_N1	17.5505449
Activation targeted (ψw)	180	iota_N2	2.20749573
Half-life indis (ϕn)	180	phi_N1	0.07677388
Half-life targeted (ϕw)	180	phi_N2	3334.63959
RBC replenishment (ρ)	181	rho	0.42855533
Burst size (β)	181	burst	5.59213647
Activation indis (ψn)	181	iota_N1	5.57533556
Activation targeted (ψw)	181	iota_N2	0.75301863
Half-life indis (ϕn)	181	phi_N1	0.05382529
Half-life targeted (ϕw)	181	phi_N2	1179.21215
RBC replenishment (ρ)	182	rho	0.24734857
Burst size (β)	182	burst	4.13859013
Activation indis (ψn)	182	iota_N1	15.1466546
Activation targeted (ψw)	182	iota_N2	0.79637284
Half-life indis (ϕn)	182	phi_N1	0.02500073
Half-life targeted (ϕw)	182	phi_N2	105.059519
RBC replenishment (ρ)	183	rho	0.2837596
Burst size (β)	183	burst	3.860701
Activation indis (ψn)	183	iota_N1	13.745342
Activation targeted (ψw)	183	iota_N2	0.75876141
Half-life indis (ϕn)	183	phi_N1	0.03984272
Half-life targeted (ϕw)	183	phi_N2	258.45942
RBC replenishment (ρ)	184	rho	0.36789397
Burst size (β)	184	burst	4.80657605
Activation indis (ψn)	184	iota_N1	16.9411567
Activation targeted (ψw)	184	iota_N2	0.59433205
Half-life indis (ϕn)	184	phi_N1	0.01505698
Half-life targeted (ϕw)	184	phi_N2	48.6682881
RBC replenishment (ρ)	185	rho	0.29213977
Burst size (β)	185	burst	4.72557946
Activation indis (ψn)	185	iota_N1	16.6295108
Activation targeted (ψw)	185	iota_N2	1.61913113
Half-life indis (ϕn)	185	phi_N1	0.13871139
Half-life targeted (ϕw)	185	phi_N2	518.164907
RBC replenishment (ρ)	186	rho	0.41281603
Burst size (β)	186	burst	6.03280858
Activation indis (ψn)	186	iota_N1	15.8163112
Activation targeted (ψw)	186	iota_N2	2.03858488
Half-life indis (ϕn)	186	phi_N1	0.06760747
Half-life targeted (ϕw)	186	phi_N2	1419.94967
RBC replenishment (ρ)	187	rho	0.25784214
Burst size (β)	187	burst	5.40866902
Activation indis (ψn)	187	iota_N1	16.5628589
Activation targeted (ψw)	187	iota_N2	1.1894571
Half-life indis (ϕn)	187	phi_N1	0.05559867
Half-life targeted (ϕw)	187	phi_N2	229.041363
RBC replenishment (ρ)	188	rho	0.18133808
Burst size (β)	188	burst	3.89245332
Activation indis (ψn)	188	iota_N1	23.6695891
Activation targeted (ψw)	188	iota_N2	0.8842982
Half-life indis (ϕn)	188	phi_N1	0.03585604
Half-life targeted (ϕw)	188	phi_N2	244.70474
RBC replenishment (ρ)	189	rho	0.40854295
Burst size (β)	189	burst	4.04218172
Activation indis (ψn)	189	iota_N1	11.3090452
Activation targeted (ψw)	189	iota_N2	0.67190926
Half-life indis (ϕn)	189	phi_N1	0.03851621
Half-life targeted (ϕw)	189	phi_N2	122.213747
RBC replenishment (ρ)	190	rho	0.33127728
Burst size (β)	190	burst	4.82732374
Activation indis (ψn)	190	iota_N1	10.4857106
Activation targeted (ψw)	190	iota_N2	0.6095968
Half-life indis (ϕn)	190	phi_N1	0.03406399
Half-life targeted (ϕw)	190	phi_N2	21.9638482
RBC replenishment (ρ)	191	rho	0.1861198
Burst size (β)	191	burst	4.80271617
Activation indis (ψn)	191	iota_N1	56.534238
Activation targeted (ψw)	191	iota_N2	2.03276291
Half-life indis (ϕn)	191	phi_N1	0.03349844
Half-life targeted (ϕw)	191	phi_N2	697.396496
RBC replenishment (ρ)	192	rho	0.49286754
Burst size (β)	192	burst	5.89584111
Activation indis (ψn)	192	iota_N1	46.1911474
Activation targeted (ψw)	192	iota_N2	2.59408962
Half-life indis (ϕn)	192	phi_N1	0.0349794
Half-life targeted (ϕw)	192	phi_N2	75.1279213
RBC replenishment (ρ)	193	rho	0.29243229
Burst size (β)	193	burst	5.20046507
Activation indis (ψn)	193	iota_N1	38.5490686
Activation targeted (ψw)	193	iota_N2	1.15783672
Half-life indis (ϕn)	193	phi_N1	0.03057412
Half-life targeted (ϕw)	193	phi_N2	134.599199
RBC replenishment (ρ)	194	rho	0.30724704
Burst size (β)	194	burst	3.99052892
Activation indis (ψn)	194	iota_N1	22.5257244
Activation targeted (ψw)	194	iota_N2	0.83408474
Half-life indis (ϕn)	194	phi_N1	0.03516103
Half-life targeted (ϕw)	194	phi_N2	6326.34366
RBC replenishment (ρ)	195	rho	0.27097458
Burst size (β)	195	burst	3.89857949
Activation indis (ψn)	195	iota_N1	15.932106
Activation targeted (ψw)	195	iota_N2	0.88663517
Half-life indis (ϕn)	195	phi_N1	0.02984899
Half-life targeted (ϕw)	195	phi_N2	3422.56986
RBC replenishment (ρ)	196	rho	0.30436642
Burst size (β)	196	burst	4.72889485
Activation indis (ψn)	196	iota_N1	14.1963371
Activation targeted (ψw)	196	iota_N2	0.52628053
Half-life indis (ϕn)	196	phi_N1	0.01464326
Half-life targeted (ϕw)	196	phi_N2	566.532868
RBC replenishment (ρ)	197	rho	0.16286263
Burst size (β)	197	burst	4.75833752
Activation indis (ψn)	197	iota_N1	23.5995791
Activation targeted (ψw)	197	iota_N2	2.18283878
Half-life indis (ϕn)	197	phi_N1	0.08234466
Half-life targeted (ϕw)	197	phi_N2	54300.3769
RBC replenishment (ρ)	198	rho	0.30414705
Burst size (β)	198	burst	6.09398262
Activation indis (ψn)	198	iota_N1	24.4989058
Activation targeted (ψw)	198	iota_N2	2.32429133
Half-life indis (ϕn)	198	phi_N1	0.039985
Half-life targeted (ϕw)	198	phi_N2	35356.9717
RBC replenishment (ρ)	199	rho	0.23014583
Burst size (β)	199	burst	5.45450649
Activation indis (ψn)	199	iota_N1	28.7545899
Activation targeted (ψw)	199	iota_N2	1.35034754
Half-life indis (ϕn)	199	phi_N1	0.0227618
Half-life targeted (ϕw)	199	phi_N2	7620.78441
RBC replenishment (ρ)	200	rho	0.32172333
Burst size (β)	200	burst	3.93565848
Activation indis (ψn)	200	iota_N1	371.212988
Activation targeted (ψw)	200	iota_N2	0.82769199
Half-life indis (ϕn)	200	phi_N1	0.00185451
Half-life targeted (ϕw)	200	phi_N2	220.31498
RBC replenishment (ρ)	201	rho	0.21310631
Burst size (β)	201	burst	3.94512647
Activation indis (ψn)	201	iota_N1	155.030423
Activation targeted (ψw)	201	iota_N2	0.68954926
Half-life indis (ϕn)	201	phi_N1	0.00206624
Half-life targeted (ϕw)	201	phi_N2	511.219464
RBC replenishment (ρ)	202	rho	0.39964199
Burst size (β)	202	burst	4.66824901
Activation indis (ψn)	202	iota_N1	134.11485
Activation targeted (ψw)	202	iota_N2	0.5122053
Half-life indis (ϕn)	202	phi_N1	0.0030511
Half-life targeted (ϕw)	202	phi_N2	162.398669
RBC replenishment (ρ)	203	rho	0.17753199
Burst size (β)	203	burst	4.53064717
Activation indis (ψn)	203	iota_N1	332.684845
Activation targeted (ψw)	203	iota_N2	2.44411932
Half-life indis (ϕn)	203	phi_N1	0.0079004
Half-life targeted (ϕw)	203	phi_N2	187.534267
RBC replenishment (ρ)	204	rho	0.43768147
Burst size (β)	204	burst	6.12935523
Activation indis (ψn)	204	iota_N1	139.353231
Activation targeted (ψw)	204	iota_N2	2.11339862
Half-life indis (ϕn)	204	phi_N1	0.00486324
Half-life targeted (ϕw)	204	phi_N2	59.2691847
RBC replenishment (ρ)	205	rho	0.44416643
Burst size (β)	205	burst	5.72585124
Activation indis (ψn)	205	iota_N1	209.51016
Activation targeted (ψw)	205	iota_N2	1.12315308
Half-life indis (ϕn)	205	phi_N1	0.0035542
Half-life targeted (ϕw)	205	phi_N2	42.4625663
RBC replenishment (ρ)	206	rho	0.33325466
Burst size (β)	206	burst	4.12494507
Activation indis (ψn)	206	iota_N1	30.6639962
Activation targeted (ψw)	206	iota_N2	0.77142245
Half-life indis (ϕn)	206	phi_N1	0.01970184
Half-life targeted (ϕw)	206	phi_N2	2027.13028
RBC replenishment (ρ)	207	rho	0.19857084
Burst size (β)	207	burst	3.92564345
Activation indis (ψn)	207	iota_N1	17.1193635
Activation targeted (ψw)	207	iota_N2	0.89447802
Half-life indis (ϕn)	207	phi_N1	0.01950406
Half-life targeted (ϕw)	207	phi_N2	3644.952
RBC replenishment (ρ)	208	rho	0.37941399
Burst size (β)	208	burst	4.83146375
Activation indis (ψn)	208	iota_N1	18.6353042
Activation targeted (ψw)	208	iota_N2	0.58119154
Half-life indis (ϕn)	208	phi_N1	0.0245788
Half-life targeted (ϕw)	208	phi_N2	4098.60948
RBC replenishment (ρ)	209	rho	0.20777895
Burst size (β)	209	burst	4.66281861
Activation indis (ψn)	209	iota_N1	29.3026635
Activation targeted (ψw)	209	iota_N2	2.07671067
Half-life indis (ϕn)	209	phi_N1	0.05960813
Half-life targeted (ϕw)	209	phi_N2	1183.9689
RBC replenishment (ρ)	210	rho	0.33537808
Burst size (β)	210	burst	6.06832781
Activation indis (ψn)	210	iota_N1	26.4289496
Activation targeted (ψw)	210	iota_N2	2.09740603
Half-life indis (ϕn)	210	phi_N1	0.0430054
Half-life targeted (ϕw)	210	phi_N2	1856.2201
RBC replenishment (ρ)	211	rho	0.34736324
Burst size (β)	211	burst	5.40747829
Activation indis (ψn)	211	iota_N1	9.20362763
Activation targeted (ψw)	211	iota_N2	1.06741317
Half-life indis (ϕn)	211	phi_N1	0.03773833
Half-life targeted (ϕw)	211	phi_N2	6631.6931
RBC replenishment (ρ)	212	rho	0.27808002
Burst size (β)	212	burst	4.14380472
Activation indis (ψn)	212	iota_N1	55.6557195
Activation targeted (ψw)	212	iota_N2	0.68349359
Half-life indis (ϕn)	212	phi_N1	0.01335112
Half-life targeted (ϕw)	212	phi_N2	37.101337
RBC replenishment (ρ)	213	rho	0.30229282
Burst size (β)	213	burst	3.89069705
Activation indis (ψn)	213	iota_N1	58.671098
Activation targeted (ψw)	213	iota_N2	0.77897378
Half-life indis (ϕn)	213	phi_N1	0.01193299
Half-life targeted (ϕw)	213	phi_N2	554.773667
RBC replenishment (ρ)	214	rho	0.42468531
Burst size (β)	214	burst	4.99674811
Activation indis (ψn)	214	iota_N1	56.0223422
Activation targeted (ψw)	214	iota_N2	0.45364796
Half-life indis (ϕn)	214	phi_N1	0.00445813
Half-life targeted (ϕw)	214	phi_N2	203.397773
RBC replenishment (ρ)	215	rho	0.2872929
Burst size (β)	215	burst	4.65969972
Activation indis (ψn)	215	iota_N1	64.2408848
Activation targeted (ψw)	215	iota_N2	2.05045889
Half-life indis (ϕn)	215	phi_N1	0.04189289
Half-life targeted (ϕw)	215	phi_N2	1835.75026
RBC replenishment (ρ)	216	rho	0.34171132
Burst size (β)	216	burst	5.96741337
Activation indis (ψn)	216	iota_N1	63.939305
Activation targeted (ψw)	216	iota_N2	2.26333555
Half-life indis (ϕn)	216	phi_N1	0.01588348
Half-life targeted (ϕw)	216	phi_N2	1007.3579
RBC replenishment (ρ)	217	rho	0.35678777
Burst size (β)	217	burst	5.57981772
Activation indis (ψn)	217	iota_N1	60.1755881
Activation targeted (ψw)	217	iota_N2	1.39679814
Half-life indis (ϕn)	217	phi_N1	0.0104189
Half-life targeted (ϕw)	217	phi_N2	29.7506957
RBC replenishment (ρ)	218	rho	0.25878219
Burst size (β)	218	burst	4.02418334
Activation indis (ψn)	218	iota_N1	4.36246038
Activation targeted (ψw)	218	iota_N2	0.95561351
Half-life indis (ϕn)	218	phi_N1	0.12937624
Half-life targeted (ϕw)	218	phi_N2	4785.31784
RBC replenishment (ρ)	219	rho	0.36378206
Burst size (β)	219	burst	4.04499041
Activation indis (ψn)	219	iota_N1	7.7540356
Activation targeted (ψw)	219	iota_N2	0.73675585
Half-life indis (ϕn)	219	phi_N1	0.12045286
Half-life targeted (ϕw)	219	phi_N2	542.692843
RBC replenishment (ρ)	220	rho	0.35241636
Burst size (β)	220	burst	4.81742463
Activation indis (ψn)	220	iota_N1	4.57293125
Activation targeted (ψw)	220	iota_N2	0.49490457
Half-life indis (ϕn)	220	phi_N1	0.04089088
Half-life targeted (ϕw)	220	phi_N2	5488.83754
RBC replenishment (ρ)	221	rho	0.21257237
Burst size (β)	221	burst	4.79204801
Activation indis (ψn)	221	iota_N1	23.6195206
Activation targeted (ψw)	221	iota_N2	1.95867088
Half-life indis (ϕn)	221	phi_N1	0.08936059
Half-life targeted (ϕw)	221	phi_N2	1146.8836
RBC replenishment (ρ)	222	rho	0.51624784
Burst size (β)	222	burst	6.28192971
Activation indis (ψn)	222	iota_N1	8.53613097
Activation targeted (ψw)	222	iota_N2	1.84770258
Half-life indis (ϕn)	222	phi_N1	0.10687761
Half-life targeted (ϕw)	222	phi_N2	1901.53457
RBC replenishment (ρ)	223	rho	0.32543468
Burst size (β)	223	burst	5.70194919
Activation indis (ψn)	223	iota_N1	10.9726183
Activation targeted (ψw)	223	iota_N2	0.85996186
Half-life indis (ϕn)	223	phi_N1	0.04312677
Half-life targeted (ϕw)	223	phi_N2	251.680613
RBC replenishment (ρ)	224	rho	0.27138361
Burst size (β)	224	burst	4.09181193
Activation indis (ψn)	224	iota_N1	4.32292722
Activation targeted (ψw)	224	iota_N2	0.645238
Half-life indis (ϕn)	224	phi_N1	0.13044506
Half-life targeted (ϕw)	224	phi_N2	3877.82637
RBC replenishment (ρ)	225	rho	0.41258427
Burst size (β)	225	burst	4.00377253
Activation indis (ψn)	225	iota_N1	9.46893223
Activation targeted (ψw)	225	iota_N2	0.83184035
Half-life indis (ϕn)	225	phi_N1	0.07422638
Half-life targeted (ϕw)	225	phi_N2	1090.98458
RBC replenishment (ρ)	226	rho	0.36875814
Burst size (β)	226	burst	4.70407665
Activation indis (ψn)	226	iota_N1	4.15098378
Activation targeted (ψw)	226	iota_N2	0.7436486
Half-life indis (ϕn)	226	phi_N1	0.04780798
Half-life targeted (ϕw)	226	phi_N2	11.9809832
RBC replenishment (ρ)	227	rho	0.14517449
Burst size (β)	227	burst	4.83665075
Activation indis (ψn)	227	iota_N1	10.0780892
Activation targeted (ψw)	227	iota_N2	2.06305859
Half-life indis (ϕn)	227	phi_N1	0.20162074
Half-life targeted (ϕw)	227	phi_N2	293.3421
RBC replenishment (ρ)	228	rho	0.37573881
Burst size (β)	228	burst	6.08325429
Activation indis (ψn)	228	iota_N1	13.2405721
Activation targeted (ψw)	228	iota_N2	1.98416908
Half-life indis (ϕn)	228	phi_N1	0.08171897
Half-life targeted (ϕw)	228	phi_N2	1999.959
RBC replenishment (ρ)	229	rho	0.30293878
Burst size (β)	229	burst	5.51538741
Activation indis (ψn)	229	iota_N1	7.37237898
Activation targeted (ψw)	229	iota_N2	1.16344282
Half-life indis (ϕn)	229	phi_N1	0.10487646
Half-life targeted (ϕw)	229	phi_N2	729.938129
RBC replenishment (ρ)	230	rho	0.31918966
Burst size (β)	230	burst	4.00949789
Activation indis (ψn)	230	iota_N1	28.8261743
Activation targeted (ψw)	230	iota_N2	0.70971477
Half-life indis (ϕn)	230	phi_N1	0.02891971
Half-life targeted (ϕw)	230	phi_N2	1454.01296
RBC replenishment (ρ)	231	rho	0.3172928
Burst size (β)	231	burst	4.03823917
Activation indis (ψn)	231	iota_N1	28.0250115
Activation targeted (ψw)	231	iota_N2	0.84802328
Half-life indis (ϕn)	231	phi_N1	0.02291924
Half-life targeted (ϕw)	231	phi_N2	763.516522
RBC replenishment (ρ)	232	rho	0.41857161
Burst size (β)	232	burst	4.82493124
Activation indis (ψn)	232	iota_N1	28.2311621
Activation targeted (ψw)	232	iota_N2	0.43739821
Half-life indis (ϕn)	232	phi_N1	0.01632842
Half-life targeted (ϕw)	232	phi_N2	1271.64977
RBC replenishment (ρ)	233	rho	0.23232512
Burst size (β)	233	burst	4.68874962
Activation indis (ψn)	233	iota_N1	32.2463473
Activation targeted (ψw)	233	iota_N2	1.90635035
Half-life indis (ϕn)	233	phi_N1	0.06955102
Half-life targeted (ϕw)	233	phi_N2	628.939569
RBC replenishment (ρ)	234	rho	0.50800911
Burst size (β)	234	burst	5.98994423
Activation indis (ψn)	234	iota_N1	20.843157
Activation targeted (ψw)	234	iota_N2	1.75287188
Half-life indis (ϕn)	234	phi_N1	0.04284886
Half-life targeted (ϕw)	234	phi_N2	1506.32024
RBC replenishment (ρ)	235	rho	0.3700196
Burst size (β)	235	burst	5.58838981
Activation indis (ψn)	235	iota_N1	23.2596125
Activation targeted (ψw)	235	iota_N2	0.98988303
Half-life indis (ϕn)	235	phi_N1	0.03403257
Half-life targeted (ϕw)	235	phi_N2	10231.8908
RBC replenishment (ρ)	236	rho	0.30496657
Burst size (β)	236	burst	3.91740491
Activation indis (ψn)	236	iota_N1	21.611421
Activation targeted (ψw)	236	iota_N2	0.72870241
Half-life indis (ϕn)	236	phi_N1	0.02978611
Half-life targeted (ϕw)	236	phi_N2	822.797198
RBC replenishment (ρ)	237	rho	0.25172241
Burst size (β)	237	burst	3.89250108
Activation indis (ψn)	237	iota_N1	18.3819899
Activation targeted (ψw)	237	iota_N2	0.80222061
Half-life indis (ϕn)	237	phi_N1	0.02592477
Half-life targeted (ϕw)	237	phi_N2	706.268232
RBC replenishment (ρ)	238	rho	0.36750804
Burst size (β)	238	burst	4.65998789
Activation indis (ψn)	238	iota_N1	17.7793319
Activation targeted (ψw)	238	iota_N2	0.57475787
Half-life indis (ϕn)	238	phi_N1	0.03240733
Half-life targeted (ϕw)	238	phi_N2	7483.93489
RBC replenishment (ρ)	239	rho	0.17942093
Burst size (β)	239	burst	4.58387269
Activation indis (ψn)	239	iota_N1	66.1122067
Activation targeted (ψw)	239	iota_N2	1.55879037
Half-life indis (ϕn)	239	phi_N1	0.02377296
Half-life targeted (ϕw)	239	phi_N2	2021.96908
RBC replenishment (ρ)	240	rho	0.42734521
Burst size (β)	240	burst	5.82154735
Activation indis (ψn)	240	iota_N1	59.2357429
Activation targeted (ψw)	240	iota_N2	2.39533021
Half-life indis (ϕn)	240	phi_N1	0.03146133
Half-life targeted (ϕw)	240	phi_N2	557.236889
RBC replenishment (ρ)	241	rho	0.34746563
Burst size (β)	241	burst	5.54881138
Activation indis (ψn)	241	iota_N1	15.8728058
Activation targeted (ψw)	241	iota_N2	1.15340677
Half-life indis (ϕn)	241	phi_N1	0.03054342
Half-life targeted (ϕw)	241	phi_N2	1662.83857
RBC replenishment (ρ)	242	rho	0.26082197
Burst size (β)	242	burst	3.98624426
Activation indis (ψn)	242	iota_N1	18.7349083
Activation targeted (ψw)	242	iota_N2	0.93443969
Half-life indis (ϕn)	242	phi_N1	0.05676188
Half-life targeted (ϕw)	242	phi_N2	1345.20929
RBC replenishment (ρ)	243	rho	0.19333453
Burst size (β)	243	burst	3.9963
Activation indis (ψn)	243	iota_N1	5.96869106
Activation targeted (ψw)	243	iota_N2	0.84770264
Half-life indis (ϕn)	243	phi_N1	0.05420273
Half-life targeted (ϕw)	243	phi_N2	900.746471
RBC replenishment (ρ)	244	rho	0.33682498
Burst size (β)	244	burst	4.81109549
Activation indis (ψn)	244	iota_N1	1.72599353
Activation targeted (ψw)	244	iota_N2	0.35287487
Half-life indis (ϕn)	244	phi_N1	0.13685643
Half-life targeted (ϕw)	244	phi_N2	540.986103
RBC replenishment (ρ)	245	rho	0.17830758
Burst size (β)	245	burst	4.5888727
Activation indis (ψn)	245	iota_N1	32.9525479
Activation targeted (ψw)	245	iota_N2	1.84479251
Half-life indis (ϕn)	245	phi_N1	0.06968272
Half-life targeted (ϕw)	245	phi_N2	496.182083
RBC replenishment (ρ)	246	rho	0.34705064
Burst size (β)	246	burst	6.05214429
Activation indis (ψn)	246	iota_N1	53.4847079
Activation targeted (ψw)	246	iota_N2	2.19449215
Half-life indis (ϕn)	246	phi_N1	0.02367008
Half-life targeted (ϕw)	246	phi_N2	678.541799
RBC replenishment (ρ)	247	rho	0.29319185
Burst size (β)	247	burst	5.50767097
Activation indis (ψn)	247	iota_N1	10.7604413
Activation targeted (ψw)	247	iota_N2	1.12514156
Half-life indis (ϕn)	247	phi_N1	0.0358264
Half-life targeted (ϕw)	247	phi_N2	748.557597
RBC replenishment (ρ)	248	rho	0.26111773
Burst size (β)	248	burst	3.98989712
Activation indis (ψn)	248	iota_N1	12.133058
Activation targeted (ψw)	248	iota_N2	0.90392567
Half-life indis (ϕn)	248	phi_N1	0.05039187
Half-life targeted (ϕw)	248	phi_N2	489.010902
RBC replenishment (ρ)	249	rho	0.35685536
Burst size (β)	249	burst	3.83257432
Activation indis (ψn)	249	iota_N1	20.3454995
Activation targeted (ψw)	249	iota_N2	0.86264872
Half-life indis (ϕn)	249	phi_N1	0.04937896
Half-life targeted (ϕw)	249	phi_N2	131.783982
RBC replenishment (ρ)	250	rho	0.4327203
Burst size (β)	250	burst	4.77846095
Activation indis (ψn)	250	iota_N1	3.99803988
Activation targeted (ψw)	250	iota_N2	0.4526721
Half-life indis (ϕn)	250	phi_N1	0.03277537
Half-life targeted (ϕw)	250	phi_N2	61.814385
RBC replenishment (ρ)	251	rho	0.22899448
Burst size (β)	251	burst	4.3744304
Activation indis (ψn)	251	iota_N1	48.0614143
Activation targeted (ψw)	251	iota_N2	2.26304057
Half-life indis (ϕn)	251	phi_N1	0.05253675
Half-life targeted (ϕw)	251	phi_N2	285.711247
RBC replenishment (ρ)	252	rho	0.34628005
Burst size (β)	252	burst	5.96143606
Activation indis (ψn)	252	iota_N1	20.2315426
Activation targeted (ψw)	252	iota_N2	1.88307273
Half-life indis (ϕn)	252	phi_N1	0.0468092
Half-life targeted (ϕw)	252	phi_N2	240.971473
RBC replenishment (ρ)	253	rho	0.32477059
Burst size (β)	253	burst	5.64701138
Activation indis (ψn)	253	iota_N1	17.9378159
Activation targeted (ψw)	253	iota_N2	0.87718216
Half-life indis (ϕn)	253	phi_N1	0.02309546
Half-life targeted (ϕw)	253	phi_N2	143.440205
RBC replenishment (ρ)	254	rho	0.46151126
Burst size (β)	254	burst	3.93777931
Activation indis (ψn)	254	iota_N1	51.4710457
Activation targeted (ψw)	254	iota_N2	0.85921041
Half-life indis (ϕn)	254	phi_N1	0.02103089
Half-life targeted (ϕw)	254	phi_N2	81.5987763
RBC replenishment (ρ)	255	rho	0.24388092
Burst size (β)	255	burst	3.75992167
Activation indis (ψn)	255	iota_N1	26.483826
Activation targeted (ψw)	255	iota_N2	0.94479584
Half-life indis (ϕn)	255	phi_N1	0.01693333
Half-life targeted (ϕw)	255	phi_N2	41.5796979
RBC replenishment (ρ)	256	rho	0.48333251
Burst size (β)	256	burst	4.73090293
Activation indis (ψn)	256	iota_N1	32.8969312
Activation targeted (ψw)	256	iota_N2	0.50958969
Half-life indis (ϕn)	256	phi_N1	0.01040056
Half-life targeted (ϕw)	256	phi_N2	69.1534093
RBC replenishment (ρ)	257	rho	0.26579843
Burst size (β)	257	burst	4.62178472
Activation indis (ψn)	257	iota_N1	83.0450055
Activation targeted (ψw)	257	iota_N2	1.95289595
Half-life indis (ϕn)	257	phi_N1	0.03879912
Half-life targeted (ϕw)	257	phi_N2	178.835034
RBC replenishment (ρ)	258	rho	0.40557536
Burst size (β)	258	burst	6.09289273
Activation indis (ψn)	258	iota_N1	38.6876239
Activation targeted (ψw)	258	iota_N2	1.76135214
Half-life indis (ϕn)	258	phi_N1	0.02079443
Half-life targeted (ϕw)	258	phi_N2	153.567281
RBC replenishment (ρ)	259	rho	0.20076005
Burst size (β)	259	burst	5.60020822
Activation indis (ψn)	259	iota_N1	21.8697019
Activation targeted (ψw)	259	iota_N2	1.4449366
Half-life indis (ϕn)	259	phi_N1	0.01782261
Half-life targeted (ϕw)	259	phi_N2	30.6881393
RBC replenishment (ρ)	260	rho	0.34020336
Burst size (β)	260	burst	4.00845876
Activation indis (ψn)	260	iota_N1	10.7121786
Activation targeted (ψw)	260	iota_N2	0.78732941
Half-life indis (ϕn)	260	phi_N1	0.0507306
Half-life targeted (ϕw)	260	phi_N2	10167.6065
RBC replenishment (ρ)	261	rho	0.25036514
Burst size (β)	261	burst	3.86853102
Activation indis (ψn)	261	iota_N1	27.8618772
Activation targeted (ψw)	261	iota_N2	0.81394226
Half-life indis (ϕn)	261	phi_N1	0.01816969
Half-life targeted (ϕw)	261	phi_N2	5903.0178
RBC replenishment (ρ)	262	rho	0.35097101
Burst size (β)	262	burst	4.7031521
Activation indis (ψn)	262	iota_N1	6.3311178
Activation targeted (ψw)	262	iota_N2	0.5616563
Half-life indis (ϕn)	262	phi_N1	0.04165044
Half-life targeted (ϕw)	262	phi_N2	12948.3539
RBC replenishment (ρ)	263	rho	0.18105715
Burst size (β)	263	burst	4.64734805
Activation indis (ψn)	263	iota_N1	34.2937567
Activation targeted (ψw)	263	iota_N2	2.21626033
Half-life indis (ϕn)	263	phi_N1	0.04944433
Half-life targeted (ϕw)	263	phi_N2	15973.5286
RBC replenishment (ρ)	264	rho	0.35909763
Burst size (β)	264	burst	6.17770481
Activation indis (ψn)	264	iota_N1	15.3589729
Activation targeted (ψw)	264	iota_N2	1.80795504
Half-life indis (ϕn)	264	phi_N1	0.06557691
Half-life targeted (ϕw)	264	phi_N2	11402.4841
RBC replenishment (ρ)	265	rho	0.30426227
Burst size (β)	265	burst	5.53679434
Activation indis (ψn)	265	iota_N1	14.507244
Activation targeted (ψw)	265	iota_N2	1.17547162
Half-life indis (ϕn)	265	phi_N1	0.0226823
Half-life targeted (ϕw)	265	phi_N2	3033.27008
RBC replenishment (ρ)	266	rho	0.31153083
Burst size (β)	266	burst	4.05428814
Activation indis (ψn)	266	iota_N1	10.0649356
Activation targeted (ψw)	266	iota_N2	0.78237743
Half-life indis (ϕn)	266	phi_N1	0.03204791
Half-life targeted (ϕw)	266	phi_N2	301.262965
RBC replenishment (ρ)	267	rho	0.30332994
Burst size (β)	267	burst	3.8953075
Activation indis (ψn)	267	iota_N1	9.59398437
Activation targeted (ψw)	267	iota_N2	0.78066234
Half-life indis (ϕn)	267	phi_N1	0.05547996
Half-life targeted (ϕw)	267	phi_N2	172.599088
RBC replenishment (ρ)	268	rho	0.33991256
Burst size (β)	268	burst	4.76554573
Activation indis (ψn)	268	iota_N1	9.19681808
Activation targeted (ψw)	268	iota_N2	0.5484422
Half-life indis (ϕn)	268	phi_N1	0.02350343
Half-life targeted (ϕw)	268	phi_N2	69.3358469
RBC replenishment (ρ)	269	rho	0.18815157
Burst size (β)	269	burst	4.56986215
Activation indis (ψn)	269	iota_N1	8.78155847
Activation targeted (ψw)	269	iota_N2	2.29721036
Half-life indis (ϕn)	269	phi_N1	0.20854721
Half-life targeted (ϕw)	269	phi_N2	105.960834
RBC replenishment (ρ)	270	rho	0.33320916
Burst size (β)	270	burst	6.11266443
Activation indis (ψn)	270	iota_N1	10.055815
Activation targeted (ψw)	270	iota_N2	2.11966463
Half-life indis (ϕn)	270	phi_N1	0.07647653
Half-life targeted (ϕw)	270	phi_N2	240.52871
RBC replenishment (ρ)	271	rho	0.33171848
Burst size (β)	271	burst	5.53101426
Activation indis (ψn)	271	iota_N1	8.35535114
Activation targeted (ψw)	271	iota_N2	1.1925682
Half-life indis (ϕn)	271	phi_N1	0.05597698
Half-life targeted (ϕw)	271	phi_N2	126.381607
RBC replenishment (ρ)	272	rho	0.35439202
Burst size (β)	272	burst	4.01683029
Activation indis (ψn)	272	iota_N1	5.7404158
Activation targeted (ψw)	272	iota_N2	0.79493601
Half-life indis (ϕn)	272	phi_N1	0.14979071
Half-life targeted (ϕw)	272	phi_N2	131.843716
RBC replenishment (ρ)	273	rho	0.25345077
Burst size (β)	273	burst	3.99821701
Activation indis (ψn)	273	iota_N1	2.93473361
Activation targeted (ψw)	273	iota_N2	0.91773315
Half-life indis (ϕn)	273	phi_N1	0.1360534
Half-life targeted (ϕw)	273	phi_N2	64.4373042
RBC replenishment (ρ)	274	rho	0.29022883
Burst size (β)	274	burst	4.6422331
Activation indis (ψn)	274	iota_N1	2.33761198
Activation targeted (ψw)	274	iota_N2	0.69024741
Half-life indis (ϕn)	274	phi_N1	0.15077499
Half-life targeted (ϕw)	274	phi_N2	106.677718
RBC replenishment (ρ)	275	rho	0.28388695
Burst size (β)	275	burst	4.68599574
Activation indis (ψn)	275	iota_N1	18.4432327
Activation targeted (ψw)	275	iota_N2	1.90397439
Half-life indis (ϕn)	275	phi_N1	0.13776206
Half-life targeted (ϕw)	275	phi_N2	1728.45238
RBC replenishment (ρ)	276	rho	0.40774818
Burst size (β)	276	burst	6.06456975
Activation indis (ψn)	276	iota_N1	10.2278036
Activation targeted (ψw)	276	iota_N2	1.90986558
Half-life indis (ϕn)	276	phi_N1	0.1683532
Half-life targeted (ϕw)	276	phi_N2	7427.30799
RBC replenishment (ρ)	277	rho	0.36650703
Burst size (β)	277	burst	5.50960791
Activation indis (ψn)	277	iota_N1	2.88841445
Activation targeted (ψw)	277	iota_N2	1.049176
Half-life indis (ϕn)	277	phi_N1	0.17227026
Half-life targeted (ϕw)	277	phi_N2	98.7230676
RBC replenishment (ρ)	278	rho	0.2929797
Burst size (β)	278	burst	3.89956246
Activation indis (ψn)	278	iota_N1	460.369588
Activation targeted (ψw)	278	iota_N2	0.98430504
Half-life indis (ϕn)	278	phi_N1	0.00219432
Half-life targeted (ϕw)	278	phi_N2	828.841511
RBC replenishment (ρ)	279	rho	0.35062514
Burst size (β)	279	burst	3.98005517
Activation indis (ψn)	279	iota_N1	138.865632
Activation targeted (ψw)	279	iota_N2	0.78401188
Half-life indis (ϕn)	279	phi_N1	0.00302881
Half-life targeted (ϕw)	279	phi_N2	109.646881
RBC replenishment (ρ)	280	rho	0.35600906
Burst size (β)	280	burst	4.72794042
Activation indis (ψn)	280	iota_N1	269.802995
Activation targeted (ψw)	280	iota_N2	0.44377636
Half-life indis (ϕn)	280	phi_N1	0.00183741
Half-life targeted (ϕw)	280	phi_N2	756.948913
RBC replenishment (ρ)	281	rho	0.19053332
Burst size (β)	281	burst	4.85484908
Activation indis (ψn)	281	iota_N1	515.530477
Activation targeted (ψw)	281	iota_N2	2.07309146
Half-life indis (ϕn)	281	phi_N1	0.0033692
Half-life targeted (ϕw)	281	phi_N2	868.963629
RBC replenishment (ρ)	282	rho	0.38685779
Burst size (β)	282	burst	6.11321031
Activation indis (ψn)	282	iota_N1	143.011973
Activation targeted (ψw)	282	iota_N2	1.71787653
Half-life indis (ϕn)	282	phi_N1	0.00523262
Half-life targeted (ϕw)	282	phi_N2	345.061624
RBC replenishment (ρ)	283	rho	0.29762381
Burst size (β)	283	burst	5.42823843
Activation indis (ψn)	283	iota_N1	247.227799
Activation targeted (ψw)	283	iota_N2	1.2183044
Half-life indis (ϕn)	283	phi_N1	0.00314036
Half-life targeted (ϕw)	283	phi_N2	333.555313
RBC replenishment (ρ)	284	rho	0.27046928
Burst size (β)	284	burst	3.97945822
Activation indis (ψn)	284	iota_N1	5.89040149
Activation targeted (ψw)	284	iota_N2	0.79375365
Half-life indis (ϕn)	284	phi_N1	0.13791154
Half-life targeted (ϕw)	284	phi_N2	1149.52527
RBC replenishment (ρ)	285	rho	0.34840789
Burst size (β)	285	burst	3.71179362
Activation indis (ψn)	285	iota_N1	15.3364366
Activation targeted (ψw)	285	iota_N2	0.93383996
Half-life indis (ϕn)	285	phi_N1	0.0830069
Half-life targeted (ϕw)	285	phi_N2	174.13449
RBC replenishment (ρ)	286	rho	0.33778782
Burst size (β)	286	burst	4.76149283
Activation indis (ψn)	286	iota_N1	7.88268972
Activation targeted (ψw)	286	iota_N2	0.62036479
Half-life indis (ϕn)	286	phi_N1	0.0158368
Half-life targeted (ϕw)	286	phi_N2	80.1834553
RBC replenishment (ρ)	287	rho	0.23953427
Burst size (β)	287	burst	4.48326115
Activation indis (ψn)	287	iota_N1	5.99734462
Activation targeted (ψw)	287	iota_N2	2.13695181
Half-life indis (ϕn)	287	phi_N1	0.56095834
Half-life targeted (ϕw)	287	phi_N2	9241.47131
RBC replenishment (ρ)	288	rho	0.38296326
Burst size (β)	288	burst	6.06093398
Activation indis (ψn)	288	iota_N1	4.77516853
Activation targeted (ψw)	288	iota_N2	1.73715233
Half-life indis (ϕn)	288	phi_N1	0.14043319
Half-life targeted (ϕw)	288	phi_N2	7617.58912
RBC replenishment (ρ)	289	rho	0.37603588
Burst size (β)	289	burst	5.55019905
Activation indis (ψn)	289	iota_N1	6.37548055
Activation targeted (ψw)	289	iota_N2	0.90469313
Half-life indis (ϕn)	289	phi_N1	0.05071314
Half-life targeted (ϕw)	289	phi_N2	391.686338
RBC replenishment (ρ)	290	rho	0.34880314
Burst size (β)	290	burst	4.01328652
Activation indis (ψn)	290	iota_N1	14.0455008
Activation targeted (ψw)	290	iota_N2	0.9299879
Half-life indis (ϕn)	290	phi_N1	0.05788746
Half-life targeted (ϕw)	290	phi_N2	1125.97123
RBC replenishment (ρ)	291	rho	0.29269108
Burst size (β)	291	burst	3.85586682
Activation indis (ψn)	291	iota_N1	16.4317128
Activation targeted (ψw)	291	iota_N2	0.50154197
Half-life indis (ϕn)	291	phi_N1	0.02176273
Half-life targeted (ϕw)	291	phi_N2	974.252827
RBC replenishment (ρ)	292	rho	0.36983572
Burst size (β)	292	burst	4.72059109
Activation indis (ψn)	292	iota_N1	15.1359498
Activation targeted (ψw)	292	iota_N2	0.42172845
Half-life indis (ϕn)	292	phi_N1	0.01928054
Half-life targeted (ϕw)	292	phi_N2	886.869538
RBC replenishment (ρ)	293	rho	0.1926189
Burst size (β)	293	burst	4.5192185
Activation indis (ψn)	293	iota_N1	16.661869
Activation targeted (ψw)	293	iota_N2	2.12712063
Half-life indis (ϕn)	293	phi_N1	0.11145897
Half-life targeted (ϕw)	293	phi_N2	829.634914
RBC replenishment (ρ)	294	rho	0.46685635
Burst size (β)	294	burst	5.9621659
Activation indis (ψn)	294	iota_N1	11.4992096
Activation targeted (ψw)	294	iota_N2	1.89599059
Half-life indis (ϕn)	294	phi_N1	0.07027105
Half-life targeted (ϕw)	294	phi_N2	2629.44376
RBC replenishment (ρ)	295	rho	0.27917767
Burst size (β)	295	burst	5.57931773
Activation indis (ψn)	295	iota_N1	16.1682304
Activation targeted (ψw)	295	iota_N2	0.85847572
Half-life indis (ϕn)	295	phi_N1	0.01647957
Half-life targeted (ϕw)	295	phi_N2	1371.37745
RBC replenishment (ρ)	296	rho	0.21718107
Burst size (β)	296	burst	4.03634932
Activation indis (ψn)	296	iota_N1	60.863204
Activation targeted (ψw)	296	iota_N2	0.9332074
Half-life indis (ϕn)	296	phi_N1	0.00884852
Half-life targeted (ϕw)	296	phi_N2	94.8553955
RBC replenishment (ρ)	297	rho	0.35996634
Burst size (β)	297	burst	3.95972607
Activation indis (ψn)	297	iota_N1	72.6108446
Activation targeted (ψw)	297	iota_N2	0.81990633
Half-life indis (ϕn)	297	phi_N1	0.00937932
Half-life targeted (ϕw)	297	phi_N2	314.626288
RBC replenishment (ρ)	298	rho	0.39308058
Burst size (β)	298	burst	4.852716
Activation indis (ψn)	298	iota_N1	65.5817846
Activation targeted (ψw)	298	iota_N2	0.4422649
Half-life indis (ϕn)	298	phi_N1	0.00510142
Half-life targeted (ϕw)	298	phi_N2	364.772305
RBC replenishment (ρ)	299	rho	0.28699644
Burst size (β)	299	burst	4.57570356
Activation indis (ψn)	299	iota_N1	110.619159
Activation targeted (ψw)	299	iota_N2	2.05192128
Half-life indis (ϕn)	299	phi_N1	0.02186002
Half-life targeted (ϕw)	299	phi_N2	370.416851
RBC replenishment (ρ)	300	rho	0.36789266
Burst size (β)	300	burst	6.00261191
Activation indis (ψn)	300	iota_N1	66.1529445
Activation targeted (ψw)	300	iota_N2	1.88847046
Half-life indis (ϕn)	300	phi_N1	0.01634086
Half-life targeted (ϕw)	300	phi_N2	122.711116
RBC replenishment (ρ)	301	rho	0.30865057
Burst size (β)	301	burst	5.53487306
Activation indis (ψn)	301	iota_N1	53.9161143
Activation targeted (ψw)	301	iota_N2	1.10353505
Half-life indis (ϕn)	301	phi_N1	0.0121277
Half-life targeted (ϕw)	301	phi_N2	62.8549542
RBC replenishment (ρ)	302	rho	0.19717749
Burst size (β)	302	burst	3.94352386
Activation indis (ψn)	302	iota_N1	11.3157889
Activation targeted (ψw)	302	iota_N2	0.77274881
Half-life indis (ϕn)	302	phi_N1	0.03795379
Half-life targeted (ϕw)	302	phi_N2	4337.91903
RBC replenishment (ρ)	303	rho	0.34670133
Burst size (β)	303	burst	3.95409046
Activation indis (ψn)	303	iota_N1	13.6606621
Activation targeted (ψw)	303	iota_N2	0.81520726
Half-life indis (ϕn)	303	phi_N1	0.04051421
Half-life targeted (ϕw)	303	phi_N2	1358.51324
RBC replenishment (ρ)	304	rho	0.34479687
Burst size (β)	304	burst	4.78522763
Activation indis (ψn)	304	iota_N1	7.00774555
Activation targeted (ψw)	304	iota_N2	0.38287874
Half-life indis (ϕn)	304	phi_N1	0.03963019
Half-life targeted (ϕw)	304	phi_N2	4606.52166
RBC replenishment (ρ)	305	rho	0.18651712
Burst size (β)	305	burst	4.59125076
Activation indis (ψn)	305	iota_N1	51.2140766
Activation targeted (ψw)	305	iota_N2	2.02448209
Half-life indis (ϕn)	305	phi_N1	0.03937045
Half-life targeted (ϕw)	305	phi_N2	6746.94007
RBC replenishment (ρ)	306	rho	0.433109
Burst size (β)	306	burst	6.05444724
Activation indis (ψn)	306	iota_N1	27.5737317
Activation targeted (ψw)	306	iota_N2	1.97375722
Half-life indis (ϕn)	306	phi_N1	0.04289905
Half-life targeted (ϕw)	306	phi_N2	138.830515
RBC replenishment (ρ)	307	rho	0.30152179
Burst size (β)	307	burst	5.52032241
Activation indis (ψn)	307	iota_N1	12.8710866
Activation targeted (ψw)	307	iota_N2	1.02411988
Half-life indis (ϕn)	307	phi_N1	0.04062134
Half-life targeted (ϕw)	307	phi_N2	16056.2747
RBC replenishment (ρ)	308	rho	0.35198541
Burst size (β)	308	burst	3.93742043
Activation indis (ψn)	308	iota_N1	27.7477126
Activation targeted (ψw)	308	iota_N2	0.72787925
Half-life indis (ϕn)	308	phi_N1	0.02766831
Half-life targeted (ϕw)	308	phi_N2	1005.74338
RBC replenishment (ρ)	309	rho	0.22386469
Burst size (β)	309	burst	3.88035124
Activation indis (ψn)	309	iota_N1	19.2835452
Activation targeted (ψw)	309	iota_N2	0.94995745
Half-life indis (ϕn)	309	phi_N1	0.01738484
Half-life targeted (ϕw)	309	phi_N2	10656.1482
RBC replenishment (ρ)	310	rho	0.36382179
Burst size (β)	310	burst	4.91949676
Activation indis (ψn)	310	iota_N1	21.1689269
Activation targeted (ψw)	310	iota_N2	0.48157543
Half-life indis (ϕn)	310	phi_N1	0.0115463
Half-life targeted (ϕw)	310	phi_N2	3719.78019
RBC replenishment (ρ)	311	rho	0.31361642
Burst size (β)	311	burst	4.45524569
Activation indis (ψn)	311	iota_N1	17.7073354
Activation targeted (ψw)	311	iota_N2	2.01932107
Half-life indis (ϕn)	311	phi_N1	0.22692333
Half-life targeted (ϕw)	311	phi_N2	1746.03046
RBC replenishment (ρ)	312	rho	0.39212891
Burst size (β)	312	burst	6.08975174
Activation indis (ψn)	312	iota_N1	20.4799659
Activation targeted (ψw)	312	iota_N2	1.91961233
Half-life indis (ϕn)	312	phi_N1	0.0356123
Half-life targeted (ϕw)	312	phi_N2	22258.523
RBC replenishment (ρ)	313	rho	0.37532756
Burst size (β)	313	burst	5.54517791
Activation indis (ψn)	313	iota_N1	24.9779299
Activation targeted (ψw)	313	iota_N2	0.87957857
Half-life indis (ϕn)	313	phi_N1	0.01526581
Half-life targeted (ϕw)	313	phi_N2	44836.58
RBC replenishment (ρ)	314	rho	0.31682153
Burst size (β)	314	burst	3.92362194
Activation indis (ψn)	314	iota_N1	13.7222897
Activation targeted (ψw)	314	iota_N2	0.79455402
Half-life indis (ϕn)	314	phi_N1	0.07385603
Half-life targeted (ϕw)	314	phi_N2	307.312616
RBC replenishment (ρ)	315	rho	0.42264013
Burst size (β)	315	burst	4.10708012
Activation indis (ψn)	315	iota_N1	12.9397132
Activation targeted (ψw)	315	iota_N2	0.69890994
Half-life indis (ϕn)	315	phi_N1	0.04035323
Half-life targeted (ϕw)	315	phi_N2	58.5164011
RBC replenishment (ρ)	316	rho	0.40866092
Burst size (β)	316	burst	4.90801026
Activation indis (ψn)	316	iota_N1	9.55928925
Activation targeted (ψw)	316	iota_N2	0.57453813
Half-life indis (ϕn)	316	phi_N1	0.01971989
Half-life targeted (ϕw)	316	phi_N2	28.4066416
RBC replenishment (ρ)	317	rho	0.18485352
Burst size (β)	317	burst	4.65070216
Activation indis (ψn)	317	iota_N1	31.770762
Activation targeted (ψw)	317	iota_N2	2.16286237
Half-life indis (ϕn)	317	phi_N1	0.05891206
Half-life targeted (ϕw)	317	phi_N2	54.1163932
RBC replenishment (ρ)	318	rho	0.3418172
Burst size (β)	318	burst	6.33646842
Activation indis (ψn)	318	iota_N1	37.083013
Activation targeted (ψw)	318	iota_N2	2.17639577
Half-life indis (ϕn)	318	phi_N1	0.03744456
Half-life targeted (ϕw)	318	phi_N2	65.4852206
RBC replenishment (ρ)	319	rho	0.30063716
Burst size (β)	319	burst	5.40021937
Activation indis (ψn)	319	iota_N1	29.3595202
Activation targeted (ψw)	319	iota_N2	0.956282
Half-life indis (ϕn)	319	phi_N1	0.02250802
Half-life targeted (ϕw)	319	phi_N2	125.338128
RBC replenishment (ρ)	320	rho	0.18405882
Burst size (β)	320	burst	4.00543688
Activation indis (ψn)	320	iota_N1	32.0931051
Activation targeted (ψw)	320	iota_N2	1.07524049
Half-life indis (ϕn)	320	phi_N1	0.01625102
Half-life targeted (ϕw)	320	phi_N2	1482.61275
RBC replenishment (ρ)	321	rho	0.34735135
Burst size (β)	321	burst	4.05365804
Activation indis (ψn)	321	iota_N1	43.8624364
Activation targeted (ψw)	321	iota_N2	0.75204093
Half-life indis (ϕn)	321	phi_N1	0.01189106
Half-life targeted (ϕw)	321	phi_N2	351.82612
RBC replenishment (ρ)	322	rho	0.31825989
Burst size (β)	322	burst	4.71444823
Activation indis (ψn)	322	iota_N1	42.5743032
Activation targeted (ψw)	322	iota_N2	0.46915752
Half-life indis (ϕn)	322	phi_N1	0.00672132
Half-life targeted (ϕw)	322	phi_N2	125.037012
RBC replenishment (ρ)	323	rho	0.23350331
Burst size (β)	323	burst	4.55343223
Activation indis (ψn)	323	iota_N1	46.6579077
Activation targeted (ψw)	323	iota_N2	2.14453792
Half-life indis (ϕn)	323	phi_N1	0.04337048
Half-life targeted (ϕw)	323	phi_N2	3605.85814
RBC replenishment (ρ)	324	rho	0.41018358
Burst size (β)	324	burst	6.08179211
Activation indis (ψn)	324	iota_N1	61.6369552
Activation targeted (ψw)	324	iota_N2	1.71761386
Half-life indis (ϕn)	324	phi_N1	0.01974999
Half-life targeted (ϕw)	324	phi_N2	1717.07929
RBC replenishment (ρ)	325	rho	0.36777229
Burst size (β)	325	burst	5.39423162
Activation indis (ψn)	325	iota_N1	57.3761535
Activation targeted (ψw)	325	iota_N2	1.28399233
Half-life indis (ϕn)	325	phi_N1	0.01592533
Half-life targeted (ϕw)	325	phi_N2	486.239513
RBC replenishment (ρ)	326	rho	0.32323996
Burst size (β)	326	burst	3.99360325
Activation indis (ψn)	326	iota_N1	5.18433636
Activation targeted (ψw)	326	iota_N2	0.84323199
Half-life indis (ϕn)	326	phi_N1	0.1386141
Half-life targeted (ϕw)	326	phi_N2	275.37387
RBC replenishment (ρ)	327	rho	0.42395113
Burst size (β)	327	burst	4.10709671
Activation indis (ψn)	327	iota_N1	17.6447321
Activation targeted (ψw)	327	iota_N2	0.67942326
Half-life indis (ϕn)	327	phi_N1	0.02836784
Half-life targeted (ϕw)	327	phi_N2	1004.76389
RBC replenishment (ρ)	328	rho	0.32294545
Burst size (β)	328	burst	4.8331209
Activation indis (ψn)	328	iota_N1	3.54352933
Activation targeted (ψw)	328	iota_N2	0.5133288
Half-life indis (ϕn)	328	phi_N1	0.0579814
Half-life targeted (ϕw)	328	phi_N2	243.444741
RBC replenishment (ρ)	329	rho	0.18394153
Burst size (β)	329	burst	4.6549795
Activation indis (ψn)	329	iota_N1	9.5185938
Activation targeted (ψw)	329	iota_N2	2.28751579
Half-life indis (ϕn)	329	phi_N1	0.21718911
Half-life targeted (ϕw)	329	phi_N2	841.157681
RBC replenishment (ρ)	330	rho	0.37689617
Burst size (β)	330	burst	6.19710231
Activation indis (ψn)	330	iota_N1	5.55900803
Activation targeted (ψw)	330	iota_N2	1.88564402
Half-life indis (ϕn)	330	phi_N1	0.15027773
Half-life targeted (ϕw)	330	phi_N2	601.391376
RBC replenishment (ρ)	331	rho	0.30176777
Burst size (β)	331	burst	5.41753602
Activation indis (ψn)	331	iota_N1	7.09792814
Activation targeted (ψw)	331	iota_N2	1.18781692
Half-life indis (ϕn)	331	phi_N1	0.08196132
Half-life targeted (ϕw)	331	phi_N2	640.491449
RBC replenishment (ρ)	332	rho	0.29478083
Burst size (β)	332	burst	4.05538407
Activation indis (ψn)	332	iota_N1	29.5072308
Activation targeted (ψw)	332	iota_N2	0.83313936
Half-life indis (ϕn)	332	phi_N1	0.02986499
Half-life targeted (ϕw)	332	phi_N2	1548.19881
RBC replenishment (ρ)	333	rho	0.34139477
Burst size (β)	333	burst	3.98714918
Activation indis (ψn)	333	iota_N1	25.1848836
Activation targeted (ψw)	333	iota_N2	0.99731845
Half-life indis (ϕn)	333	phi_N1	0.02708524
Half-life targeted (ϕw)	333	phi_N2	303.352008
RBC replenishment (ρ)	334	rho	0.36118245
[truncated: 4,001 more rows]
