# Supplementary material for: Malaria parasites can optimize transmission investment by sensing two within-host cues
Source: PLoS Biol. 2025 Oct 9;23(10):e3003081. doi: 10.1371/journal.pbio.3003081 (PMC12551962; doi:10.1371/journal.pbio.3003081)
Supplement: S10 Data — (CSV) [file pbio.3003081.s017.csv]

cue	paramater_varied	iter	geometric_mean_fitness	fitness_semi_stochastic_normalized	fitness_deterministic_normalized
Gametocyte	RBC replenishment (ρ)	10	0.969694779104013	0.968877305248384	0.96739761475624
Gametocyte	Burst size (β)	10	0.365548149037741	0.674034922758767	0.96739761475624
Gametocyte	Activation indis (ψn)	10	0.899865617445358	0.961568930267045	0.96739761475624
Gametocyte	Activation targeted (ψw)	10	0.829968192269447	1.07749212444051	0.96739761475624
Gametocyte	Half-life indis (ϕn)	10	0.939492328240327	0.995095905428235	0.96739761475624
Gametocyte	Half-life targeted (ϕw)	10	0.970813642936183	0.972873159479817	0.96739761475624
Gametocyte	RBC replenishment (ρ)	100	0.969694779104013	0.972391533500742	0.96739761475624
Gametocyte	Burst size (β)	100	0.365548149037741	0.555756789909837	0.96739761475624
Gametocyte	Activation indis (ψn)	100	0.899865617445358	0.794906805678817	0.96739761475624
Gametocyte	Activation targeted (ψw)	100	0.829968192269447	1.05511030362364	0.96739761475624
Gametocyte	Half-life indis (ϕn)	100	0.939492328240327	1.0072206865588	0.96739761475624
Gametocyte	Half-life targeted (ϕw)	100	0.970813642936183	0.966011182747863	0.96739761475624
Gametocyte	RBC replenishment (ρ)	1000	0.969694779104013	0.97177260337872	0.96739761475624
Gametocyte	Burst size (β)	1000	0.365548149037741	0.704782018217931	0.96739761475624
Gametocyte	Activation indis (ψn)	1000	0.899865617445358	0.942310954131154	0.96739761475624
Gametocyte	Activation targeted (ψw)	1000	0.829968192269447	1.09263870887101	0.96739761475624
Gametocyte	Half-life indis (ϕn)	1000	0.939492328240327	0.991469435523747	0.96739761475624
Gametocyte	Half-life targeted (ϕw)	1000	0.970813642936183	0.969373747946718	0.96739761475624
Gametocyte	RBC replenishment (ρ)	101	0.969694779104013	0.961371782940365	0.96739761475624
Gametocyte	Burst size (β)	101	0.365548149037741	0.420615392033601	0.96739761475624
Gametocyte	Activation indis (ψn)	101	0.899865617445358	0.889884982126582	0.96739761475624
Gametocyte	Activation targeted (ψw)	101	0.829968192269447	0.429575304501081	0.96739761475624
Gametocyte	Half-life indis (ϕn)	101	0.939492328240327	0.921161586045571	0.96739761475624
Gametocyte	Half-life targeted (ϕw)	101	0.970813642936183	0.966421411327052	0.96739761475624
Gametocyte	RBC replenishment (ρ)	102	0.969694779104013	0.967742192761809	0.96739761475624
Gametocyte	Burst size (β)	102	0.365548149037741	0.980766518035448	0.96739761475624
Gametocyte	Activation indis (ψn)	102	0.899865617445358	0.897287930868089	0.96739761475624
Gametocyte	Activation targeted (ψw)	102	0.829968192269447	0.479260438079524	0.96739761475624
Gametocyte	Half-life indis (ϕn)	102	0.939492328240327	0.968849563412054	0.96739761475624
Gametocyte	Half-life targeted (ϕw)	102	0.970813642936183	0.965645807615504	0.96739761475624
Gametocyte	RBC replenishment (ρ)	103	0.969694779104013	0.97077629815525	0.96739761475624
Gametocyte	Burst size (β)	103	0.365548149037741	0.936164601860532	0.96739761475624
Gametocyte	Activation indis (ψn)	103	0.899865617445358	0.98815678189487	0.96739761475624
Gametocyte	Activation targeted (ψw)	103	0.829968192269447	0.968803516044265	0.96739761475624
Gametocyte	Half-life indis (ϕn)	103	0.939492328240327	0.976385792417113	0.96739761475624
Gametocyte	Half-life targeted (ϕw)	103	0.970813642936183	0.965811235239488	0.96739761475624
Gametocyte	RBC replenishment (ρ)	104	0.969694779104013	0.968372470675128	0.96739761475624
Gametocyte	Burst size (β)	104	0.365548149037741	0.103201048202259	0.96739761475624
Gametocyte	Activation indis (ψn)	104	0.899865617445358	0.81853297002119	0.96739761475624
Gametocyte	Activation targeted (ψw)	104	0.829968192269447	1.04499235728641	0.96739761475624
Gametocyte	Half-life indis (ϕn)	104	0.939492328240327	1.00052430391457	0.96739761475624
Gametocyte	Half-life targeted (ϕw)	104	0.970813642936183	0.966259611811111	0.96739761475624
Gametocyte	RBC replenishment (ρ)	105	0.969694779104013	0.970131286939146	0.96739761475624
Gametocyte	Burst size (β)	105	0.365548149037741	0.0763572327626421	0.96739761475624
Gametocyte	Activation indis (ψn)	105	0.899865617445358	0.959450050782396	0.96739761475624
Gametocyte	Activation targeted (ψw)	105	0.829968192269447	0.947525226698598	0.96739761475624
Gametocyte	Half-life indis (ϕn)	105	0.939492328240327	0.978602253810695	0.96739761475624
Gametocyte	Half-life targeted (ϕw)	105	0.970813642936183	0.966492865955527	0.96739761475624
Gametocyte	RBC replenishment (ρ)	106	0.969694779104013	0.973328709183131	0.96739761475624
Gametocyte	Burst size (β)	106	0.365548149037741	0.583788627297463	0.96739761475624
Gametocyte	Activation indis (ψn)	106	0.899865617445358	0.967160921186435	0.96739761475624
Gametocyte	Activation targeted (ψw)	106	0.829968192269447	1.09039441594087	0.96739761475624
Gametocyte	Half-life indis (ϕn)	106	0.939492328240327	0.985975589575662	0.96739761475624
Gametocyte	Half-life targeted (ϕw)	106	0.970813642936183	0.966007185623026	0.96739761475624
Gametocyte	RBC replenishment (ρ)	107	0.969694779104013	0.965238587486459	0.96739761475624
Gametocyte	Burst size (β)	107	0.365548149037741	0.475319060587086	0.96739761475624
Gametocyte	Activation indis (ψn)	107	0.899865617445358	0.860905513811571	0.96739761475624
Gametocyte	Activation targeted (ψw)	107	0.829968192269447	0.612573825911902	0.96739761475624
Gametocyte	Half-life indis (ϕn)	107	0.939492328240327	0.978919510057201	0.96739761475624
Gametocyte	Half-life targeted (ϕw)	107	0.970813642936183	0.967333605244865	0.96739761475624
Gametocyte	RBC replenishment (ρ)	108	0.969694779104013	0.971844355923428	0.96739761475624
Gametocyte	Burst size (β)	108	0.365548149037741	0.980643585127977	0.96739761475624
Gametocyte	Activation indis (ψn)	108	0.899865617445358	0.944067862646672	0.96739761475624
Gametocyte	Activation targeted (ψw)	108	0.829968192269447	0.713343818943508	0.96739761475624
Gametocyte	Half-life indis (ϕn)	108	0.939492328240327	0.988325239067286	0.96739761475624
Gametocyte	Half-life targeted (ϕw)	108	0.970813642936183	0.966359634171042	0.96739761475624
Gametocyte	RBC replenishment (ρ)	109	0.969694779104013	0.967645474135369	0.96739761475624
Gametocyte	Burst size (β)	109	0.365548149037741	0.96375314187397	0.96739761475624
Gametocyte	Activation indis (ψn)	109	0.899865617445358	0.926969081352442	0.96739761475624
Gametocyte	Activation targeted (ψw)	109	0.829968192269447	0.878162282782243	0.96739761475624
Gametocyte	Half-life indis (ϕn)	109	0.939492328240327	0.990230694437587	0.96739761475624
Gametocyte	Half-life targeted (ϕw)	109	0.970813642936183	0.968049413810459	0.96739761475624
Gametocyte	RBC replenishment (ρ)	11	0.969694779104013	0.967548994052332	0.96739761475624
Gametocyte	Burst size (β)	11	0.365548149037741	0.401373475881942	0.96739761475624
Gametocyte	Activation indis (ψn)	11	0.899865617445358	0.974370152483462	0.96739761475624
Gametocyte	Activation targeted (ψw)	11	0.829968192269447	0.643847189987203	0.96739761475624
Gametocyte	Half-life indis (ϕn)	11	0.939492328240327	0.735876590191937	0.96739761475624
Gametocyte	Half-life targeted (ϕw)	11	0.970813642936183	0.969838198349057	0.96739761475624
Gametocyte	RBC replenishment (ρ)	110	0.969694779104013	0.963965904424455	0.96739761475624
Gametocyte	Burst size (β)	110	0.365548149037741	0.0953639608000081	0.96739761475624
Gametocyte	Activation indis (ψn)	110	0.899865617445358	0.969077122273715	0.96739761475624
Gametocyte	Activation targeted (ψw)	110	0.829968192269447	0.967883944382527	0.96739761475624
Gametocyte	Half-life indis (ϕn)	110	0.939492328240327	0.975976898421951	0.96739761475624
Gametocyte	Half-life targeted (ϕw)	110	0.970813642936183	0.967425266092955	0.96739761475624
Gametocyte	RBC replenishment (ρ)	111	0.969694779104013	0.969141020291332	0.96739761475624
Gametocyte	Burst size (β)	111	0.365548149037741	0.0724976087994134	0.96739761475624
Gametocyte	Activation indis (ψn)	111	0.899865617445358	0.983390102813494	0.96739761475624
Gametocyte	Activation targeted (ψw)	111	0.829968192269447	0.967659906379962	0.96739761475624
Gametocyte	Half-life indis (ϕn)	111	0.939492328240327	0.953817285876851	0.96739761475624
Gametocyte	Half-life targeted (ϕw)	111	0.970813642936183	0.966114909983822	0.96739761475624
Gametocyte	RBC replenishment (ρ)	112	0.969694779104013	0.973042073636709	0.96739761475624
Gametocyte	Burst size (β)	112	0.365548149037741	0.590566431554066	0.96739761475624
Gametocyte	Activation indis (ψn)	112	0.899865617445358	0.976282662101404	0.96739761475624
Gametocyte	Activation targeted (ψw)	112	0.829968192269447	1.08949829859856	0.96739761475624
Gametocyte	Half-life indis (ϕn)	112	0.939492328240327	0.974353361395212	0.96739761475624
Gametocyte	Half-life targeted (ϕw)	112	0.970813642936183	0.966781642051416	0.96739761475624
Gametocyte	RBC replenishment (ρ)	113	0.969694779104013	0.966162695623221	0.96739761475624
Gametocyte	Burst size (β)	113	0.365548149037741	0.513278538689655	0.96739761475624
Gametocyte	Activation indis (ψn)	113	0.899865617445358	0.911521963068366	0.96739761475624
Gametocyte	Activation targeted (ψw)	113	0.829968192269447	0.705456293403315	0.96739761475624
Gametocyte	Half-life indis (ϕn)	113	0.939492328240327	0.937436036791445	0.96739761475624
Gametocyte	Half-life targeted (ϕw)	113	0.970813642936183	0.965513161307649	0.96739761475624
Gametocyte	RBC replenishment (ρ)	114	0.969694779104013	0.972255696680923	0.96739761475624
Gametocyte	Burst size (β)	114	0.365548149037741	0.978691089918724	0.96739761475624
Gametocyte	Activation indis (ψn)	114	0.899865617445358	0.805685568353161	0.96739761475624
Gametocyte	Activation targeted (ψw)	114	0.829968192269447	0.565905693285517	0.96739761475624
Gametocyte	Half-life indis (ϕn)	114	0.939492328240327	0.993789827313439	0.96739761475624
Gametocyte	Half-life targeted (ϕw)	114	0.970813642936183	0.965368618374125	0.96739761475624
Gametocyte	RBC replenishment (ρ)	115	0.969694779104013	0.967085634641941	0.96739761475624
Gametocyte	Burst size (β)	115	0.365548149037741	0.938011408339145	0.96739761475624
Gametocyte	Activation indis (ψn)	115	0.899865617445358	0.952481561255206	0.96739761475624
Gametocyte	Activation targeted (ψw)	115	0.829968192269447	0.878986694567533	0.96739761475624
Gametocyte	Half-life indis (ϕn)	115	0.939492328240327	0.977089579171542	0.96739761475624
Gametocyte	Half-life targeted (ϕw)	115	0.970813642936183	0.965645940092071	0.96739761475624
Gametocyte	RBC replenishment (ρ)	116	0.969694779104013	0.971005919302685	0.96739761475624
Gametocyte	Burst size (β)	116	0.365548149037741	0.147851091805488	0.96739761475624
Gametocyte	Activation indis (ψn)	116	0.899865617445358	1.00204602353511	0.96739761475624
Gametocyte	Activation targeted (ψw)	116	0.829968192269447	0.995282775485025	0.96739761475624
Gametocyte	Half-life indis (ϕn)	116	0.939492328240327	0.861111469487658	0.96739761475624
Gametocyte	Half-life targeted (ϕw)	116	0.970813642936183	0.965219846659766	0.96739761475624
Gametocyte	RBC replenishment (ρ)	117	0.969694779104013	0.972636110830693	0.96739761475624
Gametocyte	Burst size (β)	117	0.365548149037741	0.11258250788853	0.96739761475624
Gametocyte	Activation indis (ψn)	117	0.899865617445358	1.00571030390105	0.96739761475624
Gametocyte	Activation targeted (ψw)	117	0.829968192269447	1.0104910737589	0.96739761475624
Gametocyte	Half-life indis (ϕn)	117	0.939492328240327	0.807665999300149	0.96739761475624
Gametocyte	Half-life targeted (ϕw)	117	0.970813642936183	0.96562443750836	0.96739761475624
Gametocyte	RBC replenishment (ρ)	118	0.969694779104013	0.972422527067895	0.96739761475624
Gametocyte	Burst size (β)	118	0.365548149037741	0.584067366609062	0.96739761475624
Gametocyte	Activation indis (ψn)	118	0.899865617445358	1.0030495975676	0.96739761475624
Gametocyte	Activation targeted (ψw)	118	0.829968192269447	1.10000159975055	0.96739761475624
Gametocyte	Half-life indis (ϕn)	118	0.939492328240327	0.914802219039912	0.96739761475624
Gametocyte	Half-life targeted (ϕw)	118	0.970813642936183	0.965066690573348	0.96739761475624
Gametocyte	RBC replenishment (ρ)	119	0.969694779104013	0.961926454568802	0.96739761475624
Gametocyte	Burst size (β)	119	0.365548149037741	0.462495399168664	0.96739761475624
Gametocyte	Activation indis (ψn)	119	0.899865617445358	0.969637920183978	0.96739761475624
Gametocyte	Activation targeted (ψw)	119	0.829968192269447	0.532502935784251	0.96739761475624
Gametocyte	Half-life indis (ϕn)	119	0.939492328240327	0.826609456152726	0.96739761475624
Gametocyte	Half-life targeted (ϕw)	119	0.970813642936183	0.964989064691761	0.96739761475624
Gametocyte	RBC replenishment (ρ)	12	0.969694779104013	0.973898832976673	0.96739761475624
Gametocyte	Burst size (β)	12	0.365548149037741	0.981357089429335	0.96739761475624
Gametocyte	Activation indis (ψn)	12	0.899865617445358	0.975541768445149	0.96739761475624
Gametocyte	Activation targeted (ψw)	12	0.829968192269447	0.586104567596166	0.96739761475624
Gametocyte	Half-life indis (ϕn)	12	0.939492328240327	0.882538333136834	0.96739761475624
Gametocyte	Half-life targeted (ϕw)	12	0.970813642936183	0.967671318457576	0.96739761475624
Gametocyte	RBC replenishment (ρ)	120	0.969694779104013	0.974717578142982	0.96739761475624
Gametocyte	Burst size (β)	120	0.365548149037741	0.981354972704016	0.96739761475624
Gametocyte	Activation indis (ψn)	120	0.899865617445358	0.992765066810627	0.96739761475624
Gametocyte	Activation targeted (ψw)	120	0.829968192269447	0.539063582082391	0.96739761475624
Gametocyte	Half-life indis (ϕn)	120	0.939492328240327	0.820073735542464	0.96739761475624
Gametocyte	Half-life targeted (ϕw)	120	0.970813642936183	0.965303310526702	0.96739761475624
Gametocyte	RBC replenishment (ρ)	121	0.969694779104013	0.967735478136099	0.96739761475624
Gametocyte	Burst size (β)	121	0.365548149037741	0.962145609773345	0.96739761475624
Gametocyte	Activation indis (ψn)	121	0.899865617445358	1.00406040560418	0.96739761475624
Gametocyte	Activation targeted (ψw)	121	0.829968192269447	0.887134970231295	0.96739761475624
Gametocyte	Half-life indis (ϕn)	121	0.939492328240327	0.902305246691008	0.96739761475624
Gametocyte	Half-life targeted (ϕw)	121	0.970813642936183	0.965121584114523	0.96739761475624
Gametocyte	RBC replenishment (ρ)	122	0.969694779104013	0.97202282377665	0.96739761475624
Gametocyte	Burst size (β)	122	0.365548149037741	0.116076455177811	0.96739761475624
Gametocyte	Activation indis (ψn)	122	0.899865617445358	1.00003253865916	0.96739761475624
Gametocyte	Activation targeted (ψw)	122	0.829968192269447	1.02202587677912	0.96739761475624
Gametocyte	Half-life indis (ϕn)	122	0.939492328240327	0.836762568742588	0.96739761475624
Gametocyte	Half-life targeted (ϕw)	122	0.970813642936183	0.969371968747372	0.96739761475624
Gametocyte	RBC replenishment (ρ)	123	0.969694779104013	0.969954604697171	0.96739761475624
Gametocyte	Burst size (β)	123	0.365548149037741	0.0890117762357183	0.96739761475624
Gametocyte	Activation indis (ψn)	123	0.899865617445358	0.999528733089636	0.96739761475624
Gametocyte	Activation targeted (ψw)	123	0.829968192269447	0.947825074783466	0.96739761475624
Gametocyte	Half-life indis (ϕn)	123	0.939492328240327	0.832106053392226	0.96739761475624
Gametocyte	Half-life targeted (ϕw)	123	0.970813642936183	0.966945364527949	0.96739761475624
Gametocyte	RBC replenishment (ρ)	124	0.969694779104013	0.973366711804879	0.96739761475624
Gametocyte	Burst size (β)	124	0.365548149037741	0.676879830962032	0.96739761475624
Gametocyte	Activation indis (ψn)	124	0.899865617445358	1.00661107828765	0.96739761475624
Gametocyte	Activation targeted (ψw)	124	0.829968192269447	1.08195506786504	0.96739761475624
Gametocyte	Half-life indis (ϕn)	124	0.939492328240327	0.867191213839578	0.96739761475624
Gametocyte	Half-life targeted (ϕw)	124	0.970813642936183	0.970904271028471	0.96739761475624
Gametocyte	RBC replenishment (ρ)	125	0.969694779104013	0.967136051747538	0.96739761475624
Gametocyte	Burst size (β)	125	0.365548149037741	0.529135965874173	0.96739761475624
Gametocyte	Activation indis (ψn)	125	0.899865617445358	0.980501178382659	0.96739761475624
Gametocyte	Activation targeted (ψw)	125	0.829968192269447	0.643394413021736	0.96739761475624
Gametocyte	Half-life indis (ϕn)	125	0.939492328240327	0.81621229453328	0.96739761475624
Gametocyte	Half-life targeted (ϕw)	125	0.970813642936183	0.965741443955406	0.96739761475624
Gametocyte	RBC replenishment (ρ)	126	0.969694779104013	0.974121062100019	0.96739761475624
Gametocyte	Burst size (β)	126	0.365548149037741	0.980647812439322	0.96739761475624
Gametocyte	Activation indis (ψn)	126	0.899865617445358	0.997158971218062	0.96739761475624
Gametocyte	Activation targeted (ψw)	126	0.829968192269447	0.674625764659003	0.96739761475624
Gametocyte	Half-life indis (ϕn)	126	0.939492328240327	0.791937991462719	0.96739761475624
Gametocyte	Half-life targeted (ϕw)	126	0.970813642936183	0.968803228957637	0.96739761475624
Gametocyte	RBC replenishment (ρ)	127	0.969694779104013	0.968326666646174	0.96739761475624
Gametocyte	Burst size (β)	127	0.365548149037741	0.936799676137162	0.96739761475624
Gametocyte	Activation indis (ψn)	127	0.899865617445358	1.00801329271467	0.96739761475624
Gametocyte	Activation targeted (ψw)	127	0.829968192269447	0.930941807646765	0.96739761475624
Gametocyte	Half-life indis (ϕn)	127	0.939492328240327	0.790945662412216	0.96739761475624
Gametocyte	Half-life targeted (ϕw)	127	0.970813642936183	0.96766339377674	0.96739761475624
Gametocyte	RBC replenishment (ρ)	128	0.969694779104013	0.971606763294034	0.96739761475624
Gametocyte	Burst size (β)	128	0.365548149037741	0.169543526201802	0.96739761475624
Gametocyte	Activation indis (ψn)	128	0.899865617445358	0.888086737575878	0.96739761475624
Gametocyte	Activation targeted (ψw)	128	0.829968192269447	1.01841527145255	0.96739761475624
Gametocyte	Half-life indis (ϕn)	128	0.939492328240327	0.993328952920388	0.96739761475624
Gametocyte	Half-life targeted (ϕw)	128	0.970813642936183	0.970725449147026	0.96739761475624
Gametocyte	RBC replenishment (ρ)	129	0.969694779104013	0.96564133845448	0.96739761475624
Gametocyte	Burst size (β)	129	0.365548149037741	0.0875766364666205	0.96739761475624
Gametocyte	Activation indis (ψn)	129	0.899865617445358	0.911328826578651	0.96739761475624
Gametocyte	Activation targeted (ψw)	129	0.829968192269447	0.98053697822198	0.96739761475624
Gametocyte	Half-life indis (ϕn)	129	0.939492328240327	0.998412719998058	0.96739761475624
Gametocyte	Half-life targeted (ϕw)	129	0.970813642936183	0.980944084054718	0.96739761475624
Gametocyte	RBC replenishment (ρ)	13	0.969694779104013	0.969192136685859	0.96739761475624
Gametocyte	Burst size (β)	13	0.365548149037741	0.92795716458251	0.96739761475624
Gametocyte	Activation indis (ψn)	13	0.899865617445358	0.985949065851948	0.96739761475624
Gametocyte	Activation targeted (ψw)	13	0.829968192269447	0.858759740729998	0.96739761475624
Gametocyte	Half-life indis (ϕn)	13	0.939492328240327	0.941573043933149	0.96739761475624
Gametocyte	Half-life targeted (ϕw)	13	0.970813642936183	0.96888096973214	0.96739761475624
Gametocyte	RBC replenishment (ρ)	130	0.969694779104013	0.971069505654046	0.96739761475624
Gametocyte	Burst size (β)	130	0.365548149037741	0.628321526930482	0.96739761475624
Gametocyte	Activation indis (ψn)	130	0.899865617445358	0.927286843582196	0.96739761475624
Gametocyte	Activation targeted (ψw)	130	0.829968192269447	1.09032598231243	0.96739761475624
Gametocyte	Half-life indis (ϕn)	130	0.939492328240327	0.998490343470517	0.96739761475624
Gametocyte	Half-life targeted (ϕw)	130	0.970813642936183	0.966583114682867	0.96739761475624
Gametocyte	RBC replenishment (ρ)	131	0.969694779104013	0.97573502908804	0.96739761475624
Gametocyte	Burst size (β)	131	0.365548149037741	0.535946832223159	0.96739761475624
Gametocyte	Activation indis (ψn)	131	0.899865617445358	0.8561258577279	0.96739761475624
Gametocyte	Activation targeted (ψw)	131	0.829968192269447	0.563433884785414	0.96739761475624
Gametocyte	Half-life indis (ϕn)	131	0.939492328240327	0.88666177092685	0.96739761475624
Gametocyte	Half-life targeted (ϕw)	131	0.970813642936183	0.970225203647969	0.96739761475624
Gametocyte	RBC replenishment (ρ)	132	0.969694779104013	0.971174653510193	0.96739761475624
Gametocyte	Burst size (β)	132	0.365548149037741	0.97585465288974	0.96739761475624
Gametocyte	Activation indis (ψn)	132	0.899865617445358	0.846066630622886	0.96739761475624
Gametocyte	Activation targeted (ψw)	132	0.829968192269447	0.633831425595426	0.96739761475624
Gametocyte	Half-life indis (ϕn)	132	0.939492328240327	0.989483091915239	0.96739761475624
Gametocyte	Half-life targeted (ϕw)	132	0.970813642936183	0.96777796991621	0.96739761475624
Gametocyte	RBC replenishment (ρ)	133	0.969694779104013	0.968733019096487	0.96739761475624
Gametocyte	Burst size (β)	133	0.365548149037741	0.934792115810565	0.96739761475624
Gametocyte	Activation indis (ψn)	133	0.899865617445358	0.984120823432461	0.96739761475624
Gametocyte	Activation targeted (ψw)	133	0.829968192269447	0.913259988883711	0.96739761475624
Gametocyte	Half-life indis (ϕn)	133	0.939492328240327	0.976689907268909	0.96739761475624
Gametocyte	Half-life targeted (ϕw)	133	0.970813642936183	0.965782007647785	0.96739761475624
Gametocyte	RBC replenishment (ρ)	134	0.969694779104013	0.97119045969347	0.96739761475624
Gametocyte	Burst size (β)	134	0.365548149037741	0.0914660850254452	0.96739761475624
Gametocyte	Activation indis (ψn)	134	0.899865617445358	0.909857414582725	0.96739761475624
Gametocyte	Activation targeted (ψw)	134	0.829968192269447	0.995309743422777	0.96739761475624
Gametocyte	Half-life indis (ϕn)	134	0.939492328240327	0.970419252721972	0.96739761475624
Gametocyte	Half-life targeted (ϕw)	134	0.970813642936183	0.968705440939975	0.96739761475624
Gametocyte	RBC replenishment (ρ)	135	0.969694779104013	0.9728242698539	0.96739761475624
Gametocyte	Burst size (β)	135	0.365548149037741	0.0998883898434314	0.96739761475624
Gametocyte	Activation indis (ψn)	135	0.899865617445358	0.971149654021951	0.96739761475624
Gametocyte	Activation targeted (ψw)	135	0.829968192269447	0.99782721250368	0.96739761475624
Gametocyte	Half-life indis (ϕn)	135	0.939492328240327	0.912145452465187	0.96739761475624
Gametocyte	Half-life targeted (ϕw)	135	0.970813642936183	0.969042221273293	0.96739761475624
Gametocyte	RBC replenishment (ρ)	136	0.969694779104013	0.971699831985911	0.96739761475624
Gametocyte	Burst size (β)	136	0.365548149037741	0.560439631949527	0.96739761475624
Gametocyte	Activation indis (ψn)	136	0.899865617445358	1.00479295826318	0.96739761475624
Gametocyte	Activation targeted (ψw)	136	0.829968192269447	1.09883345129046	0.96739761475624
Gametocyte	Half-life indis (ϕn)	136	0.939492328240327	0.892436292945702	0.96739761475624
Gametocyte	Half-life targeted (ϕw)	136	0.970813642936183	0.965316498315715	0.96739761475624
Gametocyte	RBC replenishment (ρ)	137	0.969694779104013	0.967353090234747	0.96739761475624
Gametocyte	Burst size (β)	137	0.365548149037741	0.480212539562326	0.96739761475624
Gametocyte	Activation indis (ψn)	137	0.899865617445358	0.897109247727124	0.96739761475624
Gametocyte	Activation targeted (ψw)	137	0.829968192269447	0.661566619964141	0.96739761475624
Gametocyte	Half-life indis (ϕn)	137	0.939492328240327	0.927072810372263	0.96739761475624
Gametocyte	Half-life targeted (ϕw)	137	0.970813642936183	0.96584668179685	0.96739761475624
Gametocyte	RBC replenishment (ρ)	138	0.969694779104013	0.97225678487316	0.96739761475624
Gametocyte	Burst size (β)	138	0.365548149037741	0.975975409738876	0.96739761475624
Gametocyte	Activation indis (ψn)	138	0.899865617445358	0.978327574375053	0.96739761475624
Gametocyte	Activation targeted (ψw)	138	0.829968192269447	0.530705445615452	0.96739761475624
Gametocyte	Half-life indis (ϕn)	138	0.939492328240327	0.914112968959793	0.96739761475624
Gametocyte	Half-life targeted (ϕw)	138	0.970813642936183	0.966066615232358	0.96739761475624
Gametocyte	RBC replenishment (ρ)	139	0.969694779104013	0.968089496869425	0.96739761475624
Gametocyte	Burst size (β)	139	0.365548149037741	0.93718694749112	0.96739761475624
Gametocyte	Activation indis (ψn)	139	0.899865617445358	0.992250594832539	0.96739761475624
Gametocyte	Activation targeted (ψw)	139	0.829968192269447	0.890608272824248	0.96739761475624
Gametocyte	Half-life indis (ϕn)	139	0.939492328240327	0.949252895112121	0.96739761475624
Gametocyte	Half-life targeted (ϕw)	139	0.970813642936183	0.968068893424869	0.96739761475624
Gametocyte	RBC replenishment (ρ)	14	0.969694779104013	0.968115524195244	0.96739761475624
Gametocyte	Burst size (β)	14	0.365548149037741	0.0975377211860376	0.96739761475624
Gametocyte	Activation indis (ψn)	14	0.899865617445358	1.00199558536596	0.96739761475624
Gametocyte	Activation targeted (ψw)	14	0.829968192269447	0.953462569410883	0.96739761475624
Gametocyte	Half-life indis (ϕn)	14	0.939492328240327	0.802598123768984	0.96739761475624
Gametocyte	Half-life targeted (ϕw)	14	0.970813642936183	0.967312214662626	0.96739761475624
Gametocyte	RBC replenishment (ρ)	140	0.969694779104013	0.970497771739357	0.96739761475624
Gametocyte	Burst size (β)	140	0.365548149037741	0.105832489719087	0.96739761475624
Gametocyte	Activation indis (ψn)	140	0.899865617445358	1.00457676712631	0.96739761475624
Gametocyte	Activation targeted (ψw)	140	0.829968192269447	0.994881747497502	0.96739761475624
Gametocyte	Half-life indis (ϕn)	140	0.939492328240327	0.638323998569437	0.96739761475624
Gametocyte	Half-life targeted (ϕw)	140	0.970813642936183	0.971435032799044	0.96739761475624
Gametocyte	RBC replenishment (ρ)	141	0.969694779104013	0.972544577414699	0.96739761475624
Gametocyte	Burst size (β)	141	0.365548149037741	0.083487491104241	0.96739761475624
Gametocyte	Activation indis (ψn)	141	0.899865617445358	1.00356634570098	0.96739761475624
Gametocyte	Activation targeted (ψw)	141	0.829968192269447	1.0171857400819	0.96739761475624
Gametocyte	Half-life indis (ϕn)	141	0.939492328240327	0.866918958385706	0.96739761475624
Gametocyte	Half-life targeted (ϕw)	141	0.970813642936183	0.975770957601583	0.96739761475624
Gametocyte	RBC replenishment (ρ)	142	0.969694779104013	0.971631588591452	0.96739761475624
Gametocyte	Burst size (β)	142	0.365548149037741	0.587594932716521	0.96739761475624
Gametocyte	Activation indis (ψn)	142	0.899865617445358	1.00587574633999	0.96739761475624
Gametocyte	Activation targeted (ψw)	142	0.829968192269447	1.08974676043209	0.96739761475624
Gametocyte	Half-life indis (ϕn)	142	0.939492328240327	0.871455289369794	0.96739761475624
Gametocyte	Half-life targeted (ϕw)	142	0.970813642936183	0.988591201606357	0.96739761475624
Gametocyte	RBC replenishment (ρ)	143	0.969694779104013	0.960649983940669	0.96739761475624
Gametocyte	Burst size (β)	143	0.365548149037741	0.473184476405809	0.96739761475624
Gametocyte	Activation indis (ψn)	143	0.899865617445358	1.00344187124047	0.96739761475624
Gametocyte	Activation targeted (ψw)	143	0.829968192269447	0.610427708090758	0.96739761475624
Gametocyte	Half-life indis (ϕn)	143	0.939492328240327	0.543514873646818	0.96739761475624
Gametocyte	Half-life targeted (ϕw)	143	0.970813642936183	0.969807133223862	0.96739761475624
Gametocyte	RBC replenishment (ρ)	144	0.969694779104013	0.97180489113576	0.96739761475624
Gametocyte	Burst size (β)	144	0.365548149037741	0.981377249906988	0.96739761475624
Gametocyte	Activation indis (ψn)	144	0.899865617445358	1.00144717675143	0.96739761475624
Gametocyte	Activation targeted (ψw)	144	0.829968192269447	0.54457034643914	0.96739761475624
Gametocyte	Half-life indis (ϕn)	144	0.939492328240327	0.687594851883695	0.96739761475624
Gametocyte	Half-life targeted (ϕw)	144	0.970813642936183	0.979747011728079	0.96739761475624
Gametocyte	RBC replenishment (ρ)	145	0.969694779104013	0.968215358143802	0.96739761475624
Gametocyte	Burst size (β)	145	0.365548149037741	0.925886226690628	0.96739761475624
Gametocyte	Activation indis (ψn)	145	0.899865617445358	1.00026352143962	0.96739761475624
Gametocyte	Activation targeted (ψw)	145	0.829968192269447	0.900112111982135	0.96739761475624
Gametocyte	Half-life indis (ϕn)	145	0.939492328240327	0.910360654142418	0.96739761475624
Gametocyte	Half-life targeted (ϕw)	145	0.970813642936183	0.967337333314303	0.96739761475624
Gametocyte	RBC replenishment (ρ)	146	0.969694779104013	0.963319923294944	0.96739761475624
Gametocyte	Burst size (β)	146	0.365548149037741	0.0993288689388814	0.96739761475624
Gametocyte	Activation indis (ψn)	146	0.899865617445358	0.989837218528893	0.96739761475624
Gametocyte	Activation targeted (ψw)	146	0.829968192269447	1.01347861766307	0.96739761475624
Gametocyte	Half-life indis (ϕn)	146	0.939492328240327	0.958693007912616	0.96739761475624
Gametocyte	Half-life targeted (ϕw)	146	0.970813642936183	0.965218444544186	0.96739761475624
Gametocyte	RBC replenishment (ρ)	147	0.969694779104013	0.968624083193125	0.96739761475624
Gametocyte	Burst size (β)	147	0.365548149037741	0.0977169816701808	0.96739761475624
Gametocyte	Activation indis (ψn)	147	0.899865617445358	0.989598690414944	0.96739761475624
Gametocyte	Activation targeted (ψw)	147	0.829968192269447	1.02453801297684	0.96739761475624
Gametocyte	Half-life indis (ϕn)	147	0.939492328240327	0.941451165735031	0.96739761475624
Gametocyte	Half-life targeted (ϕw)	147	0.970813642936183	0.965468463330719	0.96739761475624
Gametocyte	RBC replenishment (ρ)	148	0.969694779104013	0.970368570507905	0.96739761475624
Gametocyte	Burst size (β)	148	0.365548149037741	0.556695280640522	0.96739761475624
Gametocyte	Activation indis (ψn)	148	0.899865617445358	0.994356370211112	0.96739761475624
Gametocyte	Activation targeted (ψw)	148	0.829968192269447	1.06955289215229	0.96739761475624
Gametocyte	Half-life indis (ϕn)	148	0.939492328240327	0.933247071847361	0.96739761475624
Gametocyte	Half-life targeted (ϕw)	148	0.970813642936183	0.965257620730786	0.96739761475624
Gametocyte	RBC replenishment (ρ)	149	0.969694779104013	0.963990937511247	0.96739761475624
Gametocyte	Burst size (β)	149	0.365548149037741	0.553281558771008	0.96739761475624
Gametocyte	Activation indis (ψn)	149	0.899865617445358	0.990873178181466	0.96739761475624
Gametocyte	Activation targeted (ψw)	149	0.829968192269447	0.545313031093701	0.96739761475624
Gametocyte	Half-life indis (ϕn)	149	0.939492328240327	0.695180104023397	0.96739761475624
Gametocyte	Half-life targeted (ϕw)	149	0.970813642936183	0.965234300451252	0.96739761475624
Gametocyte	RBC replenishment (ρ)	15	0.969694779104013	0.971344982313432	0.96739761475624
Gametocyte	Burst size (β)	15	0.365548149037741	0.0854060108861793	0.96739761475624
Gametocyte	Activation indis (ψn)	15	0.899865617445358	0.999133262857793	0.96739761475624
Gametocyte	Activation targeted (ψw)	15	0.829968192269447	0.983453926839517	0.96739761475624
Gametocyte	Half-life indis (ϕn)	15	0.939492328240327	0.870902789769484	0.96739761475624
Gametocyte	Half-life targeted (ϕw)	15	0.970813642936183	0.965269739882492	0.96739761475624
Gametocyte	RBC replenishment (ρ)	150	0.969694779104013	0.974557830575263	0.96739761475624
Gametocyte	Burst size (β)	150	0.365548149037741	0.981285397405787	0.96739761475624
Gametocyte	Activation indis (ψn)	150	0.899865617445358	0.981051710497403	0.96739761475624
Gametocyte	Activation targeted (ψw)	150	0.829968192269447	0.620484397345841	0.96739761475624
Gametocyte	Half-life indis (ϕn)	150	0.939492328240327	0.911464847351239	0.96739761475624
Gametocyte	Half-life targeted (ϕw)	150	0.970813642936183	0.965700736382803	0.96739761475624
Gametocyte	RBC replenishment (ρ)	151	0.969694779104013	0.971026284991229	0.96739761475624
Gametocyte	Burst size (β)	151	0.365548149037741	0.945545004749986	0.96739761475624
Gametocyte	Activation indis (ψn)	151	0.899865617445358	0.977110864256307	0.96739761475624
Gametocyte	Activation targeted (ψw)	151	0.829968192269447	0.934415265989914	0.96739761475624
Gametocyte	Half-life indis (ϕn)	151	0.939492328240327	0.984441330499737	0.96739761475624
Gametocyte	Half-life targeted (ϕw)	151	0.970813642936183	0.965786615141161	0.96739761475624
Gametocyte	RBC replenishment (ρ)	152	0.969694779104013	0.973236751300665	0.96739761475624
Gametocyte	Burst size (β)	152	0.365548149037741	0.121541793391867	0.96739761475624
Gametocyte	Activation indis (ψn)	152	0.899865617445358	0.979433060919878	0.96739761475624
Gametocyte	Activation targeted (ψw)	152	0.829968192269447	0.963693219048772	0.96739761475624
Gametocyte	Half-life indis (ϕn)	152	0.939492328240327	0.870462539925195	0.96739761475624
Gametocyte	Half-life targeted (ϕw)	152	0.970813642936183	0.968955078051722	0.96739761475624
Gametocyte	RBC replenishment (ρ)	153	0.969694779104013	0.962767535057584	0.96739761475624
Gametocyte	Burst size (β)	153	0.365548149037741	0.0919954793139478	0.96739761475624
Gametocyte	Activation indis (ψn)	153	0.899865617445358	0.978695865713472	0.96739761475624
Gametocyte	Activation targeted (ψw)	153	0.829968192269447	0.898573989873013	0.96739761475624
Gametocyte	Half-life indis (ϕn)	153	0.939492328240327	0.974357867942192	0.96739761475624
Gametocyte	Half-life targeted (ϕw)	153	0.970813642936183	0.969043439456726	0.96739761475624
Gametocyte	RBC replenishment (ρ)	154	0.969694779104013	0.972761866952696	0.96739761475624
Gametocyte	Burst size (β)	154	0.365548149037741	0.637907408867324	0.96739761475624
Gametocyte	Activation indis (ψn)	154	0.899865617445358	0.943498285563825	0.96739761475624
Gametocyte	Activation targeted (ψw)	154	0.829968192269447	1.07270398968764	0.96739761475624
Gametocyte	Half-life indis (ϕn)	154	0.939492328240327	1.00222791061287	0.96739761475624
Gametocyte	Half-life targeted (ϕw)	154	0.970813642936183	0.967062649095675	0.96739761475624
Gametocyte	RBC replenishment (ρ)	155	0.969694779104013	0.962539136743802	0.96739761475624
Gametocyte	Burst size (β)	155	0.365548149037741	0.463875782915244	0.96739761475624
Gametocyte	Activation indis (ψn)	155	0.899865617445358	0.939296001155504	0.96739761475624
Gametocyte	Activation targeted (ψw)	155	0.829968192269447	0.505852298102253	0.96739761475624
Gametocyte	Half-life indis (ϕn)	155	0.939492328240327	0.896060104210641	0.96739761475624
Gametocyte	Half-life targeted (ϕw)	155	0.970813642936183	0.968101719465334	0.96739761475624
Gametocyte	RBC replenishment (ρ)	156	0.969694779104013	0.975053304715075	0.96739761475624
Gametocyte	Burst size (β)	156	0.365548149037741	0.981025304491549	0.96739761475624
Gametocyte	Activation indis (ψn)	156	0.899865617445358	0.950498330362722	0.96739761475624
Gametocyte	Activation targeted (ψw)	156	0.829968192269447	0.622278342638795	0.96739761475624
Gametocyte	Half-life indis (ϕn)	156	0.939492328240327	0.932411568275657	0.96739761475624
Gametocyte	Half-life targeted (ϕw)	156	0.970813642936183	0.969239684347181	0.96739761475624
Gametocyte	RBC replenishment (ρ)	157	0.969694779104013	0.966240467280382	0.96739761475624
Gametocyte	Burst size (β)	157	0.365548149037741	0.941134216622985	0.96739761475624
Gametocyte	Activation indis (ψn)	157	0.899865617445358	0.965426329802859	0.96739761475624
Gametocyte	Activation targeted (ψw)	157	0.829968192269447	0.821997055844428	0.96739761475624
Gametocyte	Half-life indis (ϕn)	157	0.939492328240327	0.990829980869077	0.96739761475624
Gametocyte	Half-life targeted (ϕw)	157	0.970813642936183	0.966419344601004	0.96739761475624
Gametocyte	RBC replenishment (ρ)	158	0.969694779104013	0.969249428732102	0.96739761475624
Gametocyte	Burst size (β)	158	0.365548149037741	0.109578182004368	0.96739761475624
Gametocyte	Activation indis (ψn)	158	0.899865617445358	0.978828148633661	0.96739761475624
Gametocyte	Activation targeted (ψw)	158	0.829968192269447	0.972594851272166	0.96739761475624
Gametocyte	Half-life indis (ϕn)	158	0.939492328240327	0.931003084286492	0.96739761475624
Gametocyte	Half-life targeted (ϕw)	158	0.970813642936183	0.965998455772679	0.96739761475624
Gametocyte	RBC replenishment (ρ)	159	0.969694779104013	0.968414301324003	0.96739761475624
Gametocyte	Burst size (β)	159	0.365548149037741	0.092165261784285	0.96739761475624
Gametocyte	Activation indis (ψn)	159	0.899865617445358	1.00409994806996	0.96739761475624
Gametocyte	Activation targeted (ψw)	159	0.829968192269447	0.892479347423723	0.96739761475624
Gametocyte	Half-life indis (ϕn)	159	0.939492328240327	0.859048748154092	0.96739761475624
Gametocyte	Half-life targeted (ϕw)	159	0.970813642936183	1.05250514649871	0.96739761475624
Gametocyte	RBC replenishment (ρ)	16	0.969694779104013	0.969732007848821	0.96739761475624
Gametocyte	Burst size (β)	16	0.365548149037741	0.470568550140915	0.96739761475624
Gametocyte	Activation indis (ψn)	16	0.899865617445358	1.0058032189886	0.96739761475624
Gametocyte	Activation targeted (ψw)	16	0.829968192269447	1.04107789170065	0.96739761475624
Gametocyte	Half-life indis (ϕn)	16	0.939492328240327	0.86707627022236	0.96739761475624
Gametocyte	Half-life targeted (ϕw)	16	0.970813642936183	0.96617040296247	0.96739761475624
Gametocyte	RBC replenishment (ρ)	160	0.969694779104013	0.970716254650126	0.96739761475624
Gametocyte	Burst size (β)	160	0.365548149037741	0.60855491283412	0.96739761475624
Gametocyte	Activation indis (ψn)	160	0.899865617445358	1.00757493923185	0.96739761475624
Gametocyte	Activation targeted (ψw)	160	0.829968192269447	1.01954694170087	0.96739761475624
Gametocyte	Half-life indis (ϕn)	160	0.939492328240327	0.861748673256227	0.96739761475624
Gametocyte	Half-life targeted (ϕw)	160	0.970813642936183	1.06727985922526	0.96739761475624
Gametocyte	RBC replenishment (ρ)	161	0.969694779104013	0.969135744180746	0.96739761475624
Gametocyte	Burst size (β)	161	0.365548149037741	0.598349672045448	0.96739761475624
Gametocyte	Activation indis (ψn)	161	0.899865617445358	0.904457084778035	0.96739761475624
Gametocyte	Activation targeted (ψw)	161	0.829968192269447	0.617387443067798	0.96739761475624
Gametocyte	Half-life indis (ϕn)	161	0.939492328240327	0.904436041491333	0.96739761475624
Gametocyte	Half-life targeted (ϕw)	161	0.970813642936183	0.981904160173546	0.96739761475624
Gametocyte	RBC replenishment (ρ)	162	0.969694779104013	0.972748969385393	0.96739761475624
Gametocyte	Burst size (β)	162	0.365548149037741	0.967814659279669	0.96739761475624
Gametocyte	Activation indis (ψn)	162	0.899865617445358	1.00337517515244	0.96739761475624
Gametocyte	Activation targeted (ψw)	162	0.829968192269447	0.566674340736239	0.96739761475624
Gametocyte	Half-life indis (ϕn)	162	0.939492328240327	0.796730660486009	0.96739761475624
Gametocyte	Half-life targeted (ϕw)	162	0.970813642936183	0.980525924544257	0.96739761475624
Gametocyte	RBC replenishment (ρ)	163	0.969694779104013	0.968968836536534	0.96739761475624
Gametocyte	Burst size (β)	163	0.365548149037741	0.91705863313716	0.96739761475624
Gametocyte	Activation indis (ψn)	163	0.899865617445358	1.00247535289711	0.96739761475624
Gametocyte	Activation targeted (ψw)	163	0.829968192269447	0.91747659533215	0.96739761475624
Gametocyte	Half-life indis (ϕn)	163	0.939492328240327	0.866166755516004	0.96739761475624
Gametocyte	Half-life targeted (ϕw)	163	0.970813642936183	0.980573304118858	0.96739761475624
Gametocyte	RBC replenishment (ρ)	164	0.969694779104013	0.96738270769275	0.96739761475624
Gametocyte	Burst size (β)	164	0.365548149037741	0.106518995824877	0.96739761475624
Gametocyte	Activation indis (ψn)	164	0.899865617445358	0.96700156764501	0.96739761475624
Gametocyte	Activation targeted (ψw)	164	0.829968192269447	0.922296819904052	0.96739761475624
Gametocyte	Half-life indis (ϕn)	164	0.939492328240327	0.96519844490493	0.96739761475624
Gametocyte	Half-life targeted (ϕw)	164	0.970813642936183	0.972869571992984	0.96739761475624
Gametocyte	RBC replenishment (ρ)	165	0.969694779104013	0.972204095384315	0.96739761475624
Gametocyte	Burst size (β)	165	0.365548149037741	0.102640881586181	0.96739761475624
Gametocyte	Activation indis (ψn)	165	0.899865617445358	0.966330394479966	0.96739761475624
Gametocyte	Activation targeted (ψw)	165	0.829968192269447	1.022844877852	0.96739761475624
Gametocyte	Half-life indis (ϕn)	165	0.939492328240327	0.975686026329517	0.96739761475624
Gametocyte	Half-life targeted (ϕw)	165	0.970813642936183	0.967455766136043	0.96739761475624
Gametocyte	RBC replenishment (ρ)	166	0.969694779104013	0.970365375792546	0.96739761475624
Gametocyte	Burst size (β)	166	0.365548149037741	0.584426302862223	0.96739761475624
Gametocyte	Activation indis (ψn)	166	0.899865617445358	0.974020923380946	0.96739761475624
Gametocyte	Activation targeted (ψw)	166	0.829968192269447	1.1142365712653	0.96739761475624
Gametocyte	Half-life indis (ϕn)	166	0.939492328240327	0.996074537255022	0.96739761475624
Gametocyte	Half-life targeted (ϕw)	166	0.970813642936183	0.968810043300433	0.96739761475624
Gametocyte	RBC replenishment (ρ)	167	0.969694779104013	0.967533900842977	0.96739761475624
Gametocyte	Burst size (β)	167	0.365548149037741	0.426353102545578	0.96739761475624
Gametocyte	Activation indis (ψn)	167	0.899865617445358	0.956165987581406	0.96739761475624
Gametocyte	Activation targeted (ψw)	167	0.829968192269447	0.635111186969704	0.96739761475624
Gametocyte	Half-life indis (ϕn)	167	0.939492328240327	0.849514609581384	0.96739761475624
Gametocyte	Half-life targeted (ϕw)	167	0.970813642936183	0.968485387401941	0.96739761475624
Gametocyte	RBC replenishment (ρ)	168	0.969694779104013	0.975090727078834	0.96739761475624
Gametocyte	Burst size (β)	168	0.365548149037741	0.977182098768534	0.96739761475624
Gametocyte	Activation indis (ψn)	168	0.899865617445358	0.960349421611725	0.96739761475624
Gametocyte	Activation targeted (ψw)	168	0.829968192269447	0.644345681735462	0.96739761475624
Gametocyte	Half-life indis (ϕn)	168	0.939492328240327	0.94004039126507	0.96739761475624
Gametocyte	Half-life targeted (ϕw)	168	0.970813642936183	0.968265701316887	0.96739761475624
Gametocyte	RBC replenishment (ρ)	169	0.969694779104013	0.969058781858927	0.96739761475624
Gametocyte	Burst size (β)	169	0.365548149037741	0.95379947893437	0.96739761475624
Gametocyte	Activation indis (ψn)	169	0.899865617445358	0.97830887308809	0.96739761475624
Gametocyte	Activation targeted (ψw)	169	0.829968192269447	0.824251115167566	0.96739761475624
Gametocyte	Half-life indis (ϕn)	169	0.939492328240327	0.9548562784267	0.96739761475624
Gametocyte	Half-life targeted (ϕw)	169	0.970813642936183	0.968898165743609	0.96739761475624
Gametocyte	RBC replenishment (ρ)	17	0.969694779104013	0.963309891301189	0.96739761475624
Gametocyte	Burst size (β)	17	0.365548149037741	0.439022610862384	0.96739761475624
Gametocyte	Activation indis (ψn)	17	0.899865617445358	0.999226272700833	0.96739761475624
Gametocyte	Activation targeted (ψw)	17	0.829968192269447	0.63764493685969	0.96739761475624
Gametocyte	Half-life indis (ϕn)	17	0.939492328240327	0.575592088514609	0.96739761475624
Gametocyte	Half-life targeted (ϕw)	17	0.970813642936183	0.967534233919118	0.96739761475624
Gametocyte	RBC replenishment (ρ)	170	0.969694779104013	0.968929647733592	0.96739761475624
Gametocyte	Burst size (β)	170	0.365548149037741	0.0973576697162243	0.96739761475624
Gametocyte	Activation indis (ψn)	170	0.899865617445358	0.819594803174923	0.96739761475624
Gametocyte	Activation targeted (ψw)	170	0.829968192269447	0.959393802574901	0.96739761475624
Gametocyte	Half-life indis (ϕn)	170	0.939492328240327	1.00047313553666	0.96739761475624
Gametocyte	Half-life targeted (ϕw)	170	0.970813642936183	0.981556682092785	0.96739761475624
Gametocyte	RBC replenishment (ρ)	171	0.969694779104013	0.970551043557173	0.96739761475624
Gametocyte	Burst size (β)	171	0.365548149037741	0.114361031968397	0.96739761475624
Gametocyte	Activation indis (ψn)	171	0.899865617445358	0.935259508629857	0.96739761475624
Gametocyte	Activation targeted (ψw)	171	0.829968192269447	0.990699737304933	0.96739761475624
Gametocyte	Half-life indis (ϕn)	171	0.939492328240327	0.999730422945365	0.96739761475624
Gametocyte	Half-life targeted (ϕw)	171	0.970813642936183	0.979562908837092	0.96739761475624
Gametocyte	RBC replenishment (ρ)	172	0.969694779104013	0.973274456053348	0.96739761475624
Gametocyte	Burst size (β)	172	0.365548149037741	0.449566170593087	0.96739761475624
Gametocyte	Activation indis (ψn)	172	0.899865617445358	0.957428835510408	0.96739761475624
Gametocyte	Activation targeted (ψw)	172	0.829968192269447	1.07003367516	0.96739761475624
Gametocyte	Half-life indis (ϕn)	172	0.939492328240327	0.999788013130734	0.96739761475624
Gametocyte	Half-life targeted (ϕw)	172	0.970813642936183	0.989583128846152	0.96739761475624
Gametocyte	RBC replenishment (ρ)	173	0.969694779104013	0.960616586822051	0.96739761475624
Gametocyte	Burst size (β)	173	0.365548149037741	0.460585943165278	0.96739761475624
Gametocyte	Activation indis (ψn)	173	0.899865617445358	0.655074470399227	0.96739761475624
Gametocyte	Activation targeted (ψw)	173	0.829968192269447	0.610527986581913	0.96739761475624
Gametocyte	Half-life indis (ϕn)	173	0.939492328240327	1.00229052601002	0.96739761475624
Gametocyte	Half-life targeted (ϕw)	173	0.970813642936183	0.984795191633056	0.96739761475624
Gametocyte	RBC replenishment (ρ)	174	0.969694779104013	0.97317381212089	0.96739761475624
Gametocyte	Burst size (β)	174	0.365548149037741	0.981179236998617	0.96739761475624
Gametocyte	Activation indis (ψn)	174	0.899865617445358	0.751278071050745	0.96739761475624
Gametocyte	Activation targeted (ψw)	174	0.829968192269447	0.645572432729275	0.96739761475624
Gametocyte	Half-life indis (ϕn)	174	0.939492328240327	1.00163787983828	0.96739761475624
Gametocyte	Half-life targeted (ϕw)	174	0.970813642936183	0.968567474901518	0.96739761475624
Gametocyte	RBC replenishment (ρ)	175	0.969694779104013	0.965138198832392	0.96739761475624
Gametocyte	Burst size (β)	175	0.365548149037741	0.964558085655579	0.96739761475624
Gametocyte	Activation indis (ψn)	175	0.899865617445358	0.981566224601887	0.96739761475624
Gametocyte	Activation targeted (ψw)	175	0.829968192269447	0.944768305980858	0.96739761475624
Gametocyte	Half-life indis (ϕn)	175	0.939492328240327	1.00071970710684	0.96739761475624
Gametocyte	Half-life targeted (ϕw)	175	0.970813642936183	0.974807665123479	0.96739761475624
Gametocyte	RBC replenishment (ρ)	176	0.969694779104013	0.969473700552958	0.96739761475624
Gametocyte	Burst size (β)	176	0.365548149037741	0.0999518148731701	0.96739761475624
Gametocyte	Activation indis (ψn)	176	0.899865617445358	0.975173283498148	0.96739761475624
Gametocyte	Activation targeted (ψw)	176	0.829968192269447	1.0181244206151	0.96739761475624
Gametocyte	Half-life indis (ϕn)	176	0.939492328240327	0.938555389258624	0.96739761475624
Gametocyte	Half-life targeted (ϕw)	176	0.970813642936183	0.971188870797914	0.96739761475624
Gametocyte	RBC replenishment (ρ)	177	0.969694779104013	0.972453268939144	0.96739761475624
Gametocyte	Burst size (β)	177	0.365548149037741	0.0635834551377764	0.96739761475624
Gametocyte	Activation indis (ψn)	177	0.899865617445358	0.963056829397326	0.96739761475624
Gametocyte	Activation targeted (ψw)	177	0.829968192269447	1.00292865738516	0.96739761475624
Gametocyte	Half-life indis (ϕn)	177	0.939492328240327	0.966817944961981	0.96739761475624
Gametocyte	Half-life targeted (ϕw)	177	0.970813642936183	0.966972010810558	0.96739761475624
Gametocyte	RBC replenishment (ρ)	178	0.969694779104013	0.970706301467248	0.96739761475624
Gametocyte	Burst size (β)	178	0.365548149037741	0.606117429574979	0.96739761475624
Gametocyte	Activation indis (ψn)	178	0.899865617445358	0.988560724913662	0.96739761475624
Gametocyte	Activation targeted (ψw)	178	0.829968192269447	1.06719765972509	0.96739761475624
Gametocyte	Half-life indis (ϕn)	178	0.939492328240327	0.960678128659997	0.96739761475624
Gametocyte	Half-life targeted (ϕw)	178	0.970813642936183	0.965986410258795	0.96739761475624
Gametocyte	RBC replenishment (ρ)	179	0.969694779104013	0.967839377933606	0.96739761475624
Gametocyte	Burst size (β)	179	0.365548149037741	0.517426265263281	0.96739761475624
Gametocyte	Activation indis (ψn)	179	0.899865617445358	0.901832269426964	0.96739761475624
Gametocyte	Activation targeted (ψw)	179	0.829968192269447	0.526877750552719	0.96739761475624
Gametocyte	Half-life indis (ϕn)	179	0.939492328240327	0.929749613765897	0.96739761475624
Gametocyte	Half-life targeted (ϕw)	179	0.970813642936183	0.966386604208425	0.96739761475624
Gametocyte	RBC replenishment (ρ)	18	0.969694779104013	0.974930096442176	0.96739761475624
Gametocyte	Burst size (β)	18	0.365548149037741	0.979848420176653	0.96739761475624
Gametocyte	Activation indis (ψn)	18	0.899865617445358	1.00345154531123	0.96739761475624
Gametocyte	Activation targeted (ψw)	18	0.829968192269447	0.664179459497517	0.96739761475624
Gametocyte	Half-life indis (ϕn)	18	0.939492328240327	0.707867215589432	0.96739761475624
Gametocyte	Half-life targeted (ϕw)	18	0.970813642936183	0.966964295655994	0.96739761475624
Gametocyte	RBC replenishment (ρ)	180	0.969694779104013	0.972393977004332	0.96739761475624
Gametocyte	Burst size (β)	180	0.365548149037741	0.980804303823175	0.96739761475624
Gametocyte	Activation indis (ψn)	180	0.899865617445358	0.965209041391007	0.96739761475624
Gametocyte	Activation targeted (ψw)	180	0.829968192269447	0.548974053808684	0.96739761475624
Gametocyte	Half-life indis (ϕn)	180	0.939492328240327	0.913233003278969	0.96739761475624
Gametocyte	Half-life targeted (ϕw)	180	0.970813642936183	0.965401254483842	0.96739761475624
Gametocyte	RBC replenishment (ρ)	181	0.969694779104013	0.973707876038514	0.96739761475624
Gametocyte	Burst size (β)	181	0.365548149037741	0.951718162355718	0.96739761475624
Gametocyte	Activation indis (ψn)	181	0.899865617445358	0.998419341531022	0.96739761475624
Gametocyte	Activation targeted (ψw)	181	0.829968192269447	0.999025743173462	0.96739761475624
Gametocyte	Half-life indis (ϕn)	181	0.939492328240327	0.94308076484742	0.96739761475624
Gametocyte	Half-life targeted (ϕw)	181	0.970813642936183	0.966202175796338	0.96739761475624
Gametocyte	RBC replenishment (ρ)	182	0.969694779104013	0.966788068380337	0.96739761475624
Gametocyte	Burst size (β)	182	0.365548149037741	0.147917643001935	0.96739761475624
Gametocyte	Activation indis (ψn)	182	0.899865617445358	0.97191127468671	0.96739761475624
Gametocyte	Activation targeted (ψw)	182	0.829968192269447	0.98403966498702	0.96739761475624
Gametocyte	Half-life indis (ϕn)	182	0.939492328240327	0.981065461081465	0.96739761475624
Gametocyte	Half-life targeted (ϕw)	182	0.970813642936183	0.978206333612971	0.96739761475624
Gametocyte	RBC replenishment (ρ)	183	0.969694779104013	0.968627972535771	0.96739761475624
Gametocyte	Burst size (β)	183	0.365548149037741	0.0695178080048426	0.96739761475624
Gametocyte	Activation indis (ψn)	183	0.899865617445358	0.975814576943003	0.96739761475624
Gametocyte	Activation targeted (ψw)	183	0.829968192269447	0.997055759980043	0.96739761475624
Gametocyte	Half-life indis (ϕn)	183	0.939492328240327	0.961482722606102	0.96739761475624
Gametocyte	Half-life targeted (ϕw)	183	0.970813642936183	0.970523688798562	0.96739761475624
Gametocyte	RBC replenishment (ρ)	184	0.969694779104013	0.971919810123201	0.96739761475624
Gametocyte	Burst size (β)	184	0.365548149037741	0.630904015410685	0.96739761475624
Gametocyte	Activation indis (ψn)	184	0.899865617445358	0.966908304354977	0.96739761475624
Gametocyte	Activation targeted (ψw)	184	0.829968192269447	1.05106748862316	0.96739761475624
Gametocyte	Half-life indis (ϕn)	184	0.939492328240327	0.994118200082228	0.96739761475624
Gametocyte	Half-life targeted (ϕw)	184	0.970813642936183	0.991818510327482	0.96739761475624
Gametocyte	RBC replenishment (ρ)	185	0.969694779104013	0.96901073474903	0.96739761475624
Gametocyte	Burst size (β)	185	0.365548149037741	0.568305311076907	0.96739761475624
Gametocyte	Activation indis (ψn)	185	0.899865617445358	0.967777626109378	0.96739761475624
Gametocyte	Activation targeted (ψw)	185	0.829968192269447	0.701308665362536	0.96739761475624
Gametocyte	Half-life indis (ϕn)	185	0.939492328240327	0.836282316475354	0.96739761475624
Gametocyte	Half-life targeted (ϕw)	185	0.970813642936183	0.967767271150366	0.96739761475624
Gametocyte	RBC replenishment (ρ)	186	0.969694779104013	0.973280734194214	0.96739761475624
Gametocyte	Burst size (β)	186	0.365548149037741	0.981383074165022	0.96739761475624
Gametocyte	Activation indis (ψn)	186	0.899865617445358	0.970044700027491	0.96739761475624
Gametocyte	Activation targeted (ψw)	186	0.829968192269447	0.587622716360601	0.96739761475624
Gametocyte	Half-life indis (ϕn)	186	0.939492328240327	0.925087815416766	0.96739761475624
Gametocyte	Half-life targeted (ϕw)	186	0.970813642936183	0.965992416406686	0.96739761475624
Gametocyte	RBC replenishment (ρ)	187	0.969694779104013	0.967350368817677	0.96739761475624
Gametocyte	Burst size (β)	187	0.365548149037741	0.915475295100468	0.96739761475624
Gametocyte	Activation indis (ψn)	187	0.899865617445358	0.967963362182168	0.96739761475624
Gametocyte	Activation targeted (ψw)	187	0.829968192269447	0.843393769313624	0.96739761475624
Gametocyte	Half-life indis (ϕn)	187	0.939492328240327	0.940755838575231	0.96739761475624
Gametocyte	Half-life targeted (ϕw)	187	0.970813642936183	0.971220150245822	0.96739761475624
Gametocyte	RBC replenishment (ρ)	188	0.969694779104013	0.962490157506355	0.96739761475624
Gametocyte	Burst size (β)	188	0.365548149037741	0.0756509964472371	0.96739761475624
Gametocyte	Activation indis (ψn)	188	0.899865617445358	0.948152778506045	0.96739761475624
Gametocyte	Activation targeted (ψw)	188	0.829968192269447	0.952990332958737	0.96739761475624
Gametocyte	Half-life indis (ϕn)	188	0.939492328240327	0.96674425286399	0.96739761475624
Gametocyte	Half-life targeted (ϕw)	188	0.970813642936183	0.970828827606996	0.96739761475624
Gametocyte	RBC replenishment (ρ)	189	0.969694779104013	0.973160691243357	0.96739761475624
Gametocyte	Burst size (β)	189	0.365548149037741	0.1134035672599	0.96739761475624
Gametocyte	Activation indis (ψn)	189	0.899865617445358	0.9825886156856	0.96739761475624
Gametocyte	Activation targeted (ψw)	189	0.829968192269447	1.02626078336863	0.96739761475624
Gametocyte	Half-life indis (ϕn)	189	0.939492328240327	0.963233221004256	0.96739761475624
Gametocyte	Half-life targeted (ϕw)	189	0.970813642936183	0.976435122937402	0.96739761475624
Gametocyte	RBC replenishment (ρ)	19	0.969694779104013	0.970528969803442	0.96739761475624
Gametocyte	Burst size (β)	19	0.365548149037741	0.927608064011983	0.96739761475624
Gametocyte	Activation indis (ψn)	19	0.899865617445358	1.00319861681536	0.96739761475624
Gametocyte	Activation targeted (ψw)	19	0.829968192269447	0.91007755450174	0.96739761475624
Gametocyte	Half-life indis (ϕn)	19	0.939492328240327	0.833967213943982	0.96739761475624
Gametocyte	Half-life targeted (ϕw)	19	0.970813642936183	0.965557068977152	0.96739761475624
Gametocyte	RBC replenishment (ρ)	190	0.969694779104013	0.970625079584861	0.96739761475624
Gametocyte	Burst size (β)	190	0.365548149037741	0.646041169037726	0.96739761475624
Gametocyte	Activation indis (ψn)	190	0.899865617445358	0.984873521598443	0.96739761475624
Gametocyte	Activation targeted (ψw)	190	0.829968192269447	1.04629640257115	0.96739761475624
Gametocyte	Half-life indis (ϕn)	190	0.939492328240327	0.969110401990634	0.96739761475624
Gametocyte	Half-life targeted (ϕw)	190	0.970813642936183	1.016973294171	0.96739761475624
Gametocyte	RBC replenishment (ρ)	191	0.969694779104013	0.962853669253673	0.96739761475624
Gametocyte	Burst size (β)	191	0.365548149037741	0.628045887124618	0.96739761475624
Gametocyte	Activation indis (ψn)	191	0.899865617445358	0.858941957339278	0.96739761475624
Gametocyte	Activation targeted (ψw)	191	0.829968192269447	0.589024454017985	0.96739761475624
Gametocyte	Half-life indis (ϕn)	191	0.939492328240327	0.969856398896528	0.96739761475624
Gametocyte	Half-life targeted (ϕw)	191	0.970813642936183	0.96705172991061	0.96739761475624
Gametocyte	RBC replenishment (ρ)	192	0.969694779104013	0.975236279629747	0.96739761475624
Gametocyte	Burst size (β)	192	0.365548149037741	0.979005784759273	0.96739761475624
Gametocyte	Activation indis (ψn)	192	0.899865617445358	0.886390920945317	0.96739761475624
Gametocyte	Activation targeted (ψw)	192	0.829968192269447	0.473986365728239	0.96739761475624
Gametocyte	Half-life indis (ϕn)	192	0.939492328240327	0.967901440057416	0.96739761475624
Gametocyte	Half-life targeted (ϕw)	192	0.970813642936183	0.983085939561492	0.96739761475624
Gametocyte	RBC replenishment (ρ)	193	0.969694779104013	0.969023867137766	0.96739761475624
Gametocyte	Burst size (β)	193	0.365548149037741	0.850135305358467	0.96739761475624
Gametocyte	Activation indis (ψn)	193	0.899865617445358	0.907085790940024	0.96739761475624
Gametocyte	Activation targeted (ψw)	193	0.829968192269447	0.854625204154416	0.96739761475624
Gametocyte	Half-life indis (ϕn)	193	0.939492328240327	0.973716141248066	0.96739761475624
Gametocyte	Half-life targeted (ϕw)	193	0.970813642936183	0.975424821696992	0.96739761475624
Gametocyte	RBC replenishment (ρ)	194	0.969694779104013	0.969665515554966	0.96739761475624
Gametocyte	Burst size (β)	194	0.365548149037741	0.0985032444695216	0.96739761475624
Gametocyte	Activation indis (ψn)	194	0.899865617445358	0.951338192115778	0.96739761475624
Gametocyte	Activation targeted (ψw)	194	0.829968192269447	0.970814080963795	0.96739761475624
Gametocyte	Half-life indis (ϕn)	194	0.939492328240327	0.967661463602805	0.96739761475624
Gametocyte	Half-life targeted (ϕw)	194	0.970813642936183	0.965193327376566	0.96739761475624
Gametocyte	RBC replenishment (ρ)	195	0.969694779104013	0.968016986308167	0.96739761475624
Gametocyte	Burst size (β)	195	0.365548149037741	0.0768988753079085	0.96739761475624
Gametocyte	Activation indis (ψn)	195	0.899865617445358	0.969721905387836	0.96739761475624
Gametocyte	Activation targeted (ψw)	195	0.829968192269447	0.952156062820833	0.96739761475624
Gametocyte	Half-life indis (ϕn)	195	0.939492328240327	0.974673199720101	0.96739761475624
Gametocyte	Half-life targeted (ϕw)	195	0.970813642936183	0.965390194848069	0.96739761475624
Gametocyte	RBC replenishment (ρ)	196	0.969694779104013	0.969543826181721	0.96739761475624
Gametocyte	Burst size (β)	196	0.365548149037741	0.570968462253131	0.96739761475624
Gametocyte	Activation indis (ψn)	196	0.899865617445358	0.974558592106587	0.96739761475624
Gametocyte	Activation targeted (ψw)	196	0.829968192269447	1.07159834967781	0.96739761475624
Gametocyte	Half-life indis (ϕn)	196	0.939492328240327	0.99465854735506	0.96739761475624
Gametocyte	Half-life targeted (ϕw)	196	0.970813642936183	0.967530099222011	0.96739761475624
Gametocyte	RBC replenishment (ρ)	197	0.969694779104013	0.96099069498592	0.96739761475624
Gametocyte	Burst size (β)	197	0.365548149037741	0.594257532591216	0.96739761475624
Gametocyte	Activation indis (ψn)	197	0.899865617445358	0.948347889259872	0.96739761475624
Gametocyte	Activation targeted (ψw)	197	0.829968192269447	0.554376549599637	0.96739761475624
Gametocyte	Half-life indis (ϕn)	197	0.939492328240327	0.906079001185794	0.96739761475624
Gametocyte	Half-life targeted (ϕw)	197	0.970813642936183	0.964988168281618	0.96739761475624
Gametocyte	RBC replenishment (ρ)	198	0.969694779104013	0.969534516745462	0.96739761475624
Gametocyte	Burst size (β)	198	0.365548149037741	0.980936733331248	0.96739761475624
Gametocyte	Activation indis (ψn)	198	0.899865617445358	0.945844789213792	0.96739761475624
Gametocyte	Activation targeted (ψw)	198	0.829968192269447	0.524443145498385	0.96739761475624
Gametocyte	Half-life indis (ϕn)	198	0.939492328240327	0.961295257670583	0.96739761475624
Gametocyte	Half-life targeted (ϕw)	198	0.970813642936183	0.965002766817074	0.96739761475624
Gametocyte	RBC replenishment (ρ)	199	0.969694779104013	0.965802601016798	0.96739761475624
Gametocyte	Burst size (β)	199	0.365548149037741	0.92620775452228	0.96739761475624
Gametocyte	Activation indis (ψn)	199	0.899865617445358	0.934029471258684	0.96739761475624
Gametocyte	Activation targeted (ψw)	199	0.829968192269447	0.787589741429841	0.96739761475624
Gametocyte	Half-life indis (ϕn)	199	0.939492328240327	0.984013225228973	0.96739761475624
Gametocyte	Half-life targeted (ϕw)	199	0.970813642936183	0.965153933086894	0.96739761475624
Gametocyte	RBC replenishment (ρ)	2	0.969694779104013	0.967192124003803	0.96739761475624
Gametocyte	Burst size (β)	2	0.365548149037741	0.118303577457563	0.96739761475624
Gametocyte	Activation indis (ψn)	2	0.899865617445358	0.892541196538256	0.96739761475624
Gametocyte	Activation targeted (ψw)	2	0.829968192269447	0.961267771730064	0.96739761475624
Gametocyte	Half-life indis (ϕn)	2	0.939492328240327	0.994366630783673	0.96739761475624
Gametocyte	Half-life targeted (ϕw)	2	0.970813642936183	0.96611687056994	0.96739761475624
Gametocyte	RBC replenishment (ρ)	20	0.969694779104013	0.970758063026762	0.96739761475624
Gametocyte	Burst size (β)	20	0.365548149037741	0.147781229298046	0.96739761475624
Gametocyte	Activation indis (ψn)	20	0.899865617445358	0.959301800819261	0.96739761475624
Gametocyte	Activation targeted (ψw)	20	0.829968192269447	0.982422964256645	0.96739761475624
Gametocyte	Half-life indis (ϕn)	20	0.939492328240327	0.962967595049589	0.96739761475624
Gametocyte	Half-life targeted (ϕw)	20	0.970813642936183	0.969263943221558	0.96739761475624
Gametocyte	RBC replenishment (ρ)	200	0.969694779104013	0.970254900569706	0.96739761475624
Gametocyte	Burst size (β)	200	0.365548149037741	0.084932360796971	0.96739761475624
Gametocyte	Activation indis (ψn)	200	0.899865617445358	0.363335335321055	0.96739761475624
Gametocyte	Activation targeted (ψw)	200	0.829968192269447	0.973066920638772	0.96739761475624
Gametocyte	Half-life indis (ϕn)	200	0.939492328240327	1.01116776240505	0.96739761475624
Gametocyte	Half-life targeted (ϕw)	200	0.970813642936183	0.97146146718987	0.96739761475624
Gametocyte	RBC replenishment (ρ)	201	0.969694779104013	0.964739983808073	0.96739761475624
Gametocyte	Burst size (β)	201	0.365548149037741	0.0871240728415292	0.96739761475624
Gametocyte	Activation indis (ψn)	201	0.899865617445358	0.637659748885721	0.96739761475624
Gametocyte	Activation targeted (ψw)	201	0.829968192269447	1.02043947415833	0.96739761475624
Gametocyte	Half-life indis (ϕn)	201	0.939492328240327	1.01089861950025	0.96739761475624
Gametocyte	Half-life targeted (ϕw)	201	0.970813642936183	0.967804809658117	0.96739761475624
Gametocyte	RBC replenishment (ρ)	202	0.969694779104013	0.972904415230008	0.96739761475624
Gametocyte	Burst size (β)	202	0.365548149037741	0.521172844194039	0.96739761475624
Gametocyte	Activation indis (ψn)	202	0.899865617445358	0.67841669001478	0.96739761475624
Gametocyte	Activation targeted (ψw)	202	0.829968192269447	1.07568408479809	0.96739761475624
Gametocyte	Half-life indis (ϕn)	202	0.939492328240327	1.00964354516305	0.96739761475624
Gametocyte	Half-life targeted (ϕw)	202	0.970813642936183	0.973697256261239	0.96739761475624
Gametocyte	RBC replenishment (ρ)	203	0.969694779104013	0.962193594215095	0.96739761475624
Gametocyte	Burst size (β)	203	0.365548149037741	0.403907381727061	0.96739761475624
Gametocyte	Activation indis (ψn)	203	0.899865617445358	0.397330148580885	0.96739761475624
Gametocyte	Activation targeted (ψw)	203	0.829968192269447	0.501012300536742	0.96739761475624
Gametocyte	Half-life indis (ϕn)	203	0.939492328240327	1.00341764676487	0.96739761475624
Gametocyte	Half-life targeted (ϕw)	203	0.970813642936183	0.972562623229004	0.96739761475624
Gametocyte	RBC replenishment (ρ)	204	0.969694779104013	0.973945167787372	0.96739761475624
Gametocyte	Burst size (β)	204	0.365548149037741	0.980311401113657	0.96739761475624
Gametocyte	Activation indis (ψn)	204	0.899865617445358	0.66790472125827	0.96739761475624
Gametocyte	Activation targeted (ψw)	204	0.829968192269447	0.570025799340811	0.96739761475624
Gametocyte	Half-life indis (ϕn)	204	0.939492328240327	1.00732588906077	0.96739761475624
Gametocyte	Half-life targeted (ϕw)	204	0.970813642936183	0.987475527941259	0.96739761475624
Gametocyte	RBC replenishment (ρ)	205	0.969694779104013	0.974109200971037	0.96739761475624
Gametocyte	Burst size (β)	205	0.365548149037741	0.968066681063193	0.96739761475624
Gametocyte	Activation indis (ψn)	205	0.899865617445358	0.545719227849896	0.96739761475624
Gametocyte	Activation targeted (ψw)	205	0.829968192269447	0.867016253291804	0.96739761475624
Gametocyte	Half-life indis (ϕn)	205	0.939492328240327	1.00900136089774	0.96739761475624
Gametocyte	Half-life targeted (ϕw)	205	0.970813642936183	0.995232681219792	0.96739761475624
Gametocyte	RBC replenishment (ρ)	206	0.969694779104013	0.970699746064776	0.96739761475624
Gametocyte	Burst size (β)	206	0.365548149037741	0.142437253392164	0.96739761475624
Gametocyte	Activation indis (ψn)	206	0.899865617445358	0.928746023607125	0.96739761475624
Gametocyte	Activation targeted (ψw)	206	0.829968192269447	0.992695701576614	0.96739761475624
Gametocyte	Half-life indis (ϕn)	206	0.939492328240327	0.988034488900815	0.96739761475624
Gametocyte	Half-life targeted (ϕw)	206	0.970813642936183	0.965684514530754	0.96739761475624
Gametocyte	RBC replenishment (ρ)	207	0.969694779104013	0.963757350226957	0.96739761475624
Gametocyte	Burst size (β)	207	0.365548149037741	0.0826782410571154	0.96739761475624
Gametocyte	Activation indis (ψn)	207	0.899865617445358	0.966411600046419	0.96739761475624
Gametocyte	Activation targeted (ψw)	207	0.829968192269447	0.949353527139842	0.96739761475624
Gametocyte	Half-life indis (ϕn)	207	0.939492328240327	0.988294158443879	0.96739761475624
Gametocyte	Half-life targeted (ϕw)	207	0.970813642936183	0.965363913012972	0.96739761475624
Gametocyte	RBC replenishment (ρ)	208	0.969694779104013	0.972290528156305	0.96739761475624
Gametocyte	Burst size (β)	208	0.365548149037741	0.64901433266499	0.96739761475624
Gametocyte	Activation indis (ψn)	208	0.899865617445358	0.962183732970837	0.96739761475624
Gametocyte	Activation targeted (ψw)	208	0.829968192269447	1.05512773461382	0.96739761475624
Gametocyte	Half-life indis (ϕn)	208	0.939492328240327	0.98162122348221	0.96739761475624
Gametocyte	Half-life targeted (ϕw)	208	0.970813642936183	0.965319234695148	0.96739761475624
Gametocyte	RBC replenishment (ρ)	209	0.969694779104013	0.96438845547217	0.96739761475624
Gametocyte	Burst size (β)	209	0.365548149037741	0.51661745384312	0.96739761475624
Gametocyte	Activation indis (ψn)	209	0.899865617445358	0.932511340553722	0.96739761475624
Gametocyte	Activation targeted (ψw)	209	0.829968192269447	0.578557669726322	0.96739761475624
Gametocyte	Half-life indis (ϕn)	209	0.939492328240327	0.935509266669779	0.96739761475624
Gametocyte	Half-life targeted (ϕw)	209	0.970813642936183	0.966196843982577	0.96739761475624
Gametocyte	RBC replenishment (ρ)	21	0.969694779104013	0.974279748410077	0.96739761475624
Gametocyte	Burst size (β)	21	0.365548149037741	0.0961115117886104	0.96739761475624
Gametocyte	Activation indis (ψn)	21	0.899865617445358	0.956206260134018	0.96739761475624
Gametocyte	Activation targeted (ψw)	21	0.829968192269447	0.975562676658474	0.96739761475624
Gametocyte	Half-life indis (ϕn)	21	0.939492328240327	0.971539588165386	0.96739761475624
Gametocyte	Half-life targeted (ϕw)	21	0.970813642936183	0.967090062023522	0.96739761475624
Gametocyte	RBC replenishment (ρ)	210	0.969694779104013	0.970779772364506	0.96739761475624
Gametocyte	Burst size (β)	210	0.365548149037741	0.981225932921333	0.96739761475624
Gametocyte	Activation indis (ψn)	210	0.899865617445358	0.94048012644184	0.96739761475624
Gametocyte	Activation targeted (ψw)	210	0.829968192269447	0.573722161697061	0.96739761475624
Gametocyte	Half-life indis (ϕn)	210	0.939492328240327	0.957311841773832	0.96739761475624
Gametocyte	Half-life targeted (ϕw)	210	0.970813642936183	0.965750610023614	0.96739761475624
Gametocyte	RBC replenishment (ρ)	211	0.969694779104013	0.971216791894029	0.96739761475624
Gametocyte	Burst size (β)	211	0.365548149037741	0.915180363565555	0.96739761475624
Gametocyte	Activation indis (ψn)	211	0.899865617445358	0.988424905249126	0.96739761475624
Gametocyte	Activation targeted (ψw)	211	0.829968192269447	0.887048636650848	0.96739761475624
Gametocyte	Half-life indis (ϕn)	211	0.939492328240327	0.964259754102081	0.96739761475624
Gametocyte	Half-life targeted (ϕw)	211	0.970813642936183	0.965182683870864	0.96739761475624
Gametocyte	RBC replenishment (ρ)	212	0.969694779104013	0.968360855320106	0.96739761475624
Gametocyte	Burst size (β)	212	0.365548149037741	0.150068190901552	0.96739761475624
Gametocyte	Activation indis (ψn)	212	0.899865617445358	0.861246177292353	0.96739761475624
Gametocyte	Activation targeted (ψw)	212	0.829968192269447	1.02244463922703	0.96739761475624
Gametocyte	Half-life indis (ϕn)	212	0.939492328240327	0.996344356613498	0.96739761475624
Gametocyte	Half-life targeted (ϕw)	212	0.970813642936183	0.998961569482616	0.96739761475624
Gametocyte	RBC replenishment (ρ)	213	0.969694779104013	0.969455328088111	0.96739761475624
Gametocyte	Burst size (β)	213	0.365548149037741	0.0752971085791582	0.96739761475624
Gametocyte	Activation indis (ψn)	213	0.899865617445358	0.853359041462617	0.96739761475624
Gametocyte	Activation targeted (ψw)	213	0.829968192269447	0.990084424933158	0.96739761475624
Gametocyte	Half-life indis (ϕn)	213	0.939492328240327	0.998190869556118	0.96739761475624
Gametocyte	Half-life targeted (ϕw)	213	0.970813642936183	0.967583792911947	0.96739761475624
Gametocyte	RBC replenishment (ρ)	214	0.969694779104013	0.973604924071839	0.96739761475624
Gametocyte	Burst size (β)	214	0.365548149037741	0.754434182925967	0.96739761475624
Gametocyte	Activation indis (ψn)	214	0.899865617445358	0.86028375689243	0.96739761475624
Gametocyte	Activation targeted (ψw)	214	0.829968192269447	1.09203952050085	0.96739761475624
Gametocyte	Half-life indis (ϕn)	214	0.939492328240327	1.00784489188249	0.96739761475624
Gametocyte	Half-life targeted (ϕw)	214	0.970813642936183	0.971986420832295	0.96739761475624
Gametocyte	RBC replenishment (ρ)	215	0.969694779104013	0.968791180236101	0.96739761475624
Gametocyte	Burst size (β)	215	0.365548149037741	0.513994467307067	0.96739761475624
Gametocyte	Activation indis (ψn)	215	0.899865617445358	0.838956664997614	0.96739761475624
Gametocyte	Activation targeted (ψw)	215	0.829968192269447	0.58477745912275	0.96739761475624
Gametocyte	Half-life indis (ϕn)	215	0.939492328240327	0.958778855467369	0.96739761475624
Gametocyte	Half-life targeted (ϕw)	215	0.970813642936183	0.965759666414088	0.96739761475624
Gametocyte	RBC replenishment (ρ)	216	0.969694779104013	0.971013276435244	0.96739761475624
Gametocyte	Burst size (β)	216	0.365548149037741	0.980874393586464	0.96739761475624
Gametocyte	Activation indis (ψn)	216	0.899865617445358	0.839730924350867	0.96739761475624
Gametocyte	Activation targeted (ψw)	216	0.829968192269447	0.537030141261124	0.96739761475624
Gametocyte	Half-life indis (ϕn)	216	0.939492328240327	0.99303794342868	0.96739761475624
Gametocyte	Half-life targeted (ϕw)	216	0.970813642936183	0.966412386483539	0.96739761475624
Gametocyte	RBC replenishment (ρ)	217	0.969694779104013	0.971546410541896	0.96739761475624
Gametocyte	Burst size (β)	217	0.365548149037741	0.949816439478536	0.96739761475624
Gametocyte	Activation indis (ψn)	217	0.899865617445358	0.849447287569643	0.96739761475624
Gametocyte	Activation targeted (ψw)	217	0.829968192269447	0.771995936404368	0.96739761475624
Gametocyte	Half-life indis (ϕn)	217	0.939492328240327	1.00015777872809	0.96739761475624
Gametocyte	Half-life targeted (ϕw)	217	0.970813642936183	1.00585319711359	0.96739761475624
Gametocyte	RBC replenishment (ρ)	218	0.969694779104013	0.967399335840775	0.96739761475624
Gametocyte	Burst size (β)	218	0.365548149037741	0.107956396974908	0.96739761475624
Gametocyte	Activation indis (ψn)	218	0.899865617445358	1.00173585110128	0.96739761475624
Gametocyte	Activation targeted (ψw)	218	0.829968192269447	0.927395525121954	0.96739761475624
Gametocyte	Half-life indis (ϕn)	218	0.939492328240327	0.847488873446569	0.96739761475624
Gametocyte	Half-life targeted (ϕw)	218	0.970813642936183	0.965267946874525	0.96739761475624
Gametocyte	RBC replenishment (ρ)	219	0.969694779104013	0.97178324807555	0.96739761475624
Gametocyte	Burst size (β)	219	0.365548149037741	0.114279510465516	0.96739761475624
Gametocyte	Activation indis (ψn)	219	0.899865617445358	0.992428783373049	0.96739761475624
Gametocyte	Activation targeted (ψw)	219	0.829968192269447	1.00457688938497	0.96739761475624
Gametocyte	Half-life indis (ϕn)	219	0.939492328240327	0.858337118111306	0.96739761475624
Gametocyte	Half-life targeted (ϕw)	219	0.970813642936183	0.967641736845589	0.96739761475624
Gametocyte	RBC replenishment (ρ)	22	0.969694779104013	0.969639475131495	0.96739761475624
Gametocyte	Burst size (β)	22	0.365548149037741	0.458345377024701	0.96739761475624
Gametocyte	Activation indis (ψn)	22	0.899865617445358	0.97514664270026	0.96739761475624
Gametocyte	Activation targeted (ψw)	22	0.829968192269447	1.08170489813771	0.96739761475624
Gametocyte	Half-life indis (ϕn)	22	0.939492328240327	0.982044967440427	0.96739761475624
Gametocyte	Half-life targeted (ϕw)	22	0.970813642936183	0.965810160500126	0.96739761475624
Gametocyte	RBC replenishment (ρ)	220	0.969694779104013	0.971395169422382	0.96739761475624
Gametocyte	Burst size (β)	220	0.365548149037741	0.63886736231056	0.96739761475624
Gametocyte	Activation indis (ψn)	220	0.899865617445358	1.00116147548043	0.96739761475624
Gametocyte	Activation targeted (ψw)	220	0.829968192269447	1.08062566454963	0.96739761475624
Gametocyte	Half-life indis (ϕn)	220	0.939492328240327	0.960100357819559	0.96739761475624
Gametocyte	Half-life targeted (ϕw)	220	0.970813642936183	0.965228628165536	0.96739761475624
Gametocyte	RBC replenishment (ρ)	221	0.969694779104013	0.964705004845132	0.96739761475624
Gametocyte	Burst size (β)	221	0.365548149037741	0.6200765835318	0.96739761475624
Gametocyte	Activation indis (ψn)	221	0.899865617445358	0.948292046363787	0.96739761475624
Gametocyte	Activation targeted (ψw)	221	0.829968192269447	0.607288570409718	0.96739761475624
Gametocyte	Half-life indis (ϕn)	221	0.939492328240327	0.89712784540433	0.96739761475624
Gametocyte	Half-life targeted (ϕw)	221	0.970813642936183	0.966237026795989	0.96739761475624
Gametocyte	RBC replenishment (ρ)	222	0.969694779104013	0.97571829225708	0.96739761475624
Gametocyte	Burst size (β)	222	0.365548149037741	0.974990422669568	0.96739761475624
Gametocyte	Activation indis (ψn)	222	0.899865617445358	0.990270351263698	0.96739761475624
Gametocyte	Activation targeted (ψw)	222	0.829968192269447	0.636131201797116	0.96739761475624
Gametocyte	Half-life indis (ϕn)	222	0.939492328240327	0.875090039110177	0.96739761475624
Gametocyte	Half-life targeted (ϕw)	222	0.970813642936183	0.965731929878661	0.96739761475624
Gametocyte	RBC replenishment (ρ)	223	0.969694779104013	0.970400592795906	0.96739761475624
Gametocyte	Burst size (β)	223	0.365548149037741	0.965690599422429	0.96739761475624
Gametocyte	Activation indis (ψn)	223	0.899865617445358	0.983522797824706	0.96739761475624
Gametocyte	Activation targeted (ψw)	223	0.829968192269447	0.961655146199072	0.96739761475624
Gametocyte	Half-life indis (ϕn)	223	0.939492328240327	0.957151925733206	0.96739761475624
Gametocyte	Half-life targeted (ϕw)	223	0.970813642936183	0.970670172829287	0.96739761475624
Gametocyte	RBC replenishment (ρ)	224	0.969694779104013	0.968036676165184	0.96739761475624
Gametocyte	Burst size (β)	224	0.365548149037741	0.129979707065905	0.96739761475624
Gametocyte	Activation indis (ψn)	224	0.899865617445358	1.00184394338426	0.96739761475624
Gametocyte	Activation targeted (ψw)	224	0.829968192269447	1.03494185900874	0.96739761475624
Gametocyte	Half-life indis (ϕn)	224	0.939492328240327	0.846198304416916	0.96739761475624
Gametocyte	Half-life targeted (ϕw)	224	0.970813642936183	0.96533963962317	0.96739761475624
Gametocyte	RBC replenishment (ρ)	225	0.969694779104013	0.973274080952198	0.96739761475624
Gametocyte	Burst size (β)	225	0.365548149037741	0.102113857499665	0.96739761475624
Gametocyte	Activation indis (ψn)	225	0.899865617445358	0.98769043702533	0.96739761475624
Gametocyte	Activation targeted (ψw)	225	0.829968192269447	0.971605417757495	0.96739761475624
Gametocyte	Half-life indis (ϕn)	225	0.939492328240327	0.916517429342984	0.96739761475624
Gametocyte	Half-life targeted (ϕw)	225	0.970813642936183	0.966301664223473	0.96739761475624
Gametocyte	RBC replenishment (ρ)	226	0.969694779104013	0.971948077560494	0.96739761475624
Gametocyte	Burst size (β)	226	0.365548149037741	0.550858251457003	0.96739761475624
Gametocyte	Activation indis (ψn)	226	0.899865617445358	1.00231296596368	0.96739761475624
Gametocyte	Activation targeted (ψw)	226	0.829968192269447	1.00222909505926	0.96739761475624
Gametocyte	Half-life indis (ϕn)	226	0.939492328240327	0.95098621380904	0.96739761475624
Gametocyte	Half-life targeted (ϕw)	226	0.970813642936183	1.04435804542243	0.96739761475624
Gametocyte	RBC replenishment (ρ)	227	0.969694779104013	0.959397671218817	0.96739761475624
Gametocyte	Burst size (β)	227	0.365548149037741	0.652717515412234	0.96739761475624
Gametocyte	Activation indis (ψn)	227	0.899865617445358	0.986003556010526	0.96739761475624
Gametocyte	Activation targeted (ψw)	227	0.829968192269447	0.581780783696075	0.96739761475624
Gametocyte	Half-life indis (ϕn)	227	0.939492328240327	0.764705856018732	0.96739761475624
Gametocyte	Half-life targeted (ϕw)	227	0.970813642936183	0.969875325285624	0.96739761475624
Gametocyte	RBC replenishment (ρ)	228	0.969694779104013	0.972174141006026	0.96739761475624
Gametocyte	Burst size (β)	228	0.365548149037741	0.981075238789235	0.96739761475624
Gametocyte	Activation indis (ψn)	228	0.899865617445358	0.97721961367586	0.96739761475624
Gametocyte	Activation targeted (ψw)	228	0.829968192269447	0.600914192267718	0.96739761475624
Gametocyte	Half-life indis (ϕn)	228	0.939492328240327	0.906880413828938	0.96739761475624
Gametocyte	Half-life targeted (ϕw)	228	0.970813642936183	0.965694312835314	0.96739761475624
Gametocyte	RBC replenishment (ρ)	229	0.969694779104013	0.969482954147247	0.96739761475624
Gametocyte	Burst size (β)	229	0.365548149037741	0.93867955770521	0.96739761475624
Gametocyte	Activation indis (ψn)	229	0.899865617445358	0.993480998744043	0.96739761475624
Gametocyte	Activation targeted (ψw)	229	0.829968192269447	0.852628813705429	0.96739761475624
Gametocyte	Half-life indis (ϕn)	229	0.939492328240327	0.877584063286	0.96739761475624
Gametocyte	Half-life targeted (ϕw)	229	0.970813642936183	0.966959636638398	0.96739761475624
Gametocyte	RBC replenishment (ρ)	23	0.969694779104013	0.971533985329123	0.96739761475624
Gametocyte	Burst size (β)	23	0.365548149037741	0.393121461291163	0.96739761475624
Gametocyte	Activation indis (ψn)	23	0.899865617445358	0.702516246929889	0.96739761475624
Gametocyte	Activation targeted (ψw)	23	0.829968192269447	0.646036318493324	0.96739761475624
Gametocyte	Half-life indis (ϕn)	23	0.939492328240327	0.975835185508486	0.96739761475624
Gametocyte	Half-life targeted (ϕw)	23	0.970813642936183	0.968672402254656	0.96739761475624
Gametocyte	RBC replenishment (ρ)	230	0.969694779104013	0.970154225116916	0.96739761475624
Gametocyte	Burst size (β)	230	0.365548149037741	0.103717831231553	0.96739761475624
Gametocyte	Activation indis (ψn)	230	0.899865617445358	0.9338310489659	0.96739761475624
Gametocyte	Activation targeted (ψw)	230	0.829968192269447	1.01371156556615	0.96739761475624
Gametocyte	Half-life indis (ϕn)	230	0.939492328240327	0.975899047784576	0.96739761475624
Gametocyte	Half-life targeted (ϕw)	230	0.970813642936183	0.965968335843125	0.96739761475624
Gametocyte	RBC replenishment (ρ)	231	0.969694779104013	0.970078190844942	0.96739761475624
Gametocyte	Burst size (β)	231	0.365548149037741	0.112185903554946	0.96739761475624
Gametocyte	Activation indis (ψn)	231	0.899865617445358	0.936051100335434	0.96739761475624
Gametocyte	Activation targeted (ψw)	231	0.829968192269447	0.965888106059504	0.96739761475624
Gametocyte	Half-life indis (ϕn)	231	0.939492328240327	0.983805736079796	0.96739761475624
Gametocyte	Half-life targeted (ϕw)	231	0.970813642936183	0.966872211942457	0.96739761475624
Gametocyte	RBC replenishment (ρ)	232	0.969694779104013	0.973439711363313	0.96739761475624
Gametocyte	Burst size (β)	232	0.365548149037741	0.644315469436981	0.96739761475624
Gametocyte	Activation indis (ψn)	232	0.899865617445358	0.935479840070018	0.96739761475624
Gametocyte	Activation targeted (ψw)	232	0.829968192269447	1.0963865290522	0.96739761475624
Gametocyte	Half-life indis (ϕn)	232	0.939492328240327	0.992455857687173	0.96739761475624
Gametocyte	Half-life targeted (ϕw)	232	0.970813642936183	0.966112112450302	0.96739761475624
Gametocyte	RBC replenishment (ρ)	233	0.969694779104013	0.965931906850079	0.96739761475624
Gametocyte	Burst size (β)	233	0.365548149037741	0.538244825974642	0.96739761475624
Gametocyte	Activation indis (ψn)	233	0.899865617445358	0.924378244435103	0.96739761475624
Gametocyte	Activation targeted (ψw)	233	0.829968192269447	0.620661955135885	0.96739761475624
Gametocyte	Half-life indis (ϕn)	233	0.939492328240327	0.922566313457896	0.96739761475624
Gametocyte	Half-life targeted (ϕw)	233	0.970813642936183	0.967277179388173	0.96739761475624
Gametocyte	RBC replenishment (ρ)	234	0.969694779104013	0.975552502221201	0.96739761475624
Gametocyte	Burst size (β)	234	0.365548149037741	0.98117201084358	0.96739761475624
Gametocyte	Activation indis (ψn)	234	0.899865617445358	0.956026978182468	0.96739761475624
Gametocyte	Activation targeted (ψw)	234	0.829968192269447	0.662224737903066	0.96739761475624
Gametocyte	Half-life indis (ϕn)	234	0.939492328240327	0.957518207920728	0.96739761475624
Gametocyte	Half-life targeted (ϕw)	234	0.970813642936183	0.965933318914575	0.96739761475624
Gametocyte	RBC replenishment (ρ)	235	0.969694779104013	0.971989026361606	0.96739761475624
Gametocyte	Burst size (β)	235	0.365548149037741	0.951149849385032	0.96739761475624
Gametocyte	Activation indis (ψn)	235	0.899865617445358	0.949294287430755	0.96739761475624
Gametocyte	Activation targeted (ψw)	235	0.829968192269447	0.91503262470057	0.96739761475624
Gametocyte	Half-life indis (ϕn)	235	0.939492328240327	0.969151182033599	0.96739761475624
Gametocyte	Half-life targeted (ϕw)	235	0.970813642936183	0.965104783493652	0.96739761475624
Gametocyte	RBC replenishment (ρ)	236	0.969694779104013	0.969569234901554	0.96739761475624
Gametocyte	Burst size (β)	236	0.365548149037741	0.0808715118280307	0.96739761475624
Gametocyte	Activation indis (ψn)	236	0.899865617445358	0.953885836229678	0.96739761475624
Gametocyte	Activation targeted (ψw)	236	0.829968192269447	1.00731034333754	0.96739761475624
Gametocyte	Half-life indis (ϕn)	236	0.939492328240327	0.974755942130941	0.96739761475624
Gametocyte	Half-life targeted (ϕw)	236	0.970813642936183	0.966735668666489	0.96739761475624
Gametocyte	RBC replenishment (ρ)	237	0.969694779104013	0.967025978954107	0.96739761475624
Gametocyte	Burst size (β)	237	0.365548149037741	0.075660583301909	0.96739761475624
Gametocyte	Activation indis (ψn)	237	0.899865617445358	0.96289010793237	0.96739761475624
Gametocyte	Activation targeted (ψw)	237	0.829968192269447	0.981999201671138	0.96739761475624
Gametocyte	Half-life indis (ϕn)	237	0.939492328240327	0.979847838585811	0.96739761475624
Gametocyte	Half-life targeted (ϕw)	237	0.970813642936183	0.967026122062266	0.96739761475624
Gametocyte	RBC replenishment (ρ)	238	0.969694779104013	0.971907051777235	0.96739761475624
Gametocyte	Burst size (β)	238	0.365548149037741	0.514236857947132	0.96739761475624
Gametocyte	Activation indis (ψn)	238	0.899865617445358	0.964571237304633	0.96739761475624
Gametocyte	Activation targeted (ψw)	238	0.829968192269447	1.05709956984675	0.96739761475624
Gametocyte	Half-life indis (ϕn)	238	0.939492328240327	0.971296811749779	0.96739761475624
Gametocyte	Half-life targeted (ϕw)	238	0.970813642936183	0.965157476532695	0.96739761475624
Gametocyte	RBC replenishment (ρ)	239	0.969694779104013	0.962341500062358	0.96739761475624
Gametocyte	Burst size (β)	239	0.365548149037741	0.449361401739808	0.96739761475624
Gametocyte	Activation indis (ψn)	239	0.899865617445358	0.834167427670014	0.96739761475624
Gametocyte	Activation targeted (ψw)	239	0.829968192269447	0.719807752350195	0.96739761475624
Gametocyte	Half-life indis (ϕn)	239	0.939492328240327	0.982682083130483	0.96739761475624
Gametocyte	Half-life targeted (ϕw)	239	0.970813642936183	0.965686137080147	0.96739761475624
Gametocyte	RBC replenishment (ρ)	24	0.969694779104013	0.976453497690586	0.96739761475624
Gametocyte	Burst size (β)	24	0.365548149037741	0.978477738146263	0.96739761475624
Gametocyte	Activation indis (ψn)	24	0.899865617445358	0.915200179996174	0.96739761475624
Gametocyte	Activation targeted (ψw)	24	0.829968192269447	0.655116764598714	0.96739761475624
Gametocyte	Half-life indis (ϕn)	24	0.939492328240327	0.971006547435606	0.96739761475624
Gametocyte	Half-life targeted (ϕw)	24	0.970813642936183	0.97148629510471	0.96739761475624
Gametocyte	RBC replenishment (ρ)	240	0.969694779104013	0.973676009936099	0.96739761475624
Gametocyte	Burst size (β)	240	0.365548149037741	0.97543631864239	0.96739761475624
Gametocyte	Activation indis (ψn)	240	0.899865617445358	0.851889050474601	0.96739761475624
Gametocyte	Activation targeted (ψw)	240	0.829968192269447	0.51034822354723	0.96739761475624
Gametocyte	Half-life indis (ϕn)	240	0.939492328240327	0.972545349449605	0.96739761475624
Gametocyte	Half-life targeted (ϕw)	240	0.970813642936183	0.967572422077647	0.96739761475624
Gametocyte	RBC replenishment (ρ)	241	0.969694779104013	0.97122064820153	0.96739761475624
Gametocyte	Burst size (β)	241	0.365548149037741	0.944711445751958	0.96739761475624
Gametocyte	Activation indis (ψn)	241	0.899865617445358	0.969887563975176	0.96739761475624
Gametocyte	Activation targeted (ψw)	241	0.829968192269447	0.856203965026732	0.96739761475624
Gametocyte	Half-life indis (ϕn)	241	0.939492328240327	0.973756400183156	0.96739761475624
Gametocyte	Half-life targeted (ϕw)	241	0.970813642936183	0.965842385823227	0.96739761475624
Gametocyte	RBC replenishment (ρ)	242	0.969694779104013	0.967505321571381	0.96739761475624
Gametocyte	Burst size (β)	242	0.365548149037741	0.0973645402500662	0.96739761475624
Gametocyte	Activation indis (ψn)	242	0.899865617445358	0.961906035904133	0.96739761475624
Gametocyte	Activation targeted (ψw)	242	0.829968192269447	0.935019143440054	0.96739761475624
Gametocyte	Half-life indis (ϕn)	242	0.939492328240327	0.939232203526748	0.96739761475624
Gametocyte	Half-life targeted (ϕw)	242	0.970813642936183	0.966049479846254	0.96739761475624
Gametocyte	RBC replenishment (ρ)	243	0.969694779104013	0.96338488340118	0.96739761475624
Gametocyte	Burst size (β)	243	0.365548149037741	0.10005944840803	0.96739761475624
Gametocyte	Activation indis (ψn)	243	0.899865617445358	0.99734069627737	0.96739761475624
Gametocyte	Activation targeted (ψw)	243	0.829968192269447	0.966001742929217	0.96739761475624
Gametocyte	Half-life indis (ϕn)	243	0.939492328240327	0.942585326398145	0.96739761475624
Gametocyte	Half-life targeted (ϕw)	243	0.970813642936183	0.966583066153111	0.96739761475624
Gametocyte	RBC replenishment (ρ)	244	0.969694779104013	0.970833705005234	0.96739761475624
Gametocyte	Burst size (β)	244	0.365548149037741	0.634234342326929	0.96739761475624
Gametocyte	Activation indis (ψn)	244	0.899865617445358	1.00888877183905	0.96739761475624
Gametocyte	Activation targeted (ψw)	244	0.829968192269447	1.11757129034305	0.96739761475624
Gametocyte	Half-life indis (ϕn)	244	0.939492328240327	0.838497624217098	0.96739761475624
Gametocyte	Half-life targeted (ϕw)	244	0.970813642936183	0.967650148650627	0.96739761475624
Gametocyte	RBC replenishment (ρ)	245	0.969694779104013	0.962254854298656	0.96739761475624
Gametocyte	Burst size (β)	245	0.365548149037741	0.453649663582104	0.96739761475624
Gametocyte	Activation indis (ψn)	245	0.899865617445358	0.922431645288312	0.96739761475624
Gametocyte	Activation targeted (ψw)	245	0.829968192269447	0.636911820671764	0.96739761475624
Gametocyte	Half-life indis (ϕn)	245	0.939492328240327	0.922395555245342	0.96739761475624
Gametocyte	Half-life targeted (ϕw)	245	0.970813642936183	0.967890082719816	0.96739761475624
Gametocyte	RBC replenishment (ρ)	246	0.969694779104013	0.971205697189399	0.96739761475624
Gametocyte	Burst size (β)	246	0.365548149037741	0.981333601001456	0.96739761475624
Gametocyte	Activation indis (ψn)	246	0.899865617445358	0.866962814758276	0.96739761475624
Gametocyte	Activation targeted (ψw)	246	0.829968192269447	0.551813206970935	0.96739761475624
Gametocyte	Half-life indis (ϕn)	246	0.939492328240327	0.98281794078469	0.96739761475624
Gametocyte	Half-life targeted (ϕw)	246	0.970813642936183	0.967109325091574	0.96739761475624
Gametocyte	RBC replenishment (ρ)	247	0.969694779104013	0.969057608464799	0.96739761475624
Gametocyte	Burst size (β)	247	0.365548149037741	0.937206923024008	0.96739761475624
Gametocyte	Activation indis (ψn)	247	0.899865617445358	0.984111543554781	0.96739761475624
Gametocyte	Activation targeted (ψw)	247	0.829968192269447	0.866303910132112	0.96739761475624
Gametocyte	Half-life indis (ϕn)	247	0.939492328240327	0.966783207063881	0.96739761475624
Gametocyte	Half-life targeted (ϕw)	247	0.970813642936183	0.966910290921402	0.96739761475624
Gametocyte	RBC replenishment (ρ)	248	0.969694779104013	0.967520377460876	0.96739761475624
Gametocyte	Burst size (β)	248	0.365548149037741	0.0983346622850909	0.96739761475624
Gametocyte	Activation indis (ψn)	248	0.899865617445358	0.980299671237084	0.96739761475624
Gametocyte	Activation targeted (ψw)	248	0.829968192269447	0.945972242622891	0.96739761475624
Gametocyte	Half-life indis (ϕn)	248	0.939492328240327	0.947588728825319	0.96739761475624
Gametocyte	Half-life targeted (ϕw)	248	0.970813642936183	0.967932427847285	0.96739761475624
Gametocyte	RBC replenishment (ρ)	249	0.969694779104013	0.971548572001128	0.96739761475624
Gametocyte	Burst size (β)	249	0.365548149037741	0.0645218653524441	0.96739761475624
Gametocyte	Activation indis (ψn)	249	0.899865617445358	0.957414497064715	0.96739761475624
Gametocyte	Activation targeted (ψw)	249	0.829968192269447	0.960700794091653	0.96739761475624
Gametocyte	Half-life indis (ϕn)	249	0.939492328240327	0.948920265616946	0.96739761475624
Gametocyte	Half-life targeted (ϕw)	249	0.970813642936183	0.975638326338904	0.96739761475624
Gametocyte	RBC replenishment (ρ)	25	0.969694779104013	0.975354408255545	0.96739761475624
Gametocyte	Burst size (β)	25	0.365548149037741	0.96265498669139	0.96739761475624
Gametocyte	Activation indis (ψn)	25	0.899865617445358	0.945910445982413	0.96739761475624
Gametocyte	Activation targeted (ψw)	25	0.829968192269447	0.982553120984163	0.96739761475624
Gametocyte	Half-life indis (ϕn)	25	0.939492328240327	0.970696352186797	0.96739761475624
Gametocyte	Half-life targeted (ϕw)	25	0.970813642936183	0.966407562846762	0.96739761475624
Gametocyte	RBC replenishment (ρ)	250	0.969694779104013	0.97381693129631	0.96739761475624
Gametocyte	Burst size (β)	250	0.365548149037741	0.609784074613114	0.96739761475624
Gametocyte	Activation indis (ψn)	250	0.899865617445358	1.00272955879362	0.96739761475624
Gametocyte	Activation targeted (ψw)	250	0.829968192269447	1.09230284911069	0.96739761475624
Gametocyte	Half-life indis (ϕn)	250	0.939492328240327	0.970810780447515	0.96739761475624
Gametocyte	Half-life targeted (ϕw)	250	0.970813642936183	0.986633465084228	0.96739761475624
Gametocyte	RBC replenishment (ρ)	251	0.969694779104013	0.965733796269689	0.96739761475624
Gametocyte	Burst size (β)	251	0.365548149037741	0.280083771766779	0.96739761475624
Gametocyte	Activation indis (ψn)	251	0.899865617445358	0.881377125772037	0.96739761475624
Gametocyte	Activation targeted (ψw)	251	0.829968192269447	0.537092520559194	0.96739761475624
Gametocyte	Half-life indis (ϕn)	251	0.939492328240327	0.944771278402115	0.96739761475624
Gametocyte	Half-life targeted (ϕw)	251	0.970813642936183	0.970003950551504	0.96739761475624
Gametocyte	RBC replenishment (ρ)	252	0.969694779104013	0.971178222614626	0.96739761475624
Gametocyte	Burst size (β)	252	0.365548149037741	0.980772900722675	0.96739761475624
Gametocyte	Activation indis (ψn)	252	0.899865617445358	0.957732387508548	0.96739761475624
Gametocyte	Activation targeted (ψw)	252	0.829968192269447	0.626741018365065	0.96739761475624
Gametocyte	Half-life indis (ϕn)	252	0.939492328240327	0.952301089636277	0.96739761475624
Gametocyte	Half-life targeted (ϕw)	252	0.970813642936183	0.970917728714062	0.96739761475624
Gametocyte	RBC replenishment (ρ)	253	0.969694779104013	0.970374680923618	0.96739761475624
Gametocyte	Burst size (β)	253	0.365548149037741	0.959350341738293	0.96739761475624
Gametocyte	Activation indis (ψn)	253	0.899865617445358	0.96412897488944	0.96739761475624
Gametocyte	Activation targeted (ψw)	253	0.829968192269447	0.955528843876316	0.96739761475624
Gametocyte	Half-life indis (ϕn)	253	0.939492328240327	0.983574132734527	0.96739761475624
Gametocyte	Half-life targeted (ϕw)	253	0.970813642936183	0.974805348070781	0.96739761475624
Gametocyte	RBC replenishment (ρ)	254	0.969694779104013	0.974531191578682	0.96739761475624
Gametocyte	Burst size (β)	254	0.365548149037741	0.0854180957729632	0.96739761475624
Gametocyte	Activation indis (ψn)	254	0.899865617445358	0.872293123486712	0.96739761475624
Gametocyte	Activation targeted (ψw)	254	0.829968192269447	0.961921902725109	0.96739761475624
Gametocyte	Half-life indis (ϕn)	254	0.939492328240327	0.98628904806582	0.96739761475624
Gametocyte	Half-life targeted (ϕw)	254	0.970813642936183	0.981749412023039	0.96739761475624
Gametocyte	RBC replenishment (ρ)	255	0.969694779104013	0.966595815355112	0.96739761475624
Gametocyte	Burst size (β)	255	0.365548149037741	0.0532719972864373	0.96739761475624
Gametocyte	Activation indis (ψn)	255	0.899865617445358	0.940327674812535	0.96739761475624
Gametocyte	Activation targeted (ψw)	255	0.829968192269447	0.931292147601901	0.96739761475624
Gametocyte	Half-life indis (ϕn)	255	0.939492328240327	0.991664398371918	0.96739761475624
Gametocyte	Half-life targeted (ϕw)	255	0.970813642936183	0.995789919535371	0.96739761475624
Gametocyte	RBC replenishment (ρ)	256	0.969694779104013	0.975029070372392	0.96739761475624
Gametocyte	Burst size (β)	256	0.365548149037741	0.572577216322101	0.96739761475624
Gametocyte	Activation indis (ψn)	256	0.899865617445358	0.922585038668493	0.96739761475624
Gametocyte	Activation targeted (ψw)	256	0.829968192269447	1.07643698215464	0.96739761475624
Gametocyte	Half-life indis (ϕn)	256	0.939492328240327	1.00018149011459	0.96739761475624
Gametocyte	Half-life targeted (ϕw)	256	0.970813642936183	0.984523299552021	0.96739761475624
Gametocyte	RBC replenishment (ρ)	257	0.969694779104013	0.967759142205714	0.96739761475624
Gametocyte	Burst size (β)	257	0.365548149037741	0.481829887060789	0.96739761475624
Gametocyte	Activation indis (ψn)	257	0.899865617445358	0.79202142937077	0.96739761475624
Gametocyte	Activation targeted (ψw)	257	0.829968192269447	0.608744687078767	0.96739761475624
Gametocyte	Half-life indis (ϕn)	257	0.939492328240327	0.962859890228332	0.96739761475624
Gametocyte	Half-life targeted (ϕw)	257	0.970813642936183	0.972920608456511	0.96739761475624
Gametocyte	RBC replenishment (ρ)	258	0.969694779104013	0.973076035745724	0.96739761475624
Gametocyte	Burst size (β)	258	0.365548149037741	0.980952285145173	0.96739761475624
Gametocyte	Activation indis (ψn)	258	0.899865617445358	0.906708139620245	0.96739761475624
Gametocyte	Activation targeted (ψw)	258	0.829968192269447	0.65983674217155	0.96739761475624
Gametocyte	Half-life indis (ϕn)	258	0.939492328240327	0.986599594315889	0.96739761475624
Gametocyte	Half-life targeted (ϕw)	258	0.970813642936183	0.974180998791517	0.96739761475624
Gametocyte	RBC replenishment (ρ)	259	0.969694779104013	0.963910249662992	0.96739761475624
Gametocyte	Burst size (β)	259	0.365548149037741	0.952926091368084	0.96739761475624
Gametocyte	Activation indis (ψn)	259	0.899865617445358	0.953165954118277	0.96739761475624
Gametocyte	Activation targeted (ψw)	259	0.829968192269447	0.756119172409934	0.96739761475624
Gametocyte	Half-life indis (ϕn)	259	0.939492328240327	0.990499132091291	0.96739761475624
Gametocyte	Half-life targeted (ϕw)	259	0.970813642936183	1.00482425161632	0.96739761475624
Gametocyte	RBC replenishment (ρ)	26	0.969694779104013	0.96873377945325	0.96739761475624
Gametocyte	Burst size (β)	26	0.365548149037741	0.11486814995709	0.96739761475624
Gametocyte	Activation indis (ψn)	26	0.899865617445358	0.987091721721056	0.96739761475624
Gametocyte	Activation targeted (ψw)	26	0.829968192269447	0.983351397995562	0.96739761475624
Gametocyte	Half-life indis (ϕn)	26	0.939492328240327	0.920172933649502	0.96739761475624
Gametocyte	Half-life targeted (ϕw)	26	0.970813642936183	0.966464514685486	0.96739761475624
Gametocyte	RBC replenishment (ρ)	260	0.969694779104013	0.970958221158462	0.96739761475624
Gametocyte	Burst size (β)	260	0.365548149037741	0.103424842549578	0.96739761475624
Gametocyte	Activation indis (ψn)	260	0.899865617445358	0.984245260577988	0.96739761475624
Gametocyte	Activation targeted (ψw)	260	0.829968192269447	0.987186450965813	0.96739761475624
Gametocyte	Half-life indis (ϕn)	260	0.939492328240327	0.947143473685858	0.96739761475624
Gametocyte	Half-life targeted (ϕw)	260	0.970813642936183	0.965105678444324	0.96739761475624
Gametocyte	RBC replenishment (ρ)	261	0.969694779104013	0.966952522450294	0.96739761475624
Gametocyte	Burst size (β)	261	0.365548149037741	0.070979743839337	0.96739761475624
Gametocyte	Activation indis (ψn)	261	0.899865617445358	0.936503594485306	0.96739761475624
Gametocyte	Activation targeted (ψw)	261	0.829968192269447	0.9778978519182	0.96739761475624
Gametocyte	Half-life indis (ϕn)	261	0.939492328240327	0.990044495576878	0.96739761475624
Gametocyte	Half-life targeted (ϕw)	261	0.970813642936183	0.965210148581125	0.96739761475624
Gametocyte	RBC replenishment (ρ)	262	0.969694779104013	0.971344208058175	0.96739761475624
Gametocyte	Burst size (β)	262	0.365548149037741	0.550101218276216	0.96739761475624
Gametocyte	Activation indis (ψn)	262	0.899865617445358	0.996345742184121	0.96739761475624
Gametocyte	Activation targeted (ψw)	262	0.829968192269447	1.06108135903621	0.96739761475624
Gametocyte	Half-life indis (ϕn)	262	0.939492328240327	0.959098507429482	0.96739761475624
Gametocyte	Half-life targeted (ϕw)	262	0.970813642936183	0.965074614470414	0.96739761475624
Gametocyte	RBC replenishment (ρ)	263	0.969694779104013	0.962468294995538	0.96739761475624
Gametocyte	Burst size (β)	263	0.365548149037741	0.503568765072408	0.96739761475624
Gametocyte	Activation indis (ψn)	263	0.899865617445358	0.918741317191942	0.96739761475624
Gametocyte	Activation targeted (ψw)	263	0.829968192269447	0.547072366228788	0.96739761475624
Gametocyte	Half-life indis (ϕn)	263	0.939492328240327	0.948834207744817	0.96739761475624
Gametocyte	Half-life targeted (ϕw)	263	0.970813642936183	0.965053217513337	0.96739761475624
Gametocyte	RBC replenishment (ρ)	264	0.969694779104013	0.971625294370103	0.96739761475624
Gametocyte	Burst size (β)	264	0.365548149037741	0.979059615457162	0.96739761475624
Gametocyte	Activation indis (ψn)	264	0.899865617445358	0.971319728596973	0.96739761475624
Gametocyte	Activation targeted (ψw)	264	0.829968192269447	0.646904549197385	0.96739761475624
Gametocyte	Half-life indis (ϕn)	264	0.939492328240327	0.927726612200713	0.96739761475624
Gametocyte	Half-life targeted (ϕw)	264	0.970813642936183	0.96509011378185	0.96739761475624
Gametocyte	RBC replenishment (ρ)	265	0.969694779104013	0.969539544377475	0.96739761475624
Gametocyte	Burst size (β)	265	0.365548149037741	0.942606832883038	0.96739761475624
Gametocyte	Activation indis (ψn)	265	0.899865617445358	0.973692768388503	0.96739761475624
Gametocyte	Activation targeted (ψw)	265	0.829968192269447	0.848352828945175	0.96739761475624
Gametocyte	Half-life indis (ϕn)	265	0.939492328240327	0.984117602555214	0.96739761475624
Gametocyte	Half-life targeted (ϕw)	265	0.970813642936183	0.96544508553352	0.96739761475624
Gametocyte	RBC replenishment (ρ)	266	0.969694779104013	0.96984366232445	0.96739761475624
Gametocyte	Burst size (β)	266	0.365548149037741	0.117230637940603	0.96739761475624
Gametocyte	Activation indis (ψn)	266	0.899865617445358	0.986039918344112	0.96739761475624
Gametocyte	Activation targeted (ψw)	266	0.829968192269447	0.988905114597935	0.96739761475624
Gametocyte	Half-life indis (ϕn)	266	0.939492328240327	0.971771096132093	0.96739761475624
Gametocyte	Half-life targeted (ϕw)	266	0.970813642936183	0.969748572710205	0.96739761475624
Gametocyte	RBC replenishment (ρ)	267	0.969694779104013	0.969499662579655	0.96739761475624
Gametocyte	Burst size (β)	267	0.365548149037741	0.0762297362061737	0.96739761475624
Gametocyte	Activation indis (ψn)	267	0.899865617445358	0.987344392250365	0.96739761475624
Gametocyte	Activation targeted (ψw)	267	0.829968192269447	0.989499472807411	0.96739761475624
Gametocyte	Half-life indis (ϕn)	267	0.939492328240327	0.940911386319722	0.96739761475624
Gametocyte	Half-life targeted (ϕw)	267	0.970813642936183	0.973198359208144	0.96739761475624
Gametocyte	RBC replenishment (ρ)	268	0.969694779104013	0.970947340984962	0.96739761475624
Gametocyte	Burst size (β)	268	0.365548149037741	0.599856410789976	0.96739761475624
Gametocyte	Activation indis (ψn)	268	0.899865617445358	0.9884436259109	0.96739761475624
Gametocyte	Activation targeted (ψw)	268	0.829968192269447	1.06505056951868	0.96739761475624
Gametocyte	Half-life indis (ϕn)	268	0.939492328240327	0.983037024776768	0.96739761475624
Gametocyte	Half-life targeted (ϕw)	268	0.970813642936183	0.984476147275485	0.96739761475624
Gametocyte	RBC replenishment (ρ)	269	0.969694779104013	0.963005379185812	0.96739761475624
Gametocyte	Burst size (β)	269	0.365548149037741	0.437350980112564	0.96739761475624
Gametocyte	Activation indis (ψn)	269	0.899865617445358	0.989592008453405	0.96739761475624
Gametocyte	Activation targeted (ψw)	269	0.829968192269447	0.529978392164302	0.96739761475624
Gametocyte	Half-life indis (ϕn)	269	0.939492328240327	0.75724992295011	0.96739761475624
Gametocyte	Half-life targeted (ϕw)	269	0.970813642936183	0.97809984355769	0.96739761475624
Gametocyte	RBC replenishment (ρ)	27	0.969694779104013	0.972031179875644	0.96739761475624
Gametocyte	Burst size (β)	27	0.365548149037741	0.120277935836163	0.96739761475624
Gametocyte	Activation indis (ψn)	27	0.899865617445358	0.970438836839231	0.96739761475624
Gametocyte	Activation targeted (ψw)	27	0.829968192269447	0.990054676457165	0.96739761475624
Gametocyte	Half-life indis (ϕn)	27	0.939492328240327	0.96805246284454	0.96739761475624
Gametocyte	Half-life targeted (ϕw)	27	0.970813642936183	0.966333542173401	0.96739761475624
Gametocyte	RBC replenishment (ρ)	270	0.969694779104013	0.970698260211503	0.96739761475624
Gametocyte	Burst size (β)	270	0.365548149037741	0.98063855081937	0.96739761475624
Gametocyte	Activation indis (ψn)	270	0.899865617445358	0.986065139212721	0.96739761475624
Gametocyte	Activation targeted (ψw)	270	0.829968192269447	0.568587122276764	0.96739761475624
Gametocyte	Half-life indis (ϕn)	270	0.939492328240327	0.913615816777503	0.96739761475624
Gametocyte	Half-life targeted (ϕw)	270	0.970813642936183	0.970928567221208	0.96739761475624
Gametocyte	RBC replenishment (ρ)	271	0.969694779104013	0.970641578216723	0.96739761475624
Gametocyte	Burst size (β)	271	0.365548149037741	0.941569318153628	0.96739761475624
Gametocyte	Activation indis (ψn)	271	0.899865617445358	0.990769681714711	0.96739761475624
Gametocyte	Activation targeted (ψw)	271	0.829968192269447	0.842292274261195	0.96739761475624
Gametocyte	Half-life indis (ϕn)	271	0.939492328240327	0.940259985624194	0.96739761475624
Gametocyte	Half-life targeted (ϕw)	271	0.970813642936183	0.976073919985244	0.96739761475624
Gametocyte	RBC replenishment (ρ)	272	0.969694779104013	0.971463799990984	0.96739761475624
Gametocyte	Burst size (β)	272	0.365548149037741	0.105811698307223	0.96739761475624
Gametocyte	Activation indis (ψn)	272	0.899865617445358	0.997966684404149	0.96739761475624
Gametocyte	Activation targeted (ψw)	272	0.829968192269447	0.984540298610625	0.96739761475624
Gametocyte	Half-life indis (ϕn)	272	0.939492328240327	0.823175318163317	0.96739761475624
Gametocyte	Half-life targeted (ϕw)	272	0.970813642936183	0.975633809938678	0.96739761475624
Gametocyte	RBC replenishment (ρ)	273	0.969694779104013	0.96711847264125	0.96739761475624
Gametocyte	Burst size (β)	273	0.365548149037741	0.100582350836629	0.96739761475624
Gametocyte	Activation indis (ψn)	273	0.899865617445358	1.00562022033166	0.96739761475624
Gametocyte	Activation targeted (ψw)	273	0.829968192269447	0.941021426606565	0.96739761475624
Gametocyte	Half-life indis (ϕn)	273	0.939492328240327	0.839458508486506	0.96739761475624
Gametocyte	Half-life targeted (ϕw)	273	0.970813642936183	0.985829110475956	0.96739761475624
Gametocyte	RBC replenishment (ρ)	274	0.969694779104013	0.968924517056719	0.96739761475624
Gametocyte	Burst size (β)	274	0.365548149037741	0.49923543183829	0.96739761475624
Gametocyte	Activation indis (ψn)	274	0.899865617445358	1.00723731917923	0.96739761475624
Gametocyte	Activation targeted (ψw)	274	0.829968192269447	1.02020769414034	0.96739761475624
Gametocyte	Half-life indis (ϕn)	274	0.939492328240327	0.822021173605066	0.96739761475624
Gametocyte	Half-life targeted (ϕw)	274	0.970813642936183	0.978016088284605	0.96739761475624
Gametocyte	RBC replenishment (ρ)	275	0.969694779104013	0.968634247132028	0.96739761475624
Gametocyte	Burst size (β)	275	0.365548149037741	0.535963850936834	0.96739761475624
Gametocyte	Activation indis (ψn)	275	0.899865617445358	0.96271938057988	0.96739761475624
Gametocyte	Activation targeted (ψw)	275	0.829968192269447	0.621278998269511	0.96739761475624
Gametocyte	Half-life indis (ϕn)	275	0.939492328240327	0.837415400429124	0.96739761475624
Gametocyte	Half-life targeted (ϕw)	275	0.970813642936183	0.965808931803427	0.96739761475624
Gametocyte	RBC replenishment (ρ)	276	0.969694779104013	0.973137963375916	0.96739761475624
Gametocyte	Burst size (β)	276	0.365548149037741	0.98125609566125	0.96739761475624
Gametocyte	Activation indis (ψn)	276	0.899865617445358	0.985588475072864	0.96739761475624
Gametocyte	Activation targeted (ψw)	276	0.829968192269447	0.619750795699278	0.96739761475624
Gametocyte	Half-life indis (ϕn)	276	0.939492328240327	0.801692555745886	0.96739761475624
Gametocyte	Half-life targeted (ϕw)	276	0.970813642936183	0.965158975846498	0.96739761475624
Gametocyte	RBC replenishment (ρ)	277	0.969694779104013	0.9718739725744	0.96739761475624
Gametocyte	Burst size (β)	277	0.365548149037741	0.937579632105359	0.96739761475624
Gametocyte	Activation indis (ψn)	277	0.899865617445358	1.00574571965899	0.96739761475624
Gametocyte	Activation targeted (ψw)	277	0.829968192269447	0.893624675060213	0.96739761475624
Gametocyte	Half-life indis (ϕn)	277	0.939492328240327	0.797236412595514	0.96739761475624
Gametocyte	Half-life targeted (ϕw)	277	0.970813642936183	0.979007303558557	0.96739761475624
Gametocyte	RBC replenishment (ρ)	278	0.969694779104013	0.969047833734661	0.96739761475624
Gametocyte	Burst size (β)	278	0.365548149037741	0.0771010538191378	0.96739761475624
Gametocyte	Activation indis (ψn)	278	0.899865617445358	0.300216460254603	0.96739761475624
Gametocyte	Activation targeted (ψw)	278	0.829968192269447	0.917045853359068	0.96739761475624
Gametocyte	Half-life indis (ϕn)	278	0.939492328240327	1.01073557818182	0.96739761475624
Gametocyte	Half-life targeted (ϕw)	278	0.970813642936183	0.966722527345959	0.96739761475624
Gametocyte	RBC replenishment (ρ)	279	0.969694779104013	0.971332444922208	0.96739761475624
Gametocyte	Burst size (β)	279	0.365548149037741	0.0957442984626444	0.96739761475624
Gametocyte	Activation indis (ψn)	279	0.899865617445358	0.668874653594537	0.96739761475624
Gametocyte	Activation targeted (ψw)	279	0.829968192269447	0.988338133181253	0.96739761475624
Gametocyte	Half-life indis (ϕn)	279	0.939492328240327	1.00967217469901	0.96739761475624
Gametocyte	Half-life targeted (ϕw)	279	0.970813642936183	0.977681243822964	0.96739761475624
Gametocyte	RBC replenishment (ρ)	28	0.969694779104013	0.970735865171363	0.96739761475624
Gametocyte	Burst size (β)	28	0.365548149037741	0.608033994432866	0.96739761475624
Gametocyte	Activation indis (ψn)	28	0.899865617445358	0.986073332492529	0.96739761475624
Gametocyte	Activation targeted (ψw)	28	0.829968192269447	1.08071369323363	0.96739761475624
Gametocyte	Half-life indis (ϕn)	28	0.939492328240327	0.987270249935316	0.96739761475624
Gametocyte	Half-life targeted (ϕw)	28	0.970813642936183	0.966552097672692	0.96739761475624
Gametocyte	RBC replenishment (ρ)	280	0.969694779104013	0.971519609369019	0.96739761475624
Gametocyte	Burst size (β)	280	0.365548149037741	0.570202248703585	0.96739761475624
Gametocyte	Activation indis (ψn)	280	0.899865617445358	0.4643539880289	0.96739761475624
Gametocyte	Activation targeted (ψw)	280	0.829968192269447	1.09469062307222	0.96739761475624
Gametocyte	Half-life indis (ϕn)	280	0.939492328240327	1.01118947316495	0.96739761475624
Gametocyte	Half-life targeted (ϕw)	280	0.970813642936183	0.966888785839244	0.96739761475624
Gametocyte	RBC replenishment (ρ)	281	0.969694779104013	0.963181166241496	0.96739761475624
Gametocyte	Burst size (β)	281	0.365548149037741	0.665511393834404	0.96739761475624
Gametocyte	Activation indis (ψn)	281	0.899865617445358	0.269510015967334	0.96739761475624
Gametocyte	Activation targeted (ψw)	281	0.829968192269447	0.579409973495783	0.96739761475624
Gametocyte	Half-life indis (ϕn)	281	0.939492328240327	1.00923749335098	0.96739761475624
Gametocyte	Half-life targeted (ϕw)	281	0.970813642936183	0.966641750307183	0.96739761475624
Gametocyte	RBC replenishment (ρ)	282	0.969694779104013	0.972521701391321	0.96739761475624
Gametocyte	Burst size (β)	282	0.365548149037741	0.980628593096883	0.96739761475624
Gametocyte	Activation indis (ψn)	282	0.899865617445358	0.660684001607613	0.96739761475624
Gametocyte	Activation targeted (ψw)	282	0.829968192269447	0.67219398392962	0.96739761475624
Gametocyte	Half-life indis (ϕn)	282	0.939492328240327	1.00685197964683	0.96739761475624
Gametocyte	Half-life targeted (ϕw)	282	0.970813642936183	0.969151172540076	0.96739761475624
Gametocyte	RBC replenishment (ρ)	283	0.969694779104013	0.96925331899321	0.96739761475624
Gametocyte	Burst size (β)	283	0.365548149037741	0.920203785867372	0.96739761475624
Gametocyte	Activation indis (ψn)	283	0.899865617445358	0.492610037921156	0.96739761475624
Gametocyte	Activation targeted (ψw)	283	0.829968192269447	0.833212064177105	0.96739761475624
Gametocyte	Half-life indis (ϕn)	283	0.939492328240327	1.00952977999351	0.96739761475624
Gametocyte	Half-life targeted (ϕw)	283	0.970813642936183	0.969292961793702	0.96739761475624
Gametocyte	RBC replenishment (ρ)	284	0.969694779104013	0.967991902392512	0.96739761475624
Gametocyte	Burst size (β)	284	0.365548149037741	0.0955896773903834	0.96739761475624
Gametocyte	Activation indis (ψn)	284	0.899865617445358	0.997555500800136	0.96739761475624
Gametocyte	Activation targeted (ψw)	284	0.829968192269447	0.984952088053507	0.96739761475624
Gametocyte	Half-life indis (ϕn)	284	0.939492328240327	0.837236844344352	0.96739761475624
Gametocyte	Half-life targeted (ϕw)	284	0.970813642936183	0.96623360158403	0.96739761475624
Gametocyte	RBC replenishment (ρ)	285	0.969694779104013	0.971253783374655	0.96739761475624
Gametocyte	Burst size (β)	285	0.365548149037741	0.0469475786795428	0.96739761475624
Gametocyte	Activation indis (ψn)	285	0.899865617445358	0.971382362815653	0.96739761475624
Gametocyte	Activation targeted (ψw)	285	0.829968192269447	0.935234634009699	0.96739761475624
Gametocyte	Half-life indis (ϕn)	285	0.939492328240327	0.905231356449463	0.96739761475624
Gametocyte	Half-life targeted (ϕw)	285	0.970813642936183	0.973128145374342	0.96739761475624
Gametocyte	RBC replenishment (ρ)	286	0.969694779104013	0.970869138072242	0.96739761475624
Gametocyte	Burst size (β)	286	0.365548149037741	0.59671353299739	0.96739761475624
Gametocyte	Activation indis (ψn)	286	0.899865617445358	0.992074235786154	0.96739761475624
Gametocyte	Activation targeted (ψw)	286	0.829968192269447	1.04289691505438	0.96739761475624
Gametocyte	Half-life indis (ϕn)	286	0.939492328240327	0.993098941297678	0.96739761475624
Gametocyte	Half-life targeted (ϕw)	286	0.970813642936183	0.982024592377936	0.96739761475624
Gametocyte	RBC replenishment (ρ)	287	0.969694779104013	0.966350591351955	0.96739761475624
Gametocyte	Burst size (β)	287	0.365548149037741	0.364294139634415	0.96739761475624
Gametocyte	Activation indis (ψn)	287	0.899865617445358	0.997262040821094	0.96739761475624
Gametocyte	Activation targeted (ψw)	287	0.829968192269447	0.564645174508723	0.96739761475624
Gametocyte	Half-life indis (ϕn)	287	0.939492328240327	0.475626923521591	0.96739761475624
Gametocyte	Half-life targeted (ϕw)	287	0.970813642936183	0.965120271849178	0.96739761475624
Gametocyte	RBC replenishment (ρ)	288	0.969694779104013	0.972401483417518	0.96739761475624
Gametocyte	Burst size (β)	288	0.365548149037741	0.981282450485922	0.96739761475624
Gametocyte	Activation indis (ψn)	288	0.899865617445358	1.00060916941075	0.96739761475624
Gametocyte	Activation targeted (ψw)	288	0.829968192269447	0.666679859199571	0.96739761475624
Gametocyte	Half-life indis (ϕn)	288	0.939492328240327	0.834231789983513	0.96739761475624
Gametocyte	Half-life targeted (ϕw)	288	0.970813642936183	0.965154155612428	0.96739761475624
Gametocyte	RBC replenishment (ρ)	289	0.969694779104013	0.972183600538482	0.96739761475624
Gametocyte	Burst size (β)	289	0.365548149037741	0.944949480120652	0.96739761475624
Gametocyte	Activation indis (ψn)	289	0.899865617445358	0.996223904818959	0.96739761475624
Gametocyte	Activation targeted (ψw)	289	0.829968192269447	0.945697247193642	0.96739761475624
Gametocyte	Half-life indis (ϕn)	289	0.939492328240327	0.947166557635811	0.96739761475624
Gametocyte	Half-life targeted (ϕw)	289	0.970813642936183	0.968660018304376	0.96739761475624
Gametocyte	RBC replenishment (ρ)	29	0.969694779104013	0.973176561735573	0.96739761475624
Gametocyte	Burst size (β)	29	0.365548149037741	0.447954295930496	0.96739761475624
Gametocyte	Activation indis (ψn)	29	0.899865617445358	0.977223174288229	0.96739761475624
Gametocyte	Activation targeted (ψw)	29	0.829968192269447	0.6516303342871	0.96739761475624
Gametocyte	Half-life indis (ϕn)	29	0.939492328240327	0.666372945504787	0.96739761475624
Gametocyte	Half-life targeted (ϕw)	29	0.970813642936183	0.964984665714023	0.96739761475624
Gametocyte	RBC replenishment (ρ)	290	0.969694779104013	0.971267902704597	0.96739761475624
Gametocyte	Burst size (β)	290	0.365548149037741	0.104794253953784	0.96739761475624
Gametocyte	Activation indis (ψn)	290	0.899865617445358	0.974978715983037	0.96739761475624
Gametocyte	Activation targeted (ψw)	290	0.829968192269447	0.936619612588828	0.96739761475624
Gametocyte	Half-life indis (ϕn)	290	0.939492328240327	0.937759025145362	0.96739761475624
Gametocyte	Half-life targeted (ϕw)	290	0.970813642936183	0.96626045550666	0.96739761475624
Gametocyte	RBC replenishment (ρ)	291	0.969694779104013	0.96903510732885	0.96739761475624
Gametocyte	Burst size (β)	291	0.365548149037741	0.0686311965734762	0.96739761475624
Gametocyte	Activation indis (ψn)	291	0.899865617445358	0.96832909649835	0.96739761475624
Gametocyte	Activation targeted (ψw)	291	0.829968192269447	1.0787406636485	0.96739761475624
Gametocyte	Half-life indis (ϕn)	291	0.939492328240327	0.985327210087313	0.96739761475624
Gametocyte	Half-life targeted (ϕw)	291	0.970813642936183	0.966461532269627	0.96739761475624
Gametocyte	RBC replenishment (ρ)	292	0.969694779104013	0.971983053092988	0.96739761475624
Gametocyte	Burst size (β)	292	0.365548149037741	0.564285526216338	0.96739761475624
Gametocyte	Activation indis (ψn)	292	0.899865617445358	0.971941089518839	0.96739761475624
Gametocyte	Activation targeted (ψw)	292	0.829968192269447	1.10049652969735	0.96739761475624
Gametocyte	Half-life indis (ϕn)	292	0.939492328240327	0.988587418332094	0.96739761475624
Gametocyte	Half-life targeted (ϕw)	292	0.970813642936183	0.966608518907854	0.96739761475624
Gametocyte	RBC replenishment (ρ)	293	0.969694779104013	0.963332998248798	0.96739761475624
Gametocyte	Burst size (β)	293	0.365548149037741	0.394249711927202	0.96739761475624
Gametocyte	Activation indis (ψn)	293	0.899865617445358	0.967687490461391	0.96739761475624
Gametocyte	Activation targeted (ψw)	293	0.829968192269447	0.566882372272618	0.96739761475624
Gametocyte	Half-life indis (ϕn)	293	0.939492328240327	0.869403609072449	0.96739761475624
Gametocyte	Half-life targeted (ϕw)	293	0.970813642936183	0.966721111309127	0.96739761475624
Gametocyte	RBC replenishment (ρ)	294	0.969694779104013	0.974656422932926	0.96739761475624
Gametocyte	Burst size (β)	294	0.365548149037741	0.980785958935404	0.96739761475624
Gametocyte	Activation indis (ψn)	294	0.899865617445358	0.982060607498278	0.96739761475624
Gametocyte	Activation targeted (ψw)	294	0.829968192269447	0.62335772070145	0.96739761475624
Gametocyte	Half-life indis (ϕn)	294	0.939492328240327	0.921632898879304	0.96739761475624
Gametocyte	Half-life targeted (ϕw)	294	0.970813642936183	0.965519223540782	0.96739761475624
Gametocyte	RBC replenishment (ρ)	295	0.969694779104013	0.968412905748402	0.96739761475624
Gametocyte	Burst size (β)	295	0.365548149037741	0.949737652339471	0.96739761475624
Gametocyte	Activation indis (ψn)	295	0.899865617445358	0.969063844819777	0.96739761475624
Gametocyte	Activation targeted (ψw)	295	0.829968192269447	0.96218258262981	0.96739761475624
Gametocyte	Half-life indis (ϕn)	295	0.939492328240327	0.992258169767953	0.96739761475624
Gametocyte	Half-life targeted (ϕw)	295	0.970813642936183	0.966028703161899	0.96739761475624
Gametocyte	RBC replenishment (ρ)	296	0.969694779104013	0.965002636088266	0.96739761475624
Gametocyte	Burst size (β)	296	0.365548149037741	0.111607287875083	0.96739761475624
Gametocyte	Activation indis (ψn)	296	0.899865617445358	0.847664435932943	0.96739761475624
Gametocyte	Activation targeted (ψw)	296	0.829968192269447	0.935461988886443	0.96739761475624
Gametocyte	Half-life indis (ϕn)	296	0.939492328240327	1.00219216340277	0.96739761475624
Gametocyte	Half-life targeted (ϕw)	296	0.970813642936183	0.979545306573106	0.96739761475624
Gametocyte	RBC replenishment (ρ)	297	0.969694779104013	0.97165512053503	0.96739761475624
Gametocyte	Burst size (β)	297	0.365548149037741	0.0906220877099609	0.96739761475624
Gametocyte	Activation indis (ψn)	297	0.899865617445358	0.817736489879002	0.96739761475624
Gametocyte	Activation targeted (ψw)	297	0.829968192269447	0.975805042638767	0.96739761475624
Gametocyte	Half-life indis (ϕn)	297	0.939492328240327	1.00150519391153	0.96739761475624
Gametocyte	Half-life targeted (ϕw)	297	0.970813642936183	0.969549131677753	0.96739761475624
Gametocyte	RBC replenishment (ρ)	298	0.969694779104013	0.972709987873971	0.96739761475624
Gametocyte	Burst size (β)	298	0.365548149037741	0.664027376289888	0.96739761475624
Gametocyte	Activation indis (ψn)	298	0.899865617445358	0.835522766814465	0.96739761475624
Gametocyte	Activation targeted (ψw)	298	0.829968192269447	1.09509355571225	0.96739761475624
Gametocyte	Half-life indis (ϕn)	298	0.939492328240327	1.0070204455549	0.96739761475624
Gametocyte	Half-life targeted (ϕw)	298	0.970813642936183	0.968928230613195	0.96739761475624
Gametocyte	RBC replenishment (ρ)	299	0.969694779104013	0.968777431898419	0.96739761475624
Gametocyte	Burst size (β)	299	0.365548149037741	0.44235708910708	0.96739761475624
Gametocyte	Activation indis (ψn)	299	0.899865617445358	0.728149558400661	0.96739761475624
Gametocyte	Activation targeted (ψw)	299	0.829968192269447	0.584428673130222	0.96739761475624
Gametocyte	Half-life indis (ϕn)	299	0.939492328240327	0.985199204495634	0.96739761475624
Gametocyte	Half-life targeted (ϕw)	299	0.970813642936183	0.968868699661503	0.96739761475624
Gametocyte	RBC replenishment (ρ)	3	0.969694779104013	0.96831430570829	0.96739761475624
Gametocyte	Burst size (β)	3	0.365548149037741	0.0817104038483896	0.96739761475624
Gametocyte	Activation indis (ψn)	3	0.899865617445358	0.888031246769337	0.96739761475624
Gametocyte	Activation targeted (ψw)	3	0.829968192269447	0.945761350847849	0.96739761475624
Gametocyte	Half-life indis (ϕn)	3	0.939492328240327	0.997769092283574	0.96739761475624
Gametocyte	Half-life targeted (ϕw)	3	0.970813642936183	0.96755773787528	0.96739761475624
Gametocyte	RBC replenishment (ρ)	30	0.969694779104013	0.969802952379497	0.96739761475624
Gametocyte	Burst size (β)	30	0.365548149037741	0.981285242846398	0.96739761475624
Gametocyte	Activation indis (ψn)	30	0.899865617445358	0.990713908787807	0.96739761475624
Gametocyte	Activation targeted (ψw)	30	0.829968192269447	0.684037105012142	0.96739761475624
Gametocyte	Half-life indis (ϕn)	30	0.939492328240327	0.928864231856579	0.96739761475624
Gametocyte	Half-life targeted (ϕw)	30	0.970813642936183	0.966102746481056	0.96739761475624
Gametocyte	RBC replenishment (ρ)	300	0.969694779104013	0.971919624420318	0.96739761475624
Gametocyte	Burst size (β)	300	0.365548149037741	0.981281875670978	0.96739761475624
Gametocyte	Activation indis (ψn)	300	0.899865617445358	0.834063695990772	0.96739761475624
Gametocyte	Activation targeted (ψw)	300	0.829968192269447	0.625324538656851	0.96739761475624
Gametocyte	Half-life indis (ϕn)	300	0.939492328240327	0.992439823807635	0.96739761475624
Gametocyte	Half-life targeted (ϕw)	300	0.970813642936183	0.976390868243661	0.96739761475624
Gametocyte	RBC replenishment (ρ)	301	0.969694779104013	0.969724272288093	0.96739761475624
Gametocyte	Burst size (β)	301	0.365548149037741	0.94226407098389	0.96739761475624
Gametocyte	Activation indis (ψn)	301	0.899865617445358	0.865824379014851	0.96739761475624
Gametocyte	Activation targeted (ψw)	301	0.829968192269447	0.874052949681119	0.96739761475624
Gametocyte	Half-life indis (ϕn)	301	0.939492328240327	0.997937700715901	0.96739761475624
Gametocyte	Half-life targeted (ϕw)	301	0.970813642936183	0.986307132517025	0.96739761475624
Gametocyte	RBC replenishment (ρ)	302	0.969694779104013	0.963659309773509	0.96739761475624
Gametocyte	Burst size (β)	302	0.365548149037741	0.0867487980743636	0.96739761475624
Gametocyte	Activation indis (ψn)	302	0.899865617445358	0.982569637531782	0.96739761475624
Gametocyte	Activation targeted (ψw)	302	0.829968192269447	0.992237498715119	0.96739761475624
Gametocyte	Half-life indis (ϕn)	302	0.939492328240327	0.963975450356394	0.96739761475624
Gametocyte	Half-life targeted (ϕw)	302	0.970813642936183	0.965299720290657	0.96739761475624
Gametocyte	RBC replenishment (ρ)	303	0.969694779104013	0.971193205521678	0.96739761475624
Gametocyte	Burst size (β)	303	0.365548149037741	0.0892543207443357	0.96739761475624
Gametocyte	Activation indis (ψn)	303	0.899865617445358	0.976050246006549	0.96739761475624
Gametocyte	Activation targeted (ψw)	303	0.829968192269447	0.977454258620954	0.96739761475624
Gametocyte	Half-life indis (ϕn)	303	0.939492328240327	0.960597248982859	0.96739761475624
Gametocyte	Half-life targeted (ϕw)	303	0.970813642936183	0.966038646971063	0.96739761475624
Gametocyte	RBC replenishment (ρ)	304	0.969694779104013	0.971124779932382	0.96739761475624
Gametocyte	Burst size (β)	304	0.365548149037741	0.614929270663492	0.96739761475624
Gametocyte	Activation indis (ψn)	304	0.899865617445358	0.994484875235378	0.96739761475624
Gametocyte	Activation targeted (ψw)	304	0.829968192269447	1.11033115604488	0.96739761475624
Gametocyte	Half-life indis (ϕn)	304	0.939492328240327	0.961763182794633	0.96739761475624
Gametocyte	Half-life targeted (ϕw)	304	0.970813642936183	0.965279912620926	0.96739761475624
Gametocyte	RBC replenishment (ρ)	305	0.969694779104013	0.962883187432744	0.96739761475624
Gametocyte	Burst size (β)	305	0.365548149037741	0.455688814647361	0.96739761475624
Gametocyte	Activation indis (ψn)	305	0.899865617445358	0.872974926614025	0.96739761475624
Gametocyte	Activation targeted (ψw)	305	0.829968192269447	0.591026854779634	0.96739761475624
Gametocyte	Half-life indis (ϕn)	305	0.939492328240327	0.962105894629104	0.96739761475624
Gametocyte	Half-life targeted (ϕw)	305	0.970813642936183	0.965178809399208	0.96739761475624
Gametocyte	RBC replenishment (ρ)	306	0.969694779104013	0.973826933803221	0.96739761475624
Gametocyte	Burst size (β)	306	0.365548149037741	0.981321671867698	0.96739761475624
Gametocyte	Activation indis (ψn)	306	0.899865617445358	0.937302778801903	0.96739761475624
Gametocyte	Activation targeted (ψw)	306	0.829968192269447	0.603505694163532	0.96739761475624
Gametocyte	Half-life indis (ϕn)	306	0.939492328240327	0.957452145049434	0.96739761475624
Gametocyte	Half-life targeted (ϕw)	306	0.970813642936183	0.975118880355377	0.96739761475624
Gametocyte	RBC replenishment (ρ)	307	0.969694779104013	0.96942243893584	0.96739761475624
Gametocyte	Burst size (β)	307	0.365548149037741	0.939605653308035	0.96739761475624
Gametocyte	Activation indis (ψn)	307	0.899865617445358	0.978247845441675	0.96739761475624
Gametocyte	Activation targeted (ψw)	307	0.829968192269447	0.902668911379917	0.96739761475624
Gametocyte	Half-life indis (ϕn)	307	0.939492328240327	0.960455738420409	0.96739761475624
Gametocyte	Half-life targeted (ϕw)	307	0.970813642936183	0.965052692244235	0.96739761475624
Gametocyte	RBC replenishment (ρ)	308	0.969694779104013	0.971380111944604	0.96739761475624
Gametocyte	Burst size (β)	308	0.365548149037741	0.0853359488229258	0.96739761475624
Gametocyte	Activation indis (ψn)	308	0.899865617445358	0.936819916405208	0.96739761475624
Gametocyte	Activation targeted (ψw)	308	0.829968192269447	1.00758907966265	0.96739761475624
Gametocyte	Half-life indis (ϕn)	308	0.939492328240327	0.977549558017572	0.96739761475624
Gametocyte	Half-life targeted (ϕw)	308	0.970813642936183	0.966414673901759	0.96739761475624
Gametocyte	RBC replenishment (ρ)	309	0.969694779104013	0.965421131554738	0.96739761475624
Gametocyte	Burst size (β)	309	0.365548149037741	0.0732486202044179	0.96739761475624
Gametocyte	Activation indis (ψn)	309	0.899865617445358	0.960375851540804	0.96739761475624
Gametocyte	Activation targeted (ψw)	309	0.829968192269447	0.929433588274784	0.96739761475624
Gametocyte	Half-life indis (ϕn)	309	0.939492328240327	0.991072957690626	0.96739761475624
Gametocyte	Half-life targeted (ϕw)	309	0.970813642936183	0.965098930119381	0.96739761475624
Gametocyte	RBC replenishment (ρ)	31	0.969694779104013	0.970473545822293	0.96739761475624
Gametocyte	Burst size (β)	31	0.365548149037741	0.935910275449882	0.96739761475624
Gametocyte	Activation indis (ψn)	31	0.899865617445358	0.97018685904969	0.96739761475624
Gametocyte	Activation targeted (ψw)	31	0.829968192269447	0.847266837232651	0.96739761475624
Gametocyte	Half-life indis (ϕn)	31	0.939492328240327	0.980543426570258	0.96739761475624
Gametocyte	Half-life targeted (ϕw)	31	0.970813642936183	0.965224301769044	0.96739761475624
Gametocyte	RBC replenishment (ρ)	310	0.969694779104013	0.971784717022306	0.96739761475624
Gametocyte	Burst size (β)	310	0.365548149037741	0.708413645018628	0.96739761475624
Gametocyte	Activation indis (ψn)	310	0.899865617445358	0.95511862755654	0.96739761475624
Gametocyte	Activation targeted (ψw)	310	0.829968192269447	1.08437117851224	0.96739761475624
Gametocyte	Half-life indis (ϕn)	310	0.939492328240327	0.998693880432535	0.96739761475624
Gametocyte	Half-life targeted (ϕw)	310	0.970813642936183	0.965355770729925	0.96739761475624
Gametocyte	RBC replenishment (ρ)	311	0.969694779104013	0.969929299234534	0.96739761475624
Gametocyte	Burst size (β)	311	0.365548149037741	0.34155096302385	0.96739761475624
Gametocyte	Activation indis (ψn)	311	0.899865617445358	0.964771636546863	0.96739761475624
Gametocyte	Activation targeted (ψw)	311	0.829968192269447	0.592279961067255	0.96739761475624
Gametocyte	Half-life indis (ϕn)	311	0.939492328240327	0.737877971503504	0.96739761475624
Gametocyte	Half-life targeted (ϕw)	311	0.970813642936183	0.965800495350281	0.96739761475624
Gametocyte	RBC replenishment (ρ)	312	0.969694779104013	0.972681601179408	0.96739761475624
Gametocyte	Burst size (β)	312	0.365548149037741	0.980994308769096	0.96739761475624
Gametocyte	Activation indis (ψn)	312	0.899865617445358	0.957039667904994	0.96739761475624
Gametocyte	Activation targeted (ψw)	312	0.829968192269447	0.617234633780373	0.96739761475624
Gametocyte	Half-life indis (ϕn)	312	0.939492328240327	0.967065825777164	0.96739761475624
Gametocyte	Half-life targeted (ϕw)	312	0.970813642936183	0.965027216137101	0.96739761475624
Gametocyte	RBC replenishment (ρ)	313	0.969694779104013	0.972160667125157	0.96739761475624
Gametocyte	Burst size (β)	313	0.365548149037741	0.944082494965592	0.96739761475624
Gametocyte	Activation indis (ψn)	313	0.899865617445358	0.944512816196569	0.96739761475624
Gametocyte	Activation targeted (ψw)	313	0.829968192269447	0.954674422513941	0.96739761475624
Gametocyte	Half-life indis (ϕn)	313	0.939492328240327	0.993845384086256	0.96739761475624
Gametocyte	Half-life targeted (ϕw)	313	0.970813642936183	0.964993867096163	0.96739761475624
Gametocyte	RBC replenishment (ρ)	314	0.969694779104013	0.970059242427177	0.96739761475624
Gametocyte	Burst size (β)	314	0.365548149037741	0.0822309566546594	0.96739761475624
Gametocyte	Activation indis (ψn)	314	0.899865617445358	0.975878681126744	0.96739761475624
Gametocyte	Activation targeted (ψw)	314	0.829968192269447	0.984673297459195	0.96739761475624
Gametocyte	Half-life indis (ϕn)	314	0.939492328240327	0.916995620925933	0.96739761475624
Gametocyte	Half-life targeted (ϕw)	314	0.970813642936183	0.969656192689592	0.96739761475624
Gametocyte	RBC replenishment (ρ)	315	0.969694779104013	0.97355005167272	0.96739761475624
Gametocyte	Burst size (β)	315	0.365548149037741	0.13557423099149	0.96739761475624
Gametocyte	Activation indis (ψn)	315	0.899865617445358	0.978056485878562	0.96739761475624
Gametocyte	Activation targeted (ψw)	315	0.829968192269447	1.01732582639059	0.96739761475624
Gametocyte	Half-life indis (ϕn)	315	0.939492328240327	0.960809225921296	0.96739761475624
Gametocyte	Half-life targeted (ϕw)	315	0.970813642936183	0.987737595170063	0.96739761475624
Gametocyte	RBC replenishment (ρ)	316	0.969694779104013	0.973163872157612	0.96739761475624
Gametocyte	Burst size (β)	316	0.365548149037741	0.701083584995465	0.96739761475624
Gametocyte	Activation indis (ψn)	316	0.899865617445358	0.987440480534183	0.96739761475624
Gametocyte	Activation targeted (ψw)	316	0.829968192269447	1.05716677169033	0.96739761475624
Gametocyte	Half-life indis (ϕn)	316	0.939492328240327	0.988011027251464	0.96739761475624
Gametocyte	Half-life targeted (ϕw)	316	0.970813642936183	1.00742367095564	0.96739761475624
Gametocyte	RBC replenishment (ρ)	317	0.969694779104013	0.962758308600928	0.96739761475624
Gametocyte	Burst size (β)	317	0.365548149037741	0.506405523035872	0.96739761475624
Gametocyte	Activation indis (ψn)	317	0.899865617445358	0.925689797267987	0.96739761475624
Gametocyte	Activation targeted (ψw)	317	0.829968192269447	0.558812076657139	0.96739761475624
Gametocyte	Half-life indis (ϕn)	317	0.939492328240327	0.936418910533017	0.96739761475624
Gametocyte	Half-life targeted (ϕw)	317	0.970813642936183	0.989397034062141	0.96739761475624
Gametocyte	RBC replenishment (ρ)	318	0.969694779104013	0.971017253974462	0.96739761475624
Gametocyte	Burst size (β)	318	0.365548149037741	0.972218631541495	0.96739761475624
Gametocyte	Activation indis (ψn)	318	0.899865617445358	0.911091817640784	0.96739761475624
Gametocyte	Activation targeted (ψw)	318	0.829968192269447	0.555801426322156	0.96739761475624
Gametocyte	Half-life indis (ϕn)	318	0.939492328240327	0.964647291967041	0.96739761475624
Gametocyte	Half-life targeted (ϕw)	318	0.970813642936183	0.985524393102998	0.96739761475624
Gametocyte	RBC replenishment (ρ)	319	0.969694779104013	0.969383997169404	0.96739761475624
Gametocyte	Burst size (β)	319	0.365548149037741	0.913364848564988	0.96739761475624
Gametocyte	Activation indis (ψn)	319	0.899865617445358	0.932354396024899	0.96739761475624
Gametocyte	Activation targeted (ψw)	319	0.829968192269447	0.927154601280497	0.96739761475624
Gametocyte	Half-life indis (ϕn)	319	0.939492328240327	0.984347064696943	0.96739761475624
Gametocyte	Half-life targeted (ϕw)	319	0.970813642936183	0.976162166168792	0.96739761475624
Gametocyte	RBC replenishment (ρ)	32	0.969694779104013	0.96939351802798	0.96739761475624
Gametocyte	Burst size (β)	32	0.365548149037741	0.106189388368289	0.96739761475624
Gametocyte	Activation indis (ψn)	32	0.899865617445358	0.989856580472291	0.96739761475624
Gametocyte	Activation targeted (ψw)	32	0.829968192269447	0.976646694028533	0.96739761475624
Gametocyte	Half-life indis (ϕn)	32	0.939492328240327	0.931439114748309	0.96739761475624
Gametocyte	Half-life targeted (ϕw)	32	0.970813642936183	0.972529762189675	0.96739761475624
Gametocyte	RBC replenishment (ρ)	320	0.969694779104013	0.96269818777184	0.96739761475624
Gametocyte	Burst size (β)	320	0.365548149037741	0.102577025841886	0.96739761475624
Gametocyte	Activation indis (ψn)	320	0.899865617445358	0.924800776715516	0.96739761475624
Gametocyte	Activation targeted (ψw)	320	0.829968192269447	0.88422914824039	0.96739761475624
Gametocyte	Half-life indis (ϕn)	320	0.939492328240327	0.992557350641405	0.96739761475624
Gametocyte	Half-life targeted (ϕw)	320	0.970813642936183	0.965948916490742	0.96739761475624
Gametocyte	RBC replenishment (ρ)	321	0.969694779104013	0.971216586765325	0.96739761475624
Gametocyte	Burst size (β)	321	0.365548149037741	0.117028098586123	0.96739761475624
Gametocyte	Activation indis (ψn)	321	0.899865617445358	0.892662739020231	0.96739761475624
Gametocyte	Activation targeted (ψw)	321	0.829968192269447	0.999360588023643	0.96739761475624
Gametocyte	Half-life indis (ϕn)	321	0.939492328240327	0.998245375451553	0.96739761475624
Gametocyte	Half-life targeted (ϕw)	321	0.970813642936183	0.969071989901301	0.96739761475624
Gametocyte	RBC replenishment (ρ)	322	0.969694779104013	0.970117132937212	0.96739761475624
Gametocyte	Burst size (β)	322	0.365548149037741	0.559311584614258	0.96739761475624
Gametocyte	Activation indis (ψn)	322	0.899865617445358	0.89614515545122	0.96739761475624
Gametocyte	Activation targeted (ψw)	322	0.829968192269447	1.08781138621433	0.96739761475624
Gametocyte	Half-life indis (ϕn)	322	0.939492328240327	1.00493814480505	0.96739761475624
Gametocyte	Half-life targeted (ϕw)	322	0.970813642936183	0.976188025224254	0.96739761475624
Gametocyte	RBC replenishment (ρ)	323	0.969694779104013	0.966001370756461	0.96739761475624
Gametocyte	Burst size (β)	323	0.365548149037741	0.423295571168278	0.96739761475624
Gametocyte	Activation indis (ψn)	323	0.899865617445358	0.885137813191222	0.96739761475624
Gametocyte	Activation targeted (ψw)	323	0.829968192269447	0.562927932249265	0.96739761475624
Gametocyte	Half-life indis (ϕn)	323	0.939492328240327	0.956830812397016	0.96739761475624
Gametocyte	Half-life targeted (ϕw)	323	0.970813642936183	0.965368233334942	0.96739761475624
Gametocyte	RBC replenishment (ρ)	324	0.969694779104013	0.973206872535518	0.96739761475624
Gametocyte	Burst size (β)	324	0.365548149037741	0.981092196473632	0.96739761475624
Gametocyte	Activation indis (ψn)	324	0.899865617445358	0.845662363380285	0.96739761475624
Gametocyte	Activation targeted (ψw)	324	0.829968192269447	0.67226936324877	0.96739761475624
Gametocyte	Half-life indis (ϕn)	324	0.939492328240327	0.987971410743294	0.96739761475624
Gametocyte	Half-life targeted (ϕw)	324	0.970813642936183	0.965814528648639	0.96739761475624
Gametocyte	RBC replenishment (ρ)	325	0.969694779104013	0.971915731963292	0.96739761475624
Gametocyte	Burst size (β)	325	0.365548149037741	0.911843840898494	0.96739761475624
Gametocyte	Activation indis (ψn)	325	0.899865617445358	0.856738273666176	0.96739761475624
Gametocyte	Activation targeted (ψw)	325	0.829968192269447	0.81029542893026	0.96739761475624
Gametocyte	Half-life indis (ϕn)	325	0.939492328240327	0.992983078747899	0.96739761475624
Gametocyte	Half-life targeted (ϕw)	325	0.970813642936183	0.967949242858874	0.96739761475624
Gametocyte	RBC replenishment (ρ)	326	0.969694779104013	0.970314758176698	0.96739761475624
Gametocyte	Burst size (β)	326	0.365548149037741	0.0993292899118946	0.96739761475624
Gametocyte	Activation indis (ψn)	326	0.899865617445358	0.999490226519377	0.96739761475624
Gametocyte	Activation targeted (ψw)	326	0.829968192269447	0.967583553559757	0.96739761475624
Gametocyte	Half-life indis (ϕn)	326	0.939492328240327	0.83639837431902	0.96739761475624
Gametocyte	Half-life targeted (ϕw)	326	0.970813642936183	0.970189269873407	0.96739761475624
Gametocyte	RBC replenishment (ρ)	327	0.969694779104013	0.973585314201682	0.96739761475624
Gametocyte	Burst size (β)	327	0.365548149037741	0.135580682901283	0.96739761475624
Gametocyte	Activation indis (ψn)	327	0.899865617445358	0.964946529430028	0.96739761475624
Gametocyte	Activation targeted (ψw)	327	0.829968192269447	1.02378857278232	0.96739761475624
Gametocyte	Half-life indis (ϕn)	327	0.939492328240327	0.976626916216594	0.96739761475624
Gametocyte	Half-life targeted (ϕw)	327	0.970813642936183	0.966415909254889	0.96739761475624
Gametocyte	RBC replenishment (ρ)	328	0.969694779104013	0.970303031014642	0.96739761475624
Gametocyte	Burst size (β)	328	0.365548149037741	0.650200447450178	0.96739761475624
Gametocyte	Activation indis (ψn)	328	0.899865617445358	1.00396687099768	0.96739761475624
Gametocyte	Activation targeted (ψw)	328	0.829968192269447	1.07535997105414	0.96739761475624
Gametocyte	Half-life indis (ϕn)	328	0.939492328240327	0.937636270788943	0.96739761475624
Gametocyte	Half-life targeted (ϕw)	328	0.970813642936183	0.970858473717009	0.96739761475624
Gametocyte	RBC replenishment (ρ)	329	0.969694779104013	0.9626891915888	0.96739761475624
Gametocyte	Burst size (β)	329	0.365548149037741	0.510017559070905	0.96739761475624
Gametocyte	Activation indis (ψn)	329	0.899865617445358	0.987553146807711	0.96739761475624
Gametocyte	Activation targeted (ψw)	329	0.829968192269447	0.531981728778869	0.96739761475624
Gametocyte	Half-life indis (ϕn)	329	0.939492328240327	0.748066120970705	0.96739761475624
Gametocyte	Half-life targeted (ϕw)	329	0.970813642936183	0.966697191859242	0.96739761475624
Gametocyte	RBC replenishment (ρ)	33	0.969694779104013	0.972941863708009	0.96739761475624
Gametocyte	Burst size (β)	33	0.365548149037741	0.103583488478384	0.96739761475624
Gametocyte	Activation indis (ψn)	33	0.899865617445358	0.976750611485444	0.96739761475624
Gametocyte	Activation targeted (ψw)	33	0.829968192269447	0.966366078169181	0.96739761475624
Gametocyte	Half-life indis (ϕn)	33	0.939492328240327	0.956753750342951	0.96739761475624
Gametocyte	Half-life targeted (ϕw)	33	0.970813642936183	0.97216300343327	0.96739761475624
Gametocyte	RBC replenishment (ρ)	330	0.969694779104013	0.972210684668885	0.96739761475624
Gametocyte	Burst size (β)	330	0.365548149037741	0.978437294041561	0.96739761475624
Gametocyte	Activation indis (ψn)	330	0.899865617445358	0.998464047704272	0.96739761475624
Gametocyte	Activation targeted (ψw)	330	0.829968192269447	0.626065478478241	0.96739761475624
Gametocyte	Half-life indis (ϕn)	330	0.939492328240327	0.822603756931538	0.96739761475624
Gametocyte	Half-life targeted (ϕw)	330	0.970813642936183	0.96738249666248	0.96739761475624
Gametocyte	RBC replenishment (ρ)	331	0.969694779104013	0.969432905151045	0.96739761475624
Gametocyte	Burst size (β)	331	0.365548149037741	0.917645632662877	0.96739761475624
Gametocyte	Activation indis (ψn)	331	0.899865617445358	0.994236783907202	0.96739761475624
Gametocyte	Activation targeted (ψw)	331	0.829968192269447	0.843974584847151	0.96739761475624
Gametocyte	Half-life indis (ϕn)	331	0.939492328240327	0.906570060285756	0.96739761475624
Gametocyte	Half-life targeted (ϕw)	331	0.970813642936183	0.967236242597501	0.96739761475624
Gametocyte	RBC replenishment (ρ)	332	0.969694779104013	0.969128116313017	0.96739761475624
Gametocyte	Burst size (β)	332	0.365548149037741	0.117583571411196	0.96739761475624
Gametocyte	Activation indis (ψn)	332	0.899865617445358	0.931945412615891	0.96739761475624
Gametocyte	Activation targeted (ψw)	332	0.829968192269447	0.971147631921935	0.96739761475624
Gametocyte	Half-life indis (ϕn)	332	0.939492328240327	0.97465181104597	0.96739761475624
Gametocyte	Half-life targeted (ϕw)	332	0.970813642936183	0.965907557225247	0.96739761475624
Gametocyte	RBC replenishment (ρ)	333	0.969694779104013	0.971001738334434	0.96739761475624
Gametocyte	Burst size (β)	333	0.365548149037741	0.097604018879212	0.96739761475624
Gametocyte	Activation indis (ψn)	333	0.899865617445358	0.94393703627003	0.96739761475624
Gametocyte	Activation targeted (ψw)	333	0.829968192269447	0.912347835455763	0.96739761475624
Gametocyte	Half-life indis (ϕn)	333	0.939492328240327	0.978318497725584	0.96739761475624
Gametocyte	Half-life targeted (ϕw)	333	0.970813642936183	0.969716050731323	0.96739761475624
Gametocyte	RBC replenishment (ρ)	334	0.969694779104013	0.971695866202936	0.96739761475624
Gametocyte	Burst size (β)	334	0.365548149037741	0.739876239570053	0.96739761475624
Gametocyte	Activation indis (ψn)	334	0.899865617445358	0.988456315850779	0.96739761475624
Gametocyte	Activation targeted (ψw)	334	0.829968192269447	1.08669731001748	0.96739761475624
Gametocyte	Half-life indis (ϕn)	334	0.939492328240327	0.979323564704071	0.96739761475624
Gametocyte	Half-life targeted (ϕw)	334	0.970813642936183	0.967128907749939	0.96739761475624
Gametocyte	RBC replenishment (ρ)	335	0.969694779104013	0.965535926138559	0.96739761475624
Gametocyte	Burst size (β)	335	0.365548149037741	0.562473849952306	0.96739761475624
Gametocyte	Activation indis (ψn)	335	0.899865617445358	0.842329441970752	0.96739761475624
Gametocyte	Activation targeted (ψw)	335	0.829968192269447	0.706573763783294	0.96739761475624
Gametocyte	Half-life indis (ϕn)	335	0.939492328240327	0.9756516457318	0.96739761475624
Gametocyte	Half-life targeted (ϕw)	335	0.970813642936183	0.965278607362529	0.96739761475624
Gametocyte	RBC replenishment (ρ)	336	0.969694779104013	0.975963009304574	0.96739761475624
Gametocyte	Burst size (β)	336	0.365548149037741	0.978177983475597	0.96739761475624
Gametocyte	Activation indis (ψn)	336	0.899865617445358	0.935194811362567	0.96739761475624
Gametocyte	Activation targeted (ψw)	336	0.829968192269447	0.680518941051263	0.96739761475624
Gametocyte	Half-life indis (ϕn)	336	0.939492328240327	0.969273400173796	0.96739761475624
Gametocyte	Half-life targeted (ϕw)	336	0.970813642936183	0.974817720874221	0.96739761475624
Gametocyte	RBC replenishment (ρ)	337	0.969694779104013	0.972315180570225	0.96739761475624
Gametocyte	Burst size (β)	337	0.365548149037741	0.941917080683712	0.96739761475624
Gametocyte	Activation indis (ψn)	337	0.899865617445358	0.969765962166146	0.96739761475624
Gametocyte	Activation targeted (ψw)	337	0.829968192269447	0.92551429652161	0.96739761475624
Gametocyte	Half-life indis (ϕn)	337	0.939492328240327	0.965885769677562	0.96739761475624
Gametocyte	Half-life targeted (ϕw)	337	0.970813642936183	0.96911113112113	0.96739761475624
Gametocyte	RBC replenishment (ρ)	338	0.969694779104013	0.972447423609094	0.96739761475624
Gametocyte	Burst size (β)	338	0.365548149037741	0.0639317711557157	0.96739761475624
Gametocyte	Activation indis (ψn)	338	0.899865617445358	0.96704283608846	0.96739761475624
Gametocyte	Activation targeted (ψw)	338	0.829968192269447	0.97893910193306	0.96739761475624
Gametocyte	Half-life indis (ϕn)	338	0.939492328240327	0.93823226630196	0.96739761475624
Gametocyte	Half-life targeted (ϕw)	338	0.970813642936183	0.971402645294545	0.96739761475624
Gametocyte	RBC replenishment (ρ)	339	0.969694779104013	0.969597366204671	0.96739761475624
Gametocyte	Burst size (β)	339	0.365548149037741	0.108452793954552	0.96739761475624
Gametocyte	Activation indis (ψn)	339	0.899865617445358	0.975593074167943	0.96739761475624
Gametocyte	Activation targeted (ψw)	339	0.829968192269447	1.00773248986252	0.96739761475624
Gametocyte	Half-life indis (ϕn)	339	0.939492328240327	0.930602716354807	0.96739761475624
Gametocyte	Half-life targeted (ϕw)	339	0.970813642936183	0.97374216493707	0.96739761475624
Gametocyte	RBC replenishment (ρ)	34	0.969694779104013	0.97171198942599	0.96739761475624
Gametocyte	Burst size (β)	34	0.365548149037741	0.622350544941397	0.96739761475624
Gametocyte	Activation indis (ψn)	34	0.899865617445358	1.00206020727162	0.96739761475624
Gametocyte	Activation targeted (ψw)	34	0.829968192269447	1.05647303897038	0.96739761475624
Gametocyte	Half-life indis (ϕn)	34	0.939492328240327	0.914544074414617	0.96739761475624
Gametocyte	Half-life targeted (ϕw)	34	0.970813642936183	0.971875692832938	0.96739761475624
Gametocyte	RBC replenishment (ρ)	340	0.969694779104013	0.972641100535007	0.96739761475624
Gametocyte	Burst size (β)	340	0.365548149037741	0.600655160218438	0.96739761475624
Gametocyte	Activation indis (ψn)	340	0.899865617445358	1.00215052804972	0.96739761475624
Gametocyte	Activation targeted (ψw)	340	0.829968192269447	1.10349681675268	0.96739761475624
Gametocyte	Half-life indis (ϕn)	340	0.939492328240327	0.941760475199762	0.96739761475624
Gametocyte	Half-life targeted (ϕw)	340	0.970813642936183	0.9735775888675	0.96739761475624
Gametocyte	RBC replenishment (ρ)	341	0.969694779104013	0.960409283075068	0.96739761475624
Gametocyte	Burst size (β)	341	0.365548149037741	0.405043361393228	0.96739761475624
Gametocyte	Activation indis (ψn)	341	0.899865617445358	0.933582325263464	0.96739761475624
Gametocyte	Activation targeted (ψw)	341	0.829968192269447	0.536278235009942	0.96739761475624
Gametocyte	Half-life indis (ϕn)	341	0.939492328240327	0.922561736836375	0.96739761475624
Gametocyte	Half-life targeted (ϕw)	341	0.970813642936183	0.966221441997601	0.96739761475624
Gametocyte	RBC replenishment (ρ)	342	0.969694779104013	0.973486227525387	0.96739761475624
Gametocyte	Burst size (β)	342	0.365548149037741	0.980323204204783	0.96739761475624
Gametocyte	Activation indis (ψn)	342	0.899865617445358	0.978734790160866	0.96739761475624
Gametocyte	Activation targeted (ψw)	342	0.829968192269447	0.712456421762508	0.96739761475624
Gametocyte	Half-life indis (ϕn)	342	0.939492328240327	0.941314900327695	0.96739761475624
Gametocyte	Half-life targeted (ϕw)	342	0.970813642936183	0.969763295263669	0.96739761475624
Gametocyte	RBC replenishment (ρ)	343	0.969694779104013	0.969995398625155	0.96739761475624
Gametocyte	Burst size (β)	343	0.365548149037741	0.911340246258259	0.96739761475624
Gametocyte	Activation indis (ψn)	343	0.899865617445358	0.958124113613891	0.96739761475624
Gametocyte	Activation targeted (ψw)	343	0.829968192269447	0.888555391494904	0.96739761475624
Gametocyte	Half-life indis (ϕn)	343	0.939492328240327	0.941045464541949	0.96739761475624
Gametocyte	Half-life targeted (ϕw)	343	0.970813642936183	0.965367454931518	0.96739761475624
Gametocyte	RBC replenishment (ρ)	344	0.969694779104013	0.967706049871669	0.96739761475624
Gametocyte	Burst size (β)	344	0.365548149037741	0.107040004679787	0.96739761475624
Gametocyte	Activation indis (ψn)	344	0.899865617445358	0.995656873677522	0.96739761475624
Gametocyte	Activation targeted (ψw)	344	0.829968192269447	0.991860364171436	0.96739761475624
Gametocyte	Half-life indis (ϕn)	344	0.939492328240327	0.918389491789654	0.96739761475624
Gametocyte	Half-life targeted (ϕw)	344	0.970813642936183	0.966476238780448	0.96739761475624
Gametocyte	RBC replenishment (ρ)	345	0.969694779104013	0.968666858289555	0.96739761475624
Gametocyte	Burst size (β)	345	0.365548149037741	0.0659134990821999	0.96739761475624
Gametocyte	Activation indis (ψn)	345	0.899865617445358	1.00158208046113	0.96739761475624
Gametocyte	Activation targeted (ψw)	345	0.829968192269447	0.96732082162063	0.96739761475624
Gametocyte	Half-life indis (ϕn)	345	0.939492328240327	0.826344874870911	0.96739761475624
Gametocyte	Half-life targeted (ϕw)	345	0.970813642936183	0.967382980326199	0.96739761475624
Gametocyte	RBC replenishment (ρ)	346	0.969694779104013	0.972593343373604	0.96739761475624
Gametocyte	Burst size (β)	346	0.365548149037741	0.693537395622111	0.96739761475624
Gametocyte	Activation indis (ψn)	346	0.899865617445358	1.0103551689213	0.96739761475624
Gametocyte	Activation targeted (ψw)	346	0.829968192269447	1.09249206048945	0.96739761475624
Gametocyte	Half-life indis (ϕn)	346	0.939492328240327	0.720661167286966	0.96739761475624
Gametocyte	Half-life targeted (ϕw)	346	0.970813642936183	0.96703859569321	0.96739761475624
Gametocyte	RBC replenishment (ρ)	347	0.969694779104013	0.963203281954294	0.96739761475624
Gametocyte	Burst size (β)	347	0.365548149037741	0.459612493833138	0.96739761475624
Gametocyte	Activation indis (ψn)	347	0.899865617445358	0.958094244051698	0.96739761475624
Gametocyte	Activation targeted (ψw)	347	0.829968192269447	0.552772537924481	0.96739761475624
Gametocyte	Half-life indis (ϕn)	347	0.939492328240327	0.853059822250454	0.96739761475624
Gametocyte	Half-life targeted (ϕw)	347	0.970813642936183	0.969329254765694	0.96739761475624
Gametocyte	RBC replenishment (ρ)	348	0.969694779104013	0.973966842244542	0.96739761475624
Gametocyte	Burst size (β)	348	0.365548149037741	0.981376540485192	0.96739761475624
Gametocyte	Activation indis (ψn)	348	0.899865617445358	0.955108434165056	0.96739761475624
Gametocyte	Activation targeted (ψw)	348	0.829968192269447	0.555611943243251	0.96739761475624
Gametocyte	Half-life indis (ϕn)	348	0.939492328240327	0.911187869524305	0.96739761475624
Gametocyte	Half-life targeted (ϕw)	348	0.970813642936183	0.968885762641356	0.96739761475624
Gametocyte	RBC replenishment (ρ)	349	0.969694779104013	0.96690509487003	0.96739761475624
Gametocyte	Burst size (β)	349	0.365548149037741	0.922689570602703	0.96739761475624
Gametocyte	Activation indis (ψn)	349	0.899865617445358	1.00850349508657	0.96739761475624
Gametocyte	Activation targeted (ψw)	349	0.829968192269447	0.841414146275642	0.96739761475624
Gametocyte	Half-life indis (ϕn)	349	0.939492328240327	0.734259236261952	0.96739761475624
Gametocyte	Half-life targeted (ϕw)	349	0.970813642936183	0.966359917437025	0.96739761475624
Gametocyte	RBC replenishment (ρ)	35	0.969694779104013	0.969803933469568	0.96739761475624
Gametocyte	Burst size (β)	35	0.365548149037741	0.506271110543592	0.96739761475624
Gametocyte	Activation indis (ψn)	35	0.899865617445358	0.909167920533057	0.96739761475624
Gametocyte	Activation targeted (ψw)	35	0.829968192269447	0.673487642315916	0.96739761475624
Gametocyte	Half-life indis (ϕn)	35	0.939492328240327	0.899111079714203	0.96739761475624
Gametocyte	Half-life targeted (ϕw)	35	0.970813642936183	0.966038056405041	0.96739761475624
Gametocyte	RBC replenishment (ρ)	350	0.969694779104013	0.964088723956308	0.96739761475624
Gametocyte	Burst size (β)	350	0.365548149037741	0.109836235619967	0.96739761475624
Gametocyte	Activation indis (ψn)	350	0.899865617445358	0.944355137778887	0.96739761475624
Gametocyte	Activation targeted (ψw)	350	0.829968192269447	0.911742323091924	0.96739761475624
Gametocyte	Half-life indis (ϕn)	350	0.939492328240327	0.988591976769307	0.96739761475624
Gametocyte	Half-life targeted (ϕw)	350	0.970813642936183	0.969045251551256	0.96739761475624
Gametocyte	RBC replenishment (ρ)	351	0.969694779104013	0.973113275938438	0.96739761475624
Gametocyte	Burst size (β)	351	0.365548149037741	0.102327182012089	0.96739761475624
Gametocyte	Activation indis (ψn)	351	0.899865617445358	0.959971952191665	0.96739761475624
Gametocyte	Activation targeted (ψw)	351	0.829968192269447	0.970676796366426	0.96739761475624
Gametocyte	Half-life indis (ϕn)	351	0.939492328240327	0.97632092242577	0.96739761475624
Gametocyte	Half-life targeted (ϕw)	351	0.970813642936183	0.967856381316147	0.96739761475624
Gametocyte	RBC replenishment (ρ)	352	0.969694779104013	0.972312919277804	0.96739761475624
Gametocyte	Burst size (β)	352	0.365548149037741	0.802004860157804	0.96739761475624
Gametocyte	Activation indis (ψn)	352	0.899865617445358	0.992601742694357	0.96739761475624
Gametocyte	Activation targeted (ψw)	352	0.829968192269447	1.08420802141813	0.96739761475624
Gametocyte	Half-life indis (ϕn)	352	0.939492328240327	0.962546405146617	0.96739761475624
Gametocyte	Half-life targeted (ϕw)	352	0.970813642936183	0.969019623759351	0.96739761475624
Gametocyte	RBC replenishment (ρ)	353	0.969694779104013	0.969933954982901	0.96739761475624
Gametocyte	Burst size (β)	353	0.365548149037741	0.532703423469582	0.96739761475624
Gametocyte	Activation indis (ψn)	353	0.899865617445358	0.933463564492538	0.96739761475624
Gametocyte	Activation targeted (ψw)	353	0.829968192269447	0.612801042979084	0.96739761475624
Gametocyte	Half-life indis (ϕn)	353	0.939492328240327	0.863227116128271	0.96739761475624
Gametocyte	Half-life targeted (ϕw)	353	0.970813642936183	0.969026608740995	0.96739761475624
Gametocyte	RBC replenishment (ρ)	354	0.969694779104013	0.96897292261993	0.96739761475624
Gametocyte	Burst size (β)	354	0.365548149037741	0.981347407291179	0.96739761475624
Gametocyte	Activation indis (ψn)	354	0.899865617445358	0.967373014320089	0.96739761475624
Gametocyte	Activation targeted (ψw)	354	0.829968192269447	0.660308712061447	0.96739761475624
Gametocyte	Half-life indis (ϕn)	354	0.939492328240327	0.930921648924072	0.96739761475624
Gametocyte	Half-life targeted (ϕw)	354	0.970813642936183	0.969086889410924	0.96739761475624
Gametocyte	RBC replenishment (ρ)	355	0.969694779104013	0.967962381362425	0.96739761475624
Gametocyte	Burst size (β)	355	0.365548149037741	0.952954273686095	0.96739761475624
Gametocyte	Activation indis (ψn)	355	0.899865617445358	0.998879679495977	0.96739761475624
Gametocyte	Activation targeted (ψw)	355	0.829968192269447	0.861829794148298	0.96739761475624
Gametocyte	Half-life indis (ϕn)	355	0.939492328240327	0.915359462712742	0.96739761475624
Gametocyte	Half-life targeted (ϕw)	355	0.970813642936183	0.965888169270348	0.96739761475624
Gametocyte	RBC replenishment (ρ)	356	0.969694779104013	0.972226053351907	0.96739761475624
Gametocyte	Burst size (β)	356	0.365548149037741	0.090737451629539	0.96739761475624
Gametocyte	Activation indis (ψn)	356	0.899865617445358	0.886244873038137	0.96739761475624
Gametocyte	Activation targeted (ψw)	356	0.829968192269447	0.99727517313528	0.96739761475624
Gametocyte	Half-life indis (ϕn)	356	0.939492328240327	0.979906530201715	0.96739761475624
Gametocyte	Half-life targeted (ϕw)	356	0.970813642936183	0.977223453954763	0.96739761475624
Gametocyte	RBC replenishment (ρ)	357	0.969694779104013	0.970293088304176	0.96739761475624
Gametocyte	Burst size (β)	357	0.365548149037741	0.0808693595555214	0.96739761475624
Gametocyte	Activation indis (ψn)	357	0.899865617445358	0.964577462402087	0.96739761475624
Gametocyte	Activation targeted (ψw)	357	0.829968192269447	1.02254256664108	0.96739761475624
Gametocyte	Half-life indis (ϕn)	357	0.939492328240327	0.95958235050472	0.96739761475624
Gametocyte	Half-life targeted (ϕw)	357	0.970813642936183	1.0074858433914	0.96739761475624
Gametocyte	RBC replenishment (ρ)	358	0.969694779104013	0.970492325715323	0.96739761475624
Gametocyte	Burst size (β)	358	0.365548149037741	0.59572342732919	0.96739761475624
Gametocyte	Activation indis (ψn)	358	0.899865617445358	0.978238679759594	0.96739761475624
Gametocyte	Activation targeted (ψw)	358	0.829968192269447	1.02153528087548	0.96739761475624
Gametocyte	Half-life indis (ϕn)	358	0.939492328240327	0.986147654712273	0.96739761475624
Gametocyte	Half-life targeted (ϕw)	358	0.970813642936183	1.03355289075578	0.96739761475624
Gametocyte	RBC replenishment (ρ)	359	0.969694779104013	0.962258177026409	0.96739761475624
Gametocyte	Burst size (β)	359	0.365548149037741	0.362650950419759	0.96739761475624
Gametocyte	Activation indis (ψn)	359	0.899865617445358	0.645847386806566	0.96739761475624
Gametocyte	Activation targeted (ψw)	359	0.829968192269447	0.43218955114897	0.96739761475624
Gametocyte	Half-life indis (ϕn)	359	0.939492328240327	0.977169586698795	0.96739761475624
Gametocyte	Half-life targeted (ϕw)	359	0.970813642936183	1.00236763314896	0.96739761475624
Gametocyte	RBC replenishment (ρ)	36	0.969694779104013	0.977332372879829	0.96739761475624
Gametocyte	Burst size (β)	36	0.365548149037741	0.981366980801249	0.96739761475624
Gametocyte	Activation indis (ψn)	36	0.899865617445358	0.910482354855618	0.96739761475624
Gametocyte	Activation targeted (ψw)	36	0.829968192269447	0.576511566285493	0.96739761475624
Gametocyte	Half-life indis (ϕn)	36	0.939492328240327	0.961348780291813	0.96739761475624
Gametocyte	Half-life targeted (ϕw)	36	0.970813642936183	0.968954169538448	0.96739761475624
Gametocyte	RBC replenishment (ρ)	360	0.969694779104013	0.968733092883965	0.96739761475624
Gametocyte	Burst size (β)	360	0.365548149037741	0.981380704607505	0.96739761475624
Gametocyte	Activation indis (ψn)	360	0.899865617445358	0.881520565667576	0.96739761475624
Gametocyte	Activation targeted (ψw)	360	0.829968192269447	0.588269870353241	0.96739761475624
Gametocyte	Half-life indis (ϕn)	360	0.939492328240327	0.985819221195394	0.96739761475624
Gametocyte	Half-life targeted (ϕw)	360	0.970813642936183	0.987514756089966	0.96739761475624
Gametocyte	RBC replenishment (ρ)	361	0.969694779104013	0.965925299844753	0.96739761475624
Gametocyte	Burst size (β)	361	0.365548149037741	0.963603590281693	0.96739761475624
Gametocyte	Activation indis (ψn)	361	0.899865617445358	0.908726821303166	0.96739761475624
Gametocyte	Activation targeted (ψw)	361	0.829968192269447	0.847311972724411	0.96739761475624
Gametocyte	Half-life indis (ϕn)	361	0.939492328240327	0.997089646887536	0.96739761475624
Gametocyte	Half-life targeted (ϕw)	361	0.970813642936183	1.00054337276493	0.96739761475624
Gametocyte	RBC replenishment (ρ)	362	0.969694779104013	0.97043888131088	0.96739761475624
Gametocyte	Burst size (β)	362	0.365548149037741	0.0822225865411369	0.96739761475624
Gametocyte	Activation indis (ψn)	362	0.899865617445358	0.971288934412482	0.96739761475624
Gametocyte	Activation targeted (ψw)	362	0.829968192269447	0.950770530498225	0.96739761475624
Gametocyte	Half-life indis (ϕn)	362	0.939492328240327	0.934118991228007	0.96739761475624
Gametocyte	Half-life targeted (ϕw)	362	0.970813642936183	0.965378870938036	0.96739761475624
Gametocyte	RBC replenishment (ρ)	363	0.969694779104013	0.972242960480563	0.96739761475624
Gametocyte	Burst size (β)	363	0.365548149037741	0.086306302000624	0.96739761475624
Gametocyte	Activation indis (ψn)	363	0.899865617445358	0.996442533207641	0.96739761475624
Gametocyte	Activation targeted (ψw)	363	0.829968192269447	0.966613155901874	0.96739761475624
Gametocyte	Half-life indis (ϕn)	363	0.939492328240327	0.865229180763548	0.96739761475624
Gametocyte	Half-life targeted (ϕw)	363	0.970813642936183	0.965336092783598	0.96739761475624
Gametocyte	RBC replenishment (ρ)	364	0.969694779104013	0.973750485803258	0.96739761475624
Gametocyte	Burst size (β)	364	0.365548149037741	0.60616738789865	0.96739761475624
Gametocyte	Activation indis (ψn)	364	0.899865617445358	0.990874005616633	0.96739761475624
Gametocyte	Activation targeted (ψw)	364	0.829968192269447	1.09099696827453	0.96739761475624
Gametocyte	Half-life indis (ϕn)	364	0.939492328240327	0.953911213006552	0.96739761475624
Gametocyte	Half-life targeted (ϕw)	364	0.970813642936183	0.966537143482456	0.96739761475624
Gametocyte	RBC replenishment (ρ)	365	0.969694779104013	0.967195860207491	0.96739761475624
Gametocyte	Burst size (β)	365	0.365548149037741	0.409793974150088	0.96739761475624
Gametocyte	Activation indis (ψn)	365	0.899865617445358	0.983914218785397	0.96739761475624
Gametocyte	Activation targeted (ψw)	365	0.829968192269447	0.65469497329891	0.96739761475624
Gametocyte	Half-life indis (ϕn)	365	0.939492328240327	0.647734934599909	0.96739761475624
Gametocyte	Half-life targeted (ϕw)	365	0.970813642936183	0.965597723683632	0.96739761475624
Gametocyte	RBC replenishment (ρ)	366	0.969694779104013	0.972816775759098	0.96739761475624
Gametocyte	Burst size (β)	366	0.365548149037741	0.9809646349156	0.96739761475624
Gametocyte	Activation indis (ψn)	366	0.899865617445358	0.984068912138573	0.96739761475624
Gametocyte	Activation targeted (ψw)	366	0.829968192269447	0.633442575936942	0.96739761475624
Gametocyte	Half-life indis (ϕn)	366	0.939492328240327	0.931093522397672	0.96739761475624
Gametocyte	Half-life targeted (ϕw)	366	0.970813642936183	0.965918982416206	0.96739761475624
Gametocyte	RBC replenishment (ρ)	367	0.969694779104013	0.970348454316135	0.96739761475624
Gametocyte	Burst size (β)	367	0.365548149037741	0.923836476134264	0.96739761475624
Gametocyte	Activation indis (ψn)	367	0.899865617445358	0.983291361442721	0.96739761475624
Gametocyte	Activation targeted (ψw)	367	0.829968192269447	0.893555103026663	0.96739761475624
Gametocyte	Half-life indis (ϕn)	367	0.939492328240327	0.976286465543741	0.96739761475624
Gametocyte	Half-life targeted (ϕw)	367	0.970813642936183	0.965308733852242	0.96739761475624
Gametocyte	RBC replenishment (ρ)	368	0.969694779104013	0.968113838760236	0.96739761475624
Gametocyte	Burst size (β)	368	0.365548149037741	0.130792498160066	0.96739761475624
Gametocyte	Activation indis (ψn)	368	0.899865617445358	0.977977343537394	0.96739761475624
Gametocyte	Activation targeted (ψw)	368	0.829968192269447	0.966588470689879	0.96739761475624
Gametocyte	Half-life indis (ϕn)	368	0.939492328240327	0.943771670383676	0.96739761475624
Gametocyte	Half-life targeted (ϕw)	368	0.970813642936183	0.965495785344164	0.96739761475624
Gametocyte	RBC replenishment (ρ)	369	0.969694779104013	0.97258309111341	0.96739761475624
Gametocyte	Burst size (β)	369	0.365548149037741	0.0696302990056111	0.96739761475624
Gametocyte	Activation indis (ψn)	369	0.899865617445358	0.991009324903487	0.96739761475624
Gametocyte	Activation targeted (ψw)	369	0.829968192269447	0.986364843533151	0.96739761475624
Gametocyte	Half-life indis (ϕn)	369	0.939492328240327	0.863583093144497	0.96739761475624
Gametocyte	Half-life targeted (ϕw)	369	0.970813642936183	0.965711178449271	0.96739761475624
Gametocyte	RBC replenishment (ρ)	37	0.969694779104013	0.973237599975082	0.96739761475624
Gametocyte	Burst size (β)	37	0.365548149037741	0.949757945072643	0.96739761475624
Gametocyte	Activation indis (ψn)	37	0.899865617445358	0.983259399248976	0.96739761475624
Gametocyte	Activation targeted (ψw)	37	0.829968192269447	0.95894340991659	0.96739761475624
Gametocyte	Half-life indis (ϕn)	37	0.939492328240327	0.907842934267095	0.96739761475624
Gametocyte	Half-life targeted (ϕw)	37	0.970813642936183	0.970016539181707	0.96739761475624
Gametocyte	RBC replenishment (ρ)	370	0.969694779104013	0.972693210817021	0.96739761475624
Gametocyte	Burst size (β)	370	0.365548149037741	0.596399686564778	0.96739761475624
Gametocyte	Activation indis (ψn)	370	0.899865617445358	0.993718141582237	0.96739761475624
Gametocyte	Activation targeted (ψw)	370	0.829968192269447	1.08078738146694	0.96739761475624
Gametocyte	Half-life indis (ϕn)	370	0.939492328240327	0.96456307781593	0.96739761475624
Gametocyte	Half-life targeted (ϕw)	370	0.970813642936183	0.965759774736311	0.96739761475624
Gametocyte	RBC replenishment (ρ)	371	0.969694779104013	0.96536207828435	0.96739761475624
Gametocyte	Burst size (β)	371	0.365548149037741	0.464466984660783	0.96739761475624
Gametocyte	Activation indis (ψn)	371	0.899865617445358	0.959178191054311	0.96739761475624
Gametocyte	Activation targeted (ψw)	371	0.829968192269447	0.565802477270052	0.96739761475624
Gametocyte	Half-life indis (ϕn)	371	0.939492328240327	0.784292819633449	0.96739761475624
Gametocyte	Half-life targeted (ϕw)	371	0.970813642936183	0.96949006262904	0.96739761475624
Gametocyte	RBC replenishment (ρ)	372	0.969694779104013	0.975291792037951	0.96739761475624
Gametocyte	Burst size (β)	372	0.365548149037741	0.975753728948554	0.96739761475624
Gametocyte	Activation indis (ψn)	372	0.899865617445358	0.936774799993775	0.96739761475624
Gametocyte	Activation targeted (ψw)	372	0.829968192269447	0.611120306494276	0.96739761475624
Gametocyte	Half-life indis (ϕn)	372	0.939492328240327	0.932089271015937	0.96739761475624
Gametocyte	Half-life targeted (ϕw)	372	0.970813642936183	0.968739887690202	0.96739761475624
Gametocyte	RBC replenishment (ρ)	373	0.969694779104013	0.974253911123864	0.96739761475624
Gametocyte	Burst size (β)	373	0.365548149037741	0.948551642191836	0.96739761475624
Gametocyte	Activation indis (ψn)	373	0.899865617445358	0.996377762249923	0.96739761475624
Gametocyte	Activation targeted (ψw)	373	0.829968192269447	0.887585721831552	0.96739761475624
Gametocyte	Half-life indis (ϕn)	373	0.939492328240327	0.903288056087372	0.96739761475624
Gametocyte	Half-life targeted (ϕw)	373	0.970813642936183	0.965862810275346	0.96739761475624
Gametocyte	RBC replenishment (ρ)	374	0.969694779104013	0.96812578646376	0.96739761475624
Gametocyte	Burst size (β)	374	0.365548149037741	0.117926238675467	0.96739761475624
Gametocyte	Activation indis (ψn)	374	0.899865617445358	0.980196677698733	0.96739761475624
Gametocyte	Activation targeted (ψw)	374	0.829968192269447	1.0164410139193	0.96739761475624
Gametocyte	Half-life indis (ϕn)	374	0.939492328240327	0.95951859984119	0.96739761475624
Gametocyte	Half-life targeted (ϕw)	374	0.970813642936183	0.966723615156908	0.96739761475624
Gametocyte	RBC replenishment (ρ)	375	0.969694779104013	0.971977138052387	0.96739761475624
Gametocyte	Burst size (β)	375	0.365548149037741	0.104769371560224	0.96739761475624
Gametocyte	Activation indis (ψn)	375	0.899865617445358	0.981520969307033	0.96739761475624
Gametocyte	Activation targeted (ψw)	375	0.829968192269447	1.01325485173207	0.96739761475624
Gametocyte	Half-life indis (ϕn)	375	0.939492328240327	0.972674741339435	0.96739761475624
Gametocyte	Half-life targeted (ϕw)	375	0.970813642936183	0.967353939099437	0.96739761475624
Gametocyte	RBC replenishment (ρ)	376	0.969694779104013	0.968802071231621	0.96739761475624
Gametocyte	Burst size (β)	376	0.365548149037741	0.575778764705701	0.96739761475624
Gametocyte	Activation indis (ψn)	376	0.899865617445358	0.997510438064238	0.96739761475624
Gametocyte	Activation targeted (ψw)	376	0.829968192269447	1.08443142937372	0.96739761475624
Gametocyte	Half-life indis (ϕn)	376	0.939492328240327	0.989592736594439	0.96739761475624
Gametocyte	Half-life targeted (ϕw)	376	0.970813642936183	0.966238754820236	0.96739761475624
Gametocyte	RBC replenishment (ρ)	377	0.969694779104013	0.966206766968425	0.96739761475624
Gametocyte	Burst size (β)	377	0.365548149037741	0.579318684479242	0.96739761475624
Gametocyte	Activation indis (ψn)	377	0.899865617445358	0.924289409921282	0.96739761475624
Gametocyte	Activation targeted (ψw)	377	0.829968192269447	0.561721589436726	0.96739761475624
Gametocyte	Half-life indis (ϕn)	377	0.939492328240327	0.909738404991044	0.96739761475624
Gametocyte	Half-life targeted (ϕw)	377	0.970813642936183	0.965370121097416	0.96739761475624
Gametocyte	RBC replenishment (ρ)	378	0.969694779104013	0.974182922445541	0.96739761475624
Gametocyte	Burst size (β)	378	0.365548149037741	0.981300673776261	0.96739761475624
Gametocyte	Activation indis (ψn)	378	0.899865617445358	0.931776014042422	0.96739761475624
Gametocyte	Activation targeted (ψw)	378	0.829968192269447	0.580608273103837	0.96739761475624
Gametocyte	Half-life indis (ϕn)	378	0.939492328240327	0.937148340777224	0.96739761475624
Gametocyte	Half-life targeted (ϕw)	378	0.970813642936183	0.969972743257195	0.96739761475624
Gametocyte	RBC replenishment (ρ)	379	0.969694779104013	0.968128094498755	0.96739761475624
Gametocyte	Burst size (β)	379	0.365548149037741	0.9705391483111	0.96739761475624
Gametocyte	Activation indis (ψn)	379	0.899865617445358	0.963809954511365	0.96739761475624
Gametocyte	Activation targeted (ψw)	379	0.829968192269447	0.850947756781913	0.96739761475624
Gametocyte	Half-life indis (ϕn)	379	0.939492328240327	0.971366063553537	0.96739761475624
Gametocyte	Half-life targeted (ϕw)	379	0.970813642936183	0.966061119841231	0.96739761475624
Gametocyte	RBC replenishment (ρ)	38	0.969694779104013	0.973186603757626	0.96739761475624
Gametocyte	Burst size (β)	38	0.365548149037741	0.100050573152221	0.96739761475624
Gametocyte	Activation indis (ψn)	38	0.899865617445358	1.00071651584381	0.96739761475624
Gametocyte	Activation targeted (ψw)	38	0.829968192269447	1.00397325394868	0.96739761475624
Gametocyte	Half-life indis (ϕn)	38	0.939492328240327	0.792559278965874	0.96739761475624
Gametocyte	Half-life targeted (ϕw)	38	0.970813642936183	0.966351284462761	0.96739761475624
Gametocyte	RBC replenishment (ρ)	380	0.969694779104013	0.967750148760117	0.96739761475624
Gametocyte	Burst size (β)	380	0.365548149037741	0.0771899077557865	0.96739761475624
Gametocyte	Activation indis (ψn)	380	0.899865617445358	0.917324056227784	0.96739761475624
Gametocyte	Activation targeted (ψw)	380	0.829968192269447	1.01632359102747	0.96739761475624
Gametocyte	Half-life indis (ϕn)	380	0.939492328240327	0.986050874167505	0.96739761475624
Gametocyte	Half-life targeted (ϕw)	380	0.970813642936183	0.972574988353643	0.96739761475624
Gametocyte	RBC replenishment (ρ)	381	0.969694779104013	0.96796274118609	0.96739761475624
Gametocyte	Burst size (β)	381	0.365548149037741	0.0882205224708992	0.96739761475624
Gametocyte	Activation indis (ψn)	381	0.899865617445358	0.918098729013087	0.96739761475624
Gametocyte	Activation targeted (ψw)	381	0.829968192269447	0.972437538565112	0.96739761475624
Gametocyte	Half-life indis (ϕn)	381	0.939492328240327	0.994985675332661	0.96739761475624
Gametocyte	Half-life targeted (ϕw)	381	0.970813642936183	0.965963787497958	0.96739761475624
Gametocyte	RBC replenishment (ρ)	382	0.969694779104013	0.968870787282846	0.96739761475624
Gametocyte	Burst size (β)	382	0.365548149037741	0.627957418983304	0.96739761475624
Gametocyte	Activation indis (ψn)	382	0.899865617445358	0.964225756031255	0.96739761475624
Gametocyte	Activation targeted (ψw)	382	0.829968192269447	1.06255515693731	0.96739761475624
Gametocyte	Half-life indis (ϕn)	382	0.939492328240327	0.991639663853806	0.96739761475624
Gametocyte	Half-life targeted (ϕw)	382	0.970813642936183	0.965339094019	0.96739761475624
Gametocyte	RBC replenishment (ρ)	383	0.969694779104013	0.966387488846774	0.96739761475624
Gametocyte	Burst size (β)	383	0.365548149037741	0.385227056234208	0.96739761475624
Gametocyte	Activation indis (ψn)	383	0.899865617445358	0.648242620577638	0.96739761475624
Gametocyte	Activation targeted (ψw)	383	0.829968192269447	0.618575863382295	0.96739761475624
Gametocyte	Half-life indis (ϕn)	383	0.939492328240327	0.988340219730272	0.96739761475624
Gametocyte	Half-life targeted (ϕw)	383	0.970813642936183	0.965299525908661	0.96739761475624
Gametocyte	RBC replenishment (ρ)	384	0.969694779104013	0.975031758842844	0.96739761475624
Gametocyte	Burst size (β)	384	0.365548149037741	0.969756998934204	0.96739761475624
Gametocyte	Activation indis (ψn)	384	0.899865617445358	0.932736197285501	0.96739761475624
Gametocyte	Activation targeted (ψw)	384	0.829968192269447	0.643809503865161	0.96739761475624
Gametocyte	Half-life indis (ϕn)	384	0.939492328240327	0.968829794494109	0.96739761475624
Gametocyte	Half-life targeted (ϕw)	384	0.970813642936183	0.965587914374134	0.96739761475624
Gametocyte	RBC replenishment (ρ)	385	0.969694779104013	0.969134417460452	0.96739761475624
Gametocyte	Burst size (β)	385	0.365548149037741	0.952335427179641	0.96739761475624
Gametocyte	Activation indis (ψn)	385	0.899865617445358	0.981568383537393	0.96739761475624
Gametocyte	Activation targeted (ψw)	385	0.829968192269447	0.881028839485795	0.96739761475624
Gametocyte	Half-life indis (ϕn)	385	0.939492328240327	0.961606745338645	0.96739761475624
Gametocyte	Half-life targeted (ϕw)	385	0.970813642936183	0.965109997110375	0.96739761475624
Gametocyte	RBC replenishment (ρ)	386	0.969694779104013	0.967016926508925	0.96739761475624
Gametocyte	Burst size (β)	386	0.365548149037741	0.102197523286535	0.96739761475624
Gametocyte	Activation indis (ψn)	386	0.899865617445358	0.533633322503948	0.96739761475624
Gametocyte	Activation targeted (ψw)	386	0.829968192269447	0.89039699238774	0.96739761475624
Gametocyte	Half-life indis (ϕn)	386	0.939492328240327	1.00715501549166	0.96739761475624
Gametocyte	Half-life targeted (ϕw)	386	0.970813642936183	0.968294690814868	0.96739761475624
Gametocyte	RBC replenishment (ρ)	387	0.969694779104013	0.972481084690487	0.96739761475624
Gametocyte	Burst size (β)	387	0.365548149037741	0.103752221018171	0.96739761475624
Gametocyte	Activation indis (ψn)	387	0.899865617445358	0.526726149314417	0.96739761475624
Gametocyte	Activation targeted (ψw)	387	0.829968192269447	1.02675074472001	0.96739761475624
Gametocyte	Half-life indis (ϕn)	387	0.939492328240327	1.00950797395158	0.96739761475624
Gametocyte	Half-life targeted (ϕw)	387	0.970813642936183	0.966374685460723	0.96739761475624
Gametocyte	RBC replenishment (ρ)	388	0.969694779104013	0.973637820620777	0.96739761475624
Gametocyte	Burst size (β)	388	0.365548149037741	0.602098024506576	0.96739761475624
Gametocyte	Activation indis (ψn)	388	0.899865617445358	0.636582535647744	0.96739761475624
Gametocyte	Activation targeted (ψw)	388	0.829968192269447	1.10664269942284	0.96739761475624
Gametocyte	Half-life indis (ϕn)	388	0.939492328240327	1.0108978324119	0.96739761475624
Gametocyte	Half-life targeted (ϕw)	388	0.970813642936183	0.970478337763273	0.96739761475624
Gametocyte	RBC replenishment (ρ)	389	0.969694779104013	0.965412162662569	0.96739761475624
Gametocyte	Burst size (β)	389	0.365548149037741	0.357761982726797	0.96739761475624
Gametocyte	Activation indis (ψn)	389	0.899865617445358	0.448220709417567	0.96739761475624
Gametocyte	Activation targeted (ψw)	389	0.829968192269447	0.484968076561937	0.96739761475624
Gametocyte	Half-life indis (ϕn)	389	0.939492328240327	1.00074548476006	0.96739761475624
Gametocyte	Half-life targeted (ϕw)	389	0.970813642936183	0.969379046041045	0.96739761475624
Gametocyte	RBC replenishment (ρ)	39	0.969694779104013	0.967835099630097	0.96739761475624
Gametocyte	Burst size (β)	39	0.365548149037741	0.0955049067393715	0.96739761475624
Gametocyte	Activation indis (ψn)	39	0.899865617445358	0.968202649993941	0.96739761475624
Gametocyte	Activation targeted (ψw)	39	0.829968192269447	0.975581875611928	0.96739761475624
Gametocyte	Half-life indis (ϕn)	39	0.939492328240327	0.979483167129128	0.96739761475624
Gametocyte	Half-life targeted (ϕw)	39	0.970813642936183	0.966427449198539	0.96739761475624
Gametocyte	RBC replenishment (ρ)	390	0.969694779104013	0.972233629556794	0.96739761475624
Gametocyte	Burst size (β)	390	0.365548149037741	0.977134282980152	0.96739761475624
Gametocyte	Activation indis (ψn)	390	0.899865617445358	0.561955757803966	0.96739761475624
Gametocyte	Activation targeted (ψw)	390	0.829968192269447	0.6539933526737	0.96739761475624
Gametocyte	Half-life indis (ϕn)	390	0.939492328240327	1.00806405520919	0.96739761475624
Gametocyte	Half-life targeted (ϕw)	390	0.970813642936183	0.967287277793963	0.96739761475624
Gametocyte	RBC replenishment (ρ)	391	0.969694779104013	0.970349693280774	0.96739761475624
Gametocyte	Burst size (β)	391	0.365548149037741	0.937566183788302	0.96739761475624
Gametocyte	Activation indis (ψn)	391	0.899865617445358	0.522058257403384	0.96739761475624
Gametocyte	Activation targeted (ψw)	391	0.829968192269447	0.888417269383786	0.96739761475624
Gametocyte	Half-life indis (ϕn)	391	0.939492328240327	1.01024635423956	0.96739761475624
Gametocyte	Half-life targeted (ϕw)	391	0.970813642936183	0.971608699108229	0.96739761475624
Gametocyte	RBC replenishment (ρ)	392	0.969694779104013	0.967367524285991	0.96739761475624
Gametocyte	Burst size (β)	392	0.365548149037741	0.113631643954675	0.96739761475624
Gametocyte	Activation indis (ψn)	392	0.899865617445358	0.67468646715448	0.96739761475624
Gametocyte	Activation targeted (ψw)	392	0.829968192269447	0.971611386232922	0.96739761475624
Gametocyte	Half-life indis (ϕn)	392	0.939492328240327	1.00573540699609	0.96739761475624
Gametocyte	Half-life targeted (ϕw)	392	0.970813642936183	1.01981369453372	0.96739761475624
Gametocyte	RBC replenishment (ρ)	393	0.969694779104013	0.970204957801821	0.96739761475624
Gametocyte	Burst size (β)	393	0.365548149037741	0.110396453078925	0.96739761475624
Gametocyte	Activation indis (ψn)	393	0.899865617445358	0.812479139442371	0.96739761475624
Gametocyte	Activation targeted (ψw)	393	0.829968192269447	0.994703768243958	0.96739761475624
Gametocyte	Half-life indis (ϕn)	393	0.939492328240327	1.00657888982132	0.96739761475624
Gametocyte	Half-life targeted (ϕw)	393	0.970813642936183	0.973272463348491	0.96739761475624
Gametocyte	RBC replenishment (ρ)	394	0.969694779104013	0.969414160439839	0.96739761475624
Gametocyte	Burst size (β)	394	0.365548149037741	0.641345466863669	0.96739761475624
Gametocyte	Activation indis (ψn)	394	0.899865617445358	0.858634638594748	0.96739761475624
Gametocyte	Activation targeted (ψw)	394	0.829968192269447	1.06276744565881	0.96739761475624
Gametocyte	Half-life indis (ϕn)	394	0.939492328240327	1.00518329647833	0.96739761475624
Gametocyte	Half-life targeted (ϕw)	394	0.970813642936183	1.03046576481372	0.96739761475624
Gametocyte	RBC replenishment (ρ)	395	0.969694779104013	0.965430285000992	0.96739761475624
Gametocyte	Burst size (β)	395	0.365548149037741	0.6330130805399	0.96739761475624
Gametocyte	Activation indis (ψn)	395	0.899865617445358	0.614635621646324	0.96739761475624
Gametocyte	Activation targeted (ψw)	395	0.829968192269447	0.581137138000628	0.96739761475624
Gametocyte	Half-life indis (ϕn)	395	0.939492328240327	1.0019223595205	0.96739761475624
Gametocyte	Half-life targeted (ϕw)	395	0.970813642936183	0.965915262599949	0.96739761475624
Gametocyte	RBC replenishment (ρ)	396	0.969694779104013	0.973766553751332	0.96739761475624
Gametocyte	Burst size (β)	396	0.365548149037741	0.98023914428173	0.96739761475624
Gametocyte	Activation indis (ψn)	396	0.899865617445358	0.747470805149339	0.96739761475624
Gametocyte	Activation targeted (ψw)	396	0.829968192269447	0.569715716094008	0.96739761475624
Gametocyte	Half-life indis (ϕn)	396	0.939492328240327	1.00061421847299	0.96739761475624
Gametocyte	Half-life targeted (ϕw)	396	0.970813642936183	0.967770254716588	0.96739761475624
Gametocyte	RBC replenishment (ρ)	397	0.969694779104013	0.971979701613198	0.96739761475624
Gametocyte	Burst size (β)	397	0.365548149037741	0.946071158018698	0.96739761475624
Gametocyte	Activation indis (ψn)	397	0.899865617445358	0.812793067125235	0.96739761475624
Gametocyte	Activation targeted (ψw)	397	0.829968192269447	0.938934314010019	0.96739761475624
Gametocyte	Half-life indis (ϕn)	397	0.939492328240327	1.00105224921543	0.96739761475624
Gametocyte	Half-life targeted (ϕw)	397	0.970813642936183	0.970858720030081	0.96739761475624
Gametocyte	RBC replenishment (ρ)	398	0.969694779104013	0.971140021158953	0.96739761475624
Gametocyte	Burst size (β)	398	0.365548149037741	0.156834971033029	0.96739761475624
Gametocyte	Activation indis (ψn)	398	0.899865617445358	0.971490255579254	0.96739761475624
Gametocyte	Activation targeted (ψw)	398	0.829968192269447	0.991079075941111	0.96739761475624
Gametocyte	Half-life indis (ϕn)	398	0.939492328240327	0.967240595081206	0.96739761475624
Gametocyte	Half-life targeted (ϕw)	398	0.970813642936183	0.971614825009907	0.96739761475624
Gametocyte	RBC replenishment (ρ)	399	0.969694779104013	0.965284284988987	0.96739761475624
Gametocyte	Burst size (β)	399	0.365548149037741	0.0970722333306466	0.96739761475624
Gametocyte	Activation indis (ψn)	399	0.899865617445358	0.98715715668796	0.96739761475624
Gametocyte	Activation targeted (ψw)	399	0.829968192269447	0.97421893438604	0.96739761475624
Gametocyte	Half-life indis (ϕn)	399	0.939492328240327	0.965062380133987	0.96739761475624
Gametocyte	Half-life targeted (ϕw)	399	0.970813642936183	0.986113889383433	0.96739761475624
Gametocyte	RBC replenishment (ρ)	4	0.969694779104013	0.974086002565856	0.96739761475624
[truncated: 453,545 more rows]
